# Supplementary material for: Fast Quantitative Analysis of timsTOF PASEF Data with MSFragger and IonQuant
Source: Mol Cell Proteomics. 2020 Nov 25;19(9):1575–85. doi: 10.1074/mcp.TIR120.002048 (PMC7996969; doi:10.1074/mcp.TIR120.002048)
Supplement: Supplementary file 1 [file mmc1.zip]

Archive with 7 entries (7 files):
- mmc1/159579_1_supp_534567_q66twx.pdf
- mmc1/159579_1_supp_534568_qggtwx.xlsx
- mmc1/159579_1_supp_534569_q22twy.xlsx
- mmc1/159579_1_supp_534570_qlltwy.xlsx
- mmc1/159579_1_supp_534571_qqqtwz.xlsx
- mmc1/159579_1_supp_534572_qfftwz.xlsx
- mmc1/159579_1_supp_534573_qnntx0.xlsx
