# Supplementary material for: Fast Quantitative Analysis of timsTOF PASEF Data with MSFragger and IonQuant
Source: Mol Cell Proteomics. 2020 Nov 25;19(9):1575–85. doi: 10.1074/mcp.TIR120.002048 (PMC7996969; doi:10.1074/mcp.TIR120.002048)
Supplement: Supplementary file 1 [file mmc1.zip › mmc1/159579_1_supp_534568_qggtwx.xlsx]

## Sheet: Table legend
Table S1: peptides identified from MSFragger tryptic search. (a) Peptides from the first run. (b) Peptides from the second run. (c) Peptides from the third run. (d) Peptides from the forth run.
Column annotations:
Peptide Sequence:	peptide sequence
Modified Sequence:	modified peptide sequence (if applicable)
Peptide Length:	peptide length
M/Z:	calculated M/Z
Charge:	identified charge states
Observed Mass:	observed experimental mass
Probability:	the best ProteinProphet probability from identified spectra
Expectation:	the best expectation from identified spectra
Spectral Count:	number of identified spectra
Intensity:	intensity from label free quantification
Assigned Modifications:	identified variable modifications
Observed Modifications:	inferred open modifications (not applicable in closed search)
Protein:	razor protein
Protein ID:	razor protein ID
Entry Name:	razor protein name
Gene:	gene name
Protein Description:	razor protein annotation
Mapped Genes:	all possible mapped genes
Mapped Proteins:	all possible mapped proteins

## Sheet: a
Peptide Sequence	Modified Sequence	Peptide Length	M/Z	Charge	Observed Mass	Probability	Expectation	Spectral Count	Intensity	Assigned Modifications	Observed Modifications	Is Unique	Protein	Protein ID	Entry Name	Gene	Protein Description	Mapped Genes	Mapped Proteins
AAAAAAAAAAK		11	857.484	1	856.474	0.9999	8.487e-05	2	23453			FALSE	sp|P50914|RL14_HUMAN	P50914	RL14_HUMAN	RPL14	60S ribosomal protein L14	ELN, HMX3, LHX2	rev_sp|O60341|KDM1A_HUMAN, rev_sp|Q1XH10|SKDA1_HUMAN, rev_sp|Q9Y651|SOX21_HUMAN, sp|A6NHT5|HMX3_HUMAN, sp|P15502|ELN_HUMAN, sp|P50458|LHX2_HUMAN
AAAAAAAAAK		10	786.447	1	785.437	1	4.822e-05	2	65233.3			FALSE	sp|P50914|RL14_HUMAN	P50914	RL14_HUMAN	RPL14	60S ribosomal protein L14	ELN, EN1, HMX3, LHX2, PHOX2B	rev_sp|O60341|KDM1A_HUMAN, rev_sp|P13378|HXD8_HUMAN, rev_sp|P37108|SRP14_HUMAN, rev_sp|Q1XH10|SKDA1_HUMAN, rev_sp|Q9Y651|SOX21_HUMAN, sp|A6NHT5|HMX3_HUMAN, sp|P15502|ELN_HUMAN, sp|P50458|LHX2_HUMAN, sp|Q05925|HME1_HUMAN, sp|Q99453|PHX2B_HUMAN
AAAAAAAAAPAAAATAPTTAATTAATAAQ		29	1184.61	2	2367.21	1	0	5	2.44059e+06			TRUE	sp|P37108|SRP14_HUMAN	P37108	SRP14_HUMAN	SRP14	Signal recognition particle 14 kDa protein
AAAAAAAAAPAAAATAPTTAATTAATAAQ		29	790.075	3	2367.21	1	4.199e-06	2	170716			TRUE	sp|P37108|SRP14_HUMAN	P37108	SRP14_HUMAN	SRP14	Signal recognition particle 14 kDa protein
AAAAAAAGDSDSWDADAFSVEDPVR	n[42.0106]AAAAAAAGDSDSWDADAFSVEDPVR	25	1254.05	2	2506.1	1	2.213e-09	2	150826	N-term(42.0106)		TRUE	sp|O75822|EIF3J_HUMAN	O75822	EIF3J_HUMAN	EIF3J	Eukaryotic translation initiation factor 3 subunit J
AAAAAAAGDSDSWDADAFSVEDPVRK	n[42.0106]AAAAAAAGDSDSWDADAFSVEDPVRK	26	1318.1	2	2634.18	1	6.657e-06	2	377608	N-term(42.0106)		TRUE	sp|O75822|EIF3J_HUMAN	O75822	EIF3J_HUMAN	EIF3J	Eukaryotic translation initiation factor 3 subunit J
AAAAAAAGDSDSWDADAFSVEDPVRK	n[42.0106]AAAAAAAGDSDSWDADAFSVEDPVRK	26	879.068	3	2634.18	1	2e-13	1	81951.4	N-term(42.0106)		TRUE	sp|O75822|EIF3J_HUMAN	O75822	EIF3J_HUMAN	EIF3J	Eukaryotic translation initiation factor 3 subunit J
AAAAAAAK		8	644.373	1	643.364	0.9984	0.0008227	1	132531			FALSE	sp|Q9NYV4|CDK12_HUMAN	Q9NYV4	CDK12_HUMAN	CDK12	Cyclin-dependent kinase 12	ELN, EN1, HMX3, LHX2, PHF20L1, PHOX2B, RPL14, SH2B1	rev_sp|A8MW92|P20L1_HUMAN, rev_sp|O60341|KDM1A_HUMAN, rev_sp|P0CJ78|ZN865_HUMAN, rev_sp|P13378|HXD8_HUMAN, rev_sp|P36578|RL4_HUMAN, rev_sp|P37108|SRP14_HUMAN, rev_sp|Q06945|SOX4_HUMAN, rev_sp|Q1XH10|SKDA1_HUMAN, rev_sp|Q96CK0|ZN653_HUMAN, rev_sp|Q9Y651|SOX21_HUMAN, sp|A6NHT5|HMX3_HUMAN, sp|A8MW92|P20L1_HUMAN, sp|P15502|ELN_HUMAN, sp|P50458|LHX2_HUMAN, sp|P50914|RL14_HUMAN, sp|Q05925|HME1_HUMAN, s…
AAAAAAGAASGLPGPVAQGLK	n[42.0106]AAAAAAGAASGLPGPVAQGLK	21	895.991	2	1789.97	1	0	5	1.33029e+06	N-term(42.0106)		TRUE	sp|Q96P70|IPO9_HUMAN	Q96P70	IPO9_HUMAN	IPO9	Importin-9
AAAAAAGAGPEMVR	n[42.0106]AAAAAAGAGPEMVR	14	642.822	2	1283.63	1	6.899e-07	1	125215	N-term(42.0106)		TRUE	sp|P28482|MK01_HUMAN	P28482	MK01_HUMAN	MAPK1	Mitogen-activated protein kinase 1
AAAAAAGEAR	n[42.0106]AAAAAAGEAR	10	900.453	1	899.444	0.9898	0.004887	1	135116	N-term(42.0106)		TRUE	sp|P09417|DHPR_HUMAN	P09417	DHPR_HUMAN	QDPR	Dihydropteridine reductase
AAAAAAK		7	573.336	1	572.327	0.9992	0.0006245	2	96450.5			FALSE	sp|Q9NYV4|CDK12_HUMAN	Q9NYV4	CDK12_HUMAN	CDK12	Cyclin-dependent kinase 12	ELN, EN1, HMX3, LHX2, PHF20L1, PHOX2B, RPL14, SH2B1, SHOX2	rev_sp|A8MW92|P20L1_HUMAN, rev_sp|O60341|KDM1A_HUMAN, rev_sp|P0CJ78|ZN865_HUMAN, rev_sp|P13378|HXD8_HUMAN, rev_sp|P36578|RL4_HUMAN, rev_sp|P37108|SRP14_HUMAN, rev_sp|Q06945|SOX4_HUMAN, rev_sp|Q1XH10|SKDA1_HUMAN, rev_sp|Q8TEJ3|SH3R3_HUMAN, rev_sp|Q92945|FUBP2_HUMAN, rev_sp|Q96CK0|ZN653_HUMAN, rev_sp|Q9NS37|ZHANG_HUMAN, rev_sp|Q9NZU7|CABP1_HUMAN, rev_sp|Q9Y651|SOX21_HUMAN, sp|A6NHT5|HMX3_HUMAN, sp|…
AAAAAEQQQFYLLLGNLLSPDNVVR	n[42.0106]AAAAAEQQQFYLLLGNLLSPDNVVR	25	915.152	3	2742.44	0.9945	0.01613	1		N-term(42.0106)		TRUE	sp|O00410|IPO5_HUMAN	O00410	IPO5_HUMAN	IPO5	Importin-5
AAAAAGAGSGPWAAQEK	n[42.0106]AAAAAGAGSGPWAAQEK	17	778.379	2	1554.74	1	5.01e-12	1	156913	N-term(42.0106)		TRUE	sp|P86790|CCZ1B_HUMAN	P86790	CCZ1B_HUMAN	CCZ1B	Vacuolar fusion protein CCZ1 homolog B	CCZ1	sp|P86791|CCZ1_HUMAN
AAAAAGLGGGGAGPGPEAGDFLAR	n[42.0106]AAAAAGLGGGGAGPGPEAGDFLAR	24	1027.01	2	2052	1	0	2	110248	N-term(42.0106)		TRUE	sp|P23610|F8I2_HUMAN	P23610	F8I2_HUMAN	F8A1	Factor VIII intron 22 protein
AAAAAGR		7	587.326	1	586.316	0.902	0.1569	1	193049			FALSE	sp|P26599|PTBP1_HUMAN	P26599	PTBP1_HUMAN	PTBP1	Polypyrimidine tract-binding protein 1	ANKZF1, EMX2, PTBP2, TMC1	rev_sp|O14654|IRS4_HUMAN, rev_sp|O60548|FOXD2_HUMAN, rev_sp|Q13263|TIF1B_HUMAN, rev_sp|Q86TG7|PEG10_HUMAN, rev_sp|Q8N0X4|CLYBL_HUMAN, rev_sp|Q9H0E3|SP130_HUMAN, rev_sp|Q9UGU0|TCF20_HUMAN, sp|Q04743|EMX2_HUMAN, sp|Q8TDI8|TMC1_HUMAN, sp|Q9H8Y5|ANKZ1_HUMAN, sp|Q9UKA9|PTBP2_HUMAN
AAAAALSQQQSLQER		15	786.41	2	1570.81	1	9.825e-11	1	31485.1			TRUE	sp|Q8WUQ7|CATIN_HUMAN	Q8WUQ7	CATIN_HUMAN	CACTIN	Cactin
AAAAAMAEQESAR	n[42.0106]AAAAAMAEQESAR	13	659.806	2	1317.6	1	3.613e-07	2	110423	N-term(42.0106)		TRUE	sp|Q7L5D6|GET4_HUMAN	Q7L5D6	GET4_HUMAN	GET4	Golgi to ER traffic protein 4 homolog
AAAAAMAEQESAR	n[42.0106]AAAAAM[15.9949]AEQESAR	13	667.804	2	1333.59	1	4.567e-06	1	35659.4	6M(15.9949), N-term(42.0106)		TRUE	sp|Q7L5D6|GET4_HUMAN	Q7L5D6	GET4_HUMAN	GET4	Golgi to ER traffic protein 4 homolog
AAAAASAPQQLSDEELFSQLR	n[42.0106]AAAAASAPQQLSDEELFSQLR	21	1123.06	2	2244.1	1	3.532e-09	1	93541.9	N-term(42.0106)		TRUE	sp|Q9Y2U8|MAN1_HUMAN	Q9Y2U8	MAN1_HUMAN	LEMD3	Inner nuclear membrane protein Man1
AAAAASAPQQLSDEELFSQLR	n[42.0106]AAAAASAPQQLSDEELFSQLR	21	749.041	3	2244.09	1	8.56e-10	1	72791.8	N-term(42.0106)		TRUE	sp|Q9Y2U8|MAN1_HUMAN	Q9Y2U8	MAN1_HUMAN	LEMD3	Inner nuclear membrane protein Man1
AAAAASASQDELNQLER	n[42.0106]AAAAASASQDELNQLER	17	893.932	2	1785.85	1	4.566e-10	1	98234	N-term(42.0106)		TRUE	sp|Q5VYK3|ECM29_HUMAN	Q5VYK3	ECM29_HUMAN	ECPAS	Proteasome adapter and scaffold protein ECM29
AAAAASHLNLDALR	n[42.0106]AAAAASHLNLDALR	14	718.386	2	1434.76	1	0	2	105272	N-term(42.0106)		TRUE	sp|Q13049|TRI32_HUMAN	Q13049	TRI32_HUMAN	TRIM32	E3 ubiquitin-protein ligase TRIM32
AAAAATVVPPMVGGPPFVGPVGFGPGDR		28	1296.18	2	2590.34	1	7.443e-05	3	109328			TRUE	sp|Q9BTD8|RBM42_HUMAN	Q9BTD8	RBM42_HUMAN	RBM42	RNA-binding protein 42
AAAAATVVPPMVGGPPFVGPVGFGPGDR		28	864.453	3	2590.33	1	2.13e-12	3	290464			TRUE	sp|Q9BTD8|RBM42_HUMAN	Q9BTD8	RBM42_HUMAN	RBM42	RNA-binding protein 42
AAAAATVVPPMVGGPPFVGPVGFGPGDR	AAAAATVVPPM[15.9949]VGGPPFVGPVGFGPGDR	28	869.784	3	2606.33	1	2.375e-08	1	45566	11M(15.9949)		TRUE	sp|Q9BTD8|RBM42_HUMAN	Q9BTD8	RBM42_HUMAN	RBM42	RNA-binding protein 42
AAAAAWEEPSSGNGTAR		17	823.382	2	1644.75	1	1.987e-11	3	375229			TRUE	sp|Q9P258|RCC2_HUMAN	Q9P258	RCC2_HUMAN	RCC2	Protein RCC2
AAAACLDK	AAAAC[57.0215]LDK	8	819.403	1	818.393	0.9978	0.0009361	1	33203.6	5C(57.0215)		TRUE	sp|Q9H3U1|UN45A_HUMAN	Q9H3U1	UN45A_HUMAN	UNC45A	Protein unc-45 homolog A
AAAAECDVVMAATEPELLDDQEAK	n[42.0106]AAAAEC[57.0215]DVVMAATEPELLDDQEAK	24	1295.09	2	2588.16	1	7.409e-08	6	158232	6C(57.0215), N-term(42.0106)		TRUE	sp|Q99615|DNJC7_HUMAN	Q99615	DNJC7_HUMAN	DNAJC7	DnaJ homolog subfamily C member 7
AAAAECDVVMAATEPELLDDQEAK	n[42.0106]AAAAEC[57.0215]DVVM[15.9949]AATEPELLDDQEAK	24	1303.09	2	2606.19	1	3.275e-09	13	28850.5	10M(15.9949), 6C(57.0215), N-term(42.0106)		TRUE	sp|Q99615|DNJC7_HUMAN	Q99615	DNJC7_HUMAN	DNAJC7	DnaJ homolog subfamily C member 7
AAAAEER	n[42.0106]AAAAEER	7	759.363	1	758.355	0.928	0.108	1	55172.1	N-term(42.0106)		FALSE	sp|Q9NYP9|MS18A_HUMAN	Q9NYP9	MS18A_HUMAN	MIS18A	Protein Mis18-alpha	FBXO28	rev_sp|Q5TZA2|CROCC_HUMAN, sp|Q9NVF7|FBX28_HUMAN
AAAAELSLLEK	n[42.0106]AAAAELSLLEK	11	579.324	2	1156.63	1	6.061e-05	1	445348	N-term(42.0106)		TRUE	sp|O43324|MCA3_HUMAN	O43324	MCA3_HUMAN	EEF1E1	Eukaryotic translation elongation factor 1 epsilon-1
AAAAGAAAAAAAEGEAPAEMGALLLEK	n[42.0106]AAAAGAAAAAAAEGEAPAEMGALLLEK	27	1219.62	2	2437.21	1	0	2	17569.9	N-term(42.0106)		TRUE	sp|Q96KQ7|EHMT2_HUMAN	Q96KQ7	EHMT2_HUMAN	EHMT2	Histone-lysine N-methyltransferase EHMT2
AAAAGAAAAAAAEGEAPAEMGALLLEK	n[42.0106]AAAAGAAAAAAAEGEAPAEMGALLLEK	27	813.413	3	2437.21	1	4.41e-12	2	132594	N-term(42.0106)		TRUE	sp|Q96KQ7|EHMT2_HUMAN	Q96KQ7	EHMT2_HUMAN	EHMT2	Histone-lysine N-methyltransferase EHMT2
AAAAGAAAAAAAEGEAPAEMGALLLEK	n[42.0106]AAAAGAAAAAAAEGEAPAEM[15.9949]GALLLEK	27	818.744	3	2453.22	0.9999	0.0003253	2	19850.5	20M(15.9949), N-term(42.0106)		TRUE	sp|Q96KQ7|EHMT2_HUMAN	Q96KQ7	EHMT2_HUMAN	EHMT2	Histone-lysine N-methyltransferase EHMT2
AAAAGDGGGEGGAGLGSAAGLGPGPGLR	n[42.0106]AAAAGDGGGEGGAGLGSAAGLGPGPGLR	28	1132.06	2	2262.09	1	1e-14	1	45777.6	N-term(42.0106)		TRUE	sp|Q9HCJ3|RAVR2_HUMAN	Q9HCJ3	RAVR2_HUMAN	RAVER2	Ribonucleoprotein PTB-binding 2
AAAALGSSSGSASPAVAELCQNTPETFLEASK	n[42.0106]AAAALGSSSGSASPAVAELC[57.0215]QNTPETFLEASK	32	1055.51	3	3163.51	1	0	1	59970.9	20C(57.0215), N-term(42.0106)		TRUE	sp|Q96IV0|NGLY1_HUMAN	Q96IV0	NGLY1_HUMAN	NGLY1	Peptide-N(4)-(N-acetyl-beta-glucosaminyl)asparagine amidase
AAAANSGSSLPLFDCPTWAGKPPPGLHLDVVK	n[42.0106]AAAANSGSSLPLFDC[57.0215]PTWAGKPPPGLHLDVVK	32	1105.9	3	3314.68	1	7.226e-09	3	247462	15C(57.0215), N-term(42.0106)		TRUE	sp|Q12972|PP1R8_HUMAN	Q12972	PP1R8_HUMAN	PPP1R8	Nuclear inhibitor of protein phosphatase 1
AAAANSGSSLPLFDCPTWAGKPPPGLHLDVVK	n[42.0106]AAAANSGSSLPLFDC[57.0215]PTWAGKPPPGLHLDVVK	32	829.676	4	3314.66	1	0.001856	1	38893.9	15C(57.0215), N-term(42.0106)		TRUE	sp|Q12972|PP1R8_HUMAN	Q12972	PP1R8_HUMAN	PPP1R8	Nuclear inhibitor of protein phosphatase 1
AAAAPAATTATPPPEGAPPQPGVHNLPVPTLFGTVK		36	1148.62	3	3442.84	1	1.761e-07	2	47426.1			TRUE	sp|Q9UPT8|ZC3H4_HUMAN	Q9UPT8	ZC3H4_HUMAN	ZC3H4	Zinc finger CCCH domain-containing protein 4
AAAAPNAGGSAPETAGSAEAPLQYSLLLQYLVGDK	n[42.0106]AAAAPNAGGSAPETAGSAEAPLQYSLLLQYLVGDK	35	1148.58	3	3442.72	1	6.21e-08	1		N-term(42.0106)		TRUE	sp|Q9Y584|TIM22_HUMAN	Q9Y584	TIM22_HUMAN	TIMM22	Mitochondrial import inner membrane translocase subunit Tim22
AAAAPVAADDDERR	n[42.0106]AAAAPVAADDDERR	14	735.353	2	1468.69	1	2.693e-09	1	83921.4	N-term(42.0106)		TRUE	sp|Q9H5N1|RABE2_HUMAN	Q9H5N1	RABE2_HUMAN	RABEP2	Rab GTPase-binding effector protein 2
AAAAQLSLTQLSSGNPVYEK	n[42.0106]AAAAQLSLTQLSSGNPVYEK	20	1045.54	2	2089.07	1	3.209e-11	1	196076	N-term(42.0106)		TRUE	sp|P42566|EPS15_HUMAN	P42566	EPS15_HUMAN	EPS15	Epidermal growth factor receptor substrate 15
AAAASAAEAGIATTGTEDSDDALLK		25	1160.56	2	2319.11	1	0	4	257231			TRUE	sp|P55036|PSMD4_HUMAN	P55036	PSMD4_HUMAN	PSMD4	26S proteasome non-ATPase regulatory subunit 4	PIPSL	sp|A2A3N6|PIPSL_HUMAN
AAAAVSESWPELELAER	n[42.0106]AAAAVSESWPELELAER	17	935.963	2	1869.92	1	3.306e-11	4	713015	N-term(42.0106)		TRUE	sp|Q8N1G4|LRC47_HUMAN	Q8N1G4	LRC47_HUMAN	LRRC47	Leucine-rich repeat-containing protein 47
AAAAVSSAK	n[42.0106]AAAAVSSAK	9	817.441	1	816.433	1	7.401e-06	2	214824	N-term(42.0106)		TRUE	sp|P49914|MTHFS_HUMAN	P49914	MTHFS_HUMAN	MTHFS	5-formyltetrahydrofolate cyclo-ligase
AAAAVVEFQR	n[42.0106]AAAAVVEFQR	10	552.296	2	1102.57	1	1.945e-06	1	55425.2	N-term(42.0106)		TRUE	sp|O00231|PSD11_HUMAN	O00231	PSD11_HUMAN	PSMD11	26S proteasome non-ATPase regulatory subunit 11
AAAAVVVPAEWIK	n[42.0106]AAAAVVVPAEWIK	13	683.89	2	1365.76	1	5.638e-05	3	476637	N-term(42.0106)		TRUE	sp|Q8NI27|THOC2_HUMAN	Q8NI27	THOC2_HUMAN	THOC2	THO complex subunit 2
AAADGALPEAAALEQPAELPASVR	n[42.0106]AAADGALPEAAALEQPAELPASVR	24	1180.61	2	2359.2	1	0	2	102016	N-term(42.0106)		TRUE	sp|P23025|XPA_HUMAN	P23025	XPA_HUMAN	XPA	DNA repair protein complementing XP-A cells
AAADGDDSLYPIAVLIDELR	n[42.0106]AAADGDDSLYPIAVLIDELR	20	1080.05	2	2158.08	1	4.053e-08	5	98025.5	N-term(42.0106)		TRUE	sp|P30153|2AAA_HUMAN	P30153	2AAA_HUMAN	PPP2R1A	Serine/threonine-protein phosphatase 2A 65 kDa regulatory subunit A alpha isoform
AAADGGGPGGASVGTEEDGGGVGHR	n[42.0106]AAADGGGPGGASVGTEEDGGGVGHR	25	1090.48	2	2178.95	1	1.006e-05	1	99738	N-term(42.0106)		TRUE	sp|A6NHR9|SMHD1_HUMAN	A6NHR9	SMHD1_HUMAN	SMCHD1	Structural maintenance of chromosomes flexible hinge domain-containing protein 1
AAAEAAAEAK		10	902.458	1	901.45	1	5.135e-05	1				TRUE	sp|Q9UNF1|MAGD2_HUMAN	Q9UNF1	MAGD2_HUMAN	MAGED2	Melanoma-associated antigen D2
AAAEDVNVTFEDQQK		15	832.892	2	1663.77	1	9.634e-09	2	449181			TRUE	sp|Q9NQP4|PFD4_HUMAN	Q9NQP4	PFD4_HUMAN	PFDN4	Prefoldin subunit 4
AAAEEEDGGPEGPNR	n[42.0106]AAAEEEDGGPEGPNR	15	770.829	2	1539.64	1	4.92e-05	2	67595	N-term(42.0106)		TRUE	sp|Q99942|RNF5_HUMAN	Q99942	RNF5_HUMAN	RNF5	E3 ubiquitin-protein ligase RNF5
AAAEEEPKPK	n[42.0106]AAAEEEPKPK	10	556.285	2	1110.55	0.9999	0.0005196	1	127773	N-term(42.0106)		TRUE	sp|P55263|ADK_HUMAN	P55263	ADK_HUMAN	ADK	Adenosine kinase
AAAEEGHIIPR		11	582.312	2	1162.61	1	6.741e-07	1	64539.6			TRUE	sp|O95551|TYDP2_HUMAN	O95551	TYDP2_HUMAN	TDP2	Tyrosyl-DNA phosphodiesterase 2
AAAEELLAR		9	943.521	1	942.511	0.9181	0.1105	1	48237.6			TRUE	sp|O15357|SHIP2_HUMAN	O15357	SHIP2_HUMAN	INPPL1	Phosphatidylinositol 3,4,5-trisphosphate 5-phosphatase 2
AAAEELQEAAGAGDGATENGVQPPK		25	1191.06	2	2380.11	1	2e-14	1	88102			TRUE	sp|Q9H9Y2|RPF1_HUMAN	Q9H9Y2	RPF1_HUMAN	RPF1	Ribosome production factor 1
AAAEEQIK		8	859.452	1	858.444	0.8647	0.1897	1	40081.9			TRUE	sp|Q96P70|IPO9_HUMAN	Q96P70	IPO9_HUMAN	IPO9	Importin-9
AAAEGPVGDGELWQTWLPNHVVFLR	n[42.0106]AAAEGPVGDGELWQTWLPNHVVFLR	25	935.477	3	2803.41	1	1e-14	2	45053.1	N-term(42.0106)		TRUE	sp|Q99567|NUP88_HUMAN	Q99567	NUP88_HUMAN	NUP88	Nuclear pore complex protein Nup88
AAAEIYEEFLAAFEGSDGNK		20	1066.49	2	2130.98	1	2.841e-10	1	75333.5			TRUE	sp|O15042|SR140_HUMAN	O15042	SR140_HUMAN	U2SURP	U2 snRNP-associated SURP motif-containing protein
AAAEVAGQFVIK		12	602.34	2	1202.66	1	4.041e-06	2	139501			TRUE	sp|P02786|TFR1_HUMAN	P02786	TFR1_HUMAN	TFRC	Transferrin receptor protein 1
AAAEVNQDYGLDPK		14	745.86	2	1489.7	1	0.0002874	3	842358			TRUE	sp|P07954|FUMH_HUMAN	P07954	FUMH_HUMAN	FH	Fumarate hydratase, mitochondrial
AAAFEASGALAAVATAMPAEHVAVQVPAPEPTPGPVR	n[42.0106]AAAFEASGALAAVATAMPAEHVAVQVPAPEPTPGPVR	37	1198.62	3	3593.79	1	0	2	83856.4	N-term(42.0106)		TRUE	sp|Q9UHI6|DDX20_HUMAN	Q9UHI6	DDX20_HUMAN	DDX20	Probable ATP-dependent RNA helicase DDX20
AAAFEASGALAAVATAMPAEHVAVQVPAPEPTPGPVR	n[42.0106]AAAFEASGALAAVATAM[15.9949]PAEHVAVQVPAPEPTPGPVR	37	1203.95	3	3608.83	1	7.158e-06	3	44603.9	17M(15.9949), N-term(42.0106)		TRUE	sp|Q9UHI6|DDX20_HUMAN	Q9UHI6	DDX20_HUMAN	DDX20	Probable ATP-dependent RNA helicase DDX20
AAAFEEQENETVVVK		15	832.412	2	1662.81	1	3.998e-08	1	169826			TRUE	sp|Q9Y490|TLN1_HUMAN	Q9Y490	TLN1_HUMAN	TLN1	Talin-1
AAAFPPGFSISEIK		14	717.885	2	1433.75	1	0.0001414	2	87770.6			TRUE	sp|Q9H9Y2|RPF1_HUMAN	Q9H9Y2	RPF1_HUMAN	RPF1	Ribosome production factor 1
AAAGAAATHLEVAR	n[42.0106]AAAGAAATHLEVAR	14	675.86	2	1349.71	1	1.768e-06	1	39631.2	N-term(42.0106)		TRUE	sp|Q96S52|PIGS_HUMAN	Q96S52	PIGS_HUMAN	PIGS	GPI transamidase component PIG-S
AAAGAAATHLEVAR		14	654.855	2	1307.69	1	5.346e-08	1	80793.8			TRUE	sp|Q96S52|PIGS_HUMAN	Q96S52	PIGS_HUMAN	PIGS	GPI transamidase component PIG-S
AAAGAPDGMEEPGMDTEAETVATEAPARPVNCLEAEAAAGAAAEDSGAAR	n[42.0106]AAAGAPDGMEEPGMDTEAETVATEAPARPVNC[57.0215]LEAEAAAGAAAEDSGAAR	50	1218.04	4	4868.14	1	4e-14	1	23174.9	32C(57.0215), N-term(42.0106)		TRUE	sp|O14562|UBFD1_HUMAN	O14562	UBFD1_HUMAN	UBFD1	Ubiquitin domain-containing protein UBFD1
AAAGDAPPAAAPAASCSASLPGALGGSAGAAGAEDSYGLVAPATAAYR	AAAGDAPPAAAPAASC[57.0215]SASLPGALGGSAGAAGAEDSYGLVAPATAAYR	48	1058.01	4	4228.03	1	7.126e-08	1	6905.07	16C(57.0215)		TRUE	sp|Q9Y4H2|IRS2_HUMAN	Q9Y4H2	IRS2_HUMAN	IRS2	Insulin receptor substrate 2
AAAGEFADDPCSSVK	AAAGEFADDPC[57.0215]SSVK	15	762.835	2	1525.73	1	6.344e-08	2	259371	11C(57.0215)		TRUE	sp|P35221|CTNA1_HUMAN	P35221	CTNA1_HUMAN	CTNNA1	Catenin alpha-1
AAAGELQEDSGLCVLAR	AAAGELQEDSGLC[57.0215]VLAR	17	880.436	2	1758.86	1	3e-14	3	620578	13C(57.0215)		TRUE	sp|Q96C19|EFHD2_HUMAN	Q96C19	EFHD2_HUMAN	EFHD2	EF-hand domain-containing protein D2
AAAGGQGSAVAAEAEPGK		18	771.381	2	1540.74	1	7.025e-11	1	96686.1			TRUE	sp|Q9GZT9|EGLN1_HUMAN	Q9GZT9	EGLN1_HUMAN	EGLN1	Egl nine homolog 1
AAAGLGGGDSGDGTAR		16	666.811	2	1331.6	1	3.902e-06	2	127299			TRUE	sp|Q96T51|RUFY1_HUMAN	Q96T51	RUFY1_HUMAN	RUFY1	RUN and FYVE domain-containing protein 1
AAAGQESEGPAVGPPQPLGK		20	930.976	2	1859.94	1	5.04e-12	1	96942.9			TRUE	sp|O14497|ARI1A_HUMAN	O14497	ARI1A_HUMAN	ARID1A	AT-rich interactive domain-containing protein 1A
AAAGVVSGK	n[42.0106]AAAGVVSGK	9	801.447	1	800.438	1	1.221e-05	2	198403	N-term(42.0106)		TRUE	sp|Q8TC07|TBC15_HUMAN	Q8TC07	TBC15_HUMAN	TBC1D15	TBC1 domain family member 15
AAAIGIDLGTTYSCVGVFQHGK	AAAIGIDLGTTYSC[57.0215]VGVFQHGK	22	1133.07	2	2264.12	1	3.4e-12	7	711910	14C(57.0215)		TRUE	sp|P0DMV8|HS71A_HUMAN	P0DMV8	HS71A_HUMAN	HSPA1A	Heat shock 70 kDa protein 1A	HSPA1B	sp|P0DMV9|HS71B_HUMAN
AAAIGIDLGTTYSCVGVFQHGK	AAAIGIDLGTTYSC[57.0215]VGVFQHGK	22	755.716	3	2264.13	1	8.9e-13	5	1.16105e+06	14C(57.0215)		TRUE	sp|P0DMV8|HS71A_HUMAN	P0DMV8	HS71A_HUMAN	HSPA1A	Heat shock 70 kDa protein 1A	HSPA1B	sp|P0DMV9|HS71B_HUMAN
AAAIQAK		7	672.404	1	671.395	0.8806	0.1719	1	355625			TRUE	sp|P36578|RL4_HUMAN	P36578	RL4_HUMAN	RPL4	60S ribosomal protein L4		rev_sp|Q9P2D3|HTR5B_HUMAN
AAALASLK		8	744.461	1	743.453	0.9847	0.01223	1	40425.4			TRUE	sp|O15269|SPTC1_HUMAN	O15269	SPTC1_HUMAN	SPTLC1	Serine palmitoyltransferase 1
AAALATVNAWAEQTGMK		17	866.938	2	1731.86	1	5.903e-10	1	100419			TRUE	sp|Q14008|CKAP5_HUMAN	Q14008	CKAP5_HUMAN	CKAP5	Cytoskeleton-associated protein 5
AAALEAMK		8	804.428	1	803.421	0.993	0.002241	2	519628			TRUE	sp|P31948|STIP1_HUMAN	P31948	STIP1_HUMAN	STIP1	Stress-induced-phosphoprotein 1
AAALEAMK	AAALEAM[15.9949]K	8	820.423	1	819.414	0.997	0.001304	2	124910	7M(15.9949)		TRUE	sp|P31948|STIP1_HUMAN	P31948	STIP1_HUMAN	STIP1	Stress-induced-phosphoprotein 1
AAALEFLNR		9	502.78	2	1003.54	0.9991	0.004184	1	99093.9			TRUE	sp|P31948|STIP1_HUMAN	P31948	STIP1_HUMAN	STIP1	Stress-induced-phosphoprotein 1
AAALEQFK		8	877.478	1	876.47	0.9871	0.006855	1	90524.7			TRUE	sp|Q13423|NNTM_HUMAN	Q13423	NNTM_HUMAN	NNT	NAD(P) transhydrogenase, mitochondrial
AAALISR		7	701.431	1	700.423	0.8947	0.2203	1	94154.3			FALSE	sp|O15287|FANCG_HUMAN	O15287	FANCG_HUMAN	FANCG	Fanconi anemia group G protein	GIPR	rev_sp|Q9H6A9|PCX3_HUMAN, sp|P48546|GIPR_HUMAN
AAALLAK		7	657.429	1	656.42	0.9603	0.05179	2				FALSE	sp|Q6NUM9|RETST_HUMAN	Q6NUM9	RETST_HUMAN	RETSAT	All-trans-retinol 13,14-reductase	UBXN4	sp|Q92575|UBXN4_HUMAN
AAALQYPSPSAAQDMVER		18	952.962	2	1903.91	0.9992	0.007903	2	108988			TRUE	sp|P56945|BCAR1_HUMAN	P56945	BCAR1_HUMAN	BCAR1	Breast cancer anti-estrogen resistance protein 1
AAAMAASK		8	720.371	1	719.363	0.9144	0.1095	2	59911.7			TRUE	sp|Q9BTC0|DIDO1_HUMAN	Q9BTC0	DIDO1_HUMAN	DIDO1	Death-inducer obliterator 1
AAAMDVDTPSGTNSGAGK	n[42.0106]AAAMDVDTPSGTNSGAGK	18	846.381	2	1690.74	1	3.083e-11	2	201586	N-term(42.0106)		TRUE	sp|P62877|RBX1_HUMAN	P62877	RBX1_HUMAN	RBX1	E3 ubiquitin-protein ligase RBX1
AAAMDVDTPSGTNSGAGK	n[42.0106]AAAM[15.9949]DVDTPSGTNSGAGK	18	854.378	2	1706.74	1	1.16e-05	2	227799	4M(15.9949), N-term(42.0106)		TRUE	sp|P62877|RBX1_HUMAN	P62877	RBX1_HUMAN	RBX1	E3 ubiquitin-protein ligase RBX1
AAAMLPTVGEGYGYGPESELSQASAATR		28	1392.66	2	2783.31	1	0.0001515	1	20876.7			TRUE	sp|Q9BQ04|RBM4B_HUMAN	Q9BQ04	RBM4B_HUMAN	RBM4B	RNA-binding protein 4B
AAAMVPGR	n[42.0106]AAAMVPGR	8	814.424	1	813.416	0.9669	0.03575	1	156656	N-term(42.0106)		TRUE	sp|O43598|DNPH1_HUMAN	O43598	DNPH1_HUMAN	DNPH1	2'-deoxynucleoside 5'-phosphate N-hydrolase 1
AAANEQLTR		9	487.257	2	972.495	0.9994	0.005581	2	29443.5			TRUE	sp|Q9NX63|MIC19_HUMAN	Q9NX63	MIC19_HUMAN	CHCHD3	MIC
AAANEQLTR		9	973.506	1	972.496	0.9805	0.01664	1	84654.3			TRUE	sp|Q9NX63|MIC19_HUMAN	Q9NX63	MIC19_HUMAN	CHCHD3	MIC
AAAPAPEEEMDECEQALAAEPK	AAAPAPEEEMDEC[57.0215]EQALAAEPK	22	1179.02	2	2356.02	1	1.711e-07	21	7240471	13C(57.0215)		TRUE	sp|P26641|EF1G_HUMAN	P26641	EF1G_HUMAN	EEF1G	Elongation factor 1-gamma
AAAPAPEEEMDECEQALAAEPK	AAAPAPEEEMDEC[57.0215]EQALAAEPK	22	786.347	3	2356.01	1	7.472e-07	1	26592.8	13C(57.0215)		TRUE	sp|P26641|EF1G_HUMAN	P26641	EF1G_HUMAN	EEF1G	Elongation factor 1-gamma
AAAPAPEEEMDECEQALAAEPK	AAAPAPEEEM[15.9949]DEC[57.0215]EQALAAEPK	22	1187.01	2	2372.02	1	4.39e-06	15	2911017	10M(15.9949), 13C(57.0215)		TRUE	sp|P26641|EF1G_HUMAN	P26641	EF1G_HUMAN	EEF1G	Elongation factor 1-gamma
AAAPAPVSEAVCR	AAAPAPVSEAVC[57.0215]R	13	649.83	2	1297.64	1	2.198e-07	1	145206	12C(57.0215)		TRUE	sp|P20810|ICAL_HUMAN	P20810	ICAL_HUMAN	CAST	Calpastatin
AAAPCIIFFDELDSLAPSR	AAAPC[57.0215]IIFFDELDSLAPSR	19	1047.02	2	2092.03	1	5.24e-06	3	38866.9	5C(57.0215)		TRUE	sp|Q13608|PEX6_HUMAN	Q13608	PEX6_HUMAN	PEX6	Peroxisome assembly factor 2
AAAPGVEDEPLLR		13	669.357	2	1336.7	1	7.863e-08	1				TRUE	sp|P31350|RIR2_HUMAN	P31350	RIR2_HUMAN	RRM2	Ribonucleoside-diphosphate reductase subunit M2
AAAPPLSK	n[42.0106]AAAPPLSK	8	796.456	1	795.45	0.903	0.05875	1	74769.1	N-term(42.0106)		TRUE	sp|Q9BRD0|BUD13_HUMAN	Q9BRD0	BUD13_HUMAN	BUD13	BUD13 homolog
AAAPPSYCFVAFPPR	n[42.0106]AAAPPSYC[57.0215]FVAFPPR	15	846.914	2	1691.81	1	2.065e-08	1	140412	8C(57.0215), N-term(42.0106)		TRUE	sp|Q12765|SCRN1_HUMAN	Q12765	SCRN1_HUMAN	SCRN1	Secernin-1
AAAPQAWAGPMEEPPQAQAPPR		22	1136.05	2	2270.09	1	3.44e-12	1	129377			TRUE	sp|Q16643|DREB_HUMAN	Q16643	DREB_HUMAN	DBN1	Drebrin
AAAQCYIDLIIK	AAAQC[57.0215]YIDLIIK	12	689.874	2	1377.73	0.9998	0.002277	2	266190	5C(57.0215)		TRUE	sp|P53618|COPB_HUMAN	P53618	COPB_HUMAN	COPB1	Coatomer subunit beta
AAAQEADGAR	n[42.0106]AAAQEADGAR	10	1001.46	1	1000.45	0.9606	0.01863	1	50175	N-term(42.0106)		TRUE	sp|O96005|CLPT1_HUMAN	O96005	CLPT1_HUMAN	CLPTM1	Cleft lip and palate transmembrane protein 1
AAASAALELPLGPAPVSVAPQAEAEAR		27	1279.18	2	2556.35	1	3.56e-12	1	14241.2			TRUE	sp|P57086|SCND1_HUMAN	P57086	SCND1_HUMAN	SCAND1	SCAN domain-containing protein 1
AAASGNENIQPPPLAYK		17	870.949	2	1739.88	1	1.435e-06	3	165118			TRUE	sp|Q9H2M9|RBGPR_HUMAN	Q9H2M9	RBGPR_HUMAN	RAB3GAP2	Rab3 GTPase-activating protein non-catalytic subunit
AAASGQPRPEMQCPAEHEEDMYR	AAASGQPRPEMQC[57.0215]PAEHEEDMYR	23	887.381	3	2659.12	1	1.211e-09	2	65096.2	13C(57.0215)		TRUE	sp|Q96BN8|OTUL_HUMAN	Q96BN8	OTUL_HUMAN	OTULIN	Ubiquitin thioesterase otulin
AAASLAAVSGTAAASLGSAQPTDLGAHK		28	832.101	3	2493.29	1	2e-14	2	73268.7			TRUE	sp|Q7Z5L9|I2BP2_HUMAN	Q7Z5L9	I2BP2_HUMAN	IRF2BP2	Interferon regulatory factor 2-binding protein 2
AAASMGDTLSEQQLGDSDIPVIVYR		25	1318.65	2	2635.27	1	3.348e-05	1	29888.5			TRUE	sp|Q96P48|ARAP1_HUMAN	Q96P48	ARAP1_HUMAN	ARAP1	Arf-GAP with Rho-GAP domain, ANK repeat and PH domain-containing protein 1
AAASTDYYK		9	989.457	1	988.448	1	1.814e-06	3	11426.8			TRUE	sp|P08559|ODPA_HUMAN	P08559	ODPA_HUMAN	PDHA1	Pyruvate dehydrogenase E1 component subunit alpha, somatic form, mitochondrial
AAASVLTTSMVTMEPGYLFLGSR		23	1201.61	2	2401.21	1	2.112e-05	5	34113.1			TRUE	sp|Q10570|CPSF1_HUMAN	Q10570	CPSF1_HUMAN	CPSF1	Cleavage and polyadenylation specificity factor subunit 1
AAASVTPPGSLELLQPGFSK	n[42.0106]AAASVTPPGSLELLQPGFSK	20	1006.54	2	2011.07	1	0.0003257	4	298009	N-term(42.0106)		TRUE	sp|Q12933|TRAF2_HUMAN	Q12933	TRAF2_HUMAN	TRAF2	TNF receptor-associated factor 2
AAATAEEPDPK		11	550.267	2	1098.51	0.9989	0.003882	1	113702			TRUE	sp|Q99733|NP1L4_HUMAN	Q99733	NP1L4_HUMAN	NAP1L4	Nucleosome assembly protein 1-like 4
AAATGAVAASAASGQAEGK	n[42.0106]AAATGAVAASAASGQAEGK	19	815.905	2	1629.79	1	3.16e-12	2	305687	N-term(42.0106)		TRUE	sp|Q9NWH9|SLTM_HUMAN	Q9NWH9	SLTM_HUMAN	SLTM	SAFB-like transcription modulator
AAATGPSFWLGNETLK	n[42.0106]AAATGPSFWLGNETLK	16	852.933	2	1703.85	1	7.136e-11	2	653446	N-term(42.0106)		TRUE	sp|P12955|PEPD_HUMAN	P12955	PEPD_HUMAN	PEPD	Xaa-Pro dipeptidase
AAATLTSK		8	762.436	1	761.426	0.9235	0.093	1	26995.7			TRUE	sp|Q9UDW1|QCR9_HUMAN	Q9UDW1	QCR9_HUMAN	UQCR10	Cytochrome b-c1 complex subunit 9
AAATLTSK	n[42.0106]AAATLTSK	8	804.446	1	803.439	0.8758	0.0993	1	279342	N-term(42.0106)		TRUE	sp|Q9UDW1|QCR9_HUMAN	Q9UDW1	QCR9_HUMAN	UQCR10	Cytochrome b-c1 complex subunit 9
AAATTSQPVLTSQQIETIFFK		21	1141.11	2	2280.19	1	0.0001663	2	47552.1			TRUE	sp|P11274|BCR_HUMAN	P11274	BCR_HUMAN	BCR	Breakpoint cluster region protein
AAAVAAAGAGEPQSPDELLPK	n[42.0106]AAAVAAAGAGEPQSPDELLPK	21	1003.02	2	2004.02	1	0	6	2.80716e+06	N-term(42.0106)		TRUE	sp|Q9NS69|TOM22_HUMAN	Q9NS69	TOM22_HUMAN	TOMM22	Mitochondrial import receptor subunit TOM22 homolog
AAAVAAPLAAGGEEAAATTSVPGSPGLPGR	n[42.0106]AAAVAAPLAAGGEEAAATTSVPGSPGLPGR	30	887.128	3	2658.36	1	4.107e-09	1	32236	N-term(42.0106)		TRUE	sp|O75427|LRCH4_HUMAN	O75427	LRCH4_HUMAN	LRCH4	Leucine-rich repeat and calponin homology domain-containing protein 4
AAAVLPVLDLAQR		13	668.901	2	1335.78	1	3.359e-09	4	333008			TRUE	sp|P19404|NDUV2_HUMAN	P19404	NDUV2_HUMAN	NDUFV2	NADH dehydrogenase [ubiquinone] flavoprotein 2, mitochondrial
AAAVPQR	n[42.0106]AAAVPQR	7	754.421	1	753.412	0.9745	0.02702	2	347118	N-term(42.0106)		TRUE	sp|Q00688|FKBP3_HUMAN	Q00688	FKBP3_HUMAN	FKBP3	Peptidyl-prolyl cis-trans isomerase FKBP3
AAAVPVEFQEHHLSEVQNMASEEK		24	894.094	3	2679.25	1	1.089e-10	1	107342			TRUE	sp|O43837|IDH3B_HUMAN	O43837	IDH3B_HUMAN	IDH3B	Isocitrate dehydrogenase [NAD] subunit beta, mitochondrial
AAAVPVEFQEHHLSEVQNMASEEK	AAAVPVEFQEHHLSEVQNM[15.9949]ASEEK	24	899.426	3	2695.24	1	8.26e-12	3	40645.2	19M(15.9949)		TRUE	sp|O43837|IDH3B_HUMAN	O43837	IDH3B_HUMAN	IDH3B	Isocitrate dehydrogenase [NAD] subunit beta, mitochondrial
AAAVQADDVEVLK		13	664.856	2	1327.69	0.9929	0.0306	1	44962.3			TRUE	sp|Q8N201|INT1_HUMAN	Q8N201	INT1_HUMAN	INTS1	Integrator complex subunit 1
AAAVTLK		7	673.424	1	672.414	0.9482	0.04276	1	29534.6			TRUE	sp|O00330|ODPX_HUMAN	O00330	ODPX_HUMAN	PDHX	Pyruvate dehydrogenase protein X component, mitochondrial
AAAYLDPNLNHTPNSSTK	n[42.0106]AAAYLDPNLNHTPNSSTK	18	978.476	2	1954.94	1	3.75e-08	2	103172	N-term(42.0106)		TRUE	sp|Q05397|FAK1_HUMAN	Q05397	FAK1_HUMAN	PTK2	Focal adhesion kinase 1
AAAYNLVQHGITNLCVIGGDGSLTGANIFR	AAAYNLVQHGITNLC[57.0215]VIGGDGSLTGANIFR	30	1034.86	3	3101.58	1	0	2	153268	15C(57.0215)		TRUE	sp|P17858|PFKAL_HUMAN	P17858	PFKAL_HUMAN	PFKL	ATP-dependent 6-phosphofructokinase, liver type
AAAYSAQVQPVDGATR		16	802.905	2	1603.79	1	2.401e-08	2	196518			TRUE	sp|Q9H7E9|CH033_HUMAN	Q9H7E9	CH033_HUMAN	C8orf33	UPF0488 protein C8orf33
AACEQQAVALTLQEDR	AAC[57.0215]EQQAVALTLQEDR	16	901.939	2	1801.87	1	1.299e-09	1	70440.5	3C(57.0215)		TRUE	sp|Q9BUH6|PAXX_HUMAN	Q9BUH6	PAXX_HUMAN	PAXX	Protein PAXX
AACIAEQYHTVLK	AAC[57.0215]IAEQYHTVLK	13	752.385	2	1503.8	1	1.271e-05	1	20574.8	3C(57.0215)		TRUE	sp|O95235|KI20A_HUMAN	O95235	KI20A_HUMAN	KIF20A	Kinesin-like protein KIF20A
AACLLDGVPVALK	AAC[57.0215]LLDGVPVALK	13	663.876	2	1325.71	0.9847	0.003857	1	122081	3C(57.0215)		TRUE	sp|Q8TDX7|NEK7_HUMAN	Q8TDX7	NEK7_HUMAN	NEK7	Serine/threonine-protein kinase Nek7
AACQCVEPIK	AAC[57.0215]QC[57.0215]VEPIK	10	588.281	2	1174.54	0.9561	0.1536	1	79726.2	3C(57.0215), 5C(57.0215)		TRUE	sp|Q99575|POP1_HUMAN	Q99575	POP1_HUMAN	POP1	Ribonucleases P/MRP protein subunit POP1
AACQEAQVFGNQLIPPNAQVK	AAC[57.0215]QEAQVFGNQLIPPNAQVK	21	1142.08	2	2282.15	1	5.611e-11	2	100700	3C(57.0215)		TRUE	sp|Q53H12|AGK_HUMAN	Q53H12	AGK_HUMAN	AGK	Acylglycerol kinase, mitochondrial
AADAEAEVASLNR		13	658.826	2	1315.63	1	8.932e-05	2	285567			TRUE	sp|P06753|TPM3_HUMAN	P06753	TPM3_HUMAN	TPM3	Tropomyosin alpha-3 chain
AADAVEDLR		9	959.479	1	958.47	0.9309	0.09113	1	58544.1			TRUE	sp|Q9UNF0|PACN2_HUMAN	Q9UNF0	PACN2_HUMAN	PACSIN2	Protein kinase C and casein kinase substrate in neurons protein 2
AADCDLQITNAQTK	AADC[57.0215]DLQITNAQTK	14	774.87	2	1547.72	1	3.017e-06	1	137244	4C(57.0215)		TRUE	sp|Q7Z6E9|RBBP6_HUMAN	Q7Z6E9	RBBP6_HUMAN	RBBP6	E3 ubiquitin-protein ligase RBBP6
AADCEVEQWDSDEPIPAK	AADC[57.0215]EVEQWDSDEPIPAK	18	1030.45	2	2058.89	1	2.851e-07	1	190045	4C(57.0215)		TRUE	sp|Q9UBQ7|GRHPR_HUMAN	Q9UBQ7	GRHPR_HUMAN	GRHPR	Glyoxylate reductase/hydroxypyruvate reductase
AADCISEPVNR	AADC[57.0215]ISEPVNR	11	616.29	2	1230.57	0.9986	0.008544	2	65537.5	4C(57.0215)		TRUE	sp|P43304|GPDM_HUMAN	P43304	GPDM_HUMAN	GPD2	Glycerol-3-phosphate dehydrogenase, mitochondrial
AADEEAFEDNSEEYIR		16	944.398	2	1886.78	1	1.967e-07	2	1.08177e+06			TRUE	sp|P55060|XPO2_HUMAN	P55060	XPO2_HUMAN	CSE1L	Exportin-2
AADETLCQTK	AADETLC[57.0215]QTK	10	568.766	2	1135.52	0.9999	0.0003171	1	51074.4	7C(57.0215)		TRUE	sp|P49916|DNLI3_HUMAN	P49916	DNLI3_HUMAN	LIG3	DNA ligase 3
AADEVAEGK		9	889.426	1	888.416	0.9666	0.03529	1				TRUE	sp|P07954|FUMH_HUMAN	P07954	FUMH_HUMAN	FH	Fumarate hydratase, mitochondrial
AADFIDQALAQK		12	645.838	2	1289.66	1	4.02e-05	1	172670			TRUE	sp|P51452|DUS3_HUMAN	P51452	DUS3_HUMAN	DUSP3	Dual specificity protein phosphatase 3
AADFIEELSSLFK		13	735.38	2	1468.74	1	6.926e-09	2	29889.7			TRUE	sp|Q86TC9|MYPN_HUMAN	Q86TC9	MYPN_HUMAN	MYPN	Myopalladin
AADFQLHTHVNDGTEFGGSIYQK		23	845.735	3	2534.18	1	0	2	290251			TRUE	sp|Q9Y277|VDAC3_HUMAN	Q9Y277	VDAC3_HUMAN	VDAC3	Voltage-dependent anion-selective channel protein 3
AADFQLHTHVNDGTEFGGSIYQK		23	634.553	4	2534.17	1	2.197e-09	1	58060.3			TRUE	sp|Q9Y277|VDAC3_HUMAN	Q9Y277	VDAC3_HUMAN	VDAC3	Voltage-dependent anion-selective channel protein 3
AADGDWQDFYEFQEPAR	n[42.0106]AADGDWQDFYEFQEPAR	17	1043.94	2	2085.86	1	3.938e-05	2	49405.7	N-term(42.0106)		TRUE	sp|Q9UHY8|FEZ2_HUMAN	Q9UHY8	FEZ2_HUMAN	FEZ2	Fasciculation and elongation protein zeta-2
AADIDQEVK		9	988.495	1	987.488	0.9589	0.02735	1	56134.9			TRUE	sp|Q86VP6|CAND1_HUMAN	Q86VP6	CAND1_HUMAN	CAND1	Cullin-associated NEDD8-dissociated protein 1
AADIGVAMGQTGTDVCK	AADIGVAMGQTGTDVC[57.0215]K	17	847.398	2	1692.78	1	4.62e-10	1	225575	16C(57.0215)		TRUE	sp|P98194|AT2C1_HUMAN	P98194	AT2C1_HUMAN	ATP2C1	Calcium-transporting ATPase type 2C member 1
AADIGVAMGQTGTDVCK	AADIGVAM[15.9949]GQTGTDVC[57.0215]K	17	855.395	2	1708.77	1	6.565e-05	1	27522.8	16C(57.0215), 8M(15.9949)		TRUE	sp|P98194|AT2C1_HUMAN	P98194	AT2C1_HUMAN	ATP2C1	Calcium-transporting ATPase type 2C member 1
AADISESSGADCK	n[42.0106]AADISESSGADC[57.0215]K	13	676.785	2	1351.55	0.9999	0.001039	1	67926.9	12C(57.0215), N-term(42.0106)		TRUE	sp|O43583|DENR_HUMAN	O43583	DENR_HUMAN	DENR	Density-regulated protein
AADISLDNLVEGK		13	672.854	2	1343.69	1	0.0001019	1	86706			TRUE	sp|Q12888|TP53B_HUMAN	Q12888	TP53B_HUMAN	TP53BP1	TP53-binding protein 1
AADLLVNPLDPR		12	647.362	2	1292.7	0.999	0.009254	1	148033			TRUE	sp|P78362|SRPK2_HUMAN	P78362	SRPK2_HUMAN	SRPK2	SRSF protein kinase 2
AADLLYAMCDR	AADLLYAMC[57.0215]DR	11	649.797	2	1297.57	0.9999	0.0006835	2	52125.7	9C(57.0215)		TRUE	sp|O95782|AP2A1_HUMAN	O95782	AP2A1_HUMAN	AP2A1	AP-2 complex subunit alpha-1
AADLNGDLTATR		12	609.31	2	1216.6	1	1.593e-05	1	223719			TRUE	sp|Q15293|RCN1_HUMAN	Q15293	RCN1_HUMAN	RCN1	Reticulocalbin-1
AADLNLEWISLPR	n[42.0106]AADLNLEWISLPR	13	770.412	2	1538.81	0.9997	0.001676	1	10303.2	N-term(42.0106)		TRUE	sp|Q9HAU0|PKHA5_HUMAN	Q9HAU0	PKHA5_HUMAN	PLEKHA5	Pleckstrin homology domain-containing family A member 5
AADMGNPVGQSGLGMAYLYGR		21	1064.5	2	2126.99	1	1.895e-05	1	100019			TRUE	sp|Q9UBV2|SE1L1_HUMAN	Q9UBV2	SE1L1_HUMAN	SEL1L	Protein sel-1 homolog 1
AADMGNPVGQSGLGMAYLYGR	AADM[15.9949]GNPVGQSGLGMAYLYGR	21	1072.5	2	2142.97	0.9973	0.009943	1	41068.7	4M(15.9949)		TRUE	sp|Q9UBV2|SE1L1_HUMAN	Q9UBV2	SE1L1_HUMAN	SEL1L	Protein sel-1 homolog 1
AADPPAENSSAPEAEQGGAE		20	949.406	2	1897.8	1	3.212e-09	11	2.01972e+06			TRUE	sp|P67809|YBOX1_HUMAN	P67809	YBOX1_HUMAN	YBX1	Nuclease-sensitive element-binding protein 1
AADQFDIYSSQQSK		14	794.368	2	1586.72	1	7.568e-05	1	84660.4			TRUE	sp|Q7Z6I8|CE024_HUMAN	Q7Z6I8	CE024_HUMAN	C5orf24	UPF0461 protein C5orf24
AADSDDGAVSAPAASDGGVSK		21	924.416	2	1846.81	1	2.727e-09	1	82051.8			TRUE	sp|Q96GM8|TOE1_HUMAN	Q96GM8	TOE1_HUMAN	TOE1	Target of EGR1 protein 1
AADSICDGDLVDSQIR	AADSIC[57.0215]DGDLVDSQIR	16	867.902	2	1733.79	1	3.79e-12	1	156390	6C(57.0215)		TRUE	sp|P35251|RFC1_HUMAN	P35251	RFC1_HUMAN	RFC1	Replication factor C subunit 1
AADSLQQNLQR		11	622.323	2	1242.63	1	6.032e-06	1	130624			TRUE	sp|Q1ED39|KNOP1_HUMAN	Q1ED39	KNOP1_HUMAN	KNOP1	Lysine-rich nucleolar protein 1
AADSQNSGEGNTGAAESSFSQEVSR		25	1243.54	2	2485.06	1	8.318e-08	1	82229.8			TRUE	sp|P12270|TPR_HUMAN	P12270	TPR_HUMAN	TPR	Nucleoprotein TPR
AADTIGYPVMIR		12	653.845	2	1305.67	1	9.669e-08	3	587087			TRUE	sp|P31327|CPSM_HUMAN	P31327	CPSM_HUMAN	CPS1	Carbamoyl-phosphate synthase [ammonia], mitochondrial
AADTIGYPVMIR	AADTIGYPVM[15.9949]IR	12	661.842	2	1321.67	1	0.0001427	3	473768	10M(15.9949)		TRUE	sp|P31327|CPSM_HUMAN	P31327	CPSM_HUMAN	CPS1	Carbamoyl-phosphate synthase [ammonia], mitochondrial
AADVENVPPVISTPHHYLISIYR		23	648.596	4	2590.35	1	8.402e-10	1	94295.5			TRUE	sp|Q9Y2T2|AP3M1_HUMAN	Q9Y2T2	AP3M1_HUMAN	AP3M1	AP-3 complex subunit mu-1
AADVEQLKPEEIK		13	735.396	2	1468.77	1	1.523e-07	2	103236			TRUE	sp|Q9NU22|MDN1_HUMAN	Q9NU22	MDN1_HUMAN	MDN1	Midasin
AAEAAAAPAESAAPAAGEEPSK		22	983.971	2	1965.93	1	0	4	4897245			TRUE	sp|P80723|BASP1_HUMAN	P80723	BASP1_HUMAN	BASP1	Brain acid soluble protein 1
AAEAAAAPAESAAPAAGEEPSKEEGEPK		28	879.416	3	2635.21	1	1.27e-12	1	111738			TRUE	sp|P80723|BASP1_HUMAN	P80723	BASP1_HUMAN	BASP1	Brain acid soluble protein 1
AAEAAASAYYNPGNPHNVYMPTSQPPPPPYYPPEDK		36	1301.26	3	3900.77	1	0	3	155530			TRUE	sp|Q969T9|WBP2_HUMAN	Q969T9	WBP2_HUMAN	WBP2	WW domain-binding protein 2
AAEAADLGLGAAVPVELR	n[42.0106]AAEAADLGLGAAVPVELR	18	882.978	2	1763.94	1	0	2	165733	N-term(42.0106)		TRUE	sp|Q9Y5Q8|TF3C5_HUMAN	Q9Y5Q8	TF3C5_HUMAN	GTF3C5	General transcription factor 3C polypeptide 5
AAEAAPPTQEAQGETEPTEQAPDALEQAADTSR		33	1127.52	3	3379.53	1	0	3	207745			TRUE	sp|Q8N163|CCAR2_HUMAN	Q8N163	CCAR2_HUMAN	CCAR2	Cell cycle and apoptosis regulator protein 2
AAEADGPLK	n[42.0106]AAEADGPLK	9	913.463	1	912.456	1	1.415e-07	3	1.11061e+06	N-term(42.0106)		TRUE	sp|O75352|MPU1_HUMAN	O75352	MPU1_HUMAN	MPDU1	Mannose-P-dolichol utilization defect 1 protein
AAEAHVDAHYYEQNEQPTGTCAACITGDNR	AAEAHVDAHYYEQNEQPTGTC[57.0215]AAC[57.0215]ITGDNR	30	1117.15	3	3348.4	0.9999	0.0003983	1	53491.9	21C(57.0215), 24C(57.0215)		TRUE	sp|P55263|ADK_HUMAN	P55263	ADK_HUMAN	ADK	Adenosine kinase
AAEALHGEADSSGVLAAVDATVNK		24	766.052	3	2295.13	1	1.5e-12	1				TRUE	sp|Q14554|PDIA5_HUMAN	Q14554	PDIA5_HUMAN	PDIA5	Protein disulfide-isomerase A5
AAEATNDYETLVK		13	712.849	2	1423.68	1	8.132e-05	1				TRUE	sp|Q2NKX8|ERC6L_HUMAN	Q2NKX8	ERC6L_HUMAN	ERCC6L	DNA excision repair protein ERCC-6-like
AAECNIVVTQPR	AAEC[57.0215]NIVVTQPR	12	679.348	2	1357.68	1	5.93e-06	6	1.03443e+06	4C(57.0215)		TRUE	sp|Q08211|DHX9_HUMAN	Q08211	DHX9_HUMAN	DHX9	ATP-dependent RNA helicase A
AAEDDEDDDVDTK		13	719.279	2	1436.54	1	3.469e-09	10	4.00486e+06			TRUE	sp|P06454|PTMA_HUMAN	P06454	PTMA_HUMAN	PTMA	Prothymosin alpha
AAEDDEDDDVDTKK		14	783.326	2	1564.64	1	6.718e-06	1	33915.8			TRUE	sp|P06454|PTMA_HUMAN	P06454	PTMA_HUMAN	PTMA	Prothymosin alpha
AAEDSPYWVSPAYSK		15	835.888	2	1669.76	1	6.55e-12	1	104895			TRUE	sp|Q9NW82|WDR70_HUMAN	Q9NW82	WDR70_HUMAN	WDR70	WD repeat-containing protein 70
AAEEAASTLASSIHPEQCIK	AAEEAASTLASSIHPEQC[57.0215]IK	20	1057.02	2	2112.02	1	1.015e-09	1	44650.3	18C(57.0215)		TRUE	sp|Q7Z460|CLAP1_HUMAN	Q7Z460	CLAP1_HUMAN	CLASP1	CLIP-associating protein 1
AAEEEDEADPK		11	602.254	2	1202.49	1	0.0001863	1	247497			TRUE	sp|P20962|PTMS_HUMAN	P20962	PTMS_HUMAN	PTMS	Parathymosin
AAEEEDEADPKR		12	680.305	2	1358.59	1	2.726e-05	3	118489			TRUE	sp|P20962|PTMS_HUMAN	P20962	PTMS_HUMAN	PTMS	Parathymosin
AAEEFVNVYYTTMDK		15	890.909	2	1779.8	0.9909	0.04968	1	43194.8			TRUE	sp|Q9UKK6|NXT1_HUMAN	Q9UKK6	NXT1_HUMAN	NXT1	NTF2-related export protein 1
AAEEIGIK		8	830.462	1	829.454	0.984	0.01281	2	159712			TRUE	sp|P11586|C1TC_HUMAN	P11586	C1TC_HUMAN	MTHFD1	C-1-tetrahydrofolate synthase, cytoplasmic
AAEEPQQQK	n[42.0106]AAEEPQQQK	9	1070.51	1	1069.51	1	1.62e-05	1	14288.6	N-term(42.0106)		TRUE	sp|Q96FW1|OTUB1_HUMAN	Q96FW1	OTUB1_HUMAN	OTUB1	Ubiquitin thioesterase OTUB1
AAEEVLQTVDHYK	n[42.0106]AAEEVLQTVDHYK	13	772.883	2	1543.75	1	7.32e-08	1	46570.3	N-term(42.0106)		TRUE	sp|Q96G01|BICD1_HUMAN	Q96G01	BICD1_HUMAN	BICD1	Protein bicaudal D homolog 1
AAEFGEPTSEQTGTAAGK		18	876.408	2	1750.8	1	1.908e-08	1	74048.6			TRUE	sp|O95425|SVIL_HUMAN	O95425	SVIL_HUMAN	SVIL	Supervillin
AAEFLQMLEAIK		12	682.368	2	1362.72	1	0.0002073	3	32145.1			TRUE	sp|P52739|ZN131_HUMAN	P52739	ZN131_HUMAN	ZNF131	Zinc finger protein 131
AAEFNSNLNR		10	568.278	2	1134.54	0.9899	0.03635	1	63966.9			TRUE	sp|Q8WUB8|PHF10_HUMAN	Q8WUB8	PHF10_HUMAN	PHF10	PHD finger protein 10
AAEGAEAQGFSGLFAAYTDHPPPFR		25	869.747	3	2606.22	1	1.151e-06	2	51888.1			TRUE	sp|Q9P253|VPS18_HUMAN	Q9P253	VPS18_HUMAN	VPS18	Vacuolar protein sorting-associated protein 18 homolog
AAEGVSAADMAK	AAEGVSAADM[15.9949]AK	12	568.766	2	1135.51	0.9326	0.1121	1	35795.2	10M(15.9949)		TRUE	sp|Q9NW13|RBM28_HUMAN	Q9NW13	RBM28_HUMAN	RBM28	RNA-binding protein 28
AAEGWSAPILTLAR		14	728.401	2	1454.78	1	8.266e-05	3	114225			TRUE	sp|Q96T51|RUFY1_HUMAN	Q96T51	RUFY1_HUMAN	RUFY1	RUN and FYVE domain-containing protein 1
AAEILYYFALR		11	665.364	2	1328.71	1	3.543e-05	3	49475.1			TRUE	sp|Q16706|MA2A1_HUMAN	Q16706	MA2A1_HUMAN	MAN2A1	Alpha-mannosidase 2
AAEINGEVDDDDAGGEWR		18	959.906	2	1917.8	1	8.765e-05	1	32616.7			TRUE	sp|Q92614|MY18A_HUMAN	Q92614	MY18A_HUMAN	MYO18A	Unconventional myosin-XVIIIa
AAEIYGVTHTR		11	609.317	2	1216.61	1	0.0002081	1	81805.1			TRUE	sp|Q9HCS7|SYF1_HUMAN	Q9HCS7	SYF1_HUMAN	XAB2	Pre-mRNA-splicing factor SYF1
AAELAVQNEVGLVDNPLK		18	940.51	2	1879.01	1	7.1e-13	2	100879			TRUE	sp|Q9NVM6|DJC17_HUMAN	Q9NVM6	DJC17_HUMAN	DNAJC17	DnaJ homolog subfamily C member 17
AAELEMELNEHSLVIDTLK		19	1078.05	2	2154.09	1	0	1	57726.3			TRUE	sp|Q9UHV9|PFD2_HUMAN	Q9UHV9	PFD2_HUMAN	PFDN2	Prefoldin subunit 2
AAELEMELNEHSLVIDTLK		19	719.037	3	2154.09	1	3.638e-10	1	61392.4			TRUE	sp|Q9UHV9|PFD2_HUMAN	Q9UHV9	PFD2_HUMAN	PFDN2	Prefoldin subunit 2
AAELEPDQLLAWQGLANLYEK		21	1186.61	2	2371.2	1	6.758e-09	1	86615.3			TRUE	sp|Q6PGP7|TTC37_HUMAN	Q6PGP7	TTC37_HUMAN	TTC37	Tetratricopeptide repeat protein 37
AAELEPDQLLAWQGLANLYEK		21	791.409	3	2371.2	1	8.312e-08	1	73610.6			TRUE	sp|Q6PGP7|TTC37_HUMAN	Q6PGP7	TTC37_HUMAN	TTC37	Tetratricopeptide repeat protein 37
AAELFHQLSQALEVLTDAAAR		21	752.066	3	2253.18	1	2.781e-09	1	69096.7			TRUE	sp|Q9NVM6|DJC17_HUMAN	Q9NVM6	DJC17_HUMAN	DNAJC17	DnaJ homolog subfamily C member 17
AAELIANSLATAGDGLIELR		20	999.547	2	1997.08	1	2e-14	11	708090			TRUE	sp|P35232|PHB_HUMAN	P35232	PHB_HUMAN	PHB	Prohibitin
AAELIANSLATAGDGLIELR		20	666.7	3	1997.08	1	1.175e-05	3	330825			TRUE	sp|P35232|PHB_HUMAN	P35232	PHB_HUMAN	PHB	Prohibitin
AAELLQDEYSGR		12	676.328	2	1350.64	1	4.825e-06	3	75467.4			TRUE	sp|Q9BUK6|MSTO1_HUMAN	Q9BUK6	MSTO1_HUMAN	MSTO1	Protein misato homolog 1
AAELTATQVEEEEEEEDFRK		20	785.027	3	2352.06	1	2.126e-10	1	49945.4			TRUE	sp|O75717|WDHD1_HUMAN	O75717	WDHD1_HUMAN	WDHD1	WD repeat and HMG-box DNA-binding protein 1
AAELVEAK	n[42.0106]AAELVEAK	8	872.472	1	871.463	0.998	0.0008339	1	79272.4	N-term(42.0106)		TRUE	sp|Q8N2W9|PIAS4_HUMAN	Q8N2W9	PIAS4_HUMAN	PIAS4	E3 SUMO-protein ligase PIAS4
AAEMLSQLDLFSR		13	740.877	2	1479.74	1	8.981e-07	1	74307.1			TRUE	sp|P78318|IGBP1_HUMAN	P78318	IGBP1_HUMAN	IGBP1	Immunoglobulin-binding protein 1
AAEPQEQEFGK		11	617.291	2	1232.57	0.9874	0.06163	1	72303.1			TRUE	sp|Q9C0C2|TB182_HUMAN	Q9C0C2	TB182_HUMAN	TNKS1BP1	182 kDa tankyrase-1-binding protein
AAEPVEDNCINFVAMK	n[42.0106]AAEPVEDNC[57.0215]INFVAMK	16	925.427	2	1848.84	1	1.547e-07	3	234319	9C(57.0215), N-term(42.0106)		TRUE	sp|Q14116|IL18_HUMAN	Q14116	IL18_HUMAN	IL18	Interleukin-18
AAEPVEDNCINFVAMK	n[42.0106]AAEPVEDNC[57.0215]INFVAM[15.9949]K	16	933.424	2	1864.83	1	1.73e-09	2	94378.4	15M(15.9949), 9C(57.0215), N-term(42.0106)		TRUE	sp|Q14116|IL18_HUMAN	Q14116	IL18_HUMAN	IL18	Interleukin-18
AAEQYTPK		8	907.452	1	906.442	0.9965	0.001408	2	411980			TRUE	sp|P49327|FAS_HUMAN	P49327	FAS_HUMAN	FASN	Fatty acid synthase
AAESLADPTEYENLFPGLK		19	1033.01	2	2064.01	1	3e-14	3	1157382			TRUE	sp|P35606|COPB2_HUMAN	P35606	COPB2_HUMAN	COPB2	Coatomer subunit beta'
AAESLTAIPEPASPQLLETPIHASQIQK		28	980.861	3	2939.56	1	4.654e-08	2	71409.7			TRUE	sp|Q14676|MDC1_HUMAN	Q14676	MDC1_HUMAN	MDC1	Mediator of DNA damage checkpoint protein 1
AAESVSKPDVSEEAPGPSK		19	942.963	2	1883.91	1	4.074e-06	2	118658			TRUE	sp|Q9BY42|RTF2_HUMAN	Q9BY42	RTF2_HUMAN	RTF2	Replication termination factor 2
AAESVSKPDVSEEAPGPSK		19	628.978	3	1883.91	1	3.658e-10	1	79371.4			TRUE	sp|Q9BY42|RTF2_HUMAN	Q9BY42	RTF2_HUMAN	RTF2	Replication termination factor 2
AAETIIDTK		9	961.52	1	960.512	0.9566	0.04484	1	41465.9			TRUE	sp|Q9GZS1|RPA49_HUMAN	Q9GZS1	RPA49_HUMAN	POLR1E	DNA-directed RNA polymerase I subunit RPA49
AAETLNFGPEWLR	n[42.0106]AAETLNFGPEWLR	13	773.388	2	1544.76	1	1.928e-07	1	62421.3	N-term(42.0106)		TRUE	sp|O75420|GGYF1_HUMAN	O75420	GGYF1_HUMAN	GIGYF1	GRB10-interacting GYF protein 1
AAETQTLNFGPEWLR	n[42.0106]AAETQTLNFGPEWLR	15	887.942	2	1773.87	1	9.22e-06	1	195040	N-term(42.0106)		TRUE	sp|Q6Y7W6|GGYF2_HUMAN	Q6Y7W6	GGYF2_HUMAN	GIGYF2	GRB10-interacting GYF protein 2
AAETVLK		7	731.43	1	730.421	0.9546	0.05359	2	181012			TRUE	sp|P56192|SYMC_HUMAN	P56192	SYMC_HUMAN	MARS	Methionine--tRNA ligase, cytoplasmic
AAEVLNK		7	744.425	1	743.417	0.9693	0.0336	2	571851			TRUE	sp|P52272|HNRPM_HUMAN	P52272	HNRPM_HUMAN	HNRNPM	Heterogeneous nuclear ribonucleoprotein M
AAEVPNEELINLLLK		15	833.475	2	1664.93	1	6.624e-08	1	54493.5			TRUE	sp|Q709C8|VP13C_HUMAN	Q709C8	VP13C_HUMAN	VPS13C	Vacuolar protein sorting-associated protein 13C
AAEVWMDEYK	AAEVWM[15.9949]DEYK	10	629.276	2	1256.54	0.9974	0.01993	1	42109.4	6M(15.9949)		TRUE	sp|Q10471|GALT2_HUMAN	Q10471	GALT2_HUMAN	GALNT2	Polypeptide N-acetylgalactosaminyltransferase 2	GALNT4	sp|Q8N4A0|GALT4_HUMAN
AAEWQLDQPSWSGR		14	815.884	2	1629.75	1	2.994e-07	1	85843.7			TRUE	sp|Q9NVZ3|NECP2_HUMAN	Q9NVZ3	NECP2_HUMAN	NECAP2	Adaptin ear-binding coat-associated protein 2
AAEWYNIDFSLQNQLR		16	984.484	2	1966.96	1	1.245e-07	1	47958.6			TRUE	sp|Q13045|FLII_HUMAN	Q13045	FLII_HUMAN	FLII	Protein flightless-1 homolog
AAFAELHNCIIDK	AAFAELHNC[57.0215]IIDK	13	751.377	2	1500.73	1	1.431e-08	1	35170	9C(57.0215)		TRUE	sp|Q9NUQ6|SPS2L_HUMAN	Q9NUQ6	SPS2L_HUMAN	SPATS2L	SPATS2-like protein
AAFAHFPELYDFALSNVAEVDTR		23	861.755	3	2582.24	1	5.946e-10	2	71906.3			TRUE	sp|O60306|AQR_HUMAN	O60306	AQR_HUMAN	AQR	RNA helicase aquarius
AAFCLEELMMTNPHNHLYCQQYAEVK	AAFC[57.0215]LEELMMTNPHNHLYC[57.0215]QQYAEVK	26	800.113	4	3196.43	1	4.627e-05	1	24688.9	19C(57.0215), 4C(57.0215)		TRUE	sp|Q15006|EMC2_HUMAN	Q15006	EMC2_HUMAN	EMC2	ER membrane protein complex subunit 2
AAFDDAIAELDTLSEESYK		19	1044.49	2	2086.96	1	3.36e-12	9	8501377			TRUE	sp|P62258|1433E_HUMAN	P62258	1433E_HUMAN	YWHAE	14-3-3 protein epsilon
AAFDDAIAELDTLSEESYK		19	696.66	3	2086.95	1	4.947e-08	1	145741			TRUE	sp|P62258|1433E_HUMAN	P62258	1433E_HUMAN	YWHAE	14-3-3 protein epsilon
AAFECMYTLLDSCLDR	AAFEC[57.0215]MYTLLDSC[57.0215]LDR	16	982.931	2	1963.85	1	9.577e-08	1	142858	13C(57.0215), 5C(57.0215)		TRUE	sp|Q86VP6|CAND1_HUMAN	Q86VP6	CAND1_HUMAN	CAND1	Cullin-associated NEDD8-dissociated protein 1
AAFEELEK		8	936.467	1	935.457	0.971	0.03139	1	79237.4			TRUE	sp|Q13439|GOGA4_HUMAN	Q13439	GOGA4_HUMAN	GOLGA4	Golgin subfamily A member 4
AAFFVTLDETEEGYR		15	874.412	2	1746.81	1	2.069e-07	2	67714.6			TRUE	sp|P50416|CPT1A_HUMAN	P50416	CPT1A_HUMAN	CPT1A	Carnitine O-palmitoyltransferase 1, liver isoform
AAFGCFGNWLATVEQR	AAFGC[57.0215]FGNWLATVEQR	16	913.936	2	1825.86	1	9.864e-11	1	54248.5	5C(57.0215)		TRUE	sp|Q8IWA0|WDR75_HUMAN	Q8IWA0	WDR75_HUMAN	WDR75	WD repeat-containing protein 75
AAFGEEVDAVDTGISR		16	818.894	2	1635.77	1	2.989e-09	2	270520			TRUE	sp|O00273|DFFA_HUMAN	O00273	DFFA_HUMAN	DFFA	DNA fragmentation factor subunit alpha
AAFGISDSYVDGSSFDPQR		19	1009.96	2	2017.91	1	4.943e-11	1	565797			TRUE	sp|Q9UQ35|SRRM2_HUMAN	Q9UQ35	SRRM2_HUMAN	SRRM2	Serine/arginine repetitive matrix protein 2
AAFGLSEAGFNTACVTK	AAFGLSEAGFNTAC[57.0215]VTK	17	872.422	2	1742.82	1	2.491e-10	2	253991	14C(57.0215)		TRUE	sp|P31040|SDHA_HUMAN	P31040	SDHA_HUMAN	SDHA	Succinate dehydrogenase [ubiquinone] flavoprotein subunit, mitochondrial
AAFNSGK		7	694.352	1	693.342	0.9071	0.1219	1	54139.5			TRUE	sp|P04406|G3P_HUMAN	P04406	G3P_HUMAN	GAPDH	Glyceraldehyde-3-phosphate dehydrogenase
AAFQPEANPSHLTLNTALVESEDL		24	1284.13	2	2566.26	1	0.0001176	2	46850.7			TRUE	sp|Q8WX93|PALLD_HUMAN	Q8WX93	PALLD_HUMAN	PALLD	Palladin
AAFQSLLDAQADEAVLDHPDLK		22	789.732	3	2366.18	1	1e-14	1	108970			TRUE	sp|Q9UBI1|COMD3_HUMAN	Q9UBI1	COMD3_HUMAN	COMMD3	COMM domain-containing protein 3
AAFQSQYK		8	942.468	1	941.458	0.9977	0.001091	2	42987.3			TRUE	sp|Q86XP3|DDX42_HUMAN	Q86XP3	DDX42_HUMAN	DDX42	ATP-dependent RNA helicase DDX42
AAFQYGIK		8	897.483	1	896.474	0.9984	0.0008653	1	78306.8			TRUE	sp|Q13123|RED_HUMAN	Q13123	RED_HUMAN	IK	Protein Red
AAFSEDGALMDGGMDLNMEQGMAEHLK		27	956.748	3	2867.23	1	0	1	79397.4			TRUE	sp|Q9BTX3|TM208_HUMAN	Q9BTX3	TM208_HUMAN	TMEM208	Transmembrane protein 208
AAFSEDGALMDGGMDLNMEQGMAEHLK	AAFSEDGALMDGGM[15.9949]DLNMEQGMAEHLK	27	962.08	3	2883.23	1	1.631e-07	1	18358.4	14M(15.9949)		TRUE	sp|Q9BTX3|TM208_HUMAN	Q9BTX3	TM208_HUMAN	TMEM208	Transmembrane protein 208
AAFTAFEEAQLPR		13	725.87	2	1449.73	1	6.265e-07	2	552305			TRUE	sp|Q96CT7|CC124_HUMAN	Q96CT7	CC124_HUMAN	CCDC124	Coiled-coil domain-containing protein 124
AAFTCIK	AAFTC[57.0215]IK	7	810.418	1	809.41	0.9694	0.03265	1	87316.3	5C(57.0215)		TRUE	sp|Q7Z6Z7|HUWE1_HUMAN	Q7Z6Z7	HUWE1_HUMAN	HUWE1	E3 ubiquitin-protein ligase HUWE1
AAFTVSLDPGPLEQFPHSMEPQLR		24	889.779	3	2666.31	1	6.86e-10	1	182428			TRUE	sp|Q9UKD2|MRT4_HUMAN	Q9UKD2	MRT4_HUMAN	MRTO4	mRNA turnover protein 4 homolog
AAFVLPEFAR		10	560.811	2	1119.6	1	6.165e-05	3	217541			TRUE	sp|P19623|SPEE_HUMAN	P19623	SPEE_HUMAN	SRM	Spermidine synthase
AAFYHQPWAQEAVGR		15	577.618	3	1729.82	1	3.012e-06	1	13501.2			TRUE	sp|Q92925|SMRD2_HUMAN	Q92925	SMRD2_HUMAN	SMARCD2	SWI/SNF-related matrix-associated actin-dependent regulator of chromatin subfamily D member 2
AAGAAEAAVAAVEEVGSAGQFEELLR	n[42.0106]AAGAAEAAVAAVEEVGSAGQFEELLR	26	853.429	3	2557.27	0.9081	0.1397	1	4619.14	N-term(42.0106)		TRUE	sp|O76003|GLRX3_HUMAN	O76003	GLRX3_HUMAN	GLRX3	Glutaredoxin-3
AAGAEPDSILKPELLSAIEK		20	684.712	3	2051.11	1	2.16e-10	1	88684.6			TRUE	sp|Q9BZV1|UBXN6_HUMAN	Q9BZV1	UBXN6_HUMAN	UBXN6	UBX domain-containing protein 6
AAGAGMISK		9	805.424	1	804.414	0.997	0.001219	2	60067.4			TRUE	sp|Q96D46|NMD3_HUMAN	Q96D46	NMD3_HUMAN	NMD3	60S ribosomal export protein NMD3
AAGALLNGPPQFSTAPEIK		19	941.507	2	1881	1	7.609e-11	2	178535			TRUE	sp|O75175|CNOT3_HUMAN	O75175	CNOT3_HUMAN	CNOT3	CCR4-NOT transcription complex subunit 3
AAGALSK		7	617.362	1	616.352	0.9641	0.03713	1	163240			FALSE	sp|Q8WZ42|TITIN_HUMAN	Q8WZ42	TITIN_HUMAN	TTN	Titin	TOR3A	rev_sp|O14804|TAAR5_HUMAN, rev_sp|Q9NVC6|MED17_HUMAN, sp|Q9H497|TOR3A_HUMAN
AAGCDFTNVVK	AAGC[57.0215]DFTNVVK	11	591.285	2	1180.55	1	0.0001773	1	194562	4C(57.0215)		TRUE	sp|P52758|RIDA_HUMAN	P52758	RIDA_HUMAN	RIDA	2-iminobutanoate/2-iminopropanoate deaminase
AAGDGDVK	n[42.0106]AAGDGDVK	8	774.363	1	773.355	0.9912	0.003268	1	37932.4	N-term(42.0106)		TRUE	sp|O15173|PGRC2_HUMAN	O15173	PGRC2_HUMAN	PGRMC2	Membrane-associated progesterone receptor component 2
AAGDTTVIENSDVSPETESSEK		22	1133.51	2	2265.01	1	3.01e-12	2	193738			TRUE	sp|Q86UP2|KTN1_HUMAN	Q86UP2	KTN1_HUMAN	KTN1	Kinectin
AAGEVLEPANLLAEEK		16	827.438	2	1652.86	1	3.641e-07	2	134359			TRUE	sp|Q9Y5K8|VATD_HUMAN	Q9Y5K8	VATD_HUMAN	ATP6V1D	V-type proton ATPase subunit D
AAGGDHGSPDSYR	n[42.0106]AAGGDHGSPDSYR	13	666.284	2	1330.55	1	9.408e-06	2	194071	N-term(42.0106)		TRUE	sp|P30566|PUR8_HUMAN	P30566	PUR8_HUMAN	ADSL	Adenylosuccinate lyase
AAGGFTHDELLK		12	629.825	2	1257.63	1	9.568e-08	1	223173			TRUE	sp|P56182|RRP1_HUMAN	P56182	RRP1_HUMAN	RRP1	Ribosomal RNA processing protein 1 homolog A
AAGGGAGSSEDDAQSR		16	718.306	2	1434.6	1	4.439e-06	1	96438.8			TRUE	sp|Q9H4A6|GOLP3_HUMAN	Q9H4A6	GOLP3_HUMAN	GOLPH3	Golgi phosphoprotein 3
AAGGGGSCDPLAPAGVPCAFSPHSQAYFALASTDGHLR	n[42.0106]AAGGGGSC[57.0215]DPLAPAGVPC[57.0215]AFSPHSQAYFALASTDGHLR	38	1271.59	3	3811.76	1	1.588e-08	2	27649.1	18C(57.0215), 8C(57.0215), N-term(42.0106)		TRUE	sp|Q15061|WDR43_HUMAN	Q15061	WDR43_HUMAN	WDR43	WD repeat-containing protein 43
AAGGIELFVGGIGPDGHIAFNEPGSSLVSR		30	1462.75	2	2923.48	0.9644	0.1696	2	11601.2			TRUE	sp|P46926|GNPI1_HUMAN	P46926	GNPI1_HUMAN	GNPDA1	Glucosamine-6-phosphate isomerase 1
AAGGIELFVGGIGPDGHIAFNEPGSSLVSR		30	975.501	3	2923.48	1	1.02e-12	5	289819			TRUE	sp|P46926|GNPI1_HUMAN	P46926	GNPI1_HUMAN	GNPDA1	Glucosamine-6-phosphate isomerase 1
AAGHPGDPESQQR		13	675.313	2	1348.61	0.9858	0.07104	1	45682.9			TRUE	sp|Q9Y490|TLN1_HUMAN	Q9Y490	TLN1_HUMAN	TLN1	Talin-1
AAGIDEQENWHEGK		14	792.358	2	1582.7	1	4.319e-06	1	111435			TRUE	sp|P28838|AMPL_HUMAN	P28838	AMPL_HUMAN	LAP3	Cytosol aminopeptidase
AAGIDEQENWHEGK		14	528.574	3	1582.69	0.9473	0.126	1	47260.2			TRUE	sp|P28838|AMPL_HUMAN	P28838	AMPL_HUMAN	LAP3	Cytosol aminopeptidase
AAGIEIQK		8	829.478	1	828.47	0.8844	0.1491	1	68658.1			TRUE	sp|Q99459|CDC5L_HUMAN	Q99459	CDC5L_HUMAN	CDC5L	Cell division cycle 5-like protein
AAGIIHLGATSCYVGDNTDLIILR	AAGIIHLGATSC[57.0215]YVGDNTDLIILR	24	848.448	3	2542.32	1	3.15e-11	2	44607.4	12C(57.0215)		TRUE	sp|P30566|PUR8_HUMAN	P30566	PUR8_HUMAN	ADSL	Adenylosuccinate lyase
AAGLAAK		7	601.367	1	600.358	0.9983	0.001106	2	93899.5			TRUE	sp|Q86X53|ERIC1_HUMAN	Q86X53	ERIC1_HUMAN	ERICH1	Glutamate-rich protein 1	INSIG1	sp|O15503|INSI1_HUMAN
AAGLATMISTMRPDIDNMDEYVR		23	1285.61	2	2569.2	0.9469	0.2283	2	45914.6			TRUE	sp|O75533|SF3B1_HUMAN	O75533	SF3B1_HUMAN	SF3B1	Splicing factor 3B subunit 1
AAGLATMISTMRPDIDNMDEYVR		23	857.406	3	2569.2	1	4.576e-11	3	244821			TRUE	sp|O75533|SF3B1_HUMAN	O75533	SF3B1_HUMAN	SF3B1	Splicing factor 3B subunit 1
AAGLATMISTMRPDIDNMDEYVR	AAGLATMISTM[15.9949]RPDIDNMDEYVR	23	862.738	3	2585.19	1	7.742e-08	1	32715.6	11M(15.9949)		TRUE	sp|O75533|SF3B1_HUMAN	O75533	SF3B1_HUMAN	SF3B1	Splicing factor 3B subunit 1
AAGLATMISTMRPDIDNMDEYVR	AAGLATM[15.9949]ISTMRPDIDNMDEYVR	23	862.738	3	2585.19	1	2.61e-12	2	36410.7	7M(15.9949)		TRUE	sp|O75533|SF3B1_HUMAN	O75533	SF3B1_HUMAN	SF3B1	Splicing factor 3B subunit 1
AAGLGELGAALLQLVR		16	776.464	2	1550.91	1	1.112e-11	2	45540.9			TRUE	sp|P11474|ERR1_HUMAN	P11474	ERR1_HUMAN	ESRRA	Steroid hormone receptor ERR1
AAGLVSDLDADSGLTLSR		18	880.955	2	1759.9	1	4.412e-09	2	120473			TRUE	sp|Q9BW92|SYTM_HUMAN	Q9BW92	SYTM_HUMAN	TARS2	Threonine--tRNA ligase, mitochondrial
AAGMNMEEEEELQQNLWGLK		20	774.024	3	2319.05	1	1.979e-05	1	39829.7			TRUE	sp|Q13144|EI2BE_HUMAN	Q13144	EI2BE_HUMAN	EIF2B5	Translation initiation factor eIF-2B subunit epsilon
AAGPISER	n[42.0106]AAGPISER	8	842.437	1	841.429	0.9803	0.01746	2	501149	N-term(42.0106)		TRUE	sp|Q15427|SF3B4_HUMAN	Q15427	SF3B4_HUMAN	SF3B4	Splicing factor 3B subunit 4
AAGPLLTDECR	AAGPLLTDEC[57.0215]R	11	601.795	2	1201.57	1	2.62e-06	4	211646	10C(57.0215)		TRUE	sp|Q9BQ69|MACD1_HUMAN	Q9BQ69	MACD1_HUMAN	MACROD1	ADP-ribose glycohydrolase MACROD1
AAGPSLSHTSGGTQSK		16	743.368	2	1484.72	1	0.0005422	2	72813.6			TRUE	sp|P27694|RFA1_HUMAN	P27694	RFA1_HUMAN	RPA1	Replication protein A 70 kDa DNA-binding subunit
AAGSDLLDEVFFNSEVDEK	n[42.0106]AAGSDLLDEVFFNSEVDEK	19	1063.99	2	2125.96	1	1.737e-05	1	24922.3	N-term(42.0106)		TRUE	sp|O00268|TAF4_HUMAN	O00268	TAF4_HUMAN	TAF4	Transcription initiation factor TFIID subunit 4
AAGSGELGVTMK		12	560.787	2	1119.55	1	4.113e-05	1	22981.1			TRUE	sp|O75369|FLNB_HUMAN	O75369	FLNB_HUMAN	FLNB	Filamin-B
AAGSGELGVTMK	AAGSGELGVTM[15.9949]K	12	568.784	2	1135.55	1	2.939e-05	1	87252.7	11M(15.9949)		TRUE	sp|O75369|FLNB_HUMAN	O75369	FLNB_HUMAN	FLNB	Filamin-B
AAGTAAALAFLSQESR	n[42.0106]AAGTAAALAFLSQESR	16	803.415	2	1604.81	1	8.04e-12	3	1700753	N-term(42.0106)		TRUE	sp|O75607|NPM3_HUMAN	O75607	NPM3_HUMAN	NPM3	Nucleoplasmin-3
AAGTDGSDFQHR		12	631.281	2	1260.55	1	0.0001434	2	199594			TRUE	sp|Q8N5M9|JAGN1_HUMAN	Q8N5M9	JAGN1_HUMAN	JAGN1	Protein jagunal homolog 1
AAGTEGPFQEVDGVATTR		18	903.437	2	1804.86	1	8.009e-06	2	151822			TRUE	sp|P10586|PTPRF_HUMAN	P10586	PTPRF_HUMAN	PTPRF	Receptor-type tyrosine-protein phosphatase F
AAGTLYTYPENWR	n[42.0106]AAGTLYTYPENWR	13	792.378	2	1582.74	1	9.182e-08	4	4.62704e+06	N-term(42.0106)		TRUE	sp|P26641|EF1G_HUMAN	P26641	EF1G_HUMAN	EEF1G	Elongation factor 1-gamma
AAGTSSYWEDLRK	n[42.0106]AAGTSSYWEDLRK	13	763.368	2	1524.72	1	2.335e-06	1	145673	N-term(42.0106)		TRUE	sp|O95249|GOSR1_HUMAN	O95249	GOSR1_HUMAN	GOSR1	Golgi SNAP receptor complex member 1
AAGVEAAAEVAATEIK	n[42.0106]AAGVEAAAEVAATEIK	16	771.904	2	1543.84	1	1.729e-09	6	3.72434e+06	N-term(42.0106)		TRUE	sp|P52272|HNRPM_HUMAN	P52272	HNRPM_HUMAN	HNRNPM	Heterogeneous nuclear ribonucleoprotein M
AAGVLEGALGPHVVTNLYLYPIK		23	1198.17	2	2394.32	0.9997	0.001343	3	73101.2			TRUE	sp|Q96EN8|MOCOS_HUMAN	Q96EN8	MOCOS_HUMAN	MOCOS	Molybdenum cofactor sulfurase
AAGVLEGALGPHVVTNLYLYPIK		23	799.118	3	2396.33	1	6.87e-12	7	238113			TRUE	sp|Q96EN8|MOCOS_HUMAN	Q96EN8	MOCOS_HUMAN	MOCOS	Molybdenum cofactor sulfurase
AAGVNVEPFWPGLFAK		16	851.951	2	1701.88	1	2.037e-10	7	13769848			TRUE	sp|P05386|RLA1_HUMAN	P05386	RLA1_HUMAN	RPLP1	60S acidic ribosomal protein P1
AAGYDLYSAYDYTIPPMEK		19	1084.5	2	2166.98	1	9.79e-07	4	1.09313e+06			TRUE	sp|P33316|DUT_HUMAN	P33316	DUT_HUMAN	DUT	Deoxyuridine 5'-triphosphate nucleotidohydrolase, mitochondrial
AAGYDLYSAYDYTIPPMEK	AAGYDLYSAYDYTIPPM[15.9949]EK	19	1092.5	2	2182.98	1	6.019e-07	3	632112	17M(15.9949)		TRUE	sp|P33316|DUT_HUMAN	P33316	DUT_HUMAN	DUT	Deoxyuridine 5'-triphosphate nucleotidohydrolase, mitochondrial
AAHDNMDIDK		10	565.251	2	1128.48	1	0.0001515	2	153756			TRUE	sp|Q9H444|CHM4B_HUMAN	Q9H444	CHM4B_HUMAN	CHMP4B	Charged multivesicular body protein 4b	CHMP4BP1	sp|P59074|CHM4P_HUMAN
AAHEALGQFCCALHK	AAHEALGQFC[57.0215]C[57.0215]ALHK	15	571.605	3	1711.78	1	3.571e-06	1	42111.4	10C(57.0215), 11C(57.0215)		TRUE	sp|Q8TEX9|IPO4_HUMAN	Q8TEX9	IPO4_HUMAN	IPO4	Importin-4
AAHFFSTLK		9	511.277	2	1020.54	1	1.498e-05	1	37366.7			TRUE	sp|Q53H12|AGK_HUMAN	Q53H12	AGK_HUMAN	AGK	Acylglycerol kinase, mitochondrial
AAHGCVTAVSGK	AAHGC[57.0215]VTAVSGK	12	579.29	2	1156.56	1	3.379e-05	1	41744.4	5C(57.0215)		TRUE	sp|O75410|TACC1_HUMAN	O75410	TACC1_HUMAN	TACC1	Transforming acidic coiled-coil-containing protein 1
AAHGGSAASSALK	n[42.0106]AAHGGSAASSALK	13	585.299	2	1168.58	1	3.47e-12	2	239691	N-term(42.0106)		TRUE	sp|O94888|UBXN7_HUMAN	O94888	UBXN7_HUMAN	UBXN7	UBX domain-containing protein 7
AAHIFFTDTCPEPLFSELGR	AAHIFFTDTC[57.0215]PEPLFSELGR	20	1154.56	2	2307.1	0.9999	0.0008444	1	51904.3	10C(57.0215)		TRUE	sp|Q15833|STXB2_HUMAN	Q15833	STXB2_HUMAN	STXBP2	Syntaxin-binding protein 2
AAHIFFTDTCPEPLFSELGR	AAHIFFTDTC[57.0215]PEPLFSELGR	20	770.04	3	2307.09	1	7.019e-11	2	182101	10C(57.0215)		TRUE	sp|Q15833|STXB2_HUMAN	Q15833	STXB2_HUMAN	STXBP2	Syntaxin-binding protein 2
AAHLCAEAALR	AAHLC[57.0215]AEAALR	11	591.806	2	1181.6	1	9.412e-09	2	301877	5C(57.0215)		TRUE	sp|Q9UQ80|PA2G4_HUMAN	Q9UQ80	PA2G4_HUMAN	PA2G4	Proliferation-associated protein 2G4
AAHSEGNTTAGLDMR		15	765.852	2	1529.68	1	0	3	640611			TRUE	sp|P78371|TCPB_HUMAN	P78371	TCPB_HUMAN	CCT2	T-complex protein 1 subunit beta
AAHSEGNTTAGLDMR	AAHSEGNTTAGLDM[15.9949]R	15	773.849	2	1545.68	1	3.221e-09	2	237432	14M(15.9949)		TRUE	sp|P78371|TCPB_HUMAN	P78371	TCPB_HUMAN	CCT2	T-complex protein 1 subunit beta
AAHTEDINACTLTTSPR	AAHTEDINAC[57.0215]TLTTSPR	17	929.442	2	1856.87	0.9998	0.001972	1	19935.2	10C(57.0215)		TRUE	sp|P04049|RAF1_HUMAN	P04049	RAF1_HUMAN	RAF1	RAF proto-oncogene serine/threonine-protein kinase
AAHVFFTDSCPDALFNELVK	AAHVFFTDSC[57.0215]PDALFNELVK	20	761.037	3	2280.08	1	7.56e-12	1	104692	10C(57.0215)		TRUE	sp|P61764|STXB1_HUMAN	P61764	STXB1_HUMAN	STXBP1	Syntaxin-binding protein 1
AAIAASEVLVDSAEEGSLAAAAELAAQK	n[42.0106]AAIAASEVLVDSAEEGSLAAAAELAAQK	28	900.131	3	2697.37	1	4.66e-11	1	34555.7	N-term(42.0106)		TRUE	sp|O95926|SYF2_HUMAN	O95926	SYF2_HUMAN	SYF2	Pre-mRNA-splicing factor SYF2
AAIAQALAGEVSVVPPSR		18	868.489	2	1734.96	1	3.118e-10	2	228265			TRUE	sp|Q2TAY7|SMU1_HUMAN	Q2TAY7	SMU1_HUMAN	SMU1	WD40 repeat-containing protein SMU1
AAIAQLNGK		9	885.515	1	884.507	0.9996	0.0002024	1	66810			TRUE	sp|Q96PK6|RBM14_HUMAN	Q96PK6	RBM14_HUMAN	RBM14	RNA-binding protein 14
AAIDWFDGK		9	511.751	2	1021.48	0.9576	0.09223	1	149869			FALSE	sp|P35637|FUS_HUMAN	P35637	FUS_HUMAN	FUS	RNA-binding protein FUS	TAF15	sp|Q92804|RBP56_HUMAN
AAIEAFNK		8	863.462	1	862.452	0.9994	0.0003449	1	62841.6			TRUE	sp|Q9UHB9|SRP68_HUMAN	Q9UHB9	SRP68_HUMAN	SRP68	Signal recognition particle subunit SRP68
AAIECEQPQPDLYK	AAIEC[57.0215]EQPQPDLYK	14	831.396	2	1660.77	1	0.000338	2	78266.5	5C(57.0215)		TRUE	sp|Q8NB49|AT11C_HUMAN	Q8NB49	AT11C_HUMAN	ATP11C	Phospholipid-transporting ATPase IG
AAIEVNAGR		9	900.49	1	899.483	0.8477	0.1142	1	33801.3			TRUE	sp|Q8N556|AFAP1_HUMAN	Q8N556	AFAP1_HUMAN	AFAP1	Actin filament-associated protein 1
AAILPTSIFLTNK		13	694.911	2	1387.81	1	1.39e-05	2	508729			TRUE	sp|O14744|ANM5_HUMAN	O14744	ANM5_HUMAN	PRMT5	Protein arginine N-methyltransferase 5
AAILQQTAEYIFSLEQEK		18	1041.54	2	2081.07	1	1.848e-06	1	185948			TRUE	sp|Q01664|TFAP4_HUMAN	Q01664	TFAP4_HUMAN	TFAP4	Transcription factor AP-4
AAILQQTAEYIFSLEQEK		18	694.697	3	2081.07	1	8.749e-07	1	25031.9			TRUE	sp|Q01664|TFAP4_HUMAN	Q01664	TFAP4_HUMAN	TFAP4	Transcription factor AP-4
AAILSVPAAQNPEDLR		16	832.952	2	1663.89	0.9807	0.07928	1	19618.9			TRUE	sp|Q12980|NPRL3_HUMAN	Q12980	NPRL3_HUMAN	NPRL3	GATOR complex protein NPRL3
AAIPSSGSLVATHDYYR	n[42.0106]AAIPSSGSLVATHDYYR	17	925.457	2	1848.89	1	2.004e-09	1	59369.4	N-term(42.0106)		TRUE	sp|Q9H3Y8|PPDPF_HUMAN	Q9H3Y8	PPDPF_HUMAN	PPDPF	Pancreatic progenitor cell differentiation and proliferation factor
AAISDSADCSLSPDVDPVLAFQR	AAISDSADC[57.0215]SLSPDVDPVLAFQR	23	1217.58	2	2433.15	1	2.632e-11	1	51214.2	9C(57.0215)		TRUE	sp|Q8TEW0|PARD3_HUMAN	Q8TEW0	PARD3_HUMAN	PARD3	Partitioning defective 3 homolog
AAISSGIEDPVPTLHLTER		19	1003.53	2	2005.05	0.9998	0.002344	1	41052.7			TRUE	sp|O75175|CNOT3_HUMAN	O75175	CNOT3_HUMAN	CNOT3	CCR4-NOT transcription complex subunit 3
AAISSGIEDPVPTLHLTER		19	669.357	3	2007.05	1	1.123e-10	3	112242			TRUE	sp|O75175|CNOT3_HUMAN	O75175	CNOT3_HUMAN	CNOT3	CCR4-NOT transcription complex subunit 3
AAIVCYDLTDSSSFER	AAIVC[57.0215]YDLTDSSSFER	16	917.42	2	1833.84	1	6.354e-05	1	42512.7	5C(57.0215)		TRUE	sp|Q969Q5|RAB24_HUMAN	Q969Q5	RAB24_HUMAN	RAB24	Ras-related protein Rab-24
AAIVYHTK		8	902.509	1	901.499	0.9866	0.006173	1	13148.4			TRUE	sp|Q7Z417|NUFP2_HUMAN	Q7Z417	NUFP2_HUMAN	NUFIP2	Nuclear fragile X mental retardation-interacting protein 2
AALADDFDTPR		11	596.286	2	1190.56	0.9891	0.05713	1	30793.8			TRUE	sp|Q9HA77|SYCM_HUMAN	Q9HA77	SYCM_HUMAN	CARS2	Probable cysteine--tRNA ligase, mitochondrial
AALADVLR		8	828.494	1	827.487	0.9634	0.0387	1	64696.7			TRUE	sp|Q9HC35|EMAL4_HUMAN	Q9HC35	EMAL4_HUMAN	EML4	Echinoderm microtubule-associated protein-like 4
AALADYK		7	751.399	1	750.391	0.9708	0.02385	1	97199.5			TRUE	sp|Q9H1K1|ISCU_HUMAN	Q9H1K1	ISCU_HUMAN	ISCU	Iron-sulfur cluster assembly enzyme ISCU, mitochondrial
AALAFGFLDLLK		12	639.876	2	1277.73	1	9.042e-05	2	87564.4			TRUE	sp|Q96SY0|INT14_HUMAN	Q96SY0	INT14_HUMAN	INTS14	Integrator complex subunit 14
AALAHSEEVTASQVAATK		18	892.463	2	1782.9	1	4e-14	1	123190			TRUE	sp|Q15149|PLEC_HUMAN	Q15149	PLEC_HUMAN	PLEC	Plectin
AALAHSEEVTASQVAATK		18	595.311	3	1782.91	1	2.522e-06	1	41205.4			TRUE	sp|Q15149|PLEC_HUMAN	Q15149	PLEC_HUMAN	PLEC	Plectin
AALANLCIGDVITAIDGENTSNMTHLEAQNR	AALANLC[57.0215]IGDVITAIDGENTSNMTHLEAQNR	31	1104.87	3	3311.59	0.9999	0.0005188	1	35002.8	7C(57.0215)		TRUE	sp|O00151|PDLI1_HUMAN	O00151	PDLI1_HUMAN	PDLIM1	PDZ and LIM domain protein 1
AALAPELALEIPSGSQADIPLPK		23	1151.14	2	2300.26	1	1.992e-06	3	72269.5			TRUE	sp|Q8IVF2|AHNK2_HUMAN	Q8IVF2	AHNK2_HUMAN	AHNAK2	Protein AHNAK2
AALAPLPPLPAQFK	n[42.0106]AALAPLPPLPAQFK	14	738.435	2	1474.85	1	1.651e-08	3	1.66068e+06	N-term(42.0106)		TRUE	sp|Q9NP79|VTA1_HUMAN	Q9NP79	VTA1_HUMAN	VTA1	Vacuolar protein sorting-associated protein VTA1 homolog
AALCAVHVIR	AALC[57.0215]AVHVIR	10	555.316	2	1108.61	1	0.0004343	1	73216.3	4C(57.0215)		TRUE	sp|O43747|AP1G1_HUMAN	O43747	AP1G1_HUMAN	AP1G1	AP-1 complex subunit gamma-1
AALCHFCIDMLNAK	AALC[57.0215]HFC[57.0215]IDMLNAK	14	555.263	3	1662.75	0.9968	0.003665	1	61630.5	4C(57.0215), 7C(57.0215)		TRUE	sp|P54920|SNAA_HUMAN	P54920	SNAA_HUMAN	NAPA	Alpha-soluble NSF attachment protein
AALDCSTSHLDEFYSDPHAVAGALK	AALDC[57.0215]STSHLDEFYSDPHAVAGALK	25	892.418	3	2674.23	1	5.6e-12	1	138970	5C(57.0215)		TRUE	sp|Q68EM7|RHG17_HUMAN	Q68EM7	RHG17_HUMAN	ARHGAP17	Rho GTPase-activating protein 17
AALDEAQGVGLDSTGYYDQEIYGGSDSR		28	1469.15	2	2936.29	1	4.756e-06	4	61537.5			TRUE	sp|O75533|SF3B1_HUMAN	O75533	SF3B1_HUMAN	SF3B1	Splicing factor 3B subunit 1
AALDGTPGMIGYGMAK		16	776.879	2	1551.74	1	0.0003412	1	77640.4			TRUE	sp|P09417|DHPR_HUMAN	P09417	DHPR_HUMAN	QDPR	Dihydropteridine reductase
AALDGTPGMIGYGMAK	AALDGTPGM[15.9949]IGYGMAK	16	784.876	2	1567.74	1	6.777e-06	3	54070.7	9M(15.9949)		TRUE	sp|P09417|DHPR_HUMAN	P09417	DHPR_HUMAN	QDPR	Dihydropteridine reductase
AALDSLSLFTSLGLSEQK	n[42.0106]AALDSLSLFTSLGLSEQK	18	961.51	2	1921.01	1	3.531e-10	1	194060	N-term(42.0106)		TRUE	sp|P47897|SYQ_HUMAN	P47897	SYQ_HUMAN	QARS	Glutamine--tRNA ligase
AALEAIDELDLFGAHGGR		18	618.983	3	1853.92	1	1.404e-07	1	54329.3			TRUE	sp|P46019|KPB2_HUMAN	P46019	KPB2_HUMAN	PHKA2	Phosphorylase b kinase regulatory subunit alpha, liver isoform
AALEALDELDLFGVK		15	802.432	2	1602.85	1	2.55e-10	1	44004.2			TRUE	sp|P46020|KPB1_HUMAN	P46020	KPB1_HUMAN	PHKA1	Phosphorylase b kinase regulatory subunit alpha, skeletal muscle isoform
AALEALGSCLNNK	AALEALGSC[57.0215]LNNK	13	680.848	2	1359.68	1	5.471e-07	2	1.28089e+06	9C(57.0215)		TRUE	sp|P34897|GLYM_HUMAN	P34897	GLYM_HUMAN	SHMT2	Serine hydroxymethyltransferase, mitochondrial
AALEAQNALHNIK		13	696.883	2	1391.75	1	1.859e-07	1	32352.6			TRUE	sp|O95319|CELF2_HUMAN	O95319	CELF2_HUMAN	CELF2	CUGBP Elav-like family member 2
AALEAQNALHNMK		13	705.861	2	1409.71	1	5.166e-08	2	406876			TRUE	sp|Q92879|CELF1_HUMAN	Q92879	CELF1_HUMAN	CELF1	CUGBP Elav-like family member 1
AALEAQNALHNMK	AALEAQNALHNM[15.9949]K	13	713.859	2	1425.7	1	3.593e-07	1	85206.8	12M(15.9949)		TRUE	sp|Q92879|CELF1_HUMAN	Q92879	CELF1_HUMAN	CELF1	CUGBP Elav-like family member 1
AALEEANGEIEK		12	637.317	2	1272.62	1	0.0001802	1	114160			TRUE	sp|Q8NB16|MLKL_HUMAN	Q8NB16	MLKL_HUMAN	MLKL	Mixed lineage kinase domain-like protein
AALEELVK		8	872.509	1	871.502	0.9033	0.1112	1	233609			TRUE	sp|P12081|SYHC_HUMAN	P12081	SYHC_HUMAN	HARS	Histidine--tRNA ligase, cytoplasmic
AALEEVEGDVAELELK		16	857.941	2	1713.87	1	1.274e-08	3	69708.1			TRUE	sp|Q15057|ACAP2_HUMAN	Q15057	ACAP2_HUMAN	ACAP2	Arf-GAP with coiled-coil, ANK repeat and PH domain-containing protein 2
AALEEVYPDLTPEETR		16	916.949	2	1831.89	1	3.699e-10	2	202478			TRUE	sp|Q9H0D6|XRN2_HUMAN	Q9H0D6	XRN2_HUMAN	XRN2	5'-3' exoribonuclease 2
AALEQDLAFWYGPR		14	818.909	2	1635.81	1	1.52e-09	2	138532			TRUE	sp|P09601|HMOX1_HUMAN	P09601	HMOX1_HUMAN	HMOX1	Heme oxygenase 1
AALETDENLLLCAPTGAGK	AALETDENLLLC[57.0215]APTGAGK	19	972.491	2	1942.97	1	5.428e-10	2	778124	12C(57.0215)		TRUE	sp|O75643|U520_HUMAN	O75643	U520_HUMAN	SNRNP200	U5 small nuclear ribonucleoprotein 200 kDa helicase
AALEYLEDIDLK		12	696.866	2	1391.72	1	1.19e-05	2	369824			TRUE	sp|Q9BRX8|PXL2A_HUMAN	Q9BRX8	PXL2A_HUMAN	PRXL2A	Peroxiredoxin-like 2A
AALGHLAGEAAAAPGPGTPCASR	n[42.0106]AALGHLAGEAAAAPGPGTPC[57.0215]ASR	23	1073.03	2	2144.05	1	8.24e-12	1	96565.3	20C(57.0215), N-term(42.0106)		TRUE	sp|Q9H7E9|CH033_HUMAN	Q9H7E9	CH033_HUMAN	C8orf33	UPF0488 protein C8orf33
AALGPLVTGLYDVQAFK		17	588.329	3	1761.95	1	9.182e-07	1	19113.2			TRUE	sp|P11172|UMPS_HUMAN	P11172	UMPS_HUMAN	UMPS	Uridine 5'-monophosphate synthase
AALGPLVTGLYDVQAFK		17	881.99	2	1761.97	1	5.158e-11	5	559187			TRUE	sp|P11172|UMPS_HUMAN	P11172	UMPS_HUMAN	UMPS	Uridine 5'-monophosphate synthase
AALGPSSQNVTEYVVR	n[42.0106]AALGPSSQNVTEYVVR	16	866.947	2	1731.88	1	7.44e-11	2	469031	N-term(42.0106)		TRUE	sp|P35269|T2FA_HUMAN	P35269	T2FA_HUMAN	GTF2F1	General transcription factor IIF subunit 1
AALGVAEAVAAPHPAEGAETAEAVELSR	n[42.0106]AALGVAEAVAAPHPAEGAETAEAVELSR	28	1365.19	2	2728.36	0.9997	0.002492	2	39091	N-term(42.0106)		TRUE	sp|Q86Y56|DAAF5_HUMAN	Q86Y56	DAAF5_HUMAN	DNAAF5	Dynein assembly factor 5, axonemal
AALGVAEAVAAPHPAEGAETAEAVELSR	n[42.0106]AALGVAEAVAAPHPAEGAETAEAVELSR	28	910.463	3	2728.36	1	1e-14	2	283738	N-term(42.0106)		TRUE	sp|Q86Y56|DAAF5_HUMAN	Q86Y56	DAAF5_HUMAN	DNAAF5	Dynein assembly factor 5, axonemal
AALGVLESDLPSAVTLLK	n[42.0106]AALGVLESDLPSAVTLLK	18	920.027	2	1838.04	1	1.018e-10	2	373851	N-term(42.0106)		TRUE	sp|Q8NEJ9|NGDN_HUMAN	Q8NEJ9	NGDN_HUMAN	NGDN	Neuroguidin
AALIMQVLQLTADQIAMLPPEQR	AALIM[15.9949]QVLQLTADQIAM[15.9949]LPPEQR	23	861.461	3	2581.36	1	8.319e-08	1	23089.9	17M(15.9949), 5M(15.9949)		FALSE	sp|P33240|CSTF2_HUMAN	P33240	CSTF2_HUMAN	CSTF2	Cleavage stimulation factor subunit 2	CSTF2T	sp|Q9H0L4|CSTFT_HUMAN
AALLEAGMPECTEDK	AALLEAGMPEC[57.0215]TEDK	15	817.874	2	1633.73	1	8.964e-05	1	123647	11C(57.0215)		TRUE	sp|Q9C0C9|UBE2O_HUMAN	Q9C0C9	UBE2O_HUMAN	UBE2O	(E3-independent) E2 ubiquitin-conjugating enzyme
AALLEAGMPECTEDK	AALLEAGM[15.9949]PEC[57.0215]TEDK	15	825.871	2	1649.73	1	0.0003388	1	40326	11C(57.0215), 8M(15.9949)		TRUE	sp|Q9C0C9|UBE2O_HUMAN	Q9C0C9	UBE2O_HUMAN	UBE2O	(E3-independent) E2 ubiquitin-conjugating enzyme
AALLELWELR		10	607.351	2	1212.68	1	1.682e-05	2	463226			TRUE	sp|Q13813|SPTN1_HUMAN	Q13813	SPTN1_HUMAN	SPTAN1	Spectrin alpha chain, non-erythrocytic 1
AALLETLSLLLAK		13	678.429	2	1354.85	1	5.207e-06	3	392084			TRUE	sp|Q92616|GCN1_HUMAN	Q92616	GCN1_HUMAN	GCN1	eIF-2-alpha kinase activator GCN1
AALLHGETR		9	484.27	2	966.52	0.9996	0.003691	1	25394.4			TRUE	sp|P78346|RPP30_HUMAN	P78346	RPP30_HUMAN	RPP30	Ribonuclease P protein subunit p30
AALLNAILHSAYSETFLLPHLK		22	606.343	4	2421.33	0.9809	0.06503	1	28131.5			TRUE	sp|Q9H8H0|NOL11_HUMAN	Q9H8H0	NOL11_HUMAN	NOL11	Nucleolar protein 11
AALLNFDEFAVSK		13	712.875	2	1423.73	0.9997	0.003449	1	66968.8			TRUE	sp|Q9Y613|FHOD1_HUMAN	Q9Y613	FHOD1_HUMAN	FHOD1	FH1/FH2 domain-containing protein 1
AALLNQHYQVNFK		13	773.412	2	1544.81	1	7.799e-10	2	303388			TRUE	sp|P07814|SYEP_HUMAN	P07814	SYEP_HUMAN	EPRS	Bifunctional glutamate/proline--tRNA ligase
AALLNQHYQVNFK		13	515.944	3	1544.81	0.9672	0.07681	1	173649			TRUE	sp|P07814|SYEP_HUMAN	P07814	SYEP_HUMAN	EPRS	Bifunctional glutamate/proline--tRNA ligase
AALLQLLAQHQPQDDPK		17	943.51	2	1885	1	6.127e-06	1	23206.9			TRUE	sp|Q14004|CDK13_HUMAN	Q14004	CDK13_HUMAN	CDK13	Cyclin-dependent kinase 13
AALLSPGDPAIWAGLMAACHADDK	AALLSPGDPAIWAGLMAAC[57.0215]HADDK	24	817.731	3	2450.18	1	4.9e-13	1	53818.7	19C(57.0215)		TRUE	sp|Q6PGP7|TTC37_HUMAN	Q6PGP7	TTC37_HUMAN	TTC37	Tetratricopeptide repeat protein 37
AALLTER		7	773.452	1	772.443	0.939	0.1143	1	156338			FALSE	sp|Q9Y5B9|SP16H_HUMAN	Q9Y5B9	SP16H_HUMAN	SUPT16H	FACT complex subunit SPT16	KIFC1	sp|Q9BW19|KIFC1_HUMAN
AALMESQGQQQEER	AALM[15.9949]ESQGQQQEER	14	810.868	2	1619.72	1	8.819e-11	1	59038.1	4M(15.9949)		TRUE	sp|Q14980|NUMA1_HUMAN	Q14980	NUMA1_HUMAN	NUMA1	Nuclear mitotic apparatus protein 1
AALMESQGQQQEER		14	802.87	2	1603.72	1	2.858e-08	2	275540			TRUE	sp|Q14980|NUMA1_HUMAN	Q14980	NUMA1_HUMAN	NUMA1	Nuclear mitotic apparatus protein 1
AALMFANAEEEFFYEK		16	955.437	2	1908.87	1	3.767e-06	1	54049.9			TRUE	sp|Q9P287|BCCIP_HUMAN	Q9P287	BCCIP_HUMAN	BCCIP	BRCA2 and CDKN1A-interacting protein
AALMTPGTGAPPAPGDFSGEGSQGLPDPSPEPK	n[42.0106]AALMTPGTGAPPAPGDFSGEGSQGLPDPSPEPK	33	1059.17	3	3174.49	1	5.363e-08	3	85076.2	N-term(42.0106)		TRUE	sp|P19971|TYPH_HUMAN	P19971	TYPH_HUMAN	TYMP	Thymidine phosphorylase
AALNALQPPEFR		12	663.862	2	1325.7	1	5.987e-06	1	177506			TRUE	sp|Q3ZAQ7|VMA21_HUMAN	Q3ZAQ7	VMA21_HUMAN	VMA21	Vacuolar ATPase assembly integral membrane protein VMA21
AALNELLK		8	871.525	1	870.517	0.9677	0.03698	1	31637.9			TRUE	sp|Q6PGP7|TTC37_HUMAN	Q6PGP7	TTC37_HUMAN	TTC37	Tetratricopeptide repeat protein 37
AALNGADIYAGCCTLK	AALNGADIYAGC[57.0215]C[57.0215]TLK	16	849.403	2	1697.79	1	4.238e-09	2	105909	12C(57.0215), 13C(57.0215)		TRUE	sp|Q8WVV9|HNRLL_HUMAN	Q8WVV9	HNRLL_HUMAN	HNRNPLL	Heterogeneous nuclear ribonucleoprotein L-like
AALNLPEAASYDEVR		15	809.907	2	1617.8	1	1.016e-05	1	1.65043e+06			TRUE	sp|O95602|RPA1_HUMAN	O95602	RPA1_HUMAN	POLR1A	DNA-directed RNA polymerase I subunit RPA1
AALPGLDVLIYLK		13	693.424	2	1384.84	0.998	0.002278	1	27792.7			TRUE	sp|P78316|NOP14_HUMAN	P78316	NOP14_HUMAN	NOP14	Nucleolar protein 14
AALPSHVVTMLDNFPTNLHPMSQLSAAVTALNSESNFAR	AALPSHVVTMLDNFPTNLHPM[15.9949]SQLSAAVTALNSESNFAR	39	1042.77	4	4168.06	1	3.512e-08	3	69897.4	21M(15.9949)		TRUE	sp|O75390|CISY_HUMAN	O75390	CISY_HUMAN	CS	Citrate synthase, mitochondrial
AALPSHVVTMLDNFPTNLHPMSQLSAAVTALNSESNFAR	AALPSHVVTM[15.9949]LDNFPTNLHPMSQLSAAVTALNSESNFAR	39	1042.77	4	4167.05	1	4e-14	4	167552	10M(15.9949)		TRUE	sp|O75390|CISY_HUMAN	O75390	CISY_HUMAN	CS	Citrate synthase, mitochondrial
AALPSHVVTMLDNFPTNLHPMSQLSAAVTALNSESNFAR	AALPSHVVTM[15.9949]LDNFPTNLHPM[15.9949]SQLSAAVTALNSESNFAR	39	1046.77	4	4183.05	1	9.339e-11	3	140954	10M(15.9949), 21M(15.9949)		TRUE	sp|O75390|CISY_HUMAN	O75390	CISY_HUMAN	CS	Citrate synthase, mitochondrial
AALPTPALSPEDK		13	655.354	2	1308.69	1	5.384e-05	1	113342			TRUE	sp|Q9H3S7|PTN23_HUMAN	Q9H3S7	PTN23_HUMAN	PTPN23	Tyrosine-protein phosphatase non-receptor type 23
AALQEELQLCK	AALQEELQLC[57.0215]K	11	651.84	2	1301.66	1	2.826e-06	2	535432	10C(57.0215)		TRUE	sp|P49327|FAS_HUMAN	P49327	FAS_HUMAN	FASN	Fatty acid synthase
AALQEGHQFLCSIEA	AALQEGHQFLC[57.0215]SIEA	15	837.401	2	1672.79	0.9993	0.004665	3	96283.4	11C(57.0215)		TRUE	sp|P50583|AP4A_HUMAN	P50583	AP4A_HUMAN	NUDT2	Bis(5'-nucleosyl)-tetraphosphatase [asymmetrical]
AALQELLSK		9	486.79	2	971.559	0.9745	0.06966	1	154981			TRUE	sp|P62851|RS25_HUMAN	P62851	RS25_HUMAN	RPS25	40S ribosomal protein S25
AALQLVVDPGDPR		13	675.872	2	1349.73	0.9999	0.0005922	2	42590.9			TRUE	sp|O96013|PAK4_HUMAN	O96013	PAK4_HUMAN	PAK4	Serine/threonine-protein kinase PAK 4
AALQTAPESADDSPSQLSK		19	958.466	2	1914.91	0.9778	0.08265	1	30696.2			TRUE	sp|O43524|FOXO3_HUMAN	O43524	FOXO3_HUMAN	FOXO3	Forkhead box protein O3
AALQVEEESWNAYPYTR		17	1013.98	2	2025.94	0.9998	0.002424	1	48573			TRUE	sp|O00562|PITM1_HUMAN	O00562	PITM1_HUMAN	PITPNM1	Membrane-associated phosphatidylinositol transfer protein 1
AALRPTDVVLEVGPGTGNMTVK		22	1113.1	2	2224.19	0.9845	0.07706	1	53518.9			TRUE	sp|Q9UNQ2|DIM1_HUMAN	Q9UNQ2	DIM1_HUMAN	DIMT1	Probable dimethyladenosine transferase
AALRPTDVVLEVGPGTGNMTVK		22	742.403	3	2224.19	0.9999	0.0006224	1	21746.2			TRUE	sp|Q9UNQ2|DIM1_HUMAN	Q9UNQ2	DIM1_HUMAN	DIMT1	Probable dimethyladenosine transferase
AALSALESFLK		11	575.329	2	1148.64	1	0.0001843	6	561691			TRUE	sp|P78527|PRKDC_HUMAN	P78527	PRKDC_HUMAN	PRKDC	DNA-dependent protein kinase catalytic subunit
AALSASEGEEVPQDK		15	765.868	2	1529.72	1	8.8e-13	2	947654			TRUE	sp|O95831|AIFM1_HUMAN	O95831	AIFM1_HUMAN	AIFM1	Apoptosis-inducing factor 1, mitochondrial
AALSEEELEK		10	559.782	2	1117.55	0.9785	0.09145	1	126497			TRUE	sp|Q04637|IF4G1_HUMAN	Q04637	IF4G1_HUMAN	EIF4G1	Eukaryotic translation initiation factor 4 gamma 1
AALSLPAK		8	770.477	1	769.469	0.9892	0.005563	1				TRUE	sp|Q14978|NOLC1_HUMAN	Q14978	NOLC1_HUMAN	NOLC1	Nucleolar and coiled-body phosphoprotein 1
AALSSFQK		8	851.462	1	850.454	0.9971	0.001192	1	60700.2			TRUE	sp|P61201|CSN2_HUMAN	P61201	CSN2_HUMAN	COPS2	COP9 signalosome complex subunit 2
AALSSQQQQQLALLLQQFQTLK		22	829.131	3	2486.38	1	5e-13	4	152183			TRUE	sp|Q6Y7W6|GGYF2_HUMAN	Q6Y7W6	GGYF2_HUMAN	GIGYF2	GRB10-interacting GYF protein 2
AALTAEHFAALQSLLK	n[42.0106]AALTAEHFAALQSLLK	16	863.48	2	1724.95	1	9.014e-07	2	441510	N-term(42.0106)		TRUE	sp|Q9P000|COMD9_HUMAN	Q9P000	COMD9_HUMAN	COMMD9	COMM domain-containing protein 9
AALTAEHFAALQSLLK	n[42.0106]AALTAEHFAALQSLLK	16	575.989	3	1724.93	1	5.497e-06	3	20834	N-term(42.0106)		TRUE	sp|Q9P000|COMD9_HUMAN	Q9P000	COMD9_HUMAN	COMMD9	COMM domain-containing protein 9
AALTTLFK	n[42.0106]AALTTLFK	8	906.53	1	905.522	0.9952	0.001871	3	601465	N-term(42.0106)		TRUE	sp|Q96KP4|CNDP2_HUMAN	Q96KP4	CNDP2_HUMAN	CNDP2	Cytosolic non-specific dipeptidase
AALVDLEPGTMDSVR		15	787.398	2	1573.78	1	1.961e-06	1				TRUE	sp|Q9BUF5|TBB6_HUMAN	Q9BUF5	TBB6_HUMAN	TUBB6	Tubulin beta-6 chain
AALVDLEPGTMDSVR	AALVDLEPGTM[15.9949]DSVR	15	795.395	2	1588.78	0.9999	0.000547	1	144724	11M(15.9949)		TRUE	sp|Q9BUF5|TBB6_HUMAN	Q9BUF5	TBB6_HUMAN	TUBB6	Tubulin beta-6 chain
AALVLEDGSVLR	n[42.0106]AALVLEDGSVLR	12	642.861	2	1283.71	1	1.336e-07	3	953620	N-term(42.0106)		TRUE	sp|P27708|PYR1_HUMAN	P27708	PYR1_HUMAN	CAD	CAD protein
AALWALQGGTSVVIANGTHPK		21	697.716	3	2090.13	1	5.965e-07	1	68024			TRUE	sp|P54886|P5CS_HUMAN	P54886	P5CS_HUMAN	ALDH18A1	Delta-1-pyrroline-5-carboxylate synthase
AAMAAAQSGTPGPVFVELPVDVLYPYFMVQK	AAM[15.9949]AAAQSGTPGPVFVELPVDVLYPYFM[15.9949]VQK	31	1110.23	3	3327.67	1	1.682e-07	2	30595.8	28M(15.9949), 3M(15.9949)		TRUE	sp|A1L0T0|ILVBL_HUMAN	A1L0T0	ILVBL_HUMAN	ILVBL	Acetolactate synthase-like protein
AAMDAVCAK	AAMDAVC[57.0215]AK	9	936.428	1	935.42	0.9999	8.231e-05	2	18165.3	7C(57.0215)		TRUE	sp|Q86UY6|NAA40_HUMAN	Q86UY6	NAA40_HUMAN	NAA40	N-alpha-acetyltransferase 40
AAMDNSEIAGEK	AAM[15.9949]DNSEIAGEK	12	626.28	2	1250.55	1	0.0002121	3	224746	3M(15.9949)		TRUE	sp|Q16891|MIC60_HUMAN	Q16891	MIC60_HUMAN	IMMT	MIC
AAMDNSEIAGEK		12	618.282	2	1234.55	1	2.382e-05	2	197924			TRUE	sp|Q16891|MIC60_HUMAN	Q16891	MIC60_HUMAN	IMMT	MIC
AAMFTAGSNFNHVVQNEK		18	982.968	2	1963.92	1	4.899e-09	1	32581			TRUE	sp|O60725|ICMT_HUMAN	O60725	ICMT_HUMAN	ICMT	Protein-S-isoprenylcysteine O-methyltransferase
AAMIWIVGEYAER		13	754.882	2	1507.75	1	1.999e-05	2	82001.8			FALSE	sp|P63010|AP2B1_HUMAN	P63010	AP2B1_HUMAN	AP2B1	AP-2 complex subunit beta	AP1B1	sp|Q10567|AP1B1_HUMAN
AAMLAPLLEVIK		12	634.886	2	1267.76	0.9965	0.02403	1	25427			TRUE	sp|Q14191|WRN_HUMAN	Q14191	WRN_HUMAN	WRN	Werner syndrome ATP-dependent helicase
AAMWNPSIFLK		11	639.339	2	1276.66	1	0.0001855	1	42412.9			TRUE	sp|Q9NX74|DUS2L_HUMAN	Q9NX74	DUS2L_HUMAN	DUS2	tRNA-dihydrouridine(20) synthase [NAD(P)+]-like
AAMYDIISSPSK		12	641.821	2	1281.63	0.9682	0.04367	1	75893.6			TRUE	sp|Q6KC79|NIPBL_HUMAN	Q6KC79	NIPBL_HUMAN	NIPBL	Nipped-B-like protein
AANAAENDFSVSQAEMSSR		19	992.937	2	1983.85	1	1.037e-08	2	195778			TRUE	sp|Q8NE71|ABCF1_HUMAN	Q8NE71	ABCF1_HUMAN	ABCF1	ATP-binding cassette sub-family F member 1
AANAAENDFSVSQAEMSSR	AANAAENDFSVSQAEM[15.9949]SSR	19	1000.93	2	1999.85	1	5.643e-08	1	102635	16M(15.9949)		TRUE	sp|Q8NE71|ABCF1_HUMAN	Q8NE71	ABCF1_HUMAN	ABCF1	ATP-binding cassette sub-family F member 1
AANATTNPSQLLPLELVDK	n[42.0106]AANATTNPSQLLPLELVDK	19	1019.05	2	2036.08	1	5.355e-08	8	2.34417e+06	N-term(42.0106)		TRUE	sp|Q9Y4Y9|LSM5_HUMAN	Q9Y4Y9	LSM5_HUMAN	LSM5	U6 snRNA-associated Sm-like protein LSm5
AANDAGYFNDEMAPIEVK		18	977.946	2	1953.88	1	4.858e-10	3	786982			TRUE	sp|P42765|THIM_HUMAN	P42765	THIM_HUMAN	ACAA2	3-ketoacyl-CoA thiolase, mitochondrial
AANDAGYFNDEMAPIEVK	AANDAGYFNDEM[15.9949]APIEVK	18	985.944	2	1969.87	1	5.436e-09	1	335382	12M(15.9949)		TRUE	sp|P42765|THIM_HUMAN	P42765	THIM_HUMAN	ACAA2	3-ketoacyl-CoA thiolase, mitochondrial
AANEEETK		8	891.405	1	890.397	0.8855	0.1636	1	140396			FALSE	sp|O60879|DIAP2_HUMAN	O60879	DIAP2_HUMAN	DIAPH2	Protein diaphanous homolog 2		rev_sp|Q49MG5|MAP9_HUMAN
AANIPEHNTIGFMFACVGR	AANIPEHNTIGFMFAC[57.0215]VGR	19	1053.01	2	2104	0.998	0.01619	1		16C(57.0215)		TRUE	sp|Q8NEZ5|FBX22_HUMAN	Q8NEZ5	FBX22_HUMAN	FBXO22	F-box only protein 22
AANMPDSELFELISENR		17	968.459	2	1934.91	1	5.68e-06	1	54315.1			TRUE	sp|Q07864|DPOE1_HUMAN	Q07864	DPOE1_HUMAN	POLE	DNA polymerase epsilon catalytic subunit A
AANNGALPPDLSYIVR		16	835.947	2	1669.88	1	1.619e-05	3	614753			TRUE	sp|P08574|CY1_HUMAN	P08574	CY1_HUMAN	CYC1	Cytochrome c1, heme protein, mitochondrial
AANPEMPLSFTISR		14	767.39	2	1532.76	1	3.831e-05	1	80757.4			TRUE	sp|Q7L5L3|GDPD3_HUMAN	Q7L5L3	GDPD3_HUMAN	GDPD3	Lysophospholipase D GDPD3
AANPGCSLEDFVR	AANPGC[57.0215]SLEDFVR	13	718.335	2	1434.66	1	3.647e-05	1	62275.4	6C(57.0215)		TRUE	sp|Q15042|RB3GP_HUMAN	Q15042	RB3GP_HUMAN	RAB3GAP1	Rab3 GTPase-activating protein catalytic subunit
AANSCTSYSGTTLNLK	AANSC[57.0215]TSYSGTTLNLK	16	844.401	2	1686.78	1	2.888e-11	1	162469	5C(57.0215)		TRUE	sp|Q9UPQ0|LIMC1_HUMAN	Q9UPQ0	LIMC1_HUMAN	LIMCH1	LIM and calponin homology domains-containing protein 1
AANSLEAFIFETQDK		15	561.946	3	1682.8	0.9854	0.0247	1	23007.2			TRUE	sp|Q9Y4L1|HYOU1_HUMAN	Q9Y4L1	HYOU1_HUMAN	HYOU1	Hypoxia up-regulated protein 1
AANSLEAFIFETQDK		15	842.415	2	1682.81	1	4.952e-10	1	197137			TRUE	sp|Q9Y4L1|HYOU1_HUMAN	Q9Y4L1	HYOU1_HUMAN	HYOU1	Hypoxia up-regulated protein 1
AANVLLSEHGEVK		13	683.87	2	1365.72	1	6.737e-09	1	86513.6			TRUE	sp|Q9Y6E0|STK24_HUMAN	Q9Y6E0	STK24_HUMAN	STK24	Serine/threonine-protein kinase 24
AANVLLSEQGDVK		13	672.362	2	1342.71	1	1.459e-05	2	169555			TRUE	sp|Q9P289|STK26_HUMAN	Q9P289	STK26_HUMAN	STK26	Serine/threonine-protein kinase 26	STK25	sp|O00506|STK25_HUMAN
AANVQEPEK		9	985.495	1	984.483	0.9995	0.0001755	1	31409.8			TRUE	sp|P56182|RRP1_HUMAN	P56182	RRP1_HUMAN	RRP1	Ribosomal RNA processing protein 1 homolog A
AANVTLLTSLVEGEAVHLAR		20	688.72	3	2063.14	1	9.224e-09	1	55861.5			FALSE	sp|P05549|AP2A_HUMAN	P05549	AP2A_HUMAN	TFAP2A	Transcription factor AP-2-alpha	TFAP2B, TFAP2E	sp|Q6VUC0|AP2E_HUMAN, sp|Q92481|AP2B_HUMAN
AANWYER		7	909.421	1	908.413	0.9862	0.01092	1	100511			TRUE	sp|O75489|NDUS3_HUMAN	O75489	NDUS3_HUMAN	NDUFS3	NADH dehydrogenase [ubiquinone] iron-sulfur protein 3, mitochondrial
AANYDFYQLLEEK		13	802.385	2	1602.75	0.9999	0.0007702	1	79273.9			TRUE	sp|Q8ND04|SMG8_HUMAN	Q8ND04	SMG8_HUMAN	SMG8	Protein SMG8
AAPAEPK		7	683.372	1	682.364	0.9059	0.1354	2	149852			FALSE	sp|Q9UHD9|UBQL2_HUMAN	Q9UHD9	UBQL2_HUMAN	UBQLN2	Ubiquilin-2		rev_sp|O75363|BCAS1_HUMAN
AAPAPGLISVFSSSQELGAALAQLVAQR	n[42.0106]AAPAPGLISVFSSSQELGAALAQLVAQR	28	932.175	3	2793.5	0.999	0.004253	1		N-term(42.0106)		TRUE	sp|O95336|6PGL_HUMAN	O95336	6PGL_HUMAN	PGLS	6-phosphogluconolactonase
AAPAPTASSTININTSTSK		19	916.473	2	1830.93	1	8.53e-12	1	54682.2			TRUE	sp|Q86Y37|CACL1_HUMAN	Q86Y37	CACL1_HUMAN	CACUL1	CDK2-associated and cullin domain-containing protein 1
AAPAQPK	n[42.0106]AAPAQPK	7	724.399	1	723.392	0.9601	0.02278	1	147719	N-term(42.0106)		TRUE	sp|O60306|AQR_HUMAN	O60306	AQR_HUMAN	AQR	RNA helicase aquarius
AAPAQQTTQPGGGK		14	656.336	2	1310.64	0.907	0.03208	1	73466.9			TRUE	sp|Q9NXG2|THUM1_HUMAN	Q9NXG2	THUM1_HUMAN	THUMPD1	THUMP domain-containing protein 1
AAPAQQTTQPGGGK	n[42.0106]AAPAQQTTQPGGGK	14	677.341	2	1352.66	1	4.186e-06	2	163134	N-term(42.0106)		TRUE	sp|Q9NXG2|THUM1_HUMAN	Q9NXG2	THUM1_HUMAN	THUMPD1	THUMP domain-containing protein 1
AAPCEGQAFAVGVEK	n[42.0106]AAPC[57.0215]EGQAFAVGVEK	15	788.377	2	1574.74	1	0.0001425	1	72059.3	4C(57.0215), N-term(42.0106)		TRUE	sp|Q86WB0|NIPA_HUMAN	Q86WB0	NIPA_HUMAN	ZC3HC1	Nuclear-interacting partner of ALK
AAPCIYWLPLTDSQIVQK	AAPC[57.0215]IYWLPLTDSQIVQK	18	1052.05	2	2102.09	1	6.104e-07	2	686932	4C(57.0215)		TRUE	sp|Q9UKV3|ACINU_HUMAN	Q9UKV3	ACINU_HUMAN	ACIN1	Apoptotic chromatin condensation inducer in the nucleus
AAPCIYWLPLTDSQIVQK	AAPC[57.0215]IYWLPLTDSQIVQK	18	701.703	3	2102.08	0.9999	0.0001904	2	123496	4C(57.0215)		TRUE	sp|Q9UKV3|ACINU_HUMAN	Q9UKV3	ACINU_HUMAN	ACIN1	Apoptotic chromatin condensation inducer in the nucleus
AAPDPVLEAGPVAHGPLPVPLVLDNGSFQVR		31	1044.9	3	3131.68	1	2.004e-06	2	96810.8			TRUE	sp|Q9H9F9|ARP5_HUMAN	Q9H9F9	ARP5_HUMAN	ACTR5	Actin-related protein 5
AAPEAEVLSSAAVPDLEWYEK	n[42.0106]AAPEAEVLSSAAVPDLEWYEK	21	1159.07	2	2316.11	1	1.799e-11	2	47490.4	N-term(42.0106)		TRUE	sp|Q15013|MD2BP_HUMAN	Q15013	MD2BP_HUMAN	MAD2L1BP	MAD2L1-binding protein
AAPEASSPPASPLQHLLPGK		20	984.531	2	1967.05	1	2.598e-10	1	150162			TRUE	sp|Q96TA1|NIBA2_HUMAN	Q96TA1	NIBA2_HUMAN	NIBAN2	Protein Niban 2
AAPEASSPPASPLQHLLPGK		20	656.69	3	1967.04	1	7.105e-05	4	227278			TRUE	sp|Q96TA1|NIBA2_HUMAN	Q96TA1	NIBA2_HUMAN	NIBAN2	Protein Niban 2
AAPEEHDSPTEASQPIVEEEETK	n[42.0106]AAPEEHDSPTEASQPIVEEEETK	23	1283.08	2	2564.14	0.9341	0.2596	2	209549	N-term(42.0106)		TRUE	sp|Q9H0S4|DDX47_HUMAN	Q9H0S4	DDX47_HUMAN	DDX47	Probable ATP-dependent RNA helicase DDX47
AAPEEPQQRPPEAVAAAPAGTTSSR		25	830.417	3	2488.22	1	0	2	155906			TRUE	sp|Q96JP5|ZFP91_HUMAN	Q96JP5	ZFP91_HUMAN	ZFP91	E3 ubiquitin-protein ligase ZFP91
AAPEINNLIEEATEFIK		17	951.496	2	1900.98	1	3.629e-07	1	71445.2			TRUE	sp|Q8IVP5|FUND1_HUMAN	Q8IVP5	FUND1_HUMAN	FUNDC1	FUN14 domain-containing protein 1
AAPGAGDAAAGSGAEFAGGDGAAR		24	987.949	2	1973.88	1	3.436e-05	2	32397.2			TRUE	sp|Q5K4L6|S27A3_HUMAN	Q5K4L6	S27A3_HUMAN	SLC27A3	Solute carrier family 27 member 3
AAPGPALCLFDVDGTLTAPR	n[42.0106]AAPGPALC[57.0215]LFDVDGTLTAPR	20	1042.53	2	2083.04	1	8.116e-08	6	383768	8C(57.0215), N-term(42.0106)		TRUE	sp|O15305|PMM2_HUMAN	O15305	PMM2_HUMAN	PMM2	Phosphomannomutase 2
AAPGPGPSTFSFVPPSK		17	822.425	2	1642.83	1	5.073e-05	1	205295			TRUE	sp|P35658|NU214_HUMAN	P35658	NU214_HUMAN	NUP214	Nuclear pore complex protein Nup214
AAPLAGFGYGLPISR		15	745.412	2	1488.81	1	4.231e-10	2	33003.1			TRUE	sp|Q15120|PDK3_HUMAN	Q15120	PDK3_HUMAN	PDK3	[Pyruvate dehydrogenase (acetyl-transferring)] kinase isozyme 3, mitochondrial
AAPLDSIHSLAAYYIDCIR	AAPLDSIHSLAAYYIDC[57.0215]IR	19	1075.04	2	2148.07	1	9.196e-08	4	381815	17C(57.0215)		TRUE	sp|P49327|FAS_HUMAN	P49327	FAS_HUMAN	FASN	Fatty acid synthase
AAPLDSIHSLAAYYIDCIR	AAPLDSIHSLAAYYIDC[57.0215]IR	19	717.03	3	2148.06	1	1.581e-08	8	1.01662e+06	17C(57.0215)		TRUE	sp|P49327|FAS_HUMAN	P49327	FAS_HUMAN	FASN	Fatty acid synthase
AAPLIPLSQQIPTGNSLYESYYK	n[42.0106]AAPLIPLSQQIPTGNSLYESYYK	23	1298.17	2	2594.32	1	8.162e-07	4	163590	N-term(42.0106)		TRUE	sp|Q9UBC2|EP15R_HUMAN	Q9UBC2	EP15R_HUMAN	EPS15L1	Epidermal growth factor receptor substrate 15-like 1
AAPLIPLSQQIPTGNSLYESYYK	n[42.0106]AAPLIPLSQQIPTGNSLYESYYK	23	865.783	3	2594.32	1	1.341e-08	1	53132.6	N-term(42.0106)		TRUE	sp|Q9UBC2|EP15R_HUMAN	Q9UBC2	EP15R_HUMAN	EPS15L1	Epidermal growth factor receptor substrate 15-like 1
AAPLLHTR	n[42.0106]AAPLLHTR	8	460.769	2	919.519	0.9711	0.09216	1	26656.2	N-term(42.0106)		TRUE	sp|Q9NYV6|RRN3_HUMAN	Q9NYV6	RRN3_HUMAN	RRN3	RNA polymerase I-specific transcription initiation factor RRN3	RRN3P2	sp|A6NIE6|RN3P2_HUMAN
AAPLVTSGK		9	843.493	1	842.484	1	3.295e-05	1	42231.4			TRUE	sp|Q5T6F2|UBAP2_HUMAN	Q5T6F2	UBAP2_HUMAN	UBAP2	Ubiquitin-associated protein 2
AAPMTPAARPEDYEAALNAALADVPELAR	n[42.0106]AAPMTPAARPEDYEAALNAALADVPELAR	29	1012.84	3	3035.5	1	2.114e-10	3	235090	N-term(42.0106)		TRUE	sp|Q04446|GLGB_HUMAN	Q04446	GLGB_HUMAN	GBE1	1,4-alpha-glucan-branching enzyme
AAPMTPAARPEDYEAALNAALADVPELAR	n[42.0106]AAPM[15.9949]TPAARPEDYEAALNAALADVPELAR	29	1018.17	3	3051.5	1	1.09e-08	2	308729	4M(15.9949), N-term(42.0106)		TRUE	sp|Q04446|GLGB_HUMAN	Q04446	GLGB_HUMAN	GBE1	1,4-alpha-glucan-branching enzyme
AAPPGEYFSVGSQVSCR	n[42.0106]AAPPGEYFSVGSQVSC[57.0215]R	17	927.428	2	1852.84	1	1.193e-08	2	283444	16C(57.0215), N-term(42.0106)		TRUE	sp|Q3MHD2|LSM12_HUMAN	Q3MHD2	LSM12_HUMAN	LSM12	Protein LSM12 homolog
AAPPPVDEEPESSEVDAAGR		20	1011.97	2	2021.92	0.9792	0.101	2	99220.8			TRUE	sp|Q5M775|CYTSB_HUMAN	Q5M775	CYTSB_HUMAN	SPECC1	Cytospin-B
AAPQDVHVR	n[42.0106]AAPQDVHVR	9	517.773	2	1033.53	0.9999	0.0005564	1	116612	N-term(42.0106)		TRUE	sp|Q12981|SEC20_HUMAN	Q12981	SEC20_HUMAN	BNIP1	Vesicle transport protein SEC20
AAPQSPSVPK		10	981.536	1	980.528	0.9993	0.0003562	2	52293.3			TRUE	sp|O75694|NU155_HUMAN	O75694	NU155_HUMAN	NUP155	Nuclear pore complex protein Nup155
AAPSAGSWSTFQHK	n[42.0106]AAPSAGSWSTFQHK	14	758.863	2	1515.71	1	3.572e-05	2	101915	N-term(42.0106)		TRUE	sp|P42575|CASP2_HUMAN	P42575	CASP2_HUMAN	CASP2	Caspase-2
AAPSDGFKPR	n[42.0106]AAPSDGFKPR	10	544.28	2	1086.54	1	4.856e-05	1	88680.7	N-term(42.0106)		TRUE	sp|Q92979|NEP1_HUMAN	Q92979	NEP1_HUMAN	EMG1	Ribosomal RNA small subunit methyltransferase NEP1
AAPSEVAAIAPGEGDGGGGGFGSWLDGR	n[42.0106]AAPSEVAAIAPGEGDGGGGGFGSWLDGR	28	867.405	3	2599.19	1	3.4e-13	1	41736.1	N-term(42.0106)		TRUE	sp|Q96MW1|CCD43_HUMAN	Q96MW1	CCD43_HUMAN	CCDC43	Coiled-coil domain-containing protein 43
AAPSGGVNCEEFAEFQELLK	n[42.0106]AAPSGGVNC[57.0215]EEFAEFQELLK	20	1119.52	2	2237.02	1	2.084e-05	2	114234	9C(57.0215), N-term(42.0106)		TRUE	sp|Q4VC31|CCD58_HUMAN	Q4VC31	CCD58_HUMAN	CCDC58	Coiled-coil domain-containing protein 58
AAPSTAPAEATPPKPGEAEAPPK		23	1093.06	2	2184.11	0.9993	0.002645	2	84407.5			TRUE	sp|O95817|BAG3_HUMAN	O95817	BAG3_HUMAN	BAG3	BAG family molecular chaperone regulator 3
AAPTAASDQPDSAATTEK		18	866.405	2	1730.8	1	1e-14	2	472563			TRUE	sp|Q9BRP8|PYM1_HUMAN	Q9BRP8	PYM1_HUMAN	PYM1	Partner of Y14 and mago
AAPVLLR	n[42.0106]AAPVLLR	7	781.493	1	780.485	0.906	0.1952	1	140352	N-term(42.0106)		TRUE	sp|Q8N0U8|VKORL_HUMAN	Q8N0U8	VKORL_HUMAN	VKORC1L1	Vitamin K epoxide reductase complex subunit 1-like protein 1		rev_sp|Q7Z6G3|NECA2_HUMAN
AAQALALLR	n[42.0106]AAQALALLR	9	484.798	2	967.574	0.9979	0.008492	2	34263.4	N-term(42.0106)		TRUE	sp|Q16401|PSMD5_HUMAN	Q16401	PSMD5_HUMAN	PSMD5	26S proteasome non-ATPase regulatory subunit 5
AAQAPSSFQLLYDLK		15	826.438	2	1650.86	1	2.73e-12	4	686919			TRUE	sp|P11586|C1TC_HUMAN	P11586	C1TC_HUMAN	MTHFD1	C-1-tetrahydrofolate synthase, cytoplasmic
AAQASDLEK		9	932.468	1	931.46	0.9988	0.000713	2	226997			TRUE	sp|P37837|TALDO_HUMAN	P37837	TALDO_HUMAN	TALDO1	Transaldolase
AAQCVTK	n[42.0106]AAQC[57.0215]VTK	7	819.403	1	818.395	0.9992	0.0004678	2	273693	4C(57.0215), N-term(42.0106)		TRUE	sp|O75131|CPNE3_HUMAN	O75131	CPNE3_HUMAN	CPNE3	Copine-3
AAQDLCEEALR	AAQDLC[57.0215]EEALR	11	638.303	2	1274.59	1	6.953e-06	1	103209	6C(57.0215)		TRUE	sp|O94906|PRP6_HUMAN	O94906	PRP6_HUMAN	PRPF6	Pre-mRNA-processing factor 6
AAQEEYVK		8	937.462	1	936.455	0.9946	0.001886	3	1.16404e+06			TRUE	sp|P04075|ALDOA_HUMAN	P04075	ALDOA_HUMAN	ALDOA	Fructose-bisphosphate aldolase A		sp|P00883|ALDOA_RABIT
AAQELQEGQR		10	565.283	2	1128.55	1	0.0003059	1	113339			TRUE	sp|P0DN79|CBSL_HUMAN	P0DN79	CBSL_HUMAN	CBSL	Cystathionine beta-synthase-like protein	CBS	sp|P35520|CBS_HUMAN
AAQEQVLNASR		11	593.812	2	1185.6	1	8.796e-06	1	44167.1			TRUE	sp|Q99543|DNJC2_HUMAN	Q99543	DNJC2_HUMAN	DNAJC2	DnaJ homolog subfamily C member 2
AAQFDVVK		8	877.478	1	876.469	0.986	0.01058	1	24883.5			TRUE	sp|Q9NW08|RPC2_HUMAN	Q9NW08	RPC2_HUMAN	POLR3B	DNA-directed RNA polymerase III subunit RPC2
AAQFVDLLGYFSLK		14	786.427	2	1570.84	1	1.056e-06	2	53902.7			TRUE	sp|Q5T4S7|UBR4_HUMAN	Q5T4S7	UBR4_HUMAN	UBR4	E3 ubiquitin-protein ligase UBR4
AAQGEPQVQFK	n[42.0106]AAQGEPQVQFK	11	1244.63	1	1243.62	0.997	0.0007966	1	77957.5	N-term(42.0106)		TRUE	sp|P62826|RAN_HUMAN	P62826	RAN_HUMAN	RAN	GTP-binding nuclear protein Ran
AAQGEPQVQFK	n[42.0106]AAQGEPQVQFK	11	622.817	2	1243.62	1	3.291e-05	2	108449	N-term(42.0106)		TRUE	sp|P62826|RAN_HUMAN	P62826	RAN_HUMAN	RAN	GTP-binding nuclear protein Ran
AAQGPPAPAVPPNTDVMACTQTALLQK	AAQGPPAPAVPPNTDVMAC[57.0215]TQTALLQK	27	1374.2	2	2746.37	1	3.204e-09	1	47936.3	19C(57.0215)		TRUE	sp|O60232|ZNRD2_HUMAN	O60232	ZNRD2_HUMAN	ZNRD2	Protein ZNRD2
AAQHGVCSVLK	AAQHGVC[57.0215]SVLK	11	585.308	2	1168.6	1	5.63e-09	1	105578	7C(57.0215)		TRUE	sp|Q5JTH9|RRP12_HUMAN	Q5JTH9	RRP12_HUMAN	RRP12	RRP12-like protein
AAQIPIVATTSTPGIVR	n[42.0106]AAQIPIVATTSTPGIVR	17	868.999	2	1735.99	1	4.87e-08	1	58081.6	N-term(42.0106)		TRUE	sp|Q6PI98|IN80C_HUMAN	Q6PI98	IN80C_HUMAN	INO80C	INO80 complex subunit C
AAQLATEIADIK		12	622.348	2	1242.68	1	7.652e-05	1	58624.4			TRUE	sp|Q15075|EEA1_HUMAN	Q15075	EEA1_HUMAN	EEA1	Early endosome antigen 1
AAQLCGAGMAAVVDR	AAQLC[57.0215]GAGMAAVVDR	15	745.366	2	1488.72	1	3.924e-05	1	86472.6	5C(57.0215)		TRUE	sp|P52789|HXK2_HUMAN	P52789	HXK2_HUMAN	HK2	Hexokinase-2
AAQLCGAGMAAVVDR	AAQLC[57.0215]GAGM[15.9949]AAVVDR	15	753.364	2	1504.7	1	5.714e-07	1	70825.8	5C(57.0215), 9M(15.9949)		TRUE	sp|P52789|HXK2_HUMAN	P52789	HXK2_HUMAN	HK2	Hexokinase-2
AAQLEPITYMQGLSACEQIR	AAQLEPITYMQGLSAC[57.0215]EQIR	20	1140.06	2	2278.1	1	1.389e-06	3	77427.5	16C(57.0215)		TRUE	sp|Q9HBH0|RHOF_HUMAN	Q9HBH0	RHOF_HUMAN	RHOF	Rho-related GTP-binding protein RhoF
AAQLGFK		7	734.419	1	733.413	0.8591	0.0867	1	248560			TRUE	sp|P09622|DLDH_HUMAN	P09622	DLDH_HUMAN	DLD	Dihydrolipoyl dehydrogenase, mitochondrial
AAQLIGTCSQNVAAIQEQVLGLGALR	AAQLIGTC[57.0215]SQNVAAIQEQVLGLGALR	26	1341.22	2	2680.43	1	0	5	130431	8C(57.0215)		TRUE	sp|Q9NZL4|HPBP1_HUMAN	Q9NZL4	HPBP1_HUMAN	HSPBP1	Hsp70-binding protein 1
AAQLIGTCSQNVAAIQEQVLGLGALR	AAQLIGTC[57.0215]SQNVAAIQEQVLGLGALR	26	894.485	3	2680.43	1	7.86e-12	3	397374	8C(57.0215)		TRUE	sp|Q9NZL4|HPBP1_HUMAN	Q9NZL4	HPBP1_HUMAN	HSPBP1	Hsp70-binding protein 1
AAQLLEEK	n[42.0106]AAQLLEEK	8	943.51	1	942.501	1	6.843e-05	1	64745.9	N-term(42.0106)		TRUE	sp|Q6PJ69|TRI65_HUMAN	Q6PJ69	TRI65_HUMAN	TRIM65	Tripartite motif-containing protein 65
AAQLPNDVVLQIMELCGATR	AAQLPNDVVLQIMELC[57.0215]GATR	20	1100.07	2	2198.12	1	7.964e-05	2	32721.2	16C(57.0215)		TRUE	sp|Q96D71|REPS1_HUMAN	Q96D71	REPS1_HUMAN	REPS1	RalBP1-associated Eps domain-containing protein 1
AAQLPNDVVLQIMELCGATR	AAQLPNDVVLQIMELC[57.0215]GATR	20	733.713	3	2198.12	1	9.47e-07	1	17219.6	16C(57.0215)		TRUE	sp|Q96D71|REPS1_HUMAN	Q96D71	REPS1_HUMAN	REPS1	RalBP1-associated Eps domain-containing protein 1
AAQNSGEAEYIEK		13	705.331	2	1408.65	1	2.543e-07	1	268830			TRUE	sp|P07942|LAMB1_HUMAN	P07942	LAMB1_HUMAN	LAMB1	Laminin subunit beta-1
AAQQQEEQEEKEEEDDEQTLHR		22	675.547	4	2698.15	1	2.323e-07	1	56480.1			TRUE	sp|P78318|IGBP1_HUMAN	P78318	IGBP1_HUMAN	IGBP1	Immunoglobulin-binding protein 1
AAQSAPK	n[42.0106]AAQSAPK	7	714.378	1	713.371	0.9342	0.04142	1	23385.6	N-term(42.0106)		TRUE	sp|Q9Y3Y2|CHTOP_HUMAN	Q9Y3Y2	CHTOP_HUMAN	CHTOP	Chromatin target of PRMT1 protein
AAQSLLNK		8	844.489	1	843.482	0.96	0.01158	1	173112			FALSE	sp|Q9UMR2|DD19B_HUMAN	Q9UMR2	DD19B_HUMAN	DDX19B	ATP-dependent RNA helicase DDX19B	DDX19A	sp|Q9NUU7|DD19A_HUMAN
AAQSNENLSDSQQEPPK		17	921.927	2	1841.83	1	1.002e-07	2	62545.2			TRUE	sp|P49750|YLPM1_HUMAN	P49750	YLPM1_HUMAN	YLPM1	YLP motif-containing protein 1
AAQTAEDAMQIMEQMTK		17	948.929	2	1895.84	1	1.042e-08	3	50812.3			TRUE	sp|P30622|CLIP1_HUMAN	P30622	CLIP1_HUMAN	CLIP1	CAP-Gly domain-containing linker protein 1
AAQTAEDAMQIMEQMTK	AAQTAEDAM[15.9949]QIMEQMTK	17	956.926	2	1911.85	1	0.0001287	2	29525.2	9M(15.9949)		TRUE	sp|P30622|CLIP1_HUMAN	P30622	CLIP1_HUMAN	CLIP1	CAP-Gly domain-containing linker protein 1
AAQTELGQQILADFEEAFPSQGTK		24	1290.13	2	2578.25	1	4.502e-08	1	25587.3			TRUE	sp|Q5VIR6|VPS53_HUMAN	Q5VIR6	VPS53_HUMAN	VPS53	Vacuolar protein sorting-associated protein 53 homolog
AAQTELGQQILADFEEAFPSQGTK		24	860.426	3	2578.26	1	2.858e-05	3	71527.4			TRUE	sp|Q5VIR6|VPS53_HUMAN	Q5VIR6	VPS53_HUMAN	VPS53	Vacuolar protein sorting-associated protein 53 homolog
AAQTTIETAIHSLIETLK		18	647.361	3	1939.05	0.9378	0.1307	2	24559			TRUE	sp|O94915|FRYL_HUMAN	O94915	FRYL_HUMAN	FRYL	Protein furry homolog-like
AAQVAQDEEIAR		12	650.828	2	1299.64	1	0.0002372	2	168274			TRUE	sp|Q8IVM0|CCD50_HUMAN	Q8IVM0	CCD50_HUMAN	CCDC50	Coiled-coil domain-containing protein 50
AAQVGLLFLK		10	530.332	2	1058.64	1	0.0002308	1	56417.8			TRUE	sp|Q6NXR4|TTI2_HUMAN	Q6NXR4	TTI2_HUMAN	TTI2	TELO2-interacting protein 2
AAQVLVQELEQYQLLPK		17	985.551	2	1969.08	1	1.379e-07	1	48762.1			TRUE	sp|Q9NSI6|BRWD1_HUMAN	Q9NSI6	BRWD1_HUMAN	BRWD1	Bromodomain and WD repeat-containing protein 1
AAQYGLQLVESQNELQNQLDK		21	1195.1	2	2388.19	1	2.297e-07	1	28048.1			TRUE	sp|Q96EA4|SPDLY_HUMAN	Q96EA4	SPDLY_HUMAN	SPDL1	Protein Spindly
AAQYQVNQAAAAQAAATAAAMTQSAVK		27	1303.65	2	2605.29	1	2.1e-13	1	33460.8			TRUE	sp|Q9NR56|MBNL1_HUMAN	Q9NR56	MBNL1_HUMAN	MBNL1	Muscleblind-like protein 1
AAQYQVNQAAAAQAAATAAAMTQSAVK		27	869.438	3	2606.29	1	5.99e-12	2	78334.3			TRUE	sp|Q9NR56|MBNL1_HUMAN	Q9NR56	MBNL1_HUMAN	MBNL1	Muscleblind-like protein 1
AASAAAAELQASGGPR	n[42.0106]AASAAAAELQASGGPR	16	735.371	2	1468.72	1	7.201e-08	1	191788	N-term(42.0106)		TRUE	sp|Q9HCN4|GPN1_HUMAN	Q9HCN4	GPN1_HUMAN	GPN1	GPN-loop GTPase 1
AASAAAASAAAASAASGSPGPGEGSAGGEK	n[42.0106]AASAAAASAAAASAASGSPGPGEGSAGGEK	30	1215.06	2	2428.11	1	0	2	603014	N-term(42.0106)		TRUE	sp|Q13263|TIF1B_HUMAN	Q13263	TIF1B_HUMAN	TRIM28	Transcription intermediary factor 1-beta
AASAAFQENVGR		12	610.804	2	1219.59	1	2.189e-06	1	44391.5			TRUE	sp|Q9BTW9|TBCD_HUMAN	Q9BTW9	TBCD_HUMAN	TBCD	Tubulin-specific chaperone D
AASAATAAPTATPAAQESGTIPK		23	1042.04	2	2082.06	1	6.61e-12	2	383098			TRUE	sp|O00116|ADAS_HUMAN	O00116	ADAS_HUMAN	AGPS	Alkyldihydroxyacetonephosphate synthase, peroxisomal
AASADSTTEGTPADGFTVLSTK		22	1064.01	2	2126.01	1	0	1	635307			TRUE	sp|O75367|H2AY_HUMAN	O75367	H2AY_HUMAN	H2AFY	Core histone macro-H2A.1
AASAFFTYVSLSQEGR		16	867.428	2	1732.84	1	2.074e-07	2	51778.6			TRUE	sp|O00154|BACH_HUMAN	O00154	BACH_HUMAN	ACOT7	Cytosolic acyl coenzyme A thioester hydrolase
AASAGQEPLHNEELAGAGR		19	939.459	2	1876.9	1	1.653e-09	1	69203.9			TRUE	sp|Q96HY6|DDRGK_HUMAN	Q96HY6	DDRGK_HUMAN	DDRGK1	DDRGK domain-containing protein 1
AASAGQEPLHNEELAGAGR		19	626.641	3	1876.9	1	7.117e-08	2	184193			TRUE	sp|Q96HY6|DDRGK_HUMAN	Q96HY6	DDRGK_HUMAN	DDRGK1	DDRGK domain-containing protein 1
AASAGVPYHGEVPVSLAR		18	890.971	2	1780.94	1	5.328e-05	1	17009.6			TRUE	sp|O15020|SPTN2_HUMAN	O15020	SPTN2_HUMAN	SPTBN2	Spectrin beta chain, non-erythrocytic 2
AASAPYFEVLEK		12	662.843	2	1323.66	0.9999	0.000863	1	68336.9			TRUE	sp|Q9BSJ2|GCP2_HUMAN	Q9BSJ2	GCP2_HUMAN	TUBGCP2	Gamma-tubulin complex component 2
AASCVLLHTGQK	n[42.0106]AASC[57.0215]VLLHTGQK	12	663.845	2	1325.68	1	2.793e-06	2	747884	4C(57.0215), N-term(42.0106)		TRUE	sp|P14550|AK1A1_HUMAN	P14550	AK1A1_HUMAN	AKR1A1	Aldo-keto reductase family 1 member A1
AASDIAMTELPPTHPIR		17	910.472	2	1818.92	1	1.697e-10	7	2435061			TRUE	sp|P62258|1433E_HUMAN	P62258	1433E_HUMAN	YWHAE	14-3-3 protein epsilon
AASDIAMTELPPTHPIR		17	607.317	3	1818.92	1	6.366e-06	6	550243			TRUE	sp|P62258|1433E_HUMAN	P62258	1433E_HUMAN	YWHAE	14-3-3 protein epsilon
AASDIAMTELPPTHPIR	AASDIAM[15.9949]TELPPTHPIR	17	918.47	2	1834.92	1	1.802e-09	5	674115	7M(15.9949)		TRUE	sp|P62258|1433E_HUMAN	P62258	1433E_HUMAN	YWHAE	14-3-3 protein epsilon
AASDIAMTELPPTHPIR	AASDIAM[15.9949]TELPPTHPIR	17	612.649	3	1834.92	1	2.225e-06	3	563639	7M(15.9949)		TRUE	sp|P62258|1433E_HUMAN	P62258	1433E_HUMAN	YWHAE	14-3-3 protein epsilon
AASDSDPDEQASLLQR		16	851.898	2	1701.78	1	4.202e-05	1	31376.7			TRUE	sp|Q2M3G4|SHRM1_HUMAN	Q2M3G4	SHRM1_HUMAN	SHROOM1	Protein Shroom1
AASEAAVVSSPSLK	n[42.0106]AASEAAVVSSPSLK	14	679.862	2	1357.71	1	1.405e-07	1	38529.1	N-term(42.0106)		TRUE	sp|Q8WWH5|TRUB1_HUMAN	Q8WWH5	TRUB1_HUMAN	TRUB1	Probable tRNA pseudouridine synthase 1
AASELYSPLSGEVTEINEALAENPGLVNK		29	1508.26	2	3015.51	1	5.417e-11	3	69203.7			TRUE	sp|P23434|GCSH_HUMAN	P23434	GCSH_HUMAN	GCSH	Glycine cleavage system H protein, mitochondrial
AASELYSPLSGEVTEINEALAENPGLVNK		29	1005.84	3	3014.51	1	0	2	348089			TRUE	sp|P23434|GCSH_HUMAN	P23434	GCSH_HUMAN	GCSH	Glycine cleavage system H protein, mitochondrial
AASETTTSEGLSNFLK		16	828.41	2	1654.8	0.9636	0.08434	1	59920.2			TRUE	sp|Q7Z3B3|KANL1_HUMAN	Q7Z3B3	KANL1_HUMAN	KANSL1	KAT8 regulatory NSL complex subunit 1
AASGFNAMEDAQTLR		15	791.37	2	1580.73	1	5.738e-09	3	521033			TRUE	sp|P09525|ANXA4_HUMAN	P09525	ANXA4_HUMAN	ANXA4	Annexin A4
AASGFNAMEDAQTLR	AASGFNAM[15.9949]EDAQTLR	15	799.367	2	1596.71	1	2.388e-08	1	77853.5	8M(15.9949)		TRUE	sp|P09525|ANXA4_HUMAN	P09525	ANXA4_HUMAN	ANXA4	Annexin A4
AASGYPVK		8	792.425	1	791.416	0.9833	0.01589	2	136163			TRUE	sp|P26640|SYVC_HUMAN	P26640	SYVC_HUMAN	VARS	Valine--tRNA ligase
AASHEQAAAALK		12	584.309	2	1166.6	1	1.448e-06	1	22253.8			TRUE	sp|Q12959|DLG1_HUMAN	Q12959	DLG1_HUMAN	DLG1	Disks large homolog 1
AASHLLSIHK		10	538.814	2	1075.61	1	0.0004519	1	55858.1			TRUE	sp|Q8TEQ6|GEMI5_HUMAN	Q8TEQ6	GEMI5_HUMAN	GEMIN5	Gem-associated protein 5
AASIYSSWAEEQR		13	749.352	2	1496.69	1	6.36e-06	2	90325.9			TRUE	sp|Q92538|GBF1_HUMAN	Q92538	GBF1_HUMAN	GBF1	Golgi-specific brefeldin A-resistance guanine nucleotide exchange factor 1
AASLEAVSYAIDTLK		15	776.417	2	1550.82	1	1.943e-07	1	69768.7			TRUE	sp|O96007|MOC2B_HUMAN	O96007	MOC2B_HUMAN	MOCS2	Molybdopterin synthase catalytic subunit
AASLEYDYETIR		12	715.843	2	1429.67	0.9995	0.004676	1	105265			TRUE	sp|Q96N66|MBOA7_HUMAN	Q96N66	MBOA7_HUMAN	MBOAT7	Lysophospholipid acyltransferase 7
AASLGLLQFPILNASVDENCQNITYK	AASLGLLQFPILNASVDENC[57.0215]QNITYK	26	960.492	3	2878.46	1	2.41e-12	1		20C(57.0215)		TRUE	sp|P11182|ODB2_HUMAN	P11182	ODB2_HUMAN	DBT	Lipoamide acyltransferase component of branched-chain alpha-keto acid dehydrogenase complex, mitochondrial
AASLHWTSER		10	579.288	2	1156.56	0.9999	0.0005134	1	97995.9			TRUE	sp|O14521|DHSD_HUMAN	O14521	DHSD_HUMAN	SDHD	Succinate dehydrogenase [ubiquinone] cytochrome b small subunit, mitochondrial
AASLMNIPSTSSWSVPPPLTSVFTMPSPAPEVPLK		35	1212.96	3	3635.87	1	1.905e-06	2	37788.7			TRUE	sp|P52948|NUP98_HUMAN	P52948	NUP98_HUMAN	NUP98	Nuclear pore complex protein Nup98-Nup96
AASLMNIPSTSSWSVPPPLTSVFTMPSPAPEVPLK	AASLM[15.9949]NIPSTSSWSVPPPLTSVFTMPSPAPEVPLK	35	1218.29	3	3651.86	1	1.306e-06	1	27655.3	5M(15.9949)		TRUE	sp|P52948|NUP98_HUMAN	P52948	NUP98_HUMAN	NUP98	Nuclear pore complex protein Nup98-Nup96
AASLTEDR		8	862.427	1	861.416	0.9838	0.01114	1	63463.9			TRUE	sp|Q04637|IF4G1_HUMAN	Q04637	IF4G1_HUMAN	EIF4G1	Eukaryotic translation initiation factor 4 gamma 1
AASLTEDRDR		10	567.281	2	1132.54	0.9987	0.0002121	1	176600			TRUE	sp|Q04637|IF4G1_HUMAN	Q04637	IF4G1_HUMAN	EIF4G1	Eukaryotic translation initiation factor 4 gamma 1
AASLVGK	n[42.0106]AASLVGK	7	687.404	1	686.395	0.9817	0.01792	1	377512	N-term(42.0106)		TRUE	sp|Q9BY32|ITPA_HUMAN	Q9BY32	ITPA_HUMAN	ITPA	Inosine triphosphate pyrophosphatase
AASNIIFSNGNLDPWAGGGIR		21	1065.54	2	2129.07	1	5.786e-09	2	64488.4			TRUE	sp|Q9UHL4|DPP2_HUMAN	Q9UHL4	DPP2_HUMAN	DPP7	Dipeptidyl peptidase 2
AASPSELTCPPGWEWEDDAWSYDINR	AASPSELTC[57.0215]PPGWEWEDDAWSYDINR	26	1526.66	2	3051.28	1	0.0001282	1	15081.6	9C(57.0215)		TRUE	sp|Q9NZM1|MYOF_HUMAN	Q9NZM1	MYOF_HUMAN	MYOF	Myoferlin
AASQSTQVPTITEGVAAALLLLK		23	1141.65	2	2281.29	1	8.27e-05	3	205574			TRUE	sp|Q92616|GCN1_HUMAN	Q92616	GCN1_HUMAN	GCN1	eIF-2-alpha kinase activator GCN1
AASQSTQVPTITEGVAAALLLLK		23	761.437	3	2281.29	1	7.443e-10	2	102523			TRUE	sp|Q92616|GCN1_HUMAN	Q92616	GCN1_HUMAN	GCN1	eIF-2-alpha kinase activator GCN1
AASQVLGEK	n[42.0106]AASQVLGEK	9	944.505	1	943.499	1	2.363e-05	1	73260.5	N-term(42.0106)		TRUE	sp|Q9Y5Z9|UBIA1_HUMAN	Q9Y5Z9	UBIA1_HUMAN	UBIAD1	UbiA prenyltransferase domain-containing protein 1
AASSLLANLWQYNK		14	789.917	2	1579.75	0.9952	7.998e-05	1	25883.4			TRUE	sp|Q9Y446|PKP3_HUMAN	Q9Y446	PKP3_HUMAN	PKP3	Plakophilin-3
AASSLNLSNGETESVK		16	803.899	2	1605.78	1	0.0002611	1	44952.7			TRUE	sp|O95819|M4K4_HUMAN	O95819	M4K4_HUMAN	MAP4K4	Mitogen-activated protein kinase kinase kinase kinase 4
AASSVPNLK		9	886.499	1	885.49	0.9914	0.003631	1	38270.2			TRUE	sp|Q66K74|MAP1S_HUMAN	Q66K74	MAP1S_HUMAN	MAP1S	Microtubule-associated protein 1S
AASTAPSSTSTPAASSAGLIYIDPSNLR		28	1353.68	2	2705.35	1	1.832e-09	2	50991.8			TRUE	sp|O95071|UBR5_HUMAN	O95071	UBR5_HUMAN	UBR5	E3 ubiquitin-protein ligase UBR5
AASTSMVPVAVTAAVAPVLSINSDFSDLR	n[42.0106]AASTSMVPVAVTAAVAPVLSINSDFSDLR	29	977.843	3	2930.5	1	6.849e-09	1		N-term(42.0106)		TRUE	sp|Q9UJX2|CDC23_HUMAN	Q9UJX2	CDC23_HUMAN	CDC23	Cell division cycle protein 23 homolog
AASTSMVPVAVTAAVAPVLSINSDFSDLR	n[42.0106]AASTSM[15.9949]VPVAVTAAVAPVLSINSDFSDLR	29	983.174	3	2946.5	1	1.763e-07	2	28098.4	6M(15.9949), N-term(42.0106)		TRUE	sp|Q9UJX2|CDC23_HUMAN	Q9UJX2	CDC23_HUMAN	CDC23	Cell division cycle protein 23 homolog
AASVEQR	n[42.0106]AASVEQR	7	802.405	1	801.395	0.898	0.1191	1	299684	N-term(42.0106)		TRUE	sp|Q96IU4|ABHEB_HUMAN	Q96IU4	ABHEB_HUMAN	ABHD14B	Protein ABHD14B
AASVFVLYATSCANNFAMK	AASVFVLYATSC[57.0215]ANNFAMK	19	1033	2	2063.97	0.9888	0.02278	1	19821.5	12C(57.0215)		TRUE	sp|Q9NRF9|DPOE3_HUMAN	Q9NRF9	DPOE3_HUMAN	POLE3	DNA polymerase epsilon subunit 3
AASVHTVGEDTEETPHR		17	612.622	3	1834.84	1	3.904e-10	2	104150			TRUE	sp|Q99575|POP1_HUMAN	Q99575	POP1_HUMAN	POP1	Ribonucleases P/MRP protein subunit POP1
AASVPVK		7	671.409	1	670.399	0.9872	0.008096	2	49176.5			TRUE	sp|Q13428|TCOF_HUMAN	Q13428	TCOF_HUMAN	TCOF1	Treacle protein
AASVQEEFMDAVCDGVGLGMK	AASVQEEFMDAVC[57.0215]DGVGLGMK	21	1107.5	2	2212.98	1	1.374e-07	1	41041.6	13C(57.0215)		TRUE	sp|Q15058|KIF14_HUMAN	Q15058	KIF14_HUMAN	KIF14	Kinesin-like protein KIF14
AASVVQPQPLVVVK		14	717.938	2	1433.86	1	1.185e-06	1	146703			TRUE	sp|O60885|BRD4_HUMAN	O60885	BRD4_HUMAN	BRD4	Bromodomain-containing protein 4
AASYTEEDENHTAK		14	783.339	2	1564.66	1	1.43e-06	2	87849.9			TRUE	sp|Q14126|DSG2_HUMAN	Q14126	DSG2_HUMAN	DSG2	Desmoglein-2
AATAAAVVAEEDTELR	n[42.0106]AATAAAVVAEEDTELR	16	829.915	2	1657.81	1	7.368e-09	1	56515.9	N-term(42.0106)		TRUE	sp|O95684|FR1OP_HUMAN	O95684	FR1OP_HUMAN	FGFR1OP	FGFR1 oncogene partner
AATAAEAVASGSGEPR	n[42.0106]AATAAEAVASGSGEPR	16	743.86	2	1485.7	1	9.87e-12	1	109924	N-term(42.0106)		TRUE	sp|Q9NWT6|HIF1N_HUMAN	Q9NWT6	HIF1N_HUMAN	HIF1AN	Hypoxia-inducible factor 1-alpha inhibitor
AATAPLLEAVDNLSAFASNPEFSSIPAQISPEGR		34	1157.59	3	3469.73	1	8.03e-11	4	101155			TRUE	sp|Q9Y490|TLN1_HUMAN	Q9Y490	TLN1_HUMAN	TLN1	Talin-1
AATAPLLEAVDNLSAFASNPEFSSIPAQISPEGR		34	868.441	4	3469.73	1	3.636e-07	2	32359.2			TRUE	sp|Q9Y490|TLN1_HUMAN	Q9Y490	TLN1_HUMAN	TLN1	Talin-1
AATASAGAGGIDGKPR	n[42.0106]AATASAGAGGIDGKPR	16	721.373	2	1440.73	1	2.079e-11	1	107947	N-term(42.0106)		TRUE	sp|Q02978|M2OM_HUMAN	Q02978	M2OM_HUMAN	SLC25A11	Mitochondrial 2-oxoglutarate/malate carrier protein
AATCEGSESSGFGK	AATC[57.0215]EGSESSGFGK	14	694.293	2	1386.57	1	0.0001727	2	67531.1	4C(57.0215)		TRUE	sp|Q9UPN4|CP131_HUMAN	Q9UPN4	CP131_HUMAN	CEP131	Centrosomal protein of 131 kDa
AATDAQDANQCCTSCEDNAPATSYCVECSEPLCETCVEAHQR	AATDAQDANQC[57.0215]C[57.0215]TSC[57.0215]EDNAPATSYC[57.0215]VEC[57.0215]SEPLC[57.0215]ETC[57.0215]VEAHQR	42	1622.63	3	4866.87	1	2.439e-05	3	50575.6	11C(57.0215), 12C(57.0215), 15C(57.0215), 25C(57.0215), 28C(57.0215), 33C(57.0215), 36C(57.0215)		TRUE	sp|Q13263|TIF1B_HUMAN	Q13263	TIF1B_HUMAN	TRIM28	Transcription intermediary factor 1-beta
AATDAQDANQCCTSCEDNAPATSYCVECSEPLCETCVEAHQR	AATDAQDANQC[57.0215]C[57.0215]TSC[57.0215]EDNAPATSYC[57.0215]VEC[57.0215]SEPLC[57.0215]ETC[57.0215]VEAHQR	42	1217.23	4	4864.87	1	7.573e-10	4	53702.3	11C(57.0215), 12C(57.0215), 15C(57.0215), 25C(57.0215), 28C(57.0215), 33C(57.0215), 36C(57.0215)		TRUE	sp|Q13263|TIF1B_HUMAN	Q13263	TIF1B_HUMAN	TRIM28	Transcription intermediary factor 1-beta
AATDIAR	n[42.0106]AATDIAR	7	759.4	1	758.392	0.8613	0.2485	1	177411	N-term(42.0106)		TRUE	sp|Q14141|SEPT6_HUMAN	Q14141	SEPT6_HUMAN	SEPTIN6	Septin-6		rev_sp|O43555|GON2_HUMAN
AATEGVGEAAQGGEPGQPAQPPPQPHPPPPQQQHK	n[42.0106]AATEGVGEAAQGGEPGQPAQPPPQPHPPPPQQQHK	35	1186.58	3	3556.71	1	2.86e-12	1	93571.1	N-term(42.0106)		TRUE	sp|P49354|FNTA_HUMAN	P49354	FNTA_HUMAN	FNTA	Protein farnesyltransferase/geranylgeranyltransferase type-1 subunit alpha
AATETNLPLLFLPVHR		16	598.009	3	1790.99	0.9998	0.0006491	2	29470.5			TRUE	sp|Q9HCL2|GPAT1_HUMAN	Q9HCL2	GPAT1_HUMAN	GPAM	Glycerol-3-phosphate acyltransferase 1, mitochondrial
AATFFGCIGIDK	AATFFGC[57.0215]IGIDK	12	650.324	2	1298.63	1	1.456e-05	2	304880	7C(57.0215)		TRUE	sp|P55263|ADK_HUMAN	P55263	ADK_HUMAN	ADK	Adenosine kinase
AATFFGEVVK	n[42.0106]AATFFGEVVK	10	555.795	2	1109.57	1	8.723e-05	3	207171	N-term(42.0106)		TRUE	sp|O95456|PSMG1_HUMAN	O95456	PSMG1_HUMAN	PSMG1	Proteasome assembly chaperone 1
AATFGLILDDVSLTHLTFGK		20	1060.08	2	2118.14	1	3.625e-06	1	128330			TRUE	sp|P35232|PHB_HUMAN	P35232	PHB_HUMAN	PHB	Prohibitin
AATFGLILDDVSLTHLTFGK		20	707.053	3	2118.13	1	1.4e-13	3	335678			TRUE	sp|P35232|PHB_HUMAN	P35232	PHB_HUMAN	PHB	Prohibitin
AATGANAEK	n[42.0106]AATGANAEK	9	874.427	1	873.417	1	4.959e-05	1	24897.1	N-term(42.0106)		TRUE	sp|Q16831|UPP1_HUMAN	Q16831	UPP1_HUMAN	UPP1	Uridine phosphorylase 1
AATGEEVSAEDLGGADLHCR	AATGEEVSAEDLGGADLHC[57.0215]R	20	1029.46	2	2056.91	1	4.285e-10	1	90672.4	19C(57.0215)		TRUE	sp|Q9HCC0|MCCB_HUMAN	Q9HCC0	MCCB_HUMAN	MCCC2	Methylcrotonoyl-CoA carboxylase beta chain, mitochondrial
AATGEEVSAEDLGGADLHCR	AATGEEVSAEDLGGADLHC[57.0215]R	20	686.645	3	2056.91	1	1.212e-09	1	87448.1	19C(57.0215)		TRUE	sp|Q9HCC0|MCCB_HUMAN	Q9HCC0	MCCB_HUMAN	MCCC2	Methylcrotonoyl-CoA carboxylase beta chain, mitochondrial
AATHGLMLGALQGDGPLPAELEELR		25	853.779	3	2558.32	1	5e-13	2	65218.9			TRUE	sp|Q96GQ5|RUS1_HUMAN	Q96GQ5	RUS1_HUMAN	C16orf58	RUS1 family protein C16orf58
AATIPVSQISTIAGSK		16	772.438	2	1542.86	1	1.212e-05	1	96177.4			TRUE	sp|Q53GS7|GLE1_HUMAN	Q53GS7	GLE1_HUMAN	GLE1	Nucleoporin GLE1
AATIVATSEGSLWGLDR		17	873.955	2	1745.9	1	7.742e-07	1	37184.7			TRUE	sp|P13861|KAP2_HUMAN	P13861	KAP2_HUMAN	PRKAR2A	cAMP-dependent protein kinase type II-alpha regulatory subunit
AATLAVPPPEDVQPSAQQLELLELEMR		27	982.514	3	2944.53	1	2.649e-09	1	36508.6			TRUE	sp|Q9H8G2|CAAP1_HUMAN	Q9H8G2	CAAP1_HUMAN	CAAP1	Caspase activity and apoptosis inhibitor 1
AATLDLK	n[42.0106]AATLDLK	7	773.44	1	772.433	0.891	0.2305	1	132435	N-term(42.0106)		FALSE	sp|Q2KHR3|QSER1_HUMAN	Q2KHR3	QSER1_HUMAN	QSER1	Glutamine and serine-rich protein 1	CCDC9	sp|Q9Y3X0|CCDC9_HUMAN
AATLLAAR	n[42.0106]AATLLAAR	8	828.494	1	827.485	0.8828	0.145	1	48215.4	N-term(42.0106)		TRUE	sp|P28072|PSB6_HUMAN	P28072	PSB6_HUMAN	PSMB6	Proteasome subunit beta type-6
AATMSAVEAATCR	AATM[15.9949]SAVEAATC[57.0215]R	13	677.808	2	1353.59	0.9998	0.0007236	1	41092.2	12C(57.0215), 4M(15.9949)		TRUE	sp|Q53H96|P5CR3_HUMAN	Q53H96	P5CR3_HUMAN	PYCR3	Pyrroline-5-carboxylate reductase 3
AATMTAAGHHAEVVVDPEDER		21	736.011	3	2205.01	1	2e-13	2	100492			TRUE	sp|Q13895|BYST_HUMAN	Q13895	BYST_HUMAN	BYSL	Bystin
AATSTLSVCDFLGEK	AATSTLSVC[57.0215]DFLGEK	15	799.89	2	1597.76	1	3.692e-05	1	33144.4	9C(57.0215)		TRUE	sp|Q8N128|F177A_HUMAN	Q8N128	F177A_HUMAN	FAM177A1	Protein FAM177A1
AATTEPTEVEEVVPALEPTETLLSEK		26	1392.21	2	2783.4	1	9.983e-09	4	62925.7			TRUE	sp|Q9BXK5|B2L13_HUMAN	Q9BXK5	B2L13_HUMAN	BCL2L13	Bcl-2-like protein 13
AATTGHVIDIYACALDQTGLLEMK	AATTGHVIDIYAC[57.0215]ALDQTGLLEMK	24	864.433	3	2590.28	1	6.593e-07	1	28584.5	13C(57.0215)		TRUE	sp|Q15436|SC23A_HUMAN	Q15436	SC23A_HUMAN	SEC23A	Protein transport protein Sec23A
AATTGSGVK	n[42.0106]AATTGSGVK	9	833.436	1	832.428	1	1.581e-05	2	500032	N-term(42.0106)		TRUE	sp|Q13404|UB2V1_HUMAN	Q13404	UB2V1_HUMAN	UBE2V1	Ubiquitin-conjugating enzyme E2 variant 1
AATTLDEK		8	848.436	1	847.427	0.9904	0.004794	1	42241.9			TRUE	sp|Q96GQ7|DDX27_HUMAN	Q96GQ7	DDX27_HUMAN	DDX27	Probable ATP-dependent RNA helicase DDX27
AAVAATAAAK	n[42.0106]AAVAATAAAK	10	886.499	1	885.49	1	5.922e-05	1	39558.7	N-term(42.0106)		TRUE	sp|Q6Y1H2|HACD2_HUMAN	Q6Y1H2	HACD2_HUMAN	HACD2	Very-long-chain (3R)-3-hydroxyacyl-CoA dehydratase 2
AAVAATAAAK		10	844.489	1	843.479	0.9967	0.001411	2	19984.6			TRUE	sp|Q6Y1H2|HACD2_HUMAN	Q6Y1H2	HACD2_HUMAN	HACD2	Very-long-chain (3R)-3-hydroxyacyl-CoA dehydratase 2
AAVAGEDGR		9	845.411	1	844.403	0.9538	0.05687	1	60736.7			FALSE	sp|P07910|HNRPC_HUMAN	P07910	HNRPC_HUMAN	HNRNPC	Heterogeneous nuclear ribonucleoproteins C1/C2	HNRNPCL1, HNRNPCL2, HNRNPCL3, HNRNPCL4	sp|B2RXH8|HNRC2_HUMAN, sp|B7ZW38|HNRC3_HUMAN, sp|O60812|HNRC1_HUMAN, sp|P0DMR1|HNRC4_HUMAN
AAVAGLDK		8	744.425	1	743.417	0.9739	0.01889	1	154321			TRUE	sp|P22102|PUR2_HUMAN	P22102	PUR2_HUMAN	GART	Trifunctional purine biosynthetic protein adenosine-3
AAVAGLK		7	629.398	1	628.389	0.988	0.006012	2	359366			TRUE	sp|Q5VV63|ATRN1_HUMAN	Q5VV63	ATRN1_HUMAN	ATRNL1	Attractin-like protein 1
AAVATCGSVAASTGSAVATASK	n[42.0106]AAVATC[57.0215]GSVAASTGSAVATASK	22	990.489	2	1978.96	1	4.8e-13	1	70956.5	6C(57.0215), N-term(42.0106)		TRUE	sp|Q96EB1|ELP4_HUMAN	Q96EB1	ELP4_HUMAN	ELP4	Elongator complex protein 4
AAVATFLQSVQVPEFTPK		18	967.025	2	1932.04	1	1.232e-10	10	3073101			TRUE	sp|P22314|UBA1_HUMAN	P22314	UBA1_HUMAN	UBA1	Ubiquitin-like modifier-activating enzyme 1
AAVATFLQSVQVPEFTPK		18	645.019	3	1932.02	1	4.547e-05	7	171219			TRUE	sp|P22314|UBA1_HUMAN	P22314	UBA1_HUMAN	UBA1	Ubiquitin-like modifier-activating enzyme 1
AAVAVAVR	n[42.0106]AAVAVAVR	8	798.483	1	797.475	0.9068	0.1209	1	194873	N-term(42.0106)		TRUE	sp|Q9UI10|EI2BD_HUMAN	Q9UI10	EI2BD_HUMAN	EIF2B4	Translation initiation factor eIF-2B subunit delta
AAVDAGFVPNDMQVGQTGK		19	952.962	2	1903.91	1	4.554e-10	4	869670			TRUE	sp|P13804|ETFA_HUMAN	P13804	ETFA_HUMAN	ETFA	Electron transfer flavoprotein subunit alpha, mitochondrial
AAVDAGFVPNDMQVGQTGK	AAVDAGFVPNDM[15.9949]QVGQTGK	19	960.96	2	1919.9	1	2.522e-09	3	551670	12M(15.9949)		TRUE	sp|P13804|ETFA_HUMAN	P13804	ETFA_HUMAN	ETFA	Electron transfer flavoprotein subunit alpha, mitochondrial
AAVDDYPLPSHLDLPSFAPPAQLAPTIYPSEEGVTER		37	1321.99	3	3962.96	1	3.911e-10	2	38907.2			TRUE	sp|Q2TAZ0|ATG2A_HUMAN	Q2TAZ0	ATG2A_HUMAN	ATG2A	Autophagy-related protein 2 homolog A
AAVDGLSK		8	760.42	1	759.413	0.9356	0.05239	1	351325			TRUE	sp|Q13155|AIMP2_HUMAN	Q13155	AIMP2_HUMAN	AIMP2	Aminoacyl tRNA synthase complex-interacting multifunctional protein 2
AAVDLEK	n[42.0106]AAVDLEK	7	787.42	1	786.411	0.9713	0.03238	2	487689	N-term(42.0106)		TRUE	sp|P17858|PFKAL_HUMAN	P17858	PFKAL_HUMAN	PFKL	ATP-dependent 6-phosphofructokinase, liver type
AAVDSFYLLYR	n[42.0106]AAVDSFYLLYR	11	680.351	2	1358.69	1	1.568e-08	3	22605.9	N-term(42.0106)		TRUE	sp|Q3SXM5|HSDL1_HUMAN	Q3SXM5	HSDL1_HUMAN	HSDL1	Inactive hydroxysteroid dehydrogenase-like protein 1
AAVDYQK		7	794.404	1	793.395	0.9861	0.009752	1	85239.8			TRUE	sp|P31153|METK2_HUMAN	P31153	METK2_HUMAN	MAT2A	S-adenosylmethionine synthase isoform type-2
AAVEALQSQALHATSQQPLR		20	1060.07	2	2118.12	0.9918	0.04421	1	25664.7			TRUE	sp|Q92599|SEPT8_HUMAN	Q92599	SEPT8_HUMAN	SEPTIN8	Septin-8
AAVEALQSQALHATSQQPLR		20	707.047	3	2118.12	1	5.479e-05	1				TRUE	sp|Q92599|SEPT8_HUMAN	Q92599	SEPT8_HUMAN	SEPTIN8	Septin-8
AAVEDNTLTIEPVASQTLPTVK		22	1149.12	2	2296.22	1	8.941e-08	2	82796.8			TRUE	sp|Q8TBN0|R3GEF_HUMAN	Q8TBN0	R3GEF_HUMAN	RAB3IL1	Guanine nucleotide exchange factor for Rab-3A
AAVEDSGTTVETIK		14	710.862	2	1419.71	1	1.293e-08	1	111486			TRUE	sp|Q5VTR2|BRE1A_HUMAN	Q5VTR2	BRE1A_HUMAN	RNF20	E3 ubiquitin-protein ligase BRE1A
AAVEEGIVLGGGCALLR	AAVEEGIVLGGGC[57.0215]ALLR	17	842.956	2	1683.9	1	4.62e-10	6	4.0608e+06	13C(57.0215)		TRUE	sp|P10809|CH60_HUMAN	P10809	CH60_HUMAN	HSPD1	60 kDa heat shock protein, mitochondrial
AAVEEGIVLGGGCALLR	AAVEEGIVLGGGC[57.0215]ALLR	17	562.307	3	1683.88	1	3.41e-06	2	160238	13C(57.0215)		TRUE	sp|P10809|CH60_HUMAN	P10809	CH60_HUMAN	HSPD1	60 kDa heat shock protein, mitochondrial
AAVENLPTFLVELSR		15	829.959	2	1657.91	1	4.652e-10	8	3.25685e+06			TRUE	sp|Q14974|IMB1_HUMAN	Q14974	IMB1_HUMAN	KPNB1	Importin subunit beta-1
AAVESLGFILFR		12	661.877	2	1321.74	1	7.203e-06	3	407001			TRUE	sp|Q99460|PSMD1_HUMAN	Q99460	PSMD1_HUMAN	PSMD1	26S proteasome non-ATPase regulatory subunit 1
AAVETLGVPCFLGGMAR	AAVETLGVPC[57.0215]FLGGMAR	17	874.945	2	1747.88	1	6.322e-10	3	197841	10C(57.0215)		TRUE	sp|A1L0T0|ILVBL_HUMAN	A1L0T0	ILVBL_HUMAN	ILVBL	Acetolactate synthase-like protein
AAVETLGVPCFLGGMAR	AAVETLGVPC[57.0215]FLGGM[15.9949]AR	17	882.942	2	1763.87	1	0.0004996	1	110445	10C(57.0215), 15M(15.9949)		TRUE	sp|A1L0T0|ILVBL_HUMAN	A1L0T0	ILVBL_HUMAN	ILVBL	Acetolactate synthase-like protein
AAVEWFDGK		9	1022.49	1	1021.48	0.9943	0.001758	1	103109			TRUE	sp|Q01844|EWS_HUMAN	Q01844	EWS_HUMAN	EWSR1	RNA-binding protein EWS
AAVGQESPGGLEAGNAK		17	778.389	2	1554.76	1	4.662e-06	2	224993			TRUE	sp|Q29RF7|PDS5A_HUMAN	Q29RF7	PDS5A_HUMAN	PDS5A	Sister chromatid cohesion protein PDS5 homolog A
AAVHLEGK		8	824.462	1	823.453	0.9877	0.006978	1	39904.4			TRUE	sp|P18206|VINC_HUMAN	P18206	VINC_HUMAN	VCL	Vinculin
AAVHLEGK		8	412.735	2	823.453	0.9798	0.09829	2	19744.6			TRUE	sp|P18206|VINC_HUMAN	P18206	VINC_HUMAN	VCL	Vinculin
AAVHTYGIASVPNQPLK		17	883.483	2	1764.95	1	1.293e-07	1	57603			TRUE	sp|Q9UHI6|DDX20_HUMAN	Q9UHI6	DDX20_HUMAN	DDX20	Probable ATP-dependent RNA helicase DDX20
AAVIGDVIR		9	913.547	1	912.538	0.9294	0.08644	1	214967			TRUE	sp|Q9NR30|DDX21_HUMAN	Q9NR30	DDX21_HUMAN	DDX21	Nucleolar RNA helicase 2
AAVLGENGR		9	886.474	1	885.465	0.995	0.002	1	57415.2			TRUE	sp|Q9UKM9|RALY_HUMAN	Q9UKM9	RALY_HUMAN	RALY	RNA-binding protein Raly
AAVLQQVLER	n[42.0106]AAVLQQVLER	10	584.838	2	1167.66	1	4.378e-05	2	514376	N-term(42.0106)		TRUE	sp|P12270|TPR_HUMAN	P12270	TPR_HUMAN	TPR	Nucleoprotein TPR
AAVLYVMDLSEQCGHGLR	AAVLYVMDLSEQC[57.0215]GHGLR	18	1009.99	2	2017.97	1	3.391e-08	1	45688.6	13C(57.0215)		TRUE	sp|Q9BZE4|NOG1_HUMAN	Q9BZE4	NOG1_HUMAN	GTPBP4	Nucleolar GTP-binding protein 1
AAVLYVMDLSEQCGHGLR	AAVLYVMDLSEQC[57.0215]GHGLR	18	673.664	3	2017.96	1	2.537e-09	3	48012.9	13C(57.0215)		TRUE	sp|Q9BZE4|NOG1_HUMAN	Q9BZE4	NOG1_HUMAN	GTPBP4	Nucleolar GTP-binding protein 1
AAVMHDILDMMPEGIK		16	885.933	2	1769.85	1	3.2e-13	1	259600			TRUE	sp|Q6P2Q9|PRP8_HUMAN	Q6P2Q9	PRP8_HUMAN	PRPF8	Pre-mRNA-processing-splicing factor 8
AAVMHDILDMMPEGIK		16	590.958	3	1769.84	1	9.647e-06	2	165785			TRUE	sp|Q6P2Q9|PRP8_HUMAN	Q6P2Q9	PRP8_HUMAN	PRPF8	Pre-mRNA-processing-splicing factor 8
AAVMHDILDMMPEGIK	AAVMHDILDM[15.9949]MPEGIK	16	596.289	3	1785.84	0.9894	0.02965	1	17970.7	10M(15.9949)		TRUE	sp|Q6P2Q9|PRP8_HUMAN	Q6P2Q9	PRP8_HUMAN	PRPF8	Pre-mRNA-processing-splicing factor 8
AAVPAPPPEPEGQDPPAPSQDTS		23	1128.03	2	2254.04	1	1.032e-09	1	51141.7			TRUE	sp|Q96IK1|BOD1_HUMAN	Q96IK1	BOD1_HUMAN	BOD1	Biorientation of chromosomes in cell division protein 1
AAVPELLQQQEEDR	n[42.0106]AAVPELLQQQEEDR	14	834.415	2	1666.82	1	1.729e-07	1	261401	N-term(42.0106)		TRUE	sp|Q9Y5X3|SNX5_HUMAN	Q9Y5X3	SNX5_HUMAN	SNX5	Sorting nexin-5
AAVPLGGFLCNVADK	AAVPLGGFLC[57.0215]NVADK	15	766.4	2	1530.78	1	6.369e-08	1	162311	10C(57.0215)		TRUE	sp|Q7L8L6|FAKD5_HUMAN	Q7L8L6	FAKD5_HUMAN	FASTKD5	FAST kinase domain-containing protein 5, mitochondrial
AAVPQNNLQEQLER	n[42.0106]AAVPQNNLQEQLER	14	826.423	2	1650.83	1	4.924e-05	1	29696.6	N-term(42.0106)		TRUE	sp|P54132|BLM_HUMAN	P54132	BLM_HUMAN	BLM	Bloom syndrome protein
AAVPSGASTGIYEALELR		18	902.976	2	1803.94	1	5.4e-13	14	8890223			FALSE	sp|P06733|ENOA_HUMAN	P06733	ENOA_HUMAN	ENO1	Alpha-enolase	ENO2, ENO3	sp|P09104|ENOG_HUMAN, sp|P13929|ENOB_HUMAN
AAVPSIK		7	685.424	1	684.415	0.9764	0.03656	2	513887			TRUE	sp|P00558|PGK1_HUMAN	P00558	PGK1_HUMAN	PGK1	Phosphoglycerate kinase 1		rev_sp|Q8TBE0|BAHD1_HUMAN
AAVQAAEVK	n[42.0106]AAVQAAEVK	9	928.51	1	927.501	1	4.676e-06	3	1.31684e+06	N-term(42.0106)		TRUE	sp|Q15046|SYK_HUMAN	Q15046	SYK_HUMAN	KARS	Lysine--tRNA ligase
AAVQFLNNAWGIQK		14	780.42	2	1558.83	1	4.07e-08	2	187979			TRUE	sp|Q9UMY1|NOL7_HUMAN	Q9UMY1	NOL7_HUMAN	NOL7	Nucleolar protein 7
AAVQVLDDIEK		11	600.827	2	1199.64	0.9976	0.01621	1	24064.8			TRUE	sp|P22033|MUTA_HUMAN	P22033	MUTA_HUMAN	MMUT	Methylmalonyl-CoA mutase, mitochondrial
AAVSQQGEQLQTER		14	772.887	2	1543.76	1	1.111e-06	2	36622.3			TRUE	sp|Q9BQS8|FYCO1_HUMAN	Q9BQS8	FYCO1_HUMAN	FYCO1	FYVE and coiled-coil domain-containing protein 1
AAVTEAVR		8	816.457	1	815.449	0.9665	0.03026	1	560213			TRUE	sp|Q9NP81|SYSM_HUMAN	Q9NP81	SYSM_HUMAN	SARS2	Serine--tRNA ligase, mitochondrial
AAVVHHFESFPAGSTLIFYK		20	741.053	3	2220.13	1	4.559e-10	1	119345			TRUE	sp|Q8NFQ8|TOIP2_HUMAN	Q8NFQ8	TOIP2_HUMAN	TOR1AIP2	Torsin-1A-interacting protein 2
AAVVVSK		7	673.424	1	672.416	0.942	0.07178	2	96852.3			TRUE	sp|Q14978|NOLC1_HUMAN	Q14978	NOLC1_HUMAN	NOLC1	Nucleolar and coiled-body phosphoprotein 1
AAVWQQVLAVDAR	n[42.0106]AAVWQQVLAVDAR	13	734.899	2	1467.79	0.993	0.02496	1	18156.7	N-term(42.0106)		TRUE	sp|Q9H1Z4|WDR13_HUMAN	Q9H1Z4	WDR13_HUMAN	WDR13	WD repeat-containing protein 13
AAWGALEK		8	845.452	1	844.445	0.8601	0.09016	1	62455.2			TRUE	sp|Q9NUW8|TYDP1_HUMAN	Q9NUW8	TYDP1_HUMAN	TDP1	Tyrosyl-DNA phosphodiesterase 1
AAWGEETDYTPVWCMR	AAWGEETDYTPVWC[57.0215]MR	16	986.422	2	1970.83	1	2.671e-08	1	126473	14C(57.0215)		TRUE	sp|P06132|DCUP_HUMAN	P06132	DCUP_HUMAN	UROD	Uroporphyrinogen decarboxylase
AAWYTAGIVGGLSTVAMCAPSEK	AAWYTAGIVGGLSTVAMC[57.0215]APSEK	23	1170.57	2	2339.13	1	1.068e-06	1	22905.6	18C(57.0215)		TRUE	sp|Q9H3K2|GHITM_HUMAN	Q9H3K2	GHITM_HUMAN	GHITM	Growth hormone-inducible transmembrane protein
AAYADLLTPLISK		13	688.395	2	1374.78	1	3.713e-05	1	31755.3			TRUE	sp|O94967|WDR47_HUMAN	O94967	WDR47_HUMAN	WDR47	WD repeat-containing protein 47
AAYAGGLVLDPK		12	587.827	2	1173.64	1	0.0001057	1	51691.6			TRUE	sp|P09884|DPOLA_HUMAN	P09884	DPOLA_HUMAN	POLA1	DNA polymerase alpha catalytic subunit
AAYDVSSFSFFQR		13	762.859	2	1523.71	1	9.111e-08	2	65929			TRUE	sp|O15498|YKT6_HUMAN	O15498	YKT6_HUMAN	YKT6	Synaptobrevin homolog YKT6
AAYEAELGDAR		11	583.278	2	1164.54	1	2.084e-05	1	29602.3			TRUE	sp|P02545|LMNA_HUMAN	P02545	LMNA_HUMAN	LMNA	Prelamin-A/C
AAYFGIYDTAK		11	610.303	2	1218.59	1	2.634e-06	3	673116			TRUE	sp|P05141|ADT2_HUMAN	P05141	ADT2_HUMAN	SLC25A5	ADP/ATP translocase 2
AAYFGVYDTAK		11	603.295	2	1204.57	1	0.0001403	2	459032			TRUE	sp|P12236|ADT3_HUMAN	P12236	ADT3_HUMAN	SLC25A6	ADP/ATP translocase 3	SLC25A4	sp|P12235|ADT1_HUMAN
AAYIYFTDFCPDNLFNK	AAYIYFTDFC[57.0215]PDNLFNK	17	1049.98	2	2097.95	1	1.845e-06	3	52390.7	10C(57.0215)		TRUE	sp|O00186|STXB3_HUMAN	O00186	STXB3_HUMAN	STXBP3	Syntaxin-binding protein 3
AAYLLGCSLEELSSAIFK	AAYLLGC[57.0215]SLEELSSAIFK	18	986.508	2	1971	1	1.938e-08	1	20484.8	7C(57.0215)		TRUE	sp|Q92614|MY18A_HUMAN	Q92614	MY18A_HUMAN	MYO18A	Unconventional myosin-XVIIIa
AAYLNMSEDPSHPSMALNTR		20	1103.01	2	2204.01	1	1.147e-05	1	40836.5			TRUE	sp|Q14839|CHD4_HUMAN	Q14839	CHD4_HUMAN	CHD4	Chromodomain-helicase-DNA-binding protein 4
AAYLNMSEDPSHPSMALNTR		20	735.674	3	2204	1	5.174e-09	1	63814.6			TRUE	sp|Q14839|CHD4_HUMAN	Q14839	CHD4_HUMAN	CHD4	Chromodomain-helicase-DNA-binding protein 4
AAYLQETGKPLDETLK		16	888.972	2	1775.92	1	5.35e-11	2	725573			TRUE	sp|P04083|ANXA1_HUMAN	P04083	ANXA1_HUMAN	ANXA1	Annexin A1
AAYLQETGKPLDETLK		16	592.984	3	1775.92	1	4.65e-07	2	298753			TRUE	sp|P04083|ANXA1_HUMAN	P04083	ANXA1_HUMAN	ANXA1	Annexin A1
AAYNLVK		7	778.446	1	777.438	0.9915	0.003439	1	139456			TRUE	sp|P08237|PFKAM_HUMAN	P08237	PFKAM_HUMAN	PFKM	ATP-dependent 6-phosphofructokinase, muscle type
AAYNPGQAVPWNAVK		15	793.41	2	1585.81	1	6.77e-08	2	225873			TRUE	sp|Q8N163|CCAR2_HUMAN	Q8N163	CCAR2_HUMAN	CCAR2	Cell cycle and apoptosis regulator protein 2
AAYNQVK		7	793.42	1	792.412	0.9709	0.03376	1	88265			TRUE	sp|P22695|QCR2_HUMAN	P22695	QCR2_HUMAN	UQCRC2	Cytochrome b-c1 complex subunit 2, mitochondrial
AAYNVTLLNFMDPQK		15	862.937	2	1723.86	1	2.353e-07	2	145166			TRUE	sp|Q9C0B1|FTO_HUMAN	Q9C0B1	FTO_HUMAN	FTO	Alpha-ketoglutarate-dependent dioxygenase FTO
AAYPDLENPPLLVTPSQQAK		20	1076.57	2	2151.12	1	1.878e-07	2	1.3963e+06			TRUE	sp|P54136|SYRC_HUMAN	P54136	SYRC_HUMAN	RARS	Arginine--tRNA ligase, cytoplasmic
AAYPDLENPPLLVTPSQQAK		20	718.048	3	2151.11	1	5.849e-08	2	20365.4			TRUE	sp|P54136|SYRC_HUMAN	P54136	SYRC_HUMAN	RARS	Arginine--tRNA ligase, cytoplasmic
AAYSNFWCGMTSQGYYK	AAYSNFWC[57.0215]GMTSQGYYK	17	1017.43	2	2032.84	1	1.409e-07	2	193124	8C(57.0215)		TRUE	sp|Q8NBJ5|GT251_HUMAN	Q8NBJ5	GT251_HUMAN	COLGALT1	Procollagen galactosyltransferase 1
AAYSNFWCGMTSQGYYK	AAYSNFWC[57.0215]GM[15.9949]TSQGYYK	17	1025.43	2	2048.84	1	5.64e-06	1	45851	10M(15.9949), 8C(57.0215)		TRUE	sp|Q8NBJ5|GT251_HUMAN	Q8NBJ5	GT251_HUMAN	COLGALT1	Procollagen galactosyltransferase 1
AAYWEEEPAEVR		12	725.336	2	1448.66	1	8.016e-06	1	127279			TRUE	sp|Q9Y6Y8|S23IP_HUMAN	Q9Y6Y8	S23IP_HUMAN	SEC23IP	SEC23-interacting protein
ACADAGLLDESFLR	AC[57.0215]ADAGLLDESFLR	14	769.369	2	1536.73	1	6.168e-10	1	171827	2C(57.0215)		TRUE	sp|O95155|UBE4B_HUMAN	O95155	UBE4B_HUMAN	UBE4B	Ubiquitin conjugation factor E4 B
ACADATLSQITNNIDPVGR	AC[57.0215]ADATLSQITNNIDPVGR	19	1008.49	2	2015.96	1	1.307e-06	4	636798	2C(57.0215)		TRUE	sp|P62873|GBB1_HUMAN	P62873	GBB1_HUMAN	GNB1	Guanine nucleotide-binding protein G(I)/G(S)/G(T) subunit beta-1
ACAELHQNVNVK	AC[57.0215]AELHQNVNVK	12	691.846	2	1381.67	1	7.108e-09	2	287309	2C(57.0215)		TRUE	sp|Q96QK1|VPS35_HUMAN	Q96QK1	VPS35_HUMAN	VPS35	Vacuolar protein sorting-associated protein 35
ACALQVLSAILEGSK	AC[57.0215]ALQVLSAILEGSK	15	780.427	2	1558.84	1	3.983e-10	1	63776.9	2C(57.0215)		TRUE	sp|Q6AI08|HEAT6_HUMAN	Q6AI08	HEAT6_HUMAN	HEATR6	HEAT repeat-containing protein 6
ACALSIEESCRPGDK	AC[57.0215]ALSIEESC[57.0215]RPGDK	15	846.888	2	1691.76	1	1.459e-09	3	199198	10C(57.0215), 2C(57.0215)		TRUE	sp|P31040|SDHA_HUMAN	P31040	SDHA_HUMAN	SDHA	Succinate dehydrogenase [ubiquinone] flavoprotein subunit, mitochondrial
ACALSIEESCRPGDK	AC[57.0215]ALSIEESC[57.0215]RPGDK	15	564.928	3	1691.76	1	1.782e-06	2	235446	10C(57.0215), 2C(57.0215)		TRUE	sp|P31040|SDHA_HUMAN	P31040	SDHA_HUMAN	SDHA	Succinate dehydrogenase [ubiquinone] flavoprotein subunit, mitochondrial
ACANPAAGSVILLENLR	AC[57.0215]ANPAAGSVILLENLR	17	884.972	2	1769.94	1	3.136e-11	8	3945819	2C(57.0215)		TRUE	sp|P00558|PGK1_HUMAN	P00558	PGK1_HUMAN	PGK1	Phosphoglycerate kinase 1
ACANPAAGSVILLENLR	AC[57.0215]ANPAAGSVILLENLR	17	590.317	3	1767.92	1	7.527e-06	3	454410	2C(57.0215)		TRUE	sp|P00558|PGK1_HUMAN	P00558	PGK1_HUMAN	PGK1	Phosphoglycerate kinase 1
ACASEEVPTLTYEER	AC[57.0215]ASEEVPTLTYEER	15	877.899	2	1753.79	0.9998	0.001111	1	22996.1	2C(57.0215)		TRUE	sp|Q8N653|LZTR1_HUMAN	Q8N653	LZTR1_HUMAN	LZTR1	Leucine-zipper-like transcriptional regulator 1
ACDELVEEMEHYGK	AC[57.0215]DELVEEMEHYGK	14	570.576	3	1708.7	0.9991	0.00397	1	40817.6	2C(57.0215)		TRUE	sp|O00469|PLOD2_HUMAN	O00469	PLOD2_HUMAN	PLOD2	Procollagen-lysine,2-oxoglutarate 5-dioxygenase 2
ACDESFQPLGDIMK	AC[57.0215]DESFQPLGDIMK	14	805.863	2	1609.71	1	8.974e-07	1	103368	2C(57.0215)		TRUE	sp|Q6Y7W6|GGYF2_HUMAN	Q6Y7W6	GGYF2_HUMAN	GIGYF2	GRB10-interacting GYF protein 2
ACDGNVDHAATHITNR	AC[57.0215]DGNVDHAATHITNR	16	584.601	3	1750.78	1	6.125e-07	1	59016.3	2C(57.0215)		TRUE	sp|Q9Y5A7|NUB1_HUMAN	Q9Y5A7	NUB1_HUMAN	NUB1	NEDD8 ultimate buster 1
ACDILAIDK	AC[57.0215]DILAIDK	9	509.765	2	1017.51	0.9997	0.001374	2	52891.9	2C(57.0215)		TRUE	sp|O00273|DFFA_HUMAN	O00273	DFFA_HUMAN	DFFA	DNA fragmentation factor subunit alpha
ACDLPAWVHFPDTER	AC[57.0215]DLPAWVHFPDTER	15	605.282	3	1812.82	1	9.939e-08	3	186496	2C(57.0215)		TRUE	sp|A0FGR8|ESYT2_HUMAN	A0FGR8	ESYT2_HUMAN	ESYT2	Extended synaptotagmin-2
ACDSVTSNVLPLLLEQFHK	AC[57.0215]DSVTSNVLPLLLEQFHK	19	724.377	3	2170.1	1	3.294e-08	3	397272	2C(57.0215)		TRUE	sp|Q96T76|MMS19_HUMAN	Q96T76	MMS19_HUMAN	MMS19	MMS19 nucleotide excision repair protein homolog
ACDSVTSNVLPLLLEQFHK	AC[57.0215]DSVTSNVLPLLLEQFHK	19	1086.06	2	2170.11	0.9999	0.001042	1	71792.6	2C(57.0215)		TRUE	sp|Q96T76|MMS19_HUMAN	Q96T76	MMS19_HUMAN	MMS19	MMS19 nucleotide excision repair protein homolog
ACEAITVGK	AC[57.0215]EAITVGK	9	948.482	1	947.471	1	1.412e-06	1	23819	2C(57.0215)		TRUE	sp|P36915|GNL1_HUMAN	P36915	GNL1_HUMAN	GNL1	Guanine nucleotide-binding protein-like 1
ACEFAGFQCQIQFGPHNEQK	AC[57.0215]EFAGFQC[57.0215]QIQFGPHNEQK	20	799.356	3	2395.04	1	2.543e-11	2	66887.5	2C(57.0215), 9C(57.0215)		TRUE	sp|Q9Y490|TLN1_HUMAN	Q9Y490	TLN1_HUMAN	TLN1	Talin-1
ACELWEQILQDHPTDMLALK	AC[57.0215]ELWEQILQDHPTDMLALK	20	804.396	3	2410.16	1	8.878e-08	3	159135	2C(57.0215)		TRUE	sp|Q5R3I4|TTC38_HUMAN	Q5R3I4	TTC38_HUMAN	TTC38	Tetratricopeptide repeat protein 38
ACFCDDHTR	AC[57.0215]FC[57.0215]DDHTR	9	591.227	2	1180.44	0.8927	0.3304	1	25166	2C(57.0215), 4C(57.0215)		TRUE	sp|Q9Y3S2|ZN330_HUMAN	Q9Y3S2	ZN330_HUMAN	ZNF330	Zinc finger protein 330
ACFCLLEGDK	AC[57.0215]FC[57.0215]LLEGDK	10	606.773	2	1211.53	0.9963	0.02274	1	67644.1	2C(57.0215), 4C(57.0215)		TRUE	sp|Q6PD62|CTR9_HUMAN	Q6PD62	CTR9_HUMAN	CTR9	RNA polymerase-associated protein CTR9 homolog
ACFDCGAK	AC[57.0215]FDC[57.0215]GAK	8	928.365	1	927.356	0.9559	0.05386	1	15130.7	2C(57.0215), 5C(57.0215)		TRUE	sp|Q8N6H7|ARFG2_HUMAN	Q8N6H7	ARFG2_HUMAN	ARFGAP2	ADP-ribosylation factor GTPase-activating protein 2
ACFHCETCK	AC[57.0215]FHC[57.0215]ETC[57.0215]K	9	606.733	2	1211.45	1	1.528e-05	2	281225	2C(57.0215), 5C(57.0215), 8C(57.0215)		TRUE	sp|Q14847|LASP1_HUMAN	Q14847	LASP1_HUMAN	LASP1	LIM and SH3 domain protein 1
ACFQVGTSEEMK	AC[57.0215]FQVGTSEEM[15.9949]K	12	701.802	2	1401.59	0.9976	0.01872	1	43077.7	11M(15.9949), 2C(57.0215)		TRUE	sp|P35658|NU214_HUMAN	P35658	NU214_HUMAN	NUP214	Nuclear pore complex protein Nup214
ACFSANGEEVLATSTHSK	AC[57.0215]FSANGEEVLATSTHSK	18	636.963	3	1907.86	0.9996	0.001319	1	29717.6	2C(57.0215)		TRUE	sp|Q9Y5J1|UTP18_HUMAN	Q9Y5J1	UTP18_HUMAN	UTP18	U3 small nucleolar RNA-associated protein 18 homolog
ACFTMDPK	AC[57.0215]FTMDPK	8	969.417	1	968.409	0.999	0.0005672	1	72340.6	2C(57.0215)		TRUE	sp|P26640|SYVC_HUMAN	P26640	SYVC_HUMAN	VARS	Valine--tRNA ligase
ACFTMDPK	AC[57.0215]FTM[15.9949]DPK	8	985.412	1	984.405	0.9483	0.0431	1	10760	2C(57.0215), 5M(15.9949)		TRUE	sp|P26640|SYVC_HUMAN	P26640	SYVC_HUMAN	VARS	Valine--tRNA ligase
ACFVGLIESPEGTEELK	AC[57.0215]FVGLIESPEGTEELK	17	939.961	2	1877.92	1	8.75e-08	1	81010.6	2C(57.0215)		TRUE	sp|O75448|MED24_HUMAN	O75448	MED24_HUMAN	MED24	Mediator of RNA polymerase II transcription subunit 24
ACGDSTLTQITAGLDPVGR	AC[57.0215]GDSTLTQITAGLDPVGR	19	966.478	2	1930.94	1	0	2	1.0266e+06	2C(57.0215)		TRUE	sp|P62879|GBB2_HUMAN	P62879	GBB2_HUMAN	GNB2	Guanine nucleotide-binding protein G(I)/G(S)/G(T) subunit beta-2
ACGDSTLTQITAGLDPVGR	AC[57.0215]GDSTLTQITAGLDPVGR	19	644.654	3	1930.94	1	1.327e-08	2	71332.1	2C(57.0215)		TRUE	sp|P62879|GBB2_HUMAN	P62879	GBB2_HUMAN	GNB2	Guanine nucleotide-binding protein G(I)/G(S)/G(T) subunit beta-2
ACGDVLVTAELILR	AC[57.0215]GDVLVTAELILR	14	765.421	2	1528.82	0.8943	0.1816	1	15144.9	2C(57.0215)		TRUE	sp|Q9NZM1|MYOF_HUMAN	Q9NZM1	MYOF_HUMAN	MYOF	Myoferlin
ACGLLNCEAVLQLLTCHLR	AC[57.0215]GLLNC[57.0215]EAVLQLLTC[57.0215]HLR	19	747.715	3	2240.12	1	2.689e-10	1	39969.1	16C(57.0215), 2C(57.0215), 7C(57.0215)		TRUE	sp|Q96N21|AP4AT_HUMAN	Q96N21	AP4AT_HUMAN	TEPSIN	AP-4 complex accessory subunit Tepsin
ACGLNFADLMAR	AC[57.0215]GLNFADLMAR	12	669.818	2	1337.62	1	1.214e-07	2	223892	2C(57.0215)		TRUE	sp|Q99536|VAT1_HUMAN	Q99536	VAT1_HUMAN	VAT1	Synaptic vesicle membrane protein VAT-1 homolog
ACGLNFADLMAR	AC[57.0215]GLNFADLM[15.9949]AR	12	677.816	2	1353.61	0.9993	0.006576	1	166156	10M(15.9949), 2C(57.0215)		TRUE	sp|Q99536|VAT1_HUMAN	Q99536	VAT1_HUMAN	VAT1	Synaptic vesicle membrane protein VAT-1 homolog
ACGNFGIPCELR	AC[57.0215]GNFGIPC[57.0215]ELR	12	697.321	2	1392.62	1	1.281e-09	4	720075	2C(57.0215), 9C(57.0215)		TRUE	sp|P22234|PUR6_HUMAN	P22234	PUR6_HUMAN	PAICS	Multifunctional protein ADE2
ACGNMFGLMHGTCPETSGGLLICLPR	AC[57.0215]GNMFGLMHGTC[57.0215]PETSGGLLIC[57.0215]LPR	26	950.439	3	2848.31	1	3.798e-11	2	24697.5	13C(57.0215), 23C(57.0215), 2C(57.0215)		TRUE	sp|P49903|SPS1_HUMAN	P49903	SPS1_HUMAN	SEPHS1	Selenide, water dikinase 1
ACIDSNEDGDLSK	AC[57.0215]IDSNEDGDLSK	13	712.304	2	1422.59	1	1.944e-05	2	197584	2C(57.0215)		TRUE	sp|P29144|TPP2_HUMAN	P29144	TPP2_HUMAN	TPP2	Tripeptidyl-peptidase 2
ACIGDTLCQK	AC[57.0215]IGDTLC[57.0215]QK	10	583.271	2	1164.52	0.9989	0.00973	1	75087.4	2C(57.0215), 8C(57.0215)		TRUE	sp|A0AVT1|UBA6_HUMAN	A0AVT1	UBA6_HUMAN	UBA6	Ubiquitin-like modifier-activating enzyme 6
ACISFNK	AC[57.0215]ISFNK	7	839.408	1	838.4	0.9074	0.1247	1	101178	2C(57.0215)		TRUE	sp|Q6PD62|CTR9_HUMAN	Q6PD62	CTR9_HUMAN	CTR9	RNA polymerase-associated protein CTR9 homolog
ACISIGNQNFEVK	AC[57.0215]ISIGNQNFEVK	13	740.367	2	1478.71	0.9983	0.01175	1	24680.3	2C(57.0215)		TRUE	sp|P52564|MP2K6_HUMAN	P52564	MP2K6_HUMAN	MAP2K6	Dual specificity mitogen-activated protein kinase kinase 6
ACLDTAVENMPSLK	AC[57.0215]LDTAVENMPSLK	14	774.873	2	1547.73	1	3.238e-11	4	1721307	2C(57.0215)		TRUE	sp|P49327|FAS_HUMAN	P49327	FAS_HUMAN	FASN	Fatty acid synthase
ACLDTAVENMPSLK	AC[57.0215]LDTAVENM[15.9949]PSLK	14	782.871	2	1563.72	1	2.193e-09	5	462099	10M(15.9949), 2C(57.0215)		TRUE	sp|P49327|FAS_HUMAN	P49327	FAS_HUMAN	FASN	Fatty acid synthase
ACLDYPVTSVLPPASLCK	AC[57.0215]LDYPVTSVLPPASLC[57.0215]K	18	996.003	2	1990	1	6.685e-06	4	167769	17C(57.0215), 2C(57.0215)		TRUE	sp|P53801|PTTG_HUMAN	P53801	PTTG_HUMAN	PTTG1IP	Pituitary tumor-transforming gene 1 protein-interacting protein
ACLENLGLK	AC[57.0215]LENLGLK	9	509.274	2	1016.53	0.9865	0.02896	1	101878	2C(57.0215)		TRUE	sp|P36952|SPB5_HUMAN	P36952	SPB5_HUMAN	SERPINB5	Serpin B5
ACLIFFDEIDAIGGAR	AC[57.0215]LIFFDEIDAIGGAR	16	884.44	2	1766.87	1	2.332e-08	1	89837.1	2C(57.0215)		TRUE	sp|P35998|PRS7_HUMAN	P35998	PRS7_HUMAN	PSMC2	26S proteasome regulatory subunit 7
ACLISLGYDIGNDPQGEAEFAR	AC[57.0215]LISLGYDIGNDPQGEAEFAR	22	1198.56	2	2395.11	1	1.512e-11	1	327511	2C(57.0215)		TRUE	sp|P12814|ACTN1_HUMAN	P12814	ACTN1_HUMAN	ACTN1	Alpha-actinin-1
ACLISLGYDIGNDPQGEAEFAR	AC[57.0215]LISLGYDIGNDPQGEAEFAR	22	799.378	3	2395.09	0.9994	0.0002484	1	29177.9	2C(57.0215)		TRUE	sp|P12814|ACTN1_HUMAN	P12814	ACTN1_HUMAN	ACTN1	Alpha-actinin-1
ACLISLGYDVENDR	AC[57.0215]LISLGYDVENDR	14	812.885	2	1623.76	1	4.288e-10	2	356762	2C(57.0215)		TRUE	sp|O43707|ACTN4_HUMAN	O43707	ACTN4_HUMAN	ACTN4	Alpha-actinin-4
ACLPAPCPDTSNINLWNILR	AC[57.0215]LPAPC[57.0215]PDTSNINLWNILR	20	1163.08	2	2324.14	1	9.271e-05	2	43735.4	2C(57.0215), 7C(57.0215)		TRUE	sp|Q9BZF3|OSBL6_HUMAN	Q9BZF3	OSBL6_HUMAN	OSBPL6	Oxysterol-binding protein-related protein 6
ACLPSGSFLTCSSDNTIR	AC[57.0215]LPSGSFLTC[57.0215]SSDNTIR	18	993.456	2	1984.9	1	5e-13	1	86874.2	11C(57.0215), 2C(57.0215)		TRUE	sp|O43379|WDR62_HUMAN	O43379	WDR62_HUMAN	WDR62	WD repeat-containing protein 62
ACLQPSQDPQMR	AC[57.0215]LQPSQDPQMR	12	715.829	2	1429.64	0.999	0.004956	1	173711	2C(57.0215)		TRUE	sp|Q86Y56|DAAF5_HUMAN	Q86Y56	DAAF5_HUMAN	DNAAF5	Dynein assembly factor 5, axonemal
ACMEEMHQVAIAAK	AC[57.0215]MEEMHQVAIAAK	14	794.868	2	1587.72	1	4.138e-06	1	23020.6	2C(57.0215)		TRUE	sp|Q9BW27|NUP85_HUMAN	Q9BW27	NUP85_HUMAN	NUP85	Nuclear pore complex protein Nup85
ACMLTTATAHDGDVNVISWSR	AC[57.0215]MLTTATAHDGDVNVISWSR	21	769.028	3	2304.06	1	1.123e-10	1	46266	2C(57.0215)		TRUE	sp|Q9BQ67|GRWD1_HUMAN	Q9BQ67	GRWD1_HUMAN	GRWD1	Glutamate-rich WD repeat-containing protein 1
ACNAIEDAQSTR	AC[57.0215]NAIEDAQSTR	12	668.302	2	1334.58	0.9993	0.004764	1	40071.8	2C(57.0215)		TRUE	sp|Q709C8|VP13C_HUMAN	Q709C8	VP13C_HUMAN	VPS13C	Vacuolar protein sorting-associated protein 13C
ACNCLLLK	AC[57.0215]NC[57.0215]LLLK	8	496.257	2	990.496	0.9975	0.01943	2	22876.6	2C(57.0215), 4C(57.0215)		FALSE	sp|P13929|ENOB_HUMAN	P13929	ENOB_HUMAN	ENO3	Beta-enolase	ENO2	sp|P09104|ENOG_HUMAN
ACNCNLYGTMK	AC[57.0215]NC[57.0215]NLYGTMK	11	666.281	2	1330.54	0.9997	0.002764	2	44457.5	2C(57.0215), 4C(57.0215)		TRUE	sp|P11047|LAMC1_HUMAN	P11047	LAMC1_HUMAN	LAMC1	Laminin subunit gamma-1
ACNCNLYGTMK	AC[57.0215]NC[57.0215]NLYGTM[15.9949]K	11	674.278	2	1346.54	0.9109	0.303	1	32718.7	10M(15.9949), 2C(57.0215), 4C(57.0215)		TRUE	sp|P11047|LAMC1_HUMAN	P11047	LAMC1_HUMAN	LAMC1	Laminin subunit gamma-1
ACNDATLVQITSNMDSVGR	AC[57.0215]NDATLVQITSNMDSVGR	19	1026.48	2	2050.93	1	1.43e-08	2	129996	2C(57.0215)		TRUE	sp|Q9HAV0|GBB4_HUMAN	Q9HAV0	GBB4_HUMAN	GNB4	Guanine nucleotide-binding protein subunit beta-4
ACNPQPNGENAISAR	AC[57.0215]NPQPNGENAISAR	15	799.871	2	1597.72	1	3.579e-10	1	52812.4	2C(57.0215)		TRUE	sp|Q8NHP8|PLBL2_HUMAN	Q8NHP8	PLBL2_HUMAN	PLBD2	Putative phospholipase B-like 2
ACPALGLEALQPLQPEPPPEPAFSEAQK	n[42.0106]AC[57.0215]PALGLEALQPLQPEPPPEPAFSEAQK	28	1009.84	3	3026.51	1	0	2	201916	2C(57.0215), N-term(42.0106)		TRUE	sp|Q9UPQ0|LIMC1_HUMAN	Q9UPQ0	LIMC1_HUMAN	LIMCH1	LIM and calponin homology domains-containing protein 1
ACPLDQAIGLLVAIFHK	n[42.0106]AC[57.0215]PLDQAIGLLVAIFHK	17	954.524	2	1907.03	1	9.205e-06	1	15546	2C(57.0215), N-term(42.0106)		TRUE	sp|P06703|S10A6_HUMAN	P06703	S10A6_HUMAN	S100A6	Protein S100-A6
ACPLDQAIGLLVAIFHK	AC[57.0215]PLDQAIGLLVAIFHK	17	622.682	3	1865.02	0.9847	0.03954	1		2C(57.0215)		TRUE	sp|P06703|S10A6_HUMAN	P06703	S10A6_HUMAN	S100A6	Protein S100-A6
ACPRPEGLNFQDLK	AC[57.0215]PRPEGLNFQDLK	14	822.912	2	1643.81	1	2.013e-08	2	278251	2C(57.0215)		TRUE	sp|P15927|RFA2_HUMAN	P15927	RFA2_HUMAN	RPA2	Replication protein A 32 kDa subunit
ACPRPEGLNFQDLK	AC[57.0215]PRPEGLNFQDLK	14	548.943	3	1643.8	1	1.816e-05	2	132131	2C(57.0215)		TRUE	sp|P15927|RFA2_HUMAN	P15927	RFA2_HUMAN	RPA2	Replication protein A 32 kDa subunit
ACQAATTDSELLK	AC[57.0215]QAATTDSELLK	13	704.343	2	1406.67	0.9994	0.005358	1	62140.3	2C(57.0215)		TRUE	sp|Q9Y4G6|TLN2_HUMAN	Q9Y4G6	TLN2_HUMAN	TLN2	Talin-2
ACQIFVR	AC[57.0215]QIFVR	7	893.466	1	892.459	0.9846	0.007249	1	97001.9	2C(57.0215)		TRUE	sp|P52272|HNRPM_HUMAN	P52272	HNRPM_HUMAN	HNRNPM	Heterogeneous nuclear ribonucleoprotein M
ACQLPLFSYIVER	AC[57.0215]QLPLFSYIVER	13	798.416	2	1594.82	1	8.22e-06	1	68635.6	2C(57.0215)		TRUE	sp|Q9Y4A5|TRRAP_HUMAN	Q9Y4A5	TRRAP_HUMAN	TRRAP	Transformation/transcription domain-associated protein
ACQSCPSEPNTAALQAALAR	AC[57.0215]QSC[57.0215]PSEPNTAALQAALAR	20	1058.5	2	2114.98	1	8.237e-07	1	54725.4	2C(57.0215), 5C(57.0215)		TRUE	sp|Q8TEX9|IPO4_HUMAN	Q8TEX9	IPO4_HUMAN	IPO4	Importin-4
ACQSIYPLHDVFVR	AC[57.0215]QSIYPLHDVFVR	14	852.93	2	1703.84	1	1.569e-06	3	2615867	2C(57.0215)		TRUE	sp|P61247|RS3A_HUMAN	P61247	RS3A_HUMAN	RPS3A	40S ribosomal protein S3a
ACQSIYPLHDVFVR	AC[57.0215]QSIYPLHDVFVR	14	568.956	3	1703.84	1	1.826e-06	7	3.3791e+06	2C(57.0215)		TRUE	sp|P61247|RS3A_HUMAN	P61247	RS3A_HUMAN	RPS3A	40S ribosomal protein S3a
ACQVGSEEEPSSQLTSVFR	AC[57.0215]QVGSEEEPSSQLTSVFR	19	1055.99	2	2109.96	1	6.202e-07	1	56111.6	2C(57.0215)		TRUE	sp|Q6ZRQ5|MMS22_HUMAN	Q6ZRQ5	MMS22_HUMAN	MMS22L	Protein MMS22-like
ACSPAASEITGLSTAVLAAHGR	AC[57.0215]SPAASEITGLSTAVLAAHGR	22	714.032	3	2139.08	1	7.091e-09	1	62040.2	2C(57.0215)		TRUE	sp|Q9NSU2|TREX1_HUMAN	Q9NSU2	TREX1_HUMAN	TREX1	Three-prime repair exonuclease 1
ACSTPPGPQTVLIFDELSDSLCR	AC[57.0215]STPPGPQTVLIFDELSDSLC[57.0215]R	23	1282.11	2	2563.21	1	7.3e-13	4	93356.3	22C(57.0215), 2C(57.0215)		TRUE	sp|Q99797|MIPEP_HUMAN	Q99797	MIPEP_HUMAN	MIPEP	Mitochondrial intermediate peptidase
ACTAQSLGNLLDMMYR	AC[57.0215]TAQSLGNLLDMMYR	16	922.429	2	1842.85	1	1.425e-10	1	28601.2	2C(57.0215)		TRUE	sp|Q16854|DGUOK_HUMAN	Q16854	DGUOK_HUMAN	DGUOK	Deoxyguanosine kinase, mitochondrial
ACTILLR	AC[57.0215]TILLR	7	846.487	1	845.478	0.8451	0.2388	1	356092	2C(57.0215)		TRUE	sp|P49368|TCPG_HUMAN	P49368	TCPG_HUMAN	CCT3	T-complex protein 1 subunit gamma
ACTQLVDNLVEHILK	AC[57.0215]TQLVDNLVEHILK	15	584.982	3	1751.92	0.9999	0.0001588	1	90209	2C(57.0215)		TRUE	sp|Q6KC79|NIPBL_HUMAN	Q6KC79	NIPBL_HUMAN	NIPBL	Nipped-B-like protein
ACVCQTLGISPEEK	AC[57.0215]VC[57.0215]QTLGISPEEK	14	796.376	2	1590.73	1	1.658e-07	1	185291	2C(57.0215), 4C(57.0215)		TRUE	sp|A6NHR9|SMHD1_HUMAN	A6NHR9	SMHD1_HUMAN	SMCHD1	Structural maintenance of chromosomes flexible hinge domain-containing protein 1
ACVEAPK	AC[57.0215]VEAPK	7	774.381	1	773.373	0.9276	0.09533	1	101257	2C(57.0215)		TRUE	sp|O15067|PUR4_HUMAN	O15067	PUR4_HUMAN	PFAS	Phosphoribosylformylglycinamidine synthase
ACVLQNPQTIMHIQDPASQR	AC[57.0215]VLQNPQTIMHIQDPASQR	20	769.716	3	2306.12	1	4.714e-10	2	85183.7	2C(57.0215)		TRUE	sp|O95544|NADK_HUMAN	O95544	NADK_HUMAN	NADK	NAD kinase
ACVPGCPAAEPSPASFLR	AC[57.0215]VPGC[57.0215]PAAEPSPASFLR	18	943.948	2	1887.86	0.9999	4.164e-05	1	22297	2C(57.0215), 6C(57.0215)		TRUE	sp|O95248|MTMR5_HUMAN	O95248	MTMR5_HUMAN	SBF1	Myotubularin-related protein 5
ACVQGECGVCHYCR	AC[57.0215]VQGEC[57.0215]GVC[57.0215]HYC[57.0215]R	14	585.899	3	1754.67	0.9994	0.002118	1	37227.8	10C(57.0215), 13C(57.0215), 2C(57.0215), 7C(57.0215)		TRUE	sp|Q9Y2K7|KDM2A_HUMAN	Q9Y2K7	KDM2A_HUMAN	KDM2A	Lysine-specific demethylase 2A
ACVSMLGVPVDPDTLHATLR	AC[57.0215]VSMLGVPVDPDTLHATLR	20	1076.55	2	2151.08	1	0.0001664	2	74419.4	2C(57.0215)		TRUE	sp|Q7Z6Z7|HUWE1_HUMAN	Q7Z6Z7	HUWE1_HUMAN	HUWE1	E3 ubiquitin-protein ligase HUWE1
ACVSMLGVPVDPDTLHATLR	AC[57.0215]VSMLGVPVDPDTLHATLR	20	718.034	3	2151.08	1	4.402e-09	5	251542	2C(57.0215)		TRUE	sp|Q7Z6Z7|HUWE1_HUMAN	Q7Z6Z7	HUWE1_HUMAN	HUWE1	E3 ubiquitin-protein ligase HUWE1
ACVVHGSDLK	AC[57.0215]VVHGSDLK	10	543.274	2	1084.53	1	5.518e-07	2	363099	2C(57.0215)		TRUE	sp|P05023|AT1A1_HUMAN	P05023	AT1A1_HUMAN	ATP1A1	Sodium/potassium-transporting ATPase subunit alpha-1	ATP1A2	sp|P50993|AT1A2_HUMAN
ACWVLHYFCEVK	AC[57.0215]WVLHYFC[57.0215]EVK	12	537.92	3	1610.73	0.9693	0.0492	1	13014.9	2C(57.0215), 9C(57.0215)		TRUE	sp|O95373|IPO7_HUMAN	O95373	IPO7_HUMAN	IPO7	Importin-7
ACYALENFVENLGPK	AC[57.0215]YALENFVENLGPK	15	862.919	2	1723.85	1	1.791e-10	6	387600	2C(57.0215)		TRUE	sp|Q8TEX9|IPO4_HUMAN	Q8TEX9	IPO4_HUMAN	IPO4	Importin-4
ACYGVLR	AC[57.0215]YGVLR	7	838.424	1	837.415	0.9164	0.1107	1	354455	2C(57.0215)		TRUE	sp|P23396|RS3_HUMAN	P23396	RS3_HUMAN	RPS3	40S ribosomal protein S3
ACYLSINPQK	AC[57.0215]YLSINPQK	10	597.303	2	1192.6	0.8538	0.03684	1	98076.8	2C(57.0215)		FALSE	sp|P61163|ACTZ_HUMAN	P61163	ACTZ_HUMAN	ACTR1A	Alpha-centractin	ACTR1B	sp|P42025|ACTY_HUMAN
ADAAASPVGK	n[42.0106]ADAAASPVGK	10	928.473	1	927.466	0.9994	0.000309	1	72624.2	N-term(42.0106)		TRUE	sp|Q7LBC6|KDM3B_HUMAN	Q7LBC6	KDM3B_HUMAN	KDM3B	Lysine-specific demethylase 3B
ADAAPQLGK	n[42.0106]ADAAPQLGK	9	912.479	1	911.469	1	3.315e-07	4	401651	N-term(42.0106)		TRUE	sp|Q96C86|DCPS_HUMAN	Q96C86	DCPS_HUMAN	DCPS	m7GpppX diphosphatase
ADAASQVLLGSGLTILSQPLMYVK	n[42.0106]ADAASQVLLGSGLTILSQPLMYVK	24	1259.19	2	2516.35	1	0	1		N-term(42.0106)		TRUE	sp|Q9Y6C9|MTCH2_HUMAN	Q9Y6C9	MTCH2_HUMAN	MTCH2	Mitochondrial carrier homolog 2
ADAASQVLLGSGLTILSQPLMYVK	n[42.0106]ADAASQVLLGSGLTILSQPLMYVK	24	839.793	3	2516.36	1	7.942e-09	1		N-term(42.0106)		TRUE	sp|Q9Y6C9|MTCH2_HUMAN	Q9Y6C9	MTCH2_HUMAN	MTCH2	Mitochondrial carrier homolog 2
ADAASQVLLGSGLTILSQPLMYVK	n[42.0106]ADAASQVLLGSGLTILSQPLM[15.9949]YVK	24	845.124	3	2532.34	1	9.385e-05	2	90481.3	21M(15.9949), N-term(42.0106)		TRUE	sp|Q9Y6C9|MTCH2_HUMAN	Q9Y6C9	MTCH2_HUMAN	MTCH2	Mitochondrial carrier homolog 2
ADAASSLTVDVTPPTAK		17	822.428	2	1642.84	1	7.772e-11	2	184823			TRUE	sp|Q9H8Y8|GORS2_HUMAN	Q9H8Y8	GORS2_HUMAN	GORASP2	Golgi reassembly-stacking protein 2
ADAEEEAATR		10	531.739	2	1061.46	0.9997	0.003064	1				TRUE	sp|Q13409|DC1I2_HUMAN	Q13409	DC1I2_HUMAN	DYNC1I2	Cytoplasmic dynein 1 intermediate chain 2
ADAEENLEDAMEEVR		15	860.87	2	1719.72	0.9973	0.00872	1	22707			TRUE	sp|Q68DH5|LMBD2_HUMAN	Q68DH5	LMBD2_HUMAN	LMBRD2	G-protein coupled receptor-associated protein LMBRD2
ADAEGESDLENSR		13	696.797	2	1391.58	1	0.0002418	2	155357			TRUE	sp|Q9Y490|TLN1_HUMAN	Q9Y490	TLN1_HUMAN	TLN1	Talin-1
ADAEGESDLENSRK		14	760.845	2	1519.67	1	1.637e-05	1	62980.5			TRUE	sp|Q9Y490|TLN1_HUMAN	Q9Y490	TLN1_HUMAN	TLN1	Talin-1
ADAENLIYTADPESFEVNTK		20	1114.02	2	2226.03	1	2.625e-08	1	106411			TRUE	sp|Q9H8V3|ECT2_HUMAN	Q9H8V3	ECT2_HUMAN	ECT2	Protein ECT2
ADAETLR		7	775.394	1	774.386	0.8836	0.1594	1	296849			TRUE	sp|P08758|ANXA5_HUMAN	P08758	ANXA5_HUMAN	ANXA5	Annexin A5
ADAEYYAAHK		10	569.762	2	1137.5	1	0.0003396	1	132719			TRUE	sp|O75477|ERLN1_HUMAN	O75477	ERLN1_HUMAN	ERLIN1	Erlin-1
ADAFGDELFSVFEGDSTTAAGTK	n[42.0106]ADAFGDELFSVFEGDSTTAAGTK	23	1189.54	2	2378.06	1	3e-14	5	239012	N-term(42.0106)		TRUE	sp|P42285|MTREX_HUMAN	P42285	MTREX_HUMAN	MTREX	Exosome RNA helicase MTR4
ADAGPSGQGDSVSIGK		16	723.347	2	1444.68	0.9994	0.005026	1	33944.6			TRUE	sp|Q7Z2K8|GRIN1_HUMAN	Q7Z2K8	GRIN1_HUMAN	GPRIN1	G protein-regulated inducer of neurite outgrowth 1
ADAHLGSSSVALPK		14	676.862	2	1351.7	1	1.334e-06	1	108896			TRUE	sp|Q8NFQ8|TOIP2_HUMAN	Q8NFQ8	TOIP2_HUMAN	TOR1AIP2	Torsin-1A-interacting protein 2
ADAIFQEGIQQK		12	674.349	2	1346.68	1	1.7e-05	1	50542			TRUE	sp|O60566|BUB1B_HUMAN	O60566	BUB1B_HUMAN	BUB1B	Mitotic checkpoint serine/threonine-protein kinase BUB1 beta
ADAIYNMIGYPNFIMDPK		18	1036.99	2	2071.99	1	3.436e-11	2	55801.9			TRUE	sp|P42892|ECE1_HUMAN	P42892	ECE1_HUMAN	ECE1	Endothelin-converting enzyme 1
ADAIYNMIGYPNFIMDPK	ADAIYNMIGYPNFIM[15.9949]DPK	18	1044.99	2	2087.97	1	1.686e-07	1	67648.1	15M(15.9949)		TRUE	sp|P42892|ECE1_HUMAN	P42892	ECE1_HUMAN	ECE1	Endothelin-converting enzyme 1
ADALQAGASQFETSAAK		17	833.408	2	1664.8	1	8.777e-11	3	907321			TRUE	sp|Q15836|VAMP3_HUMAN	Q15836	VAMP3_HUMAN	VAMP3	Vesicle-associated membrane protein 3	VAMP2	sp|P63027|VAMP2_HUMAN
ADALQLSVEEFVER		14	803.409	2	1604.81	1	1.933e-07	1	80631.2			TRUE	sp|Q6NYC1|JMJD6_HUMAN	Q6NYC1	JMJD6_HUMAN	JMJD6	Bifunctional arginine demethylase and lysyl-hydroxylase JMJD6
ADALYPVVSAASICAK	ADALYPVVSAASIC[57.0215]AK	16	818.424	2	1634.84	1	2.941e-10	3	73203.4	14C(57.0215)		TRUE	sp|O75792|RNH2A_HUMAN	O75792	RNH2A_HUMAN	RNASEH2A	Ribonuclease H2 subunit A
ADANTAAIQAILYNR		15	802.923	2	1603.83	1	1.889e-07	1	29922			TRUE	sp|P03915|NU5M_HUMAN	P03915	NU5M_HUMAN	MT-ND5	NADH-ubiquinone oxidoreductase chain 5
ADAPVALVVHMAPASVLVDSR		21	1059.57	2	2117.12	1	1.192e-05	1	39001.1			TRUE	sp|Q9BQ52|RNZ2_HUMAN	Q9BQ52	RNZ2_HUMAN	ELAC2	Zinc phosphodiesterase ELAC protein 2
ADAPVALVVHMAPASVLVDSR		21	706.717	3	2117.12	1	1e-14	3	181826			TRUE	sp|Q9BQ52|RNZ2_HUMAN	Q9BQ52	RNZ2_HUMAN	ELAC2	Zinc phosphodiesterase ELAC protein 2
ADATNVNNWHWTER		14	857.39	2	1712.76	1	4.639e-08	2	351754			TRUE	sp|O95433|AHSA1_HUMAN	O95433	AHSA1_HUMAN	AHSA1	Activator of 90 kDa heat shock protein ATPase homolog 1
ADATNVNNWHWTER		14	571.929	3	1712.76	0.9999	0.000219	1	42231.4			TRUE	sp|O95433|AHSA1_HUMAN	O95433	AHSA1_HUMAN	AHSA1	Activator of 90 kDa heat shock protein ATPase homolog 1
ADATSSQDSELER		13	704.813	2	1407.61	1	7.596e-05	1	49217.7			TRUE	sp|Q99504|EYA3_HUMAN	Q99504	EYA3_HUMAN	EYA3	Eyes absent homolog 3
ADAVQDSEMVELVELEIR		18	1023.51	2	2046.01	1	4.074e-07	3	57789.6			TRUE	sp|P49411|EFTU_HUMAN	P49411	EFTU_HUMAN	TUFM	Elongation factor Tu, mitochondrial
ADAVQDSEMVELVELEIR		18	682.673	3	2044.99	1	3.912e-06	1	34543.2			TRUE	sp|P49411|EFTU_HUMAN	P49411	EFTU_HUMAN	TUFM	Elongation factor Tu, mitochondrial
ADAVQDSEMVELVELEIR	ADAVQDSEM[15.9949]VELVELEIR	18	1031.5	2	2061	1	9.23e-12	1	94131.9	9M(15.9949)		TRUE	sp|P49411|EFTU_HUMAN	P49411	EFTU_HUMAN	TUFM	Elongation factor Tu, mitochondrial
ADAVWNK		7	803.405	1	802.395	0.9535	0.05464	1	203094			TRUE	sp|P42704|LPPRC_HUMAN	P42704	LPPRC_HUMAN	LRPPRC	Leucine-rich PPR motif-containing protein, mitochondrial
ADAWEEIRR	n[42.0106]ADAWEEIRR	9	594.294	2	1186.57	0.9985	0.01285	1	127524	N-term(42.0106)		TRUE	sp|O94874|UFL1_HUMAN	O94874	UFL1_HUMAN	UFL1	E3 UFM1-protein ligase 1
ADCASGIFLAAEK	ADC[57.0215]ASGIFLAAEK	13	676.829	2	1351.64	0.9999	0.001547	1	83706	3C(57.0215)		TRUE	sp|O43747|AP1G1_HUMAN	O43747	AP1G1_HUMAN	AP1G1	AP-1 complex subunit gamma-1
ADCILYYGFGDIFR	ADC[57.0215]ILYYGFGDIFR	14	855.403	2	1708.79	1	1.787e-09	1	138968	3C(57.0215)		TRUE	sp|P46063|RECQ1_HUMAN	P46063	RECQ1_HUMAN	RECQL	ATP-dependent DNA helicase Q1
ADCPPGNPAPTSNHGPDATEAEEDFVDPWTVQTSSAK	ADC[57.0215]PPGNPAPTSNHGPDATEAEEDFVDPWTVQTSSAK	37	1299.24	3	3895.69	1	2.55e-05	4	201175	3C(57.0215)		TRUE	sp|P23381|SYWC_HUMAN	P23381	SYWC_HUMAN	WARS	Tryptophan--tRNA ligase, cytoplasmic
ADCPTMEAQTTLTTNDIVISK	ADC[57.0215]PTMEAQTTLTTNDIVISK	21	1155.05	2	2308.1	1	4.21e-06	2	59188.4	3C(57.0215)		TRUE	sp|Q13123|RED_HUMAN	Q13123	RED_HUMAN	IK	Protein Red
ADCTITMADSDFLALMTGK	ADC[57.0215]TITMADSDFLALMTGK	19	1030.97	2	2059.93	1	6.641e-07	4	168491	3C(57.0215)		TRUE	sp|P22307|NLTP_HUMAN	P22307	NLTP_HUMAN	SCP2	Non-specific lipid-transfer protein
ADCTITMADSDFLALMTGK	ADC[57.0215]TITMADSDFLALMTGK	19	687.649	3	2059.92	1	1.089e-06	1	38990	3C(57.0215)		TRUE	sp|P22307|NLTP_HUMAN	P22307	NLTP_HUMAN	SCP2	Non-specific lipid-transfer protein
ADCTITMADSDFLALMTGK	ADC[57.0215]TITMADSDFLALM[15.9949]TGK	19	1038.97	2	2075.92	0.9776	0.06194	1	26399.5	16M(15.9949), 3C(57.0215)		TRUE	sp|P22307|NLTP_HUMAN	P22307	NLTP_HUMAN	SCP2	Non-specific lipid-transfer protein
ADCTITMADSDFLALMTGK	ADC[57.0215]TITM[15.9949]ADSDFLALMTGK	19	1038.97	2	2077.91	1	1.673e-05	5	63498.4	3C(57.0215), 7M(15.9949)		TRUE	sp|P22307|NLTP_HUMAN	P22307	NLTP_HUMAN	SCP2	Non-specific lipid-transfer protein
ADDADEFGYSR		11	623.255	2	1244.49	1	6.918e-05	1	239813			TRUE	sp|Q7KZF4|SND1_HUMAN	Q7KZF4	SND1_HUMAN	SND1	Staphylococcal nuclease domain-containing protein 1
ADDAGLETPLCSEQFGSGEAR	n[42.0106]ADDAGLETPLC[57.0215]SEQFGSGEAR	21	1126.49	2	2250.96	1	6.859e-08	2	61793.5	11C(57.0215), N-term(42.0106)		TRUE	sp|Q96GQ5|RUS1_HUMAN	Q96GQ5	RUS1_HUMAN	C16orf58	RUS1 family protein C16orf58
ADDGRPFPQVIK		12	671.859	2	1341.7	1	2.488e-06	8	4.95708e+06			TRUE	sp|P04075|ALDOA_HUMAN	P04075	ALDOA_HUMAN	ALDOA	Fructose-bisphosphate aldolase A		sp|P00883|ALDOA_RABIT
ADDIDIEAMLEAPYK	n[42.0106]ADDIDIEAMLEAPYK	15	868.408	2	1734.81	1	4.654e-09	2	194729	N-term(42.0106)		TRUE	sp|Q14498|RBM39_HUMAN	Q14498	RBM39_HUMAN	RBM39	RNA-binding protein 39
ADDIDIEAMLEAPYK	n[42.0106]ADDIDIEAM[15.9949]LEAPYK	15	876.406	2	1750.8	1	4.903e-11	4	84124.8	9M(15.9949), N-term(42.0106)		TRUE	sp|Q14498|RBM39_HUMAN	Q14498	RBM39_HUMAN	RBM39	RNA-binding protein 39
ADDIDIEAMLEAPYKK	n[42.0106]ADDIDIEAMLEAPYKK	16	932.456	2	1862.9	1	6.612e-11	2	50330.5	N-term(42.0106)		TRUE	sp|Q14498|RBM39_HUMAN	Q14498	RBM39_HUMAN	RBM39	RNA-binding protein 39
ADDLDFETGDAGASATFPMQCSALR	n[42.0106]ADDLDFETGDAGASATFPM[15.9949]QC[57.0215]SALR	25	902.055	3	2703.14	1	2.9e-13	1	50157.8	19M(15.9949), 21C(57.0215), N-term(42.0106)		TRUE	sp|P63241|IF5A1_HUMAN	P63241	IF5A1_HUMAN	EIF5A	Eukaryotic translation initiation factor 5A-1	EIF5AL1	sp|Q6IS14|IF5AL_HUMAN
ADDLDFETGDAGASATFPMQCSALR	n[42.0106]ADDLDFETGDAGASATFPMQC[57.0215]SALR	25	1344.58	2	2687.14	1	1.491e-08	11	460137	21C(57.0215), N-term(42.0106)		TRUE	sp|P63241|IF5A1_HUMAN	P63241	IF5A1_HUMAN	EIF5A	Eukaryotic translation initiation factor 5A-1	EIF5AL1	sp|Q6IS14|IF5AL_HUMAN
ADDLDFETGDAGASATFPMQCSALR	n[42.0106]ADDLDFETGDAGASATFPMQC[57.0215]SALR	25	896.723	3	2687.15	1	8.812e-10	3	198216	21C(57.0215), N-term(42.0106)		TRUE	sp|P63241|IF5A1_HUMAN	P63241	IF5A1_HUMAN	EIF5A	Eukaryotic translation initiation factor 5A-1	EIF5AL1	sp|Q6IS14|IF5AL_HUMAN
ADDLDFETGDAGASATFPMQCSALR	n[42.0106]ADDLDFETGDAGASATFPM[15.9949]QC[57.0215]SALR	25	1352.58	2	2704.14	1	1.622e-06	13	290642	19M(15.9949), 21C(57.0215), N-term(42.0106)		TRUE	sp|P63241|IF5A1_HUMAN	P63241	IF5A1_HUMAN	EIF5A	Eukaryotic translation initiation factor 5A-1	EIF5AL1	sp|Q6IS14|IF5AL_HUMAN
ADDLEPIMELGR		12	679.835	2	1357.65	1	5.52e-05	1	56955.9			TRUE	sp|P52564|MP2K6_HUMAN	P52564	MP2K6_HUMAN	MAP2K6	Dual specificity mitogen-activated protein kinase kinase 6
ADDLLPLGDQTQDGDFGSR		19	1010.47	2	2018.91	1	3.775e-11	2	506713			TRUE	sp|O43290|SNUT1_HUMAN	O43290	SNUT1_HUMAN	SART1	U4/U6.U5 tri-snRNP-associated protein 1
ADDMSDDQGTSVQSK		15	792.328	2	1582.64	1	0.0001432	1	47133.1			TRUE	sp|Q13111|CAF1A_HUMAN	Q13111	CAF1A_HUMAN	CHAF1A	Chromatin assembly factor 1 subunit A
ADDMSDDQGTSVQSK	ADDM[15.9949]SDDQGTSVQSK	15	800.326	2	1598.63	1	3.33e-06	4	24514.5	4M(15.9949)		TRUE	sp|Q13111|CAF1A_HUMAN	Q13111	CAF1A_HUMAN	CHAF1A	Chromatin assembly factor 1 subunit A
ADDPLRLDQELQQPQTQEK		19	751.377	3	2251.1	1	4.378e-11	2	48192.2			TRUE	sp|Q12888|TP53B_HUMAN	Q12888	TP53B_HUMAN	TP53BP1	TP53-binding protein 1
ADDPSAADR	n[42.0106]ADDPSAADR	9	959.407	1	958.398	0.9981	0.0009413	4	317660	N-term(42.0106)		TRUE	sp|P62495|ERF1_HUMAN	P62495	ERF1_HUMAN	ETF1	Eukaryotic peptide chain release factor subunit 1
ADDPSSYMEVVQAANTSGNWEELVK		25	1370.62	2	2739.23	1	2.662e-08	11	386300			TRUE	sp|Q00610|CLH1_HUMAN	Q00610	CLH1_HUMAN	CLTC	Clathrin heavy chain 1
ADDPSSYMEVVQAANTSGNWEELVK		25	914.085	3	2739.24	1	8e-13	3	186423			TRUE	sp|Q00610|CLH1_HUMAN	Q00610	CLH1_HUMAN	CLTC	Clathrin heavy chain 1
ADDPSSYMEVVQAANTSGNWEELVK	ADDPSSYM[15.9949]EVVQAANTSGNWEELVK	25	1378.62	2	2756.23	1	2.74e-05	2	101529	8M(15.9949)		TRUE	sp|Q00610|CLH1_HUMAN	Q00610	CLH1_HUMAN	CLTC	Clathrin heavy chain 1
ADDPSSYMEVVQAANTSGNWEELVK	ADDPSSYM[15.9949]EVVQAANTSGNWEELVK	25	919.417	3	2755.23	1	2.897e-11	1	46881	8M(15.9949)		TRUE	sp|Q00610|CLH1_HUMAN	Q00610	CLH1_HUMAN	CLTC	Clathrin heavy chain 1
ADDPYAHLSK		10	558.77	2	1115.52	1	0.0002682	2	247682			TRUE	sp|Q8NE71|ABCF1_HUMAN	Q8NE71	ABCF1_HUMAN	ABCF1	ATP-binding cassette sub-family F member 1
ADDTFEALCIEPFSSPPELPDVMKPQDSGSSANEQAVQ	ADDTFEALC[57.0215]IEPFSSPPELPDVMKPQDSGSSANEQAVQ	38	1369.62	3	4105.85	1	1.072e-08	1	59778	9C(57.0215)		TRUE	sp|Q15370|ELOB_HUMAN	Q15370	ELOB_HUMAN	ELOB	Elongin-B
ADDVDQQQTTNTVEEPLDLIR	n[42.0106]ADDVDQQQTTNTVEEPLDLIR	21	1221.59	2	2441.16	1	6.5e-13	6	861586	N-term(42.0106)		TRUE	sp|P62310|LSM3_HUMAN	P62310	LSM3_HUMAN	LSM3	U6 snRNA-associated Sm-like protein LSm3
ADDYEQVK		8	967.437	1	966.43	0.9826	0.004895	2	37947.4			TRUE	sp|P61421|VA0D1_HUMAN	P61421	VA0D1_HUMAN	ATP6V0D1	V-type proton ATPase subunit d 1
ADEAALALQPGGSPSAAGADR	n[42.0106]ADEAALALQPGGSPSAAGADR	21	983.977	2	1965.94	1	2.928e-11	1	74512	N-term(42.0106)		TRUE	sp|Q96EB6|SIR1_HUMAN	Q96EB6	SIR1_HUMAN	SIRT1	NAD-dependent protein deacetylase sirtuin-1
ADEALFLLLHNEMVSGVYK	n[42.0106]ADEALFLLLHNEM[15.9949]VSGVYK	19	1104.06	2	2206.11	1	0.000147	1	23534.8	13M(15.9949), N-term(42.0106)		TRUE	sp|Q86SZ2|TPC6B_HUMAN	Q86SZ2	TPC6B_HUMAN	TRAPPC6B	Trafficking protein particle complex subunit 6B
ADEARPNTIDFGK		13	717.355	2	1432.69	0.9944	0.03369	1	389983			TRUE	sp|P10586|PTPRF_HUMAN	P10586	PTPRF_HUMAN	PTPRF	Receptor-type tyrosine-protein phosphatase F
ADEASELACPTPK	ADEASELAC[57.0215]PTPK	13	694.822	2	1387.63	1	4.924e-11	4	1130238	9C(57.0215)		TRUE	sp|P49327|FAS_HUMAN	P49327	FAS_HUMAN	FASN	Fatty acid synthase
ADEDGEGIHPSAPHR	n[42.0106]ADEDGEGIHPSAPHR	15	815.366	2	1628.72	0.9995	0.00236	1	49417	N-term(42.0106)		TRUE	sp|Q96L92|SNX27_HUMAN	Q96L92	SNX27_HUMAN	SNX27	Sorting nexin-27
ADEDLIFR	n[42.0106]ADEDLIFR	8	1020.5	1	1019.49	0.9544	0.01907	1	16639.6	N-term(42.0106)		TRUE	sp|O00418|EF2K_HUMAN	O00418	EF2K_HUMAN	EEF2K	Eukaryotic elongation factor 2 kinase
ADEDPALFQSVK		12	660.327	2	1318.64	1	1.238e-06	1	86730.3			TRUE	sp|P48739|PIPNB_HUMAN	P48739	PIPNB_HUMAN	PITPNB	Phosphatidylinositol transfer protein beta isoform
ADEDPIMGFHQMFLLK		16	946.458	2	1890.9	1	6.536e-05	1	265686			TRUE	sp|P61970|NTF2_HUMAN	P61970	NTF2_HUMAN	NUTF2	Nuclear transport factor 2
ADEDPIMGFHQMFLLK		16	631.308	3	1890.89	1	5.906e-05	2	544015			TRUE	sp|P61970|NTF2_HUMAN	P61970	NTF2_HUMAN	NUTF2	Nuclear transport factor 2
ADEDPIMGFHQMFLLK	ADEDPIMGFHQM[15.9949]FLLK	16	954.455	2	1906.9	0.9448	0.2324	1	39054.6	12M(15.9949)		TRUE	sp|P61970|NTF2_HUMAN	P61970	NTF2_HUMAN	NUTF2	Nuclear transport factor 2
ADEDPIMGFHQMFLLK	ADEDPIMGFHQM[15.9949]FLLK	16	636.639	3	1906.88	1	6.876e-07	1	105294	12M(15.9949)		TRUE	sp|P61970|NTF2_HUMAN	P61970	NTF2_HUMAN	NUTF2	Nuclear transport factor 2
ADEDPIMGFHQMFLLK	ADEDPIM[15.9949]GFHQMFLLK	16	636.639	3	1906.88	1	3.485e-05	3	142331	7M(15.9949)		TRUE	sp|P61970|NTF2_HUMAN	P61970	NTF2_HUMAN	NUTF2	Nuclear transport factor 2
ADEEEMLDNLPEAGDSR	ADEEEM[15.9949]LDNLPEAGDSR	17	953.902	2	1905.79	1	2.086e-09	2	131419	6M(15.9949)		TRUE	sp|Q9NPD8|UBE2T_HUMAN	Q9NPD8	UBE2T_HUMAN	UBE2T	Ubiquitin-conjugating enzyme E2 T
ADEEEMLDNLPEAGDSR		17	945.905	2	1889.79	1	3.044e-08	1	170447			TRUE	sp|Q9NPD8|UBE2T_HUMAN	Q9NPD8	UBE2T_HUMAN	UBE2T	Ubiquitin-conjugating enzyme E2 T
ADEELEALRR	n[42.0106]ADEELEALRR	10	622.317	2	1242.62	1	1.15e-06	1	1.0225e+06	N-term(42.0106)		TRUE	sp|O14737|PDCD5_HUMAN	O14737	PDCD5_HUMAN	PDCD5	Programmed cell death protein 5
ADEEPTPADGR		11	579.257	2	1156.5	0.9999	0.0006871	2	92231.6			TRUE	sp|Q96AT1|K1143_HUMAN	Q96AT1	K1143_HUMAN	KIAA1143	Uncharacterized protein KIAA1143
ADEGISFR		8	894.432	1	895.43	0.938	0.003639	1	4374697			TRUE	sp|Q06830|PRDX1_HUMAN	Q06830	PRDX1_HUMAN	PRDX1	Peroxiredoxin-1
ADEHVIDQGDDGDNFYVIER		20	1154.01	2	2306.01	0.9986	0.01175	1	30102.1			TRUE	sp|P13861|KAP2_HUMAN	P13861	KAP2_HUMAN	PRKAR2A	cAMP-dependent protein kinase type II-alpha regulatory subunit
ADEHVIDQGDDGDNFYVIER		20	769.677	3	2306	1	7e-14	1	47581.6			TRUE	sp|P13861|KAP2_HUMAN	P13861	KAP2_HUMAN	PRKAR2A	cAMP-dependent protein kinase type II-alpha regulatory subunit
ADEMLSEDVSVEPEGDQGLESLQGK		25	1331.61	2	2661.2	1	1.001e-05	2	21367			TRUE	sp|Q9H4A3|WNK1_HUMAN	Q9H4A3	WNK1_HUMAN	WNK1	Serine/threonine-protein kinase WNK1
ADEMYDK		7	871.35	1	870.341	0.9856	0.01147	1	27720.6			TRUE	sp|O94826|TOM70_HUMAN	O94826	TOM70_HUMAN	TOMM70	Mitochondrial import receptor subunit TOM70
ADEVVWVR		8	973.51	1	972.502	0.9759	0.0254	2	134858			TRUE	sp|P14868|SYDC_HUMAN	P14868	SYDC_HUMAN	DARS	Aspartate--tRNA ligase, cytoplasmic
ADEWLMK		7	892.423	1	891.416	0.9551	0.04484	2	212370			FALSE	sp|P35579|MYH9_HUMAN	P35579	MYH9_HUMAN	MYH9	Myosin-9	MYH10	sp|P35580|MYH10_HUMAN
ADEWLMK	ADEWLM[15.9949]K	7	908.418	1	907.414	0.977	0.001341	1		6M(15.9949)		FALSE	sp|P35579|MYH9_HUMAN	P35579	MYH9_HUMAN	MYH9	Myosin-9	MYH10	sp|P35580|MYH10_HUMAN
ADFAQACQDAGVR	ADFAQAC[57.0215]QDAGVR	13	704.817	2	1407.62	1	0.0001342	1	111161	7C(57.0215)		TRUE	sp|P11498|PYC_HUMAN	P11498	PYC_HUMAN	PC	Pyruvate carboxylase, mitochondrial
ADFCIIHYAGK	ADFC[57.0215]IIHYAGK	11	647.816	2	1293.61	1	1.264e-07	2	451126	4C(57.0215)		FALSE	sp|P35579|MYH9_HUMAN	P35579	MYH9_HUMAN	MYH9	Myosin-9	MYH10	sp|P35580|MYH10_HUMAN
ADFDNTVAIHPTSSEELVTLR		21	1158.08	2	2314.15	1	4.204e-05	2	326472			TRUE	sp|P00390|GSHR_HUMAN	P00390	GSHR_HUMAN	GSR	Glutathione reductase, mitochondrial
ADFDNTVAIHPTSSEELVTLR		21	772.389	3	2314.14	1	6.11e-12	1	920650			TRUE	sp|P00390|GSHR_HUMAN	P00390	GSHR_HUMAN	GSR	Glutathione reductase, mitochondrial
ADFFEDENGQR		11	664.281	2	1326.55	0.9997	0.003108	1	98323			TRUE	sp|O95573|ACSL3_HUMAN	O95573	ACSL3_HUMAN	ACSL3	Long-chain-fatty-acid--CoA ligase 3
ADFLSNDDYAVYVR		14	824.386	2	1647.76	0.9956	0.006728	1	61513			TRUE	sp|O95714|HERC2_HUMAN	O95714	HERC2_HUMAN	HERC2	E3 ubiquitin-protein ligase HERC2
ADFNLADFECEEDPFDNLELK	ADFNLADFEC[57.0215]EEDPFDNLELK	21	1266.05	2	2530.09	0.9997	0.00344	1	27408.1	10C(57.0215)		TRUE	sp|Q9NZ09|UBAP1_HUMAN	Q9NZ09	UBAP1_HUMAN	UBAP1	Ubiquitin-associated protein 1
ADFPAGIPECGTDALR	ADFPAGIPEC[57.0215]GTDALR	16	845.399	2	1689.79	1	4.938e-08	5	791224	10C(57.0215)		TRUE	sp|P26640|SYVC_HUMAN	P26640	SYVC_HUMAN	VARS	Valine--tRNA ligase
ADFSGMSQTDLSLSK		15	793.872	2	1585.73	1	3.384e-08	2	518735			TRUE	sp|P35237|SPB6_HUMAN	P35237	SPB6_HUMAN	SERPINB6	Serpin B6
ADFSGMSQTDLSLSK	ADFSGM[15.9949]SQTDLSLSK	15	801.869	2	1601.72	1	1.006e-05	3	231239	6M(15.9949)		TRUE	sp|P35237|SPB6_HUMAN	P35237	SPB6_HUMAN	SERPINB6	Serpin B6
ADFSPFGNSQGPSR		14	733.837	2	1465.66	1	3.445e-06	1	73460.9			TRUE	sp|Q9H2M9|RBGPR_HUMAN	Q9H2M9	RBGPR_HUMAN	RAB3GAP2	Rab3 GTPase-activating protein non-catalytic subunit
ADFTVVAGDEGSSTTGGSSEENK		23	1122.99	2	2243.96	1	1.834e-06	1	30150.8			TRUE	sp|P49916|DNLI3_HUMAN	P49916	DNLI3_HUMAN	LIG3	DNA ligase 3
ADFVLAANSYDLAIK		15	805.925	2	1609.84	1	1.018e-08	1	114349			TRUE	sp|Q14318|FKBP8_HUMAN	Q14318	FKBP8_HUMAN	FKBP8	Peptidyl-prolyl cis-trans isomerase FKBP8
ADGAPSAAPPDGLLASPDLGLLK		23	1073.57	2	2145.13	1	1.225e-08	3	239621			TRUE	sp|P17535|JUND_HUMAN	P17535	JUND_HUMAN	JUND	Transcription factor jun-D
ADGATSDDLDLHDDR		15	808.345	2	1614.67	1	3.884e-08	1	83557.7			TRUE	sp|Q07157|ZO1_HUMAN	Q07157	ZO1_HUMAN	TJP1	Tight junction protein ZO-1
ADGDTLSCICGK	ADGDTLSC[57.0215]IC[57.0215]GK	12	648.782	2	1295.55	0.9999	0.001136	1	80015.2	10C(57.0215), 8C(57.0215)		TRUE	sp|Q8IWB1|IPRI_HUMAN	Q8IWB1	IPRI_HUMAN	ITPRIP	Inositol 1,4,5-trisphosphate receptor-interacting protein
ADGEEPEK	n[42.0106]ADGEEPEK	8	916.389	1	915.381	0.9623	0.04451	1		N-term(42.0106)		TRUE	sp|Q8TBC4|UBA3_HUMAN	Q8TBC4	UBA3_HUMAN	UBA3	NEDD8-activating enzyme E1 catalytic subunit
ADGELNVDSLITR	n[42.0106]ADGELNVDSLITR	13	722.867	2	1443.72	1	5.617e-09	1	355350	N-term(42.0106)		TRUE	sp|P62140|PP1B_HUMAN	P62140	PP1B_HUMAN	PPP1CB	Serine/threonine-protein phosphatase PP1-beta catalytic subunit
ADGETILK		8	846.457	1	845.449	0.9359	0.06296	2	169325			TRUE	sp|P52788|SPSY_HUMAN	P52788	SPSY_HUMAN	SMS	Spermine synthase
ADGFGDNPFYHCLVAEILPAPGK	ADGFGDNPFYHC[57.0215]LVAEILPAPGK	23	830.07	3	2487.18	1	1e-14	3	50277.7	12C(57.0215)		TRUE	sp|Q96F10|SAT2_HUMAN	Q96F10	SAT2_HUMAN	SAT2	Diamine acetyltransferase 2
ADGGPEAGELPSIGEATAALALAGR		25	1147.58	2	2293.15	0.9997	0.002748	1	30306.2			TRUE	sp|Q86UU1|PHLB1_HUMAN	Q86UU1	PHLB1_HUMAN	PHLDB1	Pleckstrin homology-like domain family B member 1
ADGGTGDSSPSPGSSLPSPLSDPR		24	1121.02	2	2240.02	1	7.43e-07	1	101938			TRUE	sp|Q8TD16|BICD2_HUMAN	Q8TD16	BICD2_HUMAN	BICD2	Protein bicaudal D homolog 2
ADGGTQVIDTK		11	552.78	2	1103.54	1	5.422e-05	2	574084			TRUE	sp|P09622|DLDH_HUMAN	P09622	DLDH_HUMAN	DLD	Dihydrolipoyl dehydrogenase, mitochondrial
ADGHAATLVMK		11	557.29	2	1112.56	0.9997	0.003128	1	46065.1			TRUE	sp|P83436|COG7_HUMAN	P83436	COG7_HUMAN	COG7	Conserved oligomeric Golgi complex subunit 7
ADGILVPGGFGIR		13	636.359	2	1270.7	1	8.756e-05	1	41343.7			TRUE	sp|Q9NRF8|PYRG2_HUMAN	Q9NRF8	PYRG2_HUMAN	CTPS2	CTP synthase 2
ADGIVPETWIDGPK		14	749.383	2	1496.75	1	1.939e-06	2	86067.3			TRUE	sp|Q96A35|RM24_HUMAN	Q96A35	RM24_HUMAN	MRPL24	39S ribosomal protein L24, mitochondrial
ADGIVSK		7	689.383	1	688.375	0.9709	0.0289	1	115589			TRUE	sp|P63220|RS21_HUMAN	P63220	RS21_HUMAN	RPS21	40S ribosomal protein S21
ADGLLGMFLK		10	532.794	2	1063.57	1	3.664e-05	2	145922			TRUE	sp|Q8N766|EMC1_HUMAN	Q8N766	EMC1_HUMAN	EMC1	ER membrane protein complex subunit 1
ADGLLGMFLK	ADGLLGM[15.9949]FLK	10	540.792	2	1079.56	0.9705	0.04953	1	29585.4	7M(15.9949)		TRUE	sp|Q8N766|EMC1_HUMAN	Q8N766	EMC1_HUMAN	EMC1	ER membrane protein complex subunit 1
ADGNQLTLEER		11	623.307	2	1244.59	1	3.806e-05	1	61301.1			TRUE	sp|Q6YHK3|CD109_HUMAN	Q6YHK3	CD109_HUMAN	CD109	CD109 antigen
ADGQVAELLLR	n[42.0106]ADGQVAELLLR	11	613.841	2	1225.66	1	3.631e-06	3	604268	N-term(42.0106)		TRUE	sp|Q9Y285|SYFA_HUMAN	Q9Y285	SYFA_HUMAN	FARSA	Phenylalanine--tRNA ligase alpha subunit
ADGSLTGGGLEAAAMAPER	n[42.0106]ADGSLTGGGLEAAAMAPER	19	908.431	2	1814.84	1	0	1	73577.8	N-term(42.0106)		TRUE	sp|Q8NEM2|SHCBP_HUMAN	Q8NEM2	SHCBP_HUMAN	SHCBP1	SHC SH2 domain-binding protein 1
ADGVHTVEPTEAGDYK		16	844.892	2	1687.77	1	2.237e-08	3	56367.8			TRUE	sp|Q13445|TMED1_HUMAN	Q13445	TMED1_HUMAN	TMED1	Transmembrane emp24 domain-containing protein 1
ADGVVEGIDVNGPK		14	685.351	2	1368.69	1	8.477e-11	1	215976			TRUE	sp|O94888|UBXN7_HUMAN	O94888	UBXN7_HUMAN	UBXN7	UBX domain-containing protein 7
ADGYNQPDSK		10	547.741	2	1093.46	0.9993	0.007002	1	171532			FALSE	sp|O60506|HNRPQ_HUMAN	O60506	HNRPQ_HUMAN	SYNCRIP	Heterogeneous nuclear ribonucleoprotein Q	HNRNPR	sp|O43390|HNRPR_HUMAN
ADGYVDNLAEAVDLLLQHADK		21	757.381	3	2269.12	1	4.635e-10	2	25221.2			TRUE	sp|Q9H008|LHPP_HUMAN	Q9H008	LHPP_HUMAN	LHPP	Phospholysine phosphohistidine inorganic pyrophosphate phosphatase
ADGYVLEGK		9	951.478	1	950.468	1	2.054e-05	3	484976			TRUE	sp|P62241|RS8_HUMAN	P62241	RS8_HUMAN	RPS8	40S ribosomal protein S8
ADHDFVVQEDFMK		13	790.856	2	1579.7	1	1.278e-06	2	184645			TRUE	sp|P62333|PRS10_HUMAN	P62333	PRS10_HUMAN	PSMC6	26S proteasome regulatory subunit 10B
ADHDFVVQEDFMK	ADHDFVVQEDFM[15.9949]K	13	798.854	2	1595.69	1	6.053e-06	2	66678.9	12M(15.9949)		TRUE	sp|P62333|PRS10_HUMAN	P62333	PRS10_HUMAN	PSMC6	26S proteasome regulatory subunit 10B
ADHGEPIGR		9	476.236	2	950.452	1	9.515e-09	5	1.534e+06			FALSE	sp|P08238|HS90B_HUMAN	P08238	HS90B_HUMAN	HSP90AB1	Heat shock protein HSP 90-beta	HSP90AB3P	sp|Q58FF7|H90B3_HUMAN
ADHNPDSDSTPR	n[42.0106]ADHNPDSDSTPR	12	677.287	2	1352.56	0.9981	0.01211	2	28177.9	N-term(42.0106)		TRUE	sp|Q96BT3|CENPT_HUMAN	Q96BT3	CENPT_HUMAN	CENPT	Centromere protein T
ADHPPAEVTSHAASGAK		17	549.269	3	1644.78	1	5.031e-08	1				TRUE	sp|Q9UHB6|LIMA1_HUMAN	Q9UHB6	LIMA1_HUMAN	LIMA1	LIM domain and actin-binding protein 1
ADHQPLTEASYVNLPTIALCNTDSPLR	ADHQPLTEASYVNLPTIALC[57.0215]NTDSPLR	27	999.498	3	2995.49	1	0	12	3.75443e+06	20C(57.0215)		TRUE	sp|P08865|RSSA_HUMAN	P08865	RSSA_HUMAN	RPSA	40S ribosomal protein SA
ADHQPLTEASYVNLPTIALCNTDSPLR	ADHQPLTEASYVNLPTIALC[57.0215]NTDSPLR	27	1498.74	2	2995.47	0.9998	0.001458	5	245885	20C(57.0215)		TRUE	sp|P08865|RSSA_HUMAN	P08865	RSSA_HUMAN	RPSA	40S ribosomal protein SA
ADHSFSDGVPSDSVEAAK	n[42.0106]ADHSFSDGVPSDSVEAAK	18	930.916	2	1859.82	1	0.0001033	3	732732	N-term(42.0106)		TRUE	sp|Q99733|NP1L4_HUMAN	Q99733	NP1L4_HUMAN	NAP1L4	Nucleosome assembly protein 1-like 4
ADHTLSSLEPAYSAK		15	795.394	2	1588.77	1	8.072e-07	1	105041			TRUE	sp|Q5VW32|BROX_HUMAN	Q5VW32	BROX_HUMAN	BROX	BRO1 domain-containing protein BROX
ADHVQSLAQLENLCK	n[42.0106]ADHVQSLAQLENLC[57.0215]K	15	884.438	2	1766.87	1	3.52e-10	1	289470	14C(57.0215), N-term(42.0106)		TRUE	sp|Q9UIA9|XPO7_HUMAN	Q9UIA9	XPO7_HUMAN	XPO7	Exportin-7
ADIDISGPNVDVDVPDVNIEGPDAK		25	1282.62	2	2563.23	1	1.695e-09	3	165346			TRUE	sp|Q09666|AHNK_HUMAN	Q09666	AHNK_HUMAN	AHNAK	Neuroblast differentiation-associated protein AHNAK
ADIDVSGPK		9	901.462	1	900.455	1	3.615e-05	4	826176			TRUE	sp|Q09666|AHNK_HUMAN	Q09666	AHNK_HUMAN	AHNAK	Neuroblast differentiation-associated protein AHNAK
ADIDVSGPSVDTDAPDLDIEGPEGK		25	1256.58	2	2511.15	1	2.355e-06	2	146603			TRUE	sp|Q09666|AHNK_HUMAN	Q09666	AHNK_HUMAN	AHNAK	Neuroblast differentiation-associated protein AHNAK
ADIEISGPK		9	929.494	1	928.485	0.9995	0.0002477	1	188256			TRUE	sp|Q09666|AHNK_HUMAN	Q09666	AHNK_HUMAN	AHNAK	Neuroblast differentiation-associated protein AHNAK
ADIEMPFDPSK		11	625.292	2	1248.57	1	7.764e-05	1	73232.2			TRUE	sp|O75369|FLNB_HUMAN	O75369	FLNB_HUMAN	FLNB	Filamin-B
ADIEVACYGYEGIDAVK	ADIEVAC[57.0215]YGYEGIDAVK	17	936.938	2	1871.86	1	1.2e-13	2	176985	7C(57.0215)		TRUE	sp|P05198|IF2A_HUMAN	P05198	IF2A_HUMAN	EIF2S1	Eukaryotic translation initiation factor 2 subunit 1
ADIFMFDEPSSYLDVK		16	938.937	2	1877.87	1	1.227e-05	4	486019			TRUE	sp|P61221|ABCE1_HUMAN	P61221	ABCE1_HUMAN	ABCE1	ATP-binding cassette sub-family E member 1
ADIFVDPVLHTACALDIK	ADIFVDPVLHTAC[57.0215]ALDIK	18	999.522	2	1997.03	1	5.252e-09	2	47364.4	13C(57.0215)		TRUE	sp|Q92896|GSLG1_HUMAN	Q92896	GSLG1_HUMAN	GLG1	Golgi apparatus protein 1
ADIFVDPVLHTACALDIK	ADIFVDPVLHTAC[57.0215]ALDIK	18	666.684	3	1997.02	1	1.319e-08	1		13C(57.0215)		TRUE	sp|Q92896|GSLG1_HUMAN	Q92896	GSLG1_HUMAN	GLG1	Golgi apparatus protein 1
ADIGVAMGIAGSDVSK		16	745.88	2	1489.75	1	1.003e-05	3	116994			TRUE	sp|P05023|AT1A1_HUMAN	P05023	AT1A1_HUMAN	ATP1A1	Sodium/potassium-transporting ATPase subunit alpha-1	ATP1A3	sp|P13637|AT1A3_HUMAN
ADIGVAMGIAGSDVSK	ADIGVAM[15.9949]GIAGSDVSK	16	753.877	2	1505.74	1	3.89e-08	1	118864	7M(15.9949)		TRUE	sp|P05023|AT1A1_HUMAN	P05023	AT1A1_HUMAN	ATP1A1	Sodium/potassium-transporting ATPase subunit alpha-1	ATP1A3	sp|P13637|AT1A3_HUMAN
ADIIHACDIVEDAAIAYGYNNIQMTLPK	ADIIHAC[57.0215]DIVEDAAIAYGYNNIQMTLPK	28	1040.51	3	3118.5	1	1.928e-06	1	32843.8	7C(57.0215)		TRUE	sp|Q9NSD9|SYFB_HUMAN	Q9NSD9	SYFB_HUMAN	FARSB	Phenylalanine--tRNA ligase beta subunit
ADIIVSELLGSFADNELSPECLDGAQHFLK	ADIIVSELLGSFADNELSPEC[57.0215]LDGAQHFLK	30	1096.87	3	3287.61	1	0	2	97317.7	21C(57.0215)		TRUE	sp|O14744|ANM5_HUMAN	O14744	ANM5_HUMAN	PRMT5	Protein arginine N-methyltransferase 5
ADIIYPGHGPVIHNAEAK		18	634.667	3	1900.97	1	3.867e-06	1	67838.1			TRUE	sp|Q53H82|LACB2_HUMAN	Q53H82	LACB2_HUMAN	LACTB2	Endoribonuclease LACTB2
ADIIYPGHGPVIHNAEAK		18	951.497	2	1900.99	1	6.935e-11	1	82032.9			TRUE	sp|Q53H82|LACB2_HUMAN	Q53H82	LACB2_HUMAN	LACTB2	Endoribonuclease LACTB2
ADIQTER	n[42.0106]ADIQTER	7	874.427	1	873.414	0.978	0.003996	1	3.01308e+06	N-term(42.0106)		TRUE	sp|P62280|RS11_HUMAN	P62280	RS11_HUMAN	RPS11	40S ribosomal protein S11
ADISLDELIR	n[42.0106]ADISLDELIR	10	593.819	2	1185.62	0.9951	0.03144	1	55606.3	N-term(42.0106)		TRUE	sp|Q9BY77|PDIP3_HUMAN	Q9BY77	PDIP3_HUMAN	POLDIP3	Polymerase delta-interacting protein 3
ADIWALGCLLYK	ADIWALGC[57.0215]LLYK	12	711.876	2	1421.73	0.9987	0.008808	1	37646.4	8C(57.0215)		FALSE	sp|Q9NSY1|BMP2K_HUMAN	Q9NSY1	BMP2K_HUMAN	BMP2K	BMP-2-inducible protein kinase	AAK1	sp|Q2M2I8|AAK1_HUMAN
ADIWSFGITAIELATGAAPYHK		22	778.071	3	2331.19	0.9999	0.0001213	1	41180.4			TRUE	sp|O95747|OXSR1_HUMAN	O95747	OXSR1_HUMAN	OXSR1	Serine/threonine-protein kinase
ADIWSLGITAIELAK		15	800.951	2	1599.89	1	3.005e-11	4	138791			TRUE	sp|Q9P289|STK26_HUMAN	Q9P289	STK26_HUMAN	STK26	Serine/threonine-protein kinase 26	STK25	sp|O00506|STK25_HUMAN
ADKPDMGEIASFDK	n[42.0106]ADKPDMGEIASFDK	14	783.361	2	1564.7	1	7.071e-05	14	8988240	N-term(42.0106)		TRUE	sp|P63313|TYB10_HUMAN	P63313	TYB10_HUMAN	TMSB10	Thymosin beta-10
ADKPDMGEIASFDK	n[42.0106]ADKPDM[15.9949]GEIASFDK	14	791.359	2	1580.71	1	4.124e-11	6	5.47922e+06	6M(15.9949), N-term(42.0106)		TRUE	sp|P63313|TYB10_HUMAN	P63313	TYB10_HUMAN	TMSB10	Thymosin beta-10
ADKPDMGEIASFDK		14	762.356	2	1522.7	0.957	0.1175	1	33179.5			TRUE	sp|P63313|TYB10_HUMAN	P63313	TYB10_HUMAN	TMSB10	Thymosin beta-10
ADLAAVEAK		9	887.483	1	886.476	0.9837	0.00824	1	109751			TRUE	sp|Q14204|DYHC1_HUMAN	Q14204	DYHC1_HUMAN	DYNC1H1	Cytoplasmic dynein 1 heavy chain 1
ADLATAPPHVTVVR		14	723.907	2	1445.8	1	4.545e-06	1	202317			TRUE	sp|Q8N1G4|LRC47_HUMAN	Q8N1G4	LRC47_HUMAN	LRRC47	Leucine-rich repeat-containing protein 47
ADLELPWRPLYDMVER		16	668.34	3	2001.99	1	2.462e-06	2	66650.1			TRUE	sp|Q14997|PSME4_HUMAN	Q14997	PSME4_HUMAN	PSME4	Proteasome activator complex subunit 4
ADLEMQIENLK		11	652.332	2	1302.65	1	0.0002452	3	1.22083e+06			TRUE	sp|Q04695|K1C17_HUMAN	Q04695	K1C17_HUMAN	KRT17	Keratin, type I cytoskeletal 17
ADLEMQIENLK	ADLEM[15.9949]QIENLK	11	660.329	2	1318.64	1	1.542e-05	3	518770	5M(15.9949)		TRUE	sp|Q04695|K1C17_HUMAN	Q04695	K1C17_HUMAN	KRT17	Keratin, type I cytoskeletal 17
ADLESESFRPNLSDPSELLLPDQIEK		26	981.492	3	2941.46	1	0	1	63450.1			TRUE	sp|Q8N573|OXR1_HUMAN	Q8N573	OXR1_HUMAN	OXR1	Oxidation resistance protein 1
ADLFPILMR		9	538.302	2	1074.58	0.9422	0.07599	1	48671.3			TRUE	sp|O75691|UTP20_HUMAN	O75691	UTP20_HUMAN	UTP20	Small subunit processome component 20 homolog
ADLGALELWR		10	572.311	2	1142.6	0.9999	0.0003061	1	41125.9			TRUE	sp|Q99523|SORT_HUMAN	Q99523	SORT_HUMAN	SORT1	Sortilin
ADLGVSGPK		9	843.457	1	842.447	0.9914	0.002696	1	136907			TRUE	sp|Q09666|AHNK_HUMAN	Q09666	AHNK_HUMAN	AHNAK	Neuroblast differentiation-associated protein AHNAK
ADLHDEEDEQDILLAQDLEDMWEQK		25	1010.12	3	3027.32	1	7.79e-12	1	48984.4			TRUE	sp|Q9H2W6|RM46_HUMAN	Q9H2W6	RM46_HUMAN	MRPL46	39S ribosomal protein L46, mitochondrial
ADLIAYLK		8	906.529	1	905.521	0.9897	0.004827	2	477115			TRUE	sp|P99999|CYC_HUMAN	P99999	CYC_HUMAN	CYCS	Cytochrome c
ADLINNLGTIAK		12	621.856	2	1241.7	1	5.14e-07	5	4.67534e+06			FALSE	sp|P08238|HS90B_HUMAN	P08238	HS90B_HUMAN	HSP90AB1	Heat shock protein HSP 90-beta	HSP90AA1, HSP90AA2P, HSP90AB2P	sp|P07900|HS90A_HUMAN, sp|Q14568|HS902_HUMAN, sp|Q58FF8|H90B2_HUMAN
ADLIPYQDSPEGPDHSSASSGVPNPPK		27	921.435	3	2761.28	1	9.796e-05	2	87227.1			TRUE	sp|Q8WUA4|TF3C2_HUMAN	Q8WUA4	TF3C2_HUMAN	GTF3C2	General transcription factor 3C polypeptide 2
ADLLGSILSSMEKPPSLGDQETR	n[42.0106]ADLLGSILSSMEKPPSLGDQETR	23	1243.63	2	2485.23	1	0.000124	3	60906.5	N-term(42.0106)		TRUE	sp|O75391|SPAG7_HUMAN	O75391	SPAG7_HUMAN	SPAG7	Sperm-associated antigen 7
ADLLGSILSSMEKPPSLGDQETR	n[42.0106]ADLLGSILSSMEKPPSLGDQETR	23	829.419	3	2485.24	1	3e-13	2	60971.2	N-term(42.0106)		TRUE	sp|O75391|SPAG7_HUMAN	O75391	SPAG7_HUMAN	SPAG7	Sperm-associated antigen 7
ADLLGSILSSMEKPPSLGDQETR	n[42.0106]ADLLGSILSSM[15.9949]EKPPSLGDQETR	23	834.751	3	2501.25	1	7.185e-09	1	11426.9	11M(15.9949), N-term(42.0106)		TRUE	sp|O75391|SPAG7_HUMAN	O75391	SPAG7_HUMAN	SPAG7	Sperm-associated antigen 7
ADLLLSTQPGR		11	585.827	2	1169.64	0.9995	0.00356	2	127353			TRUE	sp|P08195|4F2_HUMAN	P08195	4F2_HUMAN	SLC3A2	4F2 cell-surface antigen heavy chain
ADLLLSTQPGREEGSPLELER		21	770.736	3	2309.18	1	1.165e-11	2	236622			TRUE	sp|P08195|4F2_HUMAN	P08195	4F2_HUMAN	SLC3A2	4F2 cell-surface antigen heavy chain
ADLNQGIGEPQSPSR		15	784.887	2	1567.76	1	1.608e-09	3	792332			TRUE	sp|Q96C19|EFHD2_HUMAN	Q96C19	EFHD2_HUMAN	EFHD2	EF-hand domain-containing protein D2
ADLPEGVAVSGPSPAEFCR	ADLPEGVAVSGPSPAEFC[57.0215]R	19	979.967	2	1957.92	1	1.591e-11	3	118795	18C(57.0215)		TRUE	sp|Q8IXI1|MIRO2_HUMAN	Q8IXI1	MIRO2_HUMAN	RHOT2	Mitochondrial Rho GTPase 2
ADLPLLTSTFLGSHMFSCCPEGR	ADLPLLTSTFLGSHMFSC[57.0215]C[57.0215]PEGR	23	866.071	3	2595.18	1	0	1	82938.8	18C(57.0215), 19C(57.0215)		TRUE	sp|P41214|EIF2D_HUMAN	P41214	EIF2D_HUMAN	EIF2D	Eukaryotic translation initiation factor 2D
ADLQNHLDTAQNALQDK		17	947.966	2	1893.92	1	1.137e-10	1	90671.9			TRUE	sp|Q15075|EEA1_HUMAN	Q15075	EEA1_HUMAN	EEA1	Early endosome antigen 1
ADLQNHLDTAQNALQDK		17	632.313	3	1893.91	1	8.038e-07	1	51245.6			TRUE	sp|Q15075|EEA1_HUMAN	Q15075	EEA1_HUMAN	EEA1	Early endosome antigen 1
ADLSELLK		8	888.504	1	887.495	0.9828	0.008156	1	106712			FALSE	sp|P30519|HMOX2_HUMAN	P30519	HMOX2_HUMAN	HMOX2	Heme oxygenase 2	GOLGA8R	sp|I6L899|GOG8R_HUMAN
ADLSGSVLDCANLQGVK	ADLSGSVLDC[57.0215]ANLQGVK	17	873.938	2	1745.86	1	8.708e-11	1	121076	10C(57.0215)		TRUE	sp|Q7L273|KCTD9_HUMAN	Q7L273	KCTD9_HUMAN	KCTD9	BTB/POZ domain-containing protein KCTD9
ADLSIPDLHEIVTEELEER		19	736.706	3	2207.08	1	8.98e-12	2	58062.5			TRUE	sp|Q86X10|RLGPB_HUMAN	Q86X10	RLGPB_HUMAN	RALGAPB	Ral GTPase-activating protein subunit beta
ADLSLADALTEPSPDIEGEIK	n[42.0106]ADLSLADALTEPSPDIEGEIK	21	1113.55	2	2225.1	1	1.141e-09	6	1.10394e+06	N-term(42.0106)		TRUE	sp|P27816|MAP4_HUMAN	P27816	MAP4_HUMAN	MAP4	Microtubule-associated protein 4
ADLTAEMISAPLGDFR		16	853.924	2	1705.83	1	1.736e-09	1	86670.8			TRUE	sp|Q9H3Q1|BORG4_HUMAN	Q9H3Q1	BORG4_HUMAN	CDC42EP4	Cdc42 effector protein 4
ADLTALFLPR		10	558.824	2	1115.63	1	1.931e-05	6	87642.7			TRUE	sp|Q13045|FLII_HUMAN	Q13045	FLII_HUMAN	FLII	Protein flightless-1 homolog
ADLTEYLSTHYK		12	720.854	2	1439.7	1	1.188e-07	2	462026			TRUE	sp|P31930|QCR1_HUMAN	P31930	QCR1_HUMAN	UQCRC1	Cytochrome b-c1 complex subunit 1, mitochondrial
ADLVIVGAEGVVENGGIINK		20	984.044	2	1966.07	1	3.16e-12	1	50268.9			TRUE	sp|Q14232|EI2BA_HUMAN	Q14232	EI2BA_HUMAN	EIF2B1	Translation initiation factor eIF-2B subunit alpha
ADLVWQPWEDLESSR		15	915.936	2	1829.86	0.9999	0.0008147	1	49592.6			TRUE	sp|Q6PJG2|EMSA1_HUMAN	Q6PJG2	EMSA1_HUMAN	ELMSAN1	ELM2 and SANT domain-containing protein 1
ADLYLEGK		8	908.472	1	907.464	0.9855	0.009581	1	129323			TRUE	sp|Q9NSE4|SYIM_HUMAN	Q9NSE4	SYIM_HUMAN	IARS2	Isoleucine--tRNA ligase, mitochondrial
ADMDQFTASISETPVDVR		18	991.462	2	1980.91	1	1.258e-11	1	65566.6			TRUE	sp|Q06481|APLP2_HUMAN	Q06481	APLP2_HUMAN	APLP2	Amyloid-like protein 2
ADMETLQR		8	963.456	1	962.447	0.9884	0.006052	1	149236			TRUE	sp|P26639|SYTC_HUMAN	P26639	SYTC_HUMAN	TARS	Threonine--tRNA ligase, cytoplasmic
ADMETLQR	ADM[15.9949]ETLQR	8	979.451	1	978.444	0.9859	0.00372	1	49118.1	3M(15.9949)		TRUE	sp|P26639|SYTC_HUMAN	P26639	SYTC_HUMAN	TARS	Threonine--tRNA ligase, cytoplasmic
ADMGGAATICSAIVSAAK	ADMGGAATIC[57.0215]SAIVSAAK	18	847.416	2	1692.82	1	1.962e-09	1	105725	10C(57.0215)		TRUE	sp|P28838|AMPL_HUMAN	P28838	AMPL_HUMAN	LAP3	Cytosol aminopeptidase
ADMLCNSQSNDILQHQGSNCGGTSNK	ADMLC[57.0215]NSQSNDILQHQGSNC[57.0215]GGTSNK	26	946.073	3	2835.19	1	1.534e-10	1	85387.6	20C(57.0215), 5C(57.0215)		TRUE	sp|Q9NUQ3|TXLNG_HUMAN	Q9NUQ3	TXLNG_HUMAN	TXLNG	Gamma-taxilin
ADMVIEAVFEDLSLK		15	840.432	2	1678.85	1	5.714e-08	1	32126.5			TRUE	sp|P40939|ECHA_HUMAN	P40939	ECHA_HUMAN	HADHA	Trifunctional enzyme subunit alpha, mitochondrial
ADMVIEAVFEDLSLK	ADM[15.9949]VIEAVFEDLSLK	15	848.429	2	1694.84	1	1.83e-10	3	55551	3M(15.9949)		TRUE	sp|P40939|ECHA_HUMAN	P40939	ECHA_HUMAN	HADHA	Trifunctional enzyme subunit alpha, mitochondrial
ADMVNEDLLSDGTSENESGFWDSFK		25	1397.1	2	2792.18	0.9999	0.0007503	1	19270.9			TRUE	sp|Q9NYU2|UGGG1_HUMAN	Q9NYU2	UGGG1_HUMAN	UGGT1	UDP-glucose:glycoprotein glucosyltransferase 1
ADNAFMLLTQAR		12	675.845	2	1349.67	1	5.386e-05	2	63321.5			FALSE	sp|Q9H0C5|BTBD1_HUMAN	Q9H0C5	BTBD1_HUMAN	BTBD1	BTB/POZ domain-containing protein 1	BTBD2	sp|Q9BX70|BTBD2_HUMAN
ADNDAGNAAIDSLLNYETVK		20	1047.5	2	2093	1	8.988e-09	1	186956			TRUE	sp|O75027|ABCB7_HUMAN	O75027	ABCB7_HUMAN	ABCB7	ATP-binding cassette sub-family B member 7, mitochondrial
ADNEPSCSPAAQELLTR	ADNEPSC[57.0215]SPAAQELLTR	17	929.934	2	1857.85	1	1.03e-05	2	96844.8	7C(57.0215)		TRUE	sp|Q9C0D5|TANC1_HUMAN	Q9C0D5	TANC1_HUMAN	TANC1	Protein TANC1
ADNFEYSDPVDGSISR		16	886.392	2	1770.77	1	1.342e-06	2	526399			TRUE	sp|P36871|PGM1_HUMAN	P36871	PGM1_HUMAN	PGM1	Phosphoglucomutase-1
ADNNQAPPGSIAQDCK	ADNNQAPPGSIAQDC[57.0215]K	16	843.381	2	1684.75	0.9969	0.01559	1	31081.3	15C(57.0215)		TRUE	sp|Q9NUL3|STAU2_HUMAN	Q9NUL3	STAU2_HUMAN	STAU2	Double-stranded RNA-binding protein Staufen homolog 2
ADNTIEGDNNEQNYIK		16	919.413	2	1836.81	0.9975	0.01491	1	31132.3			TRUE	sp|Q7Z333|SETX_HUMAN	Q7Z333	SETX_HUMAN	SETX	Probable helicase senataxin
ADNVVNIAR		9	971.527	1	970.518	0.8978	0.1478	1	19704			TRUE	sp|Q92621|NU205_HUMAN	Q92621	NU205_HUMAN	NUP205	Nuclear pore complex protein Nup205
ADPAFGLESSGIAGTTSDEPERIEESGNDEAR		32	1103.17	3	3306.48	1	5e-14	2	87171.1			TRUE	sp|Q8TAQ2|SMRC2_HUMAN	Q8TAQ2	SMRC2_HUMAN	SMARCC2	SWI/SNF complex subunit SMARCC2
ADPDCSNGQPQAAPTPGAPQNR	ADPDC[57.0215]SNGQPQAAPTPGAPQNR	22	1125	2	2247.99	1	0.0004273	3	36745.5	5C(57.0215)		TRUE	sp|Q9BW85|YJU2_HUMAN	Q9BW85	YJU2_HUMAN	YJU2	Splicing factor YJU2
ADPDGPEAQAEACSGER	ADPDGPEAQAEAC[57.0215]SGER	17	880.363	2	1758.71	1	1.048e-07	2	499310	13C(57.0215)		TRUE	sp|Q9NX24|NHP2_HUMAN	Q9NX24	NHP2_HUMAN	NHP2	H/ACA ribonucleoprotein complex subunit 2
ADPDVLTEVPAALK	n[42.0106]ADPDVLTEVPAALK	14	740.898	2	1479.78	1	1.704e-07	1	71512.2	N-term(42.0106)		TRUE	sp|P29083|T2EA_HUMAN	P29083	T2EA_HUMAN	GTF2E1	General transcription factor IIE subunit 1
ADPDVTLAGQEAIFILAR		18	950.512	2	1899.02	1	1e-13	1	81393.7			TRUE	sp|Q9NR33|DPOE4_HUMAN	Q9NR33	DPOE4_HUMAN	POLE4	DNA polymerase epsilon subunit 4
ADPEAAWEPTEAEAR		15	821.871	2	1641.72	1	3.669e-05	3	371316			TRUE	sp|Q9UBT2|SAE2_HUMAN	Q9UBT2	SAE2_HUMAN	UBA2	SUMO-activating enzyme subunit 2
ADPECCSILHGLVAAVETLCK	ADPEC[57.0215]C[57.0215]SILHGLVAAVETLC[57.0215]K	21	781.71	3	2342.1	0.9999	0.0001566	2	37549.8	20C(57.0215), 5C(57.0215), 6C(57.0215)		TRUE	sp|Q9NVM9|INT13_HUMAN	Q9NVM9	INT13_HUMAN	INTS13	Integrator complex subunit 13
ADPEVCCFITK	n[42.0106]ADPEVC[57.0215]C[57.0215]FITK	11	691.31	2	1380.6	0.9999	0.001262	1	35005.7	6C(57.0215), 7C(57.0215), N-term(42.0106)		TRUE	sp|Q7Z2W4|ZCCHV_HUMAN	Q7Z2W4	ZCCHV_HUMAN	ZC3HAV1	Zinc finger CCCH-type antiviral protein 1
ADPFSFEGPEIVDCDGCTIDWK	ADPFSFEGPEIVDC[57.0215]DGC[57.0215]TIDWK	22	1279.55	2	2558.08	1	6.902e-08	3	328501	14C(57.0215), 17C(57.0215)		TRUE	sp|Q99733|NP1L4_HUMAN	Q99733	NP1L4_HUMAN	NAP1L4	Nucleosome assembly protein 1-like 4
ADPIVGSLEPGIYAGYFDWK		20	1099.54	2	2197.07	1	0	1	91779.5			TRUE	sp|Q96KP1|EXOC2_HUMAN	Q96KP1	EXOC2_HUMAN	EXOC2	Exocyst complex component 2
ADPNHLVDDLLTPCSPGDPGAIEMTWMDVPGDK	ADPNHLVDDLLTPC[57.0215]SPGDPGAIEMTWMDVPGDK	33	1188.54	3	3562.6	1	1.533e-05	2	24608.3	14C(57.0215)		TRUE	sp|O75351|VPS4B_HUMAN	O75351	VPS4B_HUMAN	VPS4B	Vacuolar protein sorting-associated protein 4B
ADPQEAINCLMR	ADPQEAINC[57.0215]LMR	12	709.332	2	1416.65	1	8.7e-05	1	119013	9C(57.0215)		TRUE	sp|P54920|SNAA_HUMAN	P54920	SNAA_HUMAN	NAPA	Alpha-soluble NSF attachment protein
ADPSHFELLK		10	578.803	2	1155.57	0.9066	0.01605	1	99136.9			TRUE	sp|Q15418|KS6A1_HUMAN	Q15418	KS6A1_HUMAN	RPS6KA1	Ribosomal protein S6 kinase alpha-1
ADPSIVQALSLYDGLV		16	830.943	2	1659.87	1	5.01e-07	2	58909.6			TRUE	sp|P62166|NCS1_HUMAN	P62166	NCS1_HUMAN	NCS1	Neuronal calcium sensor 1
ADPWQECMDYAVTLAR	n[42.0106]ADPWQEC[57.0215]MDYAVTLAR	16	984.435	2	1966.86	1	1.085e-06	2	64625.8	7C(57.0215), N-term(42.0106)		TRUE	sp|P29218|IMPA1_HUMAN	P29218	IMPA1_HUMAN	IMPA1	Inositol monophosphatase 1
ADQEEQIHPR		10	611.794	2	1221.57	0.997	0.0221	1	39009			TRUE	sp|Q9UHB6|LIMA1_HUMAN	Q9UHB6	LIMA1_HUMAN	LIMA1	LIM domain and actin-binding protein 1
ADQELLLYSHDNIICGITSVAFSK	ADQELLLYSHDNIIC[57.0215]GITSVAFSK	24	898.786	3	2693.33	1	1e-14	1	34030.9	15C(57.0215)		TRUE	sp|Q9HAV0|GBB4_HUMAN	Q9HAV0	GBB4_HUMAN	GNB4	Guanine nucleotide-binding protein subunit beta-4
ADQELLMYSHDNIICGITSVAFSR	ADQELLMYSHDNIIC[57.0215]GITSVAFSR	24	914.107	3	2739.3	1	0	1	48526.8	15C(57.0215)		TRUE	sp|P62879|GBB2_HUMAN	P62879	GBB2_HUMAN	GNB2	Guanine nucleotide-binding protein G(I)/G(S)/G(T) subunit beta-2
ADQFEYVMYGK	ADQFEYVM[15.9949]YGK	11	683.803	2	1365.59	0.9999	0.0007199	1	62278.4	8M(15.9949)		TRUE	sp|P52434|RPAB3_HUMAN	P52434	RPAB3_HUMAN	POLR2H	DNA-directed RNA polymerases I, II, and III subunit RPABC3
ADQIETQQLMR		11	666.832	2	1331.65	1	0.000192	1	94230.9			FALSE	sp|Q9H4M9|EHD1_HUMAN	Q9H4M9	EHD1_HUMAN	EHD1	EH domain-containing protein 1	EHD3	sp|Q9NZN3|EHD3_HUMAN
ADQIETQQLMR	ADQIETQQLM[15.9949]R	11	674.83	2	1347.64	0.9997	0.002753	1	58951.3	10M(15.9949)		FALSE	sp|Q9H4M9|EHD1_HUMAN	Q9H4M9	EHD1_HUMAN	EHD1	EH domain-containing protein 1	EHD3	sp|Q9NZN3|EHD3_HUMAN
ADQLTEEQIAEFK	n[42.0106]ADQLTEEQIAEFK	13	782.38	2	1562.75	1	4.702e-10	4	3.19669e+06	N-term(42.0106)		TRUE	sp|P0DP23|CALM1_HUMAN	P0DP23	CALM1_HUMAN	CALM1	Calmodulin-1	CALM2, CALM3	sp|P0DP24|CALM2_HUMAN, sp|P0DP25|CALM3_HUMAN
ADQLYLENIDEFVTDQNK	n[42.0106]ADQLYLENIDEFVTDQNK	18	1099.02	2	2196.02	1	2.805e-09	2	73559.3	N-term(42.0106)		TRUE	sp|Q15054|DPOD3_HUMAN	Q15054	DPOD3_HUMAN	POLD3	DNA polymerase delta subunit 3
ADQQYECVAEIGEGAYGK	ADQQYEC[57.0215]VAEIGEGAYGK	18	994.439	2	1986.86	1	4.37e-08	3	188511	7C(57.0215)		TRUE	sp|Q00534|CDK6_HUMAN	Q00534	CDK6_HUMAN	CDK6	Cyclin-dependent kinase 6
ADQVDTQQLMR		11	652.817	2	1303.61	0.9986	0.01221	1	42830.1			TRUE	sp|Q9H223|EHD4_HUMAN	Q9H223	EHD4_HUMAN	EHD4	EH domain-containing protein 4
ADRDESSPYAAMLAAQDVAQR		21	755.69	3	2264.05	1	9.1e-13	2	297148			TRUE	sp|P62263|RS14_HUMAN	P62263	RS14_HUMAN	RPS14	40S ribosomal protein S14
ADRDESSPYAAMLAAQDVAQR	ADRDESSPYAAM[15.9949]LAAQDVAQR	21	761.022	3	2280.04	1	1.748e-09	1	101018	12M(15.9949)		TRUE	sp|P62263|RS14_HUMAN	P62263	RS14_HUMAN	RPS14	40S ribosomal protein S14
ADSCTNSEGSSQPEEQLK	ADSC[57.0215]TNSEGSSQPEEQLK	18	983.918	2	1965.82	1	1.335e-05	1	19867.1	4C(57.0215)		TRUE	sp|Q9UGU0|TCF20_HUMAN	Q9UGU0	TCF20_HUMAN	TCF20	Transcription factor 20
ADSDVADDVPVAQETVQVIPGSK		23	1170.58	2	2339.14	1	1.886e-06	1	32810.7			TRUE	sp|Q9H1P3|OSBL2_HUMAN	Q9H1P3	OSBL2_HUMAN	OSBPL2	Oxysterol-binding protein-related protein 2
ADSELQLVEQR	n[42.0106]ADSELQLVEQR	11	665.336	2	1328.66	1	2.116e-07	1	193312	N-term(42.0106)		TRUE	sp|P07741|APT_HUMAN	P07741	APT_HUMAN	APRT	Adenine phosphoribosyltransferase
ADSEPESPLNASYVYK		16	885.415	2	1768.81	1	9.327e-06	2	78857.7			TRUE	sp|Q5T1V6|DDX59_HUMAN	Q5T1V6	DDX59_HUMAN	DDX59	Probable ATP-dependent RNA helicase DDX59
ADSGLLLK	n[42.0106]ADSGLLLK	8	858.493	1	857.485	1	2.37e-05	1	274551	N-term(42.0106)		TRUE	sp|Q5SY16|NOL9_HUMAN	Q5SY16	NOL9_HUMAN	NOL9	Polynucleotide 5'-hydroxyl-kinase NOL9
ADSGLREPQEDSQK	n[42.0106]ADSGLREPQEDSQK	14	801.374	2	1600.73	1	2.663e-07	1	147429	N-term(42.0106)		TRUE	sp|Q8NFQ8|TOIP2_HUMAN	Q8NFQ8	TOIP2_HUMAN	TOR1AIP2	Torsin-1A-interacting protein 2
ADSGPTQPPLSLSPAPETK		19	946.984	2	1891.95	1	5.512e-08	2	183566			TRUE	sp|O15027|SC16A_HUMAN	O15027	SC16A_HUMAN	SEC16A	Protein transport protein Sec16A
ADSGTAGGAALAAPAPGPGSGGPGPR	n[42.0106]ADSGTAGGAALAAPAPGPGSGGPGPR	26	720.354	3	2158.04	1	5.84e-12	2	75780.3	N-term(42.0106)		TRUE	sp|Q96C90|PP14B_HUMAN	Q96C90	PP14B_HUMAN	PPP1R14B	Protein phosphatase 1 regulatory subunit 14B
ADSGTAGGAALAAPAPGPGSGGPGPR	n[42.0106]ADSGTAGGAALAAPAPGPGSGGPGPR	26	1080.03	2	2158.04	1	3e-14	2	638921	N-term(42.0106)		TRUE	sp|Q96C90|PP14B_HUMAN	Q96C90	PP14B_HUMAN	PPP1R14B	Protein phosphatase 1 regulatory subunit 14B
ADSLLAVVK		9	915.551	1	914.543	0.9899	0.004923	1	127160			FALSE	sp|Q14151|SAFB2_HUMAN	Q14151	SAFB2_HUMAN	SAFB2	Scaffold attachment factor B2	SAFB	sp|Q15424|SAFB1_HUMAN
ADSLLEDITDIPK		13	715.375	2	1428.74	0.9983	0.003807	1	40504.7			TRUE	sp|Q9BQL6|FERM1_HUMAN	Q9BQL6	FERM1_HUMAN	FERMT1	Fermitin family homolog 1
ADSPSIDYAELLQHFEK		17	981.976	2	1961.94	1	1.572e-09	2	42109			TRUE	sp|Q08AM6|VAC14_HUMAN	Q08AM6	VAC14_HUMAN	VAC14	Protein VAC14 homolog
ADSPSIDYAELLQHFEK		17	654.986	3	1961.93	1	3.158e-06	1	63045.4			TRUE	sp|Q08AM6|VAC14_HUMAN	Q08AM6	VAC14_HUMAN	VAC14	Protein VAC14 homolog
ADSRDPASDQMQHWK	n[42.0106]ADSRDPASDQMQHWK	15	605.269	3	1812.78	1	1.896e-06	1	46665.7	N-term(42.0106)		TRUE	sp|P04040|CATA_HUMAN	P04040	CATA_HUMAN	CAT	Catalase
ADTEEEFLAFR		11	664.312	2	1326.61	1	5.845e-05	1	156071			TRUE	sp|P46013|KI67_HUMAN	P46013	KI67_HUMAN	MKI67	Proliferation marker protein Ki-67
ADTGLDDDIENEADISMYGK		20	1086.47	2	2170.92	1	3.455e-08	1	45658			TRUE	sp|O95235|KI20A_HUMAN	O95235	KI20A_HUMAN	KIF20A	Kinesin-like protein KIF20A
ADTLDPALLRPGR		13	697.891	2	1393.76	0.9998	0.001558	3	128044			TRUE	sp|P43686|PRS6B_HUMAN	P43686	PRS6B_HUMAN	PSMC4	26S proteasome regulatory subunit 6B
ADTLTPEECQQFK	ADTLTPEEC[57.0215]QQFK	13	783.859	2	1565.7	1	4.855e-06	1	376948	9C(57.0215)		TRUE	sp|Q16181|SEPT7_HUMAN	Q16181	SEPT7_HUMAN	SEPTIN7	Septin-7
ADTNLGNILLNVLIPPNMPCTR	ADTNLGNILLNVLIPPNMPC[57.0215]TR	22	1218.64	2	2435.26	1	2.183e-08	1	27055.9	20C(57.0215)		TRUE	sp|Q9UKX7|NUP50_HUMAN	Q9UKX7	NUP50_HUMAN	NUP50	Nuclear pore complex protein Nup50
ADTNLGNILLNVLIPPNMPCTR	ADTNLGNILLNVLIPPNMPC[57.0215]TR	22	812.763	3	2435.27	1	2.399e-06	1	28254.8	20C(57.0215)		TRUE	sp|Q9UKX7|NUP50_HUMAN	Q9UKX7	NUP50_HUMAN	NUP50	Nuclear pore complex protein Nup50
ADTNLGNILLNVLIPPNMPCTR	ADTNLGNILLNVLIPPNM[15.9949]PC[57.0215]TR	22	1226.64	2	2452.27	1	7.217e-11	4	93472.7	18M(15.9949), 20C(57.0215)		TRUE	sp|Q9UKX7|NUP50_HUMAN	Q9UKX7	NUP50_HUMAN	NUP50	Nuclear pore complex protein Nup50
ADTNLGNILLNVLIPPNMPCTR	ADTNLGNILLNVLIPPNM[15.9949]PC[57.0215]TR	22	818.094	3	2451.25	1	1.747e-05	1	62530.3	18M(15.9949), 20C(57.0215)		TRUE	sp|Q9UKX7|NUP50_HUMAN	Q9UKX7	NUP50_HUMAN	NUP50	Nuclear pore complex protein Nup50
ADTQDEWTPGTAVLTSPVLVPGCPSK	ADTQDEWTPGTAVLTSPVLVPGC[57.0215]PSK	26	1363.67	2	2726.33	1	1.538e-06	2	18303.3	23C(57.0215)		TRUE	sp|Q9UIS9|MBD1_HUMAN	Q9UIS9	MBD1_HUMAN	MBD1	Methyl-CpG-binding domain protein 1
ADTQTYQPYNK		11	664.809	2	1327.6	1	2.364e-05	4	1.00899e+06			TRUE	sp|P84090|ERH_HUMAN	P84090	ERH_HUMAN	ERH	Enhancer of rudimentary homolog
ADTQYILPNDIGVSSLDCR	n[42.0106]ADTQYILPNDIGVSSLDC[57.0215]R	19	1090.02	2	2178.03	1	3.528e-06	4	203248	18C(57.0215), N-term(42.0106)		TRUE	sp|Q9NY33|DPP3_HUMAN	Q9NY33	DPP3_HUMAN	DPP3	Dipeptidyl peptidase 3
ADTSLNNCEGAAGSTSEK	ADTSLNNC[57.0215]EGAAGSTSEK	18	906.389	2	1810.76	1	1.218e-08	2	122678	8C(57.0215)		TRUE	sp|O76080|ZFAN5_HUMAN	O76080	ZFAN5_HUMAN	ZFAND5	AN1-type zinc finger protein 5
ADTSQEICSPR	ADTSQEIC[57.0215]SPR	11	632.285	2	1262.55	0.9989	0.01005	2	174758	8C(57.0215)		TRUE	sp|P52948|NUP98_HUMAN	P52948	NUP98_HUMAN	NUP98	Nuclear pore complex protein Nup98-Nup96
ADTSSQGALVFLSK		14	712.375	2	1422.73	1	2.785e-09	1	147217			TRUE	sp|Q7Z417|NUFP2_HUMAN	Q7Z417	NUFP2_HUMAN	NUFIP2	Nuclear fragile X mental retardation-interacting protein 2
ADTTPNGPQGAGAVQFMMTNK	n[42.0106]ADTTPNGPQGAGAVQFMMTNK	21	1089.5	2	2177.98	1	5.039e-07	3	247396	N-term(42.0106)		TRUE	sp|P57088|TMM33_HUMAN	P57088	TMM33_HUMAN	TMEM33	Transmembrane protein 33
ADTTPNGPQGAGAVQFMMTNK	n[42.0106]ADTTPNGPQGAGAVQFM[15.9949]MTNK	21	1097.5	2	2192.98	1	1.508e-07	2	45338	17M(15.9949), N-term(42.0106)		TRUE	sp|P57088|TMM33_HUMAN	P57088	TMM33_HUMAN	TMEM33	Transmembrane protein 33
ADTTSTVTPVPGQEK		15	765.886	2	1529.75	1	4.418e-10	1	77106.1			TRUE	sp|Q9H9B1|EHMT1_HUMAN	Q9H9B1	EHMT1_HUMAN	EHMT1	Histone-lysine N-methyltransferase EHMT1
ADTTTGSAAGPPLSEDDK		18	866.897	2	1731.78	1	4.8e-07	2	91097.8			TRUE	sp|Q9H9B1|EHMT1_HUMAN	Q9H9B1	EHMT1_HUMAN	EHMT1	Histone-lysine N-methyltransferase EHMT1
ADTTTPTTSAITASR		15	747.376	2	1492.73	1	4.596e-06	1	70468.3			TRUE	sp|Q15059|BRD3_HUMAN	Q15059	BRD3_HUMAN	BRD3	Bromodomain-containing protein 3
ADVDVQPYAFTTK		13	727.862	2	1453.71	1	1.569e-05	1	142739			TRUE	sp|Q9BZE4|NOG1_HUMAN	Q9BZE4	NOG1_HUMAN	GTPBP4	Nucleolar GTP-binding protein 1
ADVDVSGPK		9	887.447	1	886.438	0.9997	0.0001851	1	362620			TRUE	sp|Q09666|AHNK_HUMAN	Q09666	AHNK_HUMAN	AHNAK	Neuroblast differentiation-associated protein AHNAK
ADVDVSGPK		9	444.227	2	886.433	0.9943	0.01394	2	21483.5			TRUE	sp|Q09666|AHNK_HUMAN	Q09666	AHNK_HUMAN	AHNAK	Neuroblast differentiation-associated protein AHNAK
ADVEDGEETCALASHSGSSGSK	n[42.0106]ADVEDGEETC[57.0215]ALASHSGSSGSK	22	1118.47	2	2234.92	1	2.751e-07	1	79443.9	10C(57.0215), N-term(42.0106)		TRUE	sp|Q9UBF6|RBX2_HUMAN	Q9UBF6	RBX2_HUMAN	RNF7	RING-box protein 2
ADVEEEFLAFR		11	663.322	2	1324.63	1	0.0003979	1	74823.5			TRUE	sp|P46013|KI67_HUMAN	P46013	KI67_HUMAN	MKI67	Proliferation marker protein Ki-67
ADVEEEFLALR		11	646.33	2	1290.64	1	2.157e-06	2	189717			TRUE	sp|P46013|KI67_HUMAN	P46013	KI67_HUMAN	MKI67	Proliferation marker protein Ki-67
ADVFHAYLSLLK		12	688.882	2	1375.75	1	9.365e-09	2	268458			TRUE	sp|Q86VP6|CAND1_HUMAN	Q86VP6	CAND1_HUMAN	CAND1	Cullin-associated NEDD8-dissociated protein 1
ADVFPGNDSTASQDVANR	n[42.0106]ADVFPGNDSTASQDVANR	18	953.432	2	1905.86	0.9739	0.00404	1	650485	N-term(42.0106)		TRUE	sp|P17252|KPCA_HUMAN	P17252	KPCA_HUMAN	PRKCA	Protein kinase C alpha type
ADVGFAMGIAGTDVAK		16	761.882	2	1521.75	1	3.872e-09	1	165479			FALSE	sp|P20020|AT2B1_HUMAN	P20020	AT2B1_HUMAN	ATP2B1	Plasma membrane calcium-transporting ATPase 1	ATP2B2, ATP2B3, ATP2B4	sp|P23634|AT2B4_HUMAN, sp|Q01814|AT2B2_HUMAN, sp|Q16720|AT2B3_HUMAN
ADVGFAMGIAGTDVAK	ADVGFAM[15.9949]GIAGTDVAK	16	769.88	2	1537.72	1	5.403e-08	1	50483.3	7M(15.9949)		FALSE	sp|P20020|AT2B1_HUMAN	P20020	AT2B1_HUMAN	ATP2B1	Plasma membrane calcium-transporting ATPase 1	ATP2B2, ATP2B3, ATP2B4	sp|P23634|AT2B4_HUMAN, sp|Q01814|AT2B2_HUMAN, sp|Q16720|AT2B3_HUMAN
ADVILSDMAPNATGFR		16	839.417	2	1676.82	1	1.43e-07	1	309425			TRUE	sp|Q9UI43|MRM2_HUMAN	Q9UI43	MRM2_HUMAN	MRM2	rRNA methyltransferase 2, mitochondrial
ADVIPVHYYLIPPPTK		16	912.009	2	1822.01	1	2.94e-06	2	67984.3			TRUE	sp|P29144|TPP2_HUMAN	P29144	TPP2_HUMAN	TPP2	Tripeptidyl-peptidase 2
ADVIPVHYYLIPPPTK		16	608.341	3	1821.99	1	6.636e-07	2	98830.8			TRUE	sp|P29144|TPP2_HUMAN	P29144	TPP2_HUMAN	TPP2	Tripeptidyl-peptidase 2
ADVIQATGDAICIFR	ADVIQATGDAIC[57.0215]IFR	15	825.419	2	1649.83	1	7.715e-08	6	435221	12C(57.0215)		TRUE	sp|Q08945|SSRP1_HUMAN	Q08945	SSRP1_HUMAN	SSRP1	FACT complex subunit SSRP1
ADVLAFPSSGFTDLAEIVSR		20	1048.04	2	2094.06	1	5.703e-10	2	225160			TRUE	sp|Q8IY17|PLPL6_HUMAN	Q8IY17	PLPL6_HUMAN	PNPLA6	Neuropathy target esterase
ADVLDLHEAGGEDFAMDEDGDESIHK	n[42.0106]ADVLDLHEAGGEDFAMDEDGDESIHK	26	953.075	3	2856.21	1	0	1	219236	N-term(42.0106)		TRUE	sp|Q9Y5S9|RBM8A_HUMAN	Q9Y5S9	RBM8A_HUMAN	RBM8A	RNA-binding protein 8A
ADVLDLHEAGGEDFAMDEDGDESIHK	n[42.0106]ADVLDLHEAGGEDFAM[15.9949]DEDGDESIHK	26	958.407	3	2872.2	1	3.3e-13	2	81897.2	16M(15.9949), N-term(42.0106)		TRUE	sp|Q9Y5S9|RBM8A_HUMAN	Q9Y5S9	RBM8A_HUMAN	RBM8A	RNA-binding protein 8A
ADVLSEEAILK		11	594.33	2	1186.64	0.9979	0.0134	1	104569			TRUE	sp|Q9Y6E2|BZW2_HUMAN	Q9Y6E2	BZW2_HUMAN	BZW2	Basic leucine zipper and W2 domain-containing protein 2
ADVLSVLR	n[42.0106]ADVLSVLR	8	914.531	1	913.523	0.9804	0.01704	1	304779	N-term(42.0106)		TRUE	sp|Q6P1J9|CDC73_HUMAN	Q6P1J9	CDC73_HUMAN	CDC73	Parafibromin
ADVLTTGAGNPVGDK		15	707.862	2	1413.71	1	1.218e-05	2	119623			TRUE	sp|P04040|CATA_HUMAN	P04040	CATA_HUMAN	CAT	Catalase
ADVPLPLDLLPSFWK		15	855.977	2	1709.93	0.9999	0.0002576	1	15353.9			TRUE	sp|Q9Y4D8|HECD4_HUMAN	Q9Y4D8	HECD4_HUMAN	HECTD4	Probable E3 ubiquitin-protein ligase HECTD4
ADVQAVVSAVTLLR		14	721.422	2	1440.83	1	4.651e-05	1	34149.4			TRUE	sp|Q14146|URB2_HUMAN	Q14146	URB2_HUMAN	URB2	Unhealthy ribosome biogenesis protein 2 homolog
ADVQTDAGCLSEPVASALIPVK	ADVQTDAGC[57.0215]LSEPVASALIPVK	22	1121.08	2	2240.14	1	2.54e-06	1	25459.1	9C(57.0215)		TRUE	sp|Q9Y4K1|CRBG1_HUMAN	Q9Y4K1	CRBG1_HUMAN	CRYBG1	Beta/gamma crystallin domain-containing protein 1
ADVTTAFPTLGTDQVSELVPGK		22	1123.58	2	2245.15	1	4.427e-09	2	252895			TRUE	sp|P41214|EIF2D_HUMAN	P41214	EIF2D_HUMAN	EIF2D	Eukaryotic translation initiation factor 2D
ADVVESWIGEK		11	616.812	2	1231.6	1	3.431e-05	1	47962.9			TRUE	sp|Q13813|SPTN1_HUMAN	Q13813	SPTN1_HUMAN	SPTAN1	Spectrin alpha chain, non-erythrocytic 1
ADVVVGK	n[42.0106]ADVVVGK	7	729.414	1	728.407	0.9844	0.006419	2	612087	N-term(42.0106)		TRUE	sp|Q9NRG0|CHRC1_HUMAN	Q9NRG0	CHRC1_HUMAN	CHRAC1	Chromatin accessibility complex protein 1
ADVVVSGPK		9	871.488	1	870.48	1	3.483e-05	2	247403			TRUE	sp|Q09666|AHNK_HUMAN	Q09666	AHNK_HUMAN	AHNAK	Neuroblast differentiation-associated protein AHNAK
ADWLDSIRPQK		11	664.851	2	1327.69	1	0.0003407	1	56667.4			TRUE	sp|Q9H300|PARL_HUMAN	Q9H300	PARL_HUMAN	PARL	Presenilins-associated rhomboid-like protein, mitochondrial
ADWLSHYWMPK		11	717.337	2	1432.66	1	3.464e-09	3	150293			TRUE	sp|P08243|ASNS_HUMAN	P08243	ASNS_HUMAN	ASNS	Asparagine synthetase [glutamine-hydrolyzing]
ADWLSHYWMPK	ADWLSHYWM[15.9949]PK	11	725.335	2	1448.66	1	7.417e-06	2	83576.2	9M(15.9949)		TRUE	sp|P08243|ASNS_HUMAN	P08243	ASNS_HUMAN	ASNS	Asparagine synthetase [glutamine-hydrolyzing]
ADYEIASK		8	896.436	1	895.428	0.9921	0.002907	3	239642			FALSE	sp|Q9Y383|LC7L2_HUMAN	Q9Y383	LC7L2_HUMAN	LUC7L2	Putative RNA-binding protein Luc7-like 2	LUC7L	sp|Q9NQ29|LUC7L_HUMAN
ADYFNMPVHMVPTELVEK		18	707.345	3	2119	1	1.48e-12	1	46043.2			TRUE	sp|P41229|KDM5C_HUMAN	P41229	KDM5C_HUMAN	KDM5C	Lysine-specific demethylase 5C
ADYNLTR		7	852.421	1	851.411	0.9978	0.0009985	1	76134			TRUE	sp|P26640|SYVC_HUMAN	P26640	SYVC_HUMAN	VARS	Valine--tRNA ligase
ADYSTVPPPSSGSAGGGGGGGGGGGVNDAFK	n[42.0106]ADYSTVPPPSSGSAGGGGGGGGGGGVNDAFK	31	1340.1	2	2678.18	0.9998	0.000873	3	368899	N-term(42.0106)		TRUE	sp|Q96AE4|FUBP1_HUMAN	Q96AE4	FUBP1_HUMAN	FUBP1	Far upstream element-binding protein 1
ADYSTVPPPSSGSAGGGGGGGGGGGVNDAFK	n[42.0106]ADYSTVPPPSSGSAGGGGGGGGGGGVNDAFK	31	893.735	3	2678.18	1	1.19e-12	1	235814	N-term(42.0106)		TRUE	sp|Q96AE4|FUBP1_HUMAN	Q96AE4	FUBP1_HUMAN	FUBP1	Far upstream element-binding protein 1
AEAAAAAGGTGLGAGASYGSAADR		24	1011.98	2	2022.95	0.9953	0.002772	1				TRUE	sp|O00116|ADAS_HUMAN	O00116	ADAS_HUMAN	AGPS	Alkyldihydroxyacetonephosphate synthase, peroxisomal
AEAAALSTQCR	AEAAALSTQC[57.0215]R	11	589.285	2	1176.55	1	8.929e-06	1	27817.9	10C(57.0215)		TRUE	sp|Q9H6T0|ESRP2_HUMAN	Q9H6T0	ESRP2_HUMAN	ESRP2	Epithelial splicing regulatory protein 2
AEAAASALADADADLEER		18	894.916	2	1787.84	1	6.45e-12	1	204573			TRUE	sp|O43633|CHM2A_HUMAN	O43633	CHM2A_HUMAN	CHMP2A	Charged multivesicular body protein 2a
AEAALLLLPEAAAER	n[42.0106]AEAALLLLPEAAAER	15	790.438	2	1578.86	1	0.0003053	2	63047.1	N-term(42.0106)		TRUE	sp|Q96JB2|COG3_HUMAN	Q96JB2	COG3_HUMAN	COG3	Conserved oligomeric Golgi complex subunit 3
AEAEAAAVHGAR		12	576.791	2	1151.57	1	2.996e-07	1	80914.8			TRUE	sp|Q5T8P6|RBM26_HUMAN	Q5T8P6	RBM26_HUMAN	RBM26	RNA-binding protein 26
AEAEAGSPRPDPR		13	676.831	2	1351.65	1	0.0002695	2	77793.3			TRUE	sp|P58107|EPIPL_HUMAN	P58107	EPIPL_HUMAN	EPPK1	Epiplakin
AEAEAQAEELSFPR		14	774.37	2	1546.72	1	4.26e-08	1	196794			TRUE	sp|P11498|PYC_HUMAN	P11498	PYC_HUMAN	PC	Pyruvate carboxylase, mitochondrial
AEAEAWYQTK		10	598.783	2	1195.55	1	0.0002977	1	89602.6			TRUE	sp|P08729|K2C7_HUMAN	P08729	K2C7_HUMAN	KRT7	Keratin, type II cytoskeletal 7	KRT79	sp|Q5XKE5|K2C79_HUMAN
AEAEGVPTTPGPASGSTFR	n[42.0106]AEAEGVPTTPGPASGSTFR	19	937.45	2	1872.89	1	1.005e-07	3	153744	N-term(42.0106)		TRUE	sp|Q86VR2|RETR3_HUMAN	Q86VR2	RETR3_HUMAN	RETREG3	Reticulophagy regulator 3
AEAELLQQQK		10	579.312	2	1156.61	0.9984	0.008071	1	136156			TRUE	sp|Q15149|PLEC_HUMAN	Q15149	PLEC_HUMAN	PLEC	Plectin
AEAENTSEVSTVLK		14	739.373	2	1476.73	1	1.612e-09	1	72373.1			TRUE	sp|Q16512|PKN1_HUMAN	Q16512	PKN1_HUMAN	PKN1	Serine/threonine-protein kinase N1
AEAESDALPDDTVIESEALPSDIAAEAR		28	1443.18	2	2885.35	1	2.611e-11	3	94201.3			TRUE	sp|Q9GZR7|DDX24_HUMAN	Q9GZR7	DDX24_HUMAN	DDX24	ATP-dependent RNA helicase DDX24
AEAESMYQIK		10	585.279	2	1168.54	1	6.387e-05	1	243514			TRUE	sp|P05787|K2C8_HUMAN	P05787	K2C8_HUMAN	KRT8	Keratin, type II cytoskeletal 8
AEAESMYQIK	AEAESM[15.9949]YQIK	10	593.276	2	1184.54	1	3.004e-05	1	318625	6M(15.9949)		TRUE	sp|P05787|K2C8_HUMAN	P05787	K2C8_HUMAN	KRT8	Keratin, type II cytoskeletal 8
AEAFQLYQEAAQLDMLLEK		19	1106.05	2	2210.09	1	1.1e-13	2	58582.9			TRUE	sp|O75955|FLOT1_HUMAN	O75955	FLOT1_HUMAN	FLOT1	Flotillin-1
AEAFQLYQEAAQLDMLLEK	AEAFQLYQEAAQLDM[15.9949]LLEK	19	1114.05	2	2226.08	1	0.0001185	1	34774.4	15M(15.9949)		TRUE	sp|O75955|FLOT1_HUMAN	O75955	FLOT1_HUMAN	FLOT1	Flotillin-1
AEAFVNTWSSMGQETVEK		18	1007.46	2	2012.91	0.9994	0.004429	1	38814.2			TRUE	sp|Q9Y6G5|COMDA_HUMAN	Q9Y6G5	COMDA_HUMAN	COMMD10	COMM domain-containing protein 10
AEAGAGSATEFQFR		14	721.339	2	1440.66	1	4.508e-07	5	2.43269e+06			TRUE	sp|P46783|RS10_HUMAN	P46783	RS10_HUMAN	RPS10	40S ribosomal protein S10	RPS10P5	sp|Q9NQ39|RS10L_HUMAN
AEAGDAALSVAEWLR	n[42.0106]AEAGDAALSVAEWLR	15	800.902	2	1599.79	1	2.479e-07	1	100191	N-term(42.0106)		TRUE	sp|Q96P48|ARAP1_HUMAN	Q96P48	ARAP1_HUMAN	ARAP1	Arf-GAP with Rho-GAP domain, ANK repeat and PH domain-containing protein 1
AEAGDNLGALVR		12	593.315	2	1184.61	1	5.379e-07	1	560688			TRUE	sp|P49411|EFTU_HUMAN	P49411	EFTU_HUMAN	TUFM	Elongation factor Tu, mitochondrial
AEAGEQPGTAER		12	608.284	2	1214.55	1	0.000185	1	123962			TRUE	sp|P56182|RRP1_HUMAN	P56182	RRP1_HUMAN	RRP1	Ribosomal RNA processing protein 1 homolog A
AEAGGGWEGSASYK		14	685.304	2	1368.59	1	3.074e-06	1	151295			TRUE	sp|Q969T9|WBP2_HUMAN	Q969T9	WBP2_HUMAN	WBP2	WW domain-binding protein 2
AEAGPEGVAPAPEGEK		16	754.865	2	1507.71	1	5.704e-08	2	1.15302e+06			TRUE	sp|Q9Y4L1|HYOU1_HUMAN	Q9Y4L1	HYOU1_HUMAN	HYOU1	Hypoxia up-regulated protein 1
AEAGVPAEFSIWTR		14	767.388	2	1532.76	1	5.537e-08	4	379218			TRUE	sp|P21333|FLNA_HUMAN	P21333	FLNA_HUMAN	FLNA	Filamin-A
AEAHHAEL		8	877.416	1	876.408	0.9584	0.04703	1	22637.5			TRUE	sp|Q99470|SDF2_HUMAN	Q99470	SDF2_HUMAN	SDF2	Stromal cell-derived factor 2
AEAIVYK		7	793.445	1	792.438	0.9725	0.02303	1	60363.5			TRUE	sp|P82933|RT09_HUMAN	P82933	RT09_HUMAN	MRPS9	28S ribosomal protein S9, mitochondrial
AEALEAAIENLNEAK		15	793.407	2	1585.8	1	1.855e-07	1	33076.8			TRUE	sp|Q9UJX4|APC5_HUMAN	Q9UJX4	APC5_HUMAN	ANAPC5	Anaphase-promoting complex subunit 5
AEALEDLVGFK		11	596.316	2	1192.65	0.9967	7.374e-05	2	160287			TRUE	sp|P46013|KI67_HUMAN	P46013	KI67_HUMAN	MKI67	Proliferation marker protein Ki-67
AEALLSHAPR		10	532.796	2	1063.57	0.9794	0.1003	1	21634.7			TRUE	sp|Q00536|CDK16_HUMAN	Q00536	CDK16_HUMAN	CDK16	Cyclin-dependent kinase 16
AEALTEPLNA		10	1028.53	1	1027.52	1	1.303e-07	1	50700.9			TRUE	sp|Q9NX76|CKLF6_HUMAN	Q9NX76	CKLF6_HUMAN	CMTM6	CKLF-like MARVEL transmembrane domain-containing protein 6
AEAMDLGK	n[42.0106]AEAMDLGK	8	876.413	1	875.406	0.9969	0.001263	1		N-term(42.0106)		TRUE	sp|Q9NYB0|TE2IP_HUMAN	Q9NYB0	TE2IP_HUMAN	TERF2IP	Telomeric repeat-binding factor 2-interacting protein 1
AEAMDLGK	n[42.0106]AEAM[15.9949]DLGK	8	892.408	1	891.399	0.9994	0.0003443	2	52652.6	4M(15.9949), N-term(42.0106)		TRUE	sp|Q9NYB0|TE2IP_HUMAN	Q9NYB0	TE2IP_HUMAN	TERF2IP	Telomeric repeat-binding factor 2-interacting protein 1
AEAPLHDPDLDFLEVAK		17	627.319	3	1878.93	1	2.116e-07	2	72083.2			TRUE	sp|Q9BY89|K1671_HUMAN	Q9BY89	K1671_HUMAN	KIAA1671	Uncharacterized protein KIAA1671
AEAPLPSPK		9	909.504	1	908.495	1	2.573e-05	2	55933.2			TRUE	sp|Q09666|AHNK_HUMAN	Q09666	AHNK_HUMAN	AHNAK	Neuroblast differentiation-associated protein AHNAK
AEAQIAAK		8	801.446	1	800.439	0.9906	0.003529	2	137820			TRUE	sp|P00505|AATM_HUMAN	P00505	AATM_HUMAN	GOT2	Aspartate aminotransferase, mitochondrial
AEAQQVEALPGPSLDQWHR		19	1066.53	2	2131.04	1	3.848e-07	2	74549.8			TRUE	sp|Q66PJ3|AR6P4_HUMAN	Q66PJ3	AR6P4_HUMAN	ARL6IP4	ADP-ribosylation factor-like protein 6-interacting protein 4
AEAQQVEALPGPSLDQWHR		19	711.355	3	2131.03	1	1.61e-12	2	191891			TRUE	sp|Q66PJ3|AR6P4_HUMAN	Q66PJ3	AR6P4_HUMAN	ARL6IP4	ADP-ribosylation factor-like protein 6-interacting protein 4
AEASAAGADSGAAVAAHR	n[42.0106]AEASAAGADSGAAVAAHR	18	812.887	2	1623.75	1	2.233e-11	1	48843.8	N-term(42.0106)		TRUE	sp|Q9Y4L5|RN115_HUMAN	Q9Y4L5	RN115_HUMAN	RNF115	E3 ubiquitin-protein ligase RNF115
AEASIQAGAGDGEWEESEVK		20	1031.96	2	2061.91	1	1.459e-11	2	205920			TRUE	sp|Q09666|AHNK_HUMAN	Q09666	AHNK_HUMAN	AHNAK	Neuroblast differentiation-associated protein AHNAK
AEASPHPGR	n[42.0106]AEASPHPGR	9	482.236	2	962.452	0.9984	0.009495	2	66911.3	N-term(42.0106)		TRUE	sp|Q9BV68|RN126_HUMAN	Q9BV68	RN126_HUMAN	RNF126	E3 ubiquitin-protein ligase RNF126
AEASSANLGSGCEEK	n[42.0106]AEASSANLGSGC[57.0215]EEK	15	776.333	2	1550.64	1	1.392e-06	1	24423.3	12C(57.0215), N-term(42.0106)		TRUE	sp|Q6P1K2|PMF1_HUMAN	Q6P1K2	PMF1_HUMAN	PMF1	Polyamine-modulated factor 1
AEASSGDHPTDTEMK		15	788.333	2	1574.65	1	9.037e-09	2	420850			TRUE	sp|Q02790|FKBP4_HUMAN	Q02790	FKBP4_HUMAN	FKBP4	Peptidyl-prolyl cis-trans isomerase FKBP4
AEASSGDHPTDTEMK		15	525.891	3	1574.65	0.9999	0.0002474	1	261446			TRUE	sp|Q02790|FKBP4_HUMAN	Q02790	FKBP4_HUMAN	FKBP4	Peptidyl-prolyl cis-trans isomerase FKBP4
AEASSPVPYLSPETNPASSTSAVNHNVNLTNVR		33	1141.9	3	3422.67	1	1.941e-05	2	71912.4			TRUE	sp|Q07157|ZO1_HUMAN	Q07157	ZO1_HUMAN	TJP1	Tight junction protein ZO-1
AEAVESAQAGDK		12	588.28	2	1174.55	0.9999	0.0008107	1	303129			TRUE	sp|Q14566|MCM6_HUMAN	Q14566	MCM6_HUMAN	MCM6	DNA replication licensing factor MCM6
AEAVFHAPK	n[42.0106]AEAVFHAPK	9	506.267	2	1010.52	1	0.0002788	1	90914.5	N-term(42.0106)		TRUE	sp|Q8NCE0|SEN2_HUMAN	Q8NCE0	SEN2_HUMAN	TSEN2	tRNA-splicing endonuclease subunit Sen2
AEAVVNTVDISER		13	701.862	2	1401.72	0.9996	0.0001924	1	74035.4			TRUE	sp|Q8IY81|SPB1_HUMAN	Q8IY81	SPB1_HUMAN	FTSJ3	pre-rRNA 2'-O-ribose RNA methyltransferase FTSJ3
AEAYVLACTDQQYLVPK	AEAYVLAC[57.0215]TDQQYLVPK	17	984.99	2	1967.97	1	2.871e-10	1	130463	8C(57.0215)		TRUE	sp|O95602|RPA1_HUMAN	O95602	RPA1_HUMAN	POLR1A	DNA-directed RNA polymerase I subunit RPA1
AECEILMMVGLPAAGK	AEC[57.0215]EILMMVGLPAAGK	16	845.422	2	1688.84	1	7.918e-09	6	125656	3C(57.0215)		TRUE	sp|Q9BUJ2|HNRL1_HUMAN	Q9BUJ2	HNRL1_HUMAN	HNRNPUL1	Heterogeneous nuclear ribonucleoprotein U-like protein 1
AECEILMMVGLPAAGK	AEC[57.0215]EILMM[15.9949]VGLPAAGK	16	853.42	2	1704.83	1	1.481e-09	1	96920.6	3C(57.0215), 8M(15.9949)		TRUE	sp|Q9BUJ2|HNRL1_HUMAN	Q9BUJ2	HNRL1_HUMAN	HNRNPUL1	Heterogeneous nuclear ribonucleoprotein U-like protein 1
AECLEELGCLVESYGMNVCQPTPGK	AEC[57.0215]LEELGC[57.0215]LVESYGMNVC[57.0215]QPTPGK	25	1421.13	2	2841.25	0.9951	0.007638	1	18558.7	19C(57.0215), 3C(57.0215), 9C(57.0215)		TRUE	sp|Q14008|CKAP5_HUMAN	Q14008	CKAP5_HUMAN	CKAP5	Cytoskeleton-associated protein 5
AECLEELGCLVESYGMNVCQPTPGK	AEC[57.0215]LEELGC[57.0215]LVESYGMNVC[57.0215]QPTPGK	25	947.757	3	2840.25	1	1e-14	2	45772.2	19C(57.0215), 3C(57.0215), 9C(57.0215)		TRUE	sp|Q14008|CKAP5_HUMAN	Q14008	CKAP5_HUMAN	CKAP5	Cytoskeleton-associated protein 5
AECSAEQCYK	AEC[57.0215]SAEQC[57.0215]YK	10	623.247	2	1244.48	1	8.735e-05	1	133836	3C(57.0215), 8C(57.0215)		TRUE	sp|P48163|MAOX_HUMAN	P48163	MAOX_HUMAN	ME1	NADP-dependent malic enzyme
AEDADSSSGPLASSSLLAK		19	903.442	2	1804.87	0.9999	0.0003904	1	36176.8			TRUE	sp|Q03468|ERCC6_HUMAN	Q03468	ERCC6_HUMAN	ERCC6	DNA excision repair protein ERCC-6
AEDAYTSR		8	912.406	1	911.397	0.9897	0.005601	1	19789.7			TRUE	sp|O75153|CLU_HUMAN	O75153	CLU_HUMAN	CLUH	Clustered mitochondria protein homolog
AEDDAYTTFISETGK		15	824.373	2	1646.73	1	2.317e-07	1	45026.3			TRUE	sp|Q96RE7|NACC1_HUMAN	Q96RE7	NACC1_HUMAN	NACC1	Nucleus accumbens-associated protein 1
AEDDQPLPGVLLSLSGGLFR		20	1042.55	2	2083.1	1	1.569e-08	1	126379			FALSE	sp|Q5JPE7|NOMO2_HUMAN	Q5JPE7	NOMO2_HUMAN	NOMO2	Nodal modulator 2	NOMO1, NOMO3	sp|P69849|NOMO3_HUMAN, sp|Q15155|NOMO1_HUMAN
AEDDQPLPGVLLSLSGGLFR		20	695.372	3	2083.09	0.993	0.0216	1	20196.1			FALSE	sp|Q5JPE7|NOMO2_HUMAN	Q5JPE7	NOMO2_HUMAN	NOMO2	Nodal modulator 2	NOMO1, NOMO3	sp|P69849|NOMO3_HUMAN, sp|Q15155|NOMO1_HUMAN
AEDFQIEGYNPHPTIK		16	929.952	2	1857.88	1	3.97e-12	2	173093			TRUE	sp|P04818|TYSY_HUMAN	P04818	TYSY_HUMAN	TYMS	Thymidylate synthase
AEDFQIEGYNPHPTIK		16	620.304	3	1857.89	1	5.455e-06	3	76649.7			TRUE	sp|P04818|TYSY_HUMAN	P04818	TYSY_HUMAN	TYMS	Thymidylate synthase
AEDGENYDIK		10	577.254	2	1152.49	0.9998	0.001775	1	607453			TRUE	sp|O75347|TBCA_HUMAN	O75347	TBCA_HUMAN	TBCA	Tubulin-specific chaperone A
AEDGSVIDYELIDQDAR		17	954.945	2	1907.88	1	1.89e-10	4	1.22171e+06			TRUE	sp|P07355|ANXA2_HUMAN	P07355	ANXA2_HUMAN	ANXA2	Annexin A2
AEDIENDALSPEEQEECK	AEDIENDALSPEEQEEC[57.0215]K	18	1053.44	2	2104.87	1	4.85e-07	1	47833.8	17C(57.0215)		TRUE	sp|P49792|RBP2_HUMAN	P49792	RBP2_HUMAN	RANBP2	E3 SUMO-protein ligase RanBP2
AEDIPQMDDAFSQTVK		16	897.914	2	1793.81	1	9.566e-06	1	282921			TRUE	sp|Q9NZM1|MYOF_HUMAN	Q9NZM1	MYOF_HUMAN	MYOF	Myoferlin
AEDIPQMDDAFSQTVK	AEDIPQM[15.9949]DDAFSQTVK	16	905.912	2	1809.8	0.9986	0.01012	2	104575	7M(15.9949)		TRUE	sp|Q9NZM1|MYOF_HUMAN	Q9NZM1	MYOF_HUMAN	MYOF	Myoferlin
AEDLFQDAYYQSPETR		16	966.934	2	1931.86	1	0.0001551	1	32437.9			TRUE	sp|O95671|ASML_HUMAN	O95671	ASML_HUMAN	ASMTL	Probable bifunctional dTTP/UTP pyrophosphatase/methyltransferase protein
AEDLPLRK		8	471.274	2	940.53	0.9985	0.0109	1	37892.8			TRUE	sp|Q9BSJ8|ESYT1_HUMAN	Q9BSJ8	ESYT1_HUMAN	ESYT1	Extended synaptotagmin-1
AEDMETK	n[42.0106]AEDMETK	7	865.361	1	864.351	0.9903	0.004664	2	498978	N-term(42.0106)		TRUE	sp|P14854|CX6B1_HUMAN	P14854	CX6B1_HUMAN	COX6B1	Cytochrome c oxidase subunit 6B1
AEDMETK	n[42.0106]AEDM[15.9949]ETK	7	881.356	1	880.347	0.9749	0.02762	1	47141.5	4M(15.9949), N-term(42.0106)		TRUE	sp|P14854|CX6B1_HUMAN	P14854	CX6B1_HUMAN	COX6B1	Cytochrome c oxidase subunit 6B1
AEDNADTLALVFEAPNQEK		19	1038	2	2073.98	1	4.5e-13	7	1.58334e+06			TRUE	sp|P12004|PCNA_HUMAN	P12004	PCNA_HUMAN	PCNA	Proliferating cell nuclear antigen
AEDNADTLALVFEAPNQEK		19	692.336	3	2073.98	1	4.403e-05	1	165171			TRUE	sp|P12004|PCNA_HUMAN	P12004	PCNA_HUMAN	PCNA	Proliferating cell nuclear antigen
AEDNFEDIITKPPVR		15	872.449	2	1742.88	1	0.0002463	2	158040			TRUE	sp|Q9Y6G9|DC1L1_HUMAN	Q9Y6G9	DC1L1_HUMAN	DYNC1LI1	Cytoplasmic dynein 1 light intermediate chain 1
AEDNFEDIITKPPVR		15	581.968	3	1742.88	1	1.924e-06	4	455467			TRUE	sp|Q9Y6G9|DC1L1_HUMAN	Q9Y6G9	DC1L1_HUMAN	DYNC1LI1	Cytoplasmic dynein 1 light intermediate chain 1
AEDQHLVEMEDTLNK		15	886.412	2	1770.81	1	8.37e-09	3	60268.9			TRUE	sp|P30622|CLIP1_HUMAN	P30622	CLIP1_HUMAN	CLIP1	CAP-Gly domain-containing linker protein 1
AEDQHLVEMEDTLNK		15	591.277	3	1770.8	0.9986	0.001793	1	44074.1			TRUE	sp|P30622|CLIP1_HUMAN	P30622	CLIP1_HUMAN	CLIP1	CAP-Gly domain-containing linker protein 1
AEDSGEYHCVYHFVSAPK	AEDSGEYHC[57.0215]VYHFVSAPK	18	1048.46	2	2094.91	0.9999	0.0007848	2	27249.2	9C(57.0215)		TRUE	sp|Q9Y639|NPTN_HUMAN	Q9Y639	NPTN_HUMAN	NPTN	Neuroplastin
AEDSGEYHCVYHFVSAPK	AEDSGEYHC[57.0215]VYHFVSAPK	18	699.311	3	2094.9	1	1e-14	1	70568.7	9C(57.0215)		TRUE	sp|Q9Y639|NPTN_HUMAN	Q9Y639	NPTN_HUMAN	NPTN	Neuroplastin
AEDYDVVK		8	938.447	1	937.436	0.9983	0.0007265	1	35749.8			TRUE	sp|O75116|ROCK2_HUMAN	O75116	ROCK2_HUMAN	ROCK2	Rho-associated protein kinase 2
AEDYEENLQVMR		12	748.838	2	1495.66	1	2.614e-08	1	94210.2			TRUE	sp|Q02241|KIF23_HUMAN	Q02241	KIF23_HUMAN	KIF23	Kinesin-like protein KIF23
AEDYEENLQVMR	AEDYEENLQVM[15.9949]R	12	756.835	2	1511.66	1	0.0003298	1	53064	11M(15.9949)		TRUE	sp|Q02241|KIF23_HUMAN	Q02241	KIF23_HUMAN	KIF23	Kinesin-like protein KIF23
AEEAAVVAEQEDLLR		15	821.918	2	1641.83	1	5.008e-08	1	83723.3			TRUE	sp|Q92805|GOGA1_HUMAN	Q92805	GOGA1_HUMAN	GOLGA1	Golgin subfamily A member 1
AEEASHWLWSR		11	686.326	2	1370.64	0.9981	0.008995	1	162107			TRUE	sp|O15031|PLXB2_HUMAN	O15031	PLXB2_HUMAN	PLXNB2	Plexin-B2
AEEATEAQEVVEATPEGACTEPR	AEEATEAQEVVEATPEGAC[57.0215]TEPR	23	1237.55	2	2473.09	1	9.183e-08	1	70683	19C(57.0215)		TRUE	sp|O75683|SURF6_HUMAN	O75683	SURF6_HUMAN	SURF6	Surfeit locus protein 6
AEEDEILNR		9	544.764	2	1087.51	0.9999	0.0005452	3	186601			TRUE	sp|P27824|CALX_HUMAN	P27824	CALX_HUMAN	CANX	Calnexin
AEEDPEAADSGEPQNK		16	843.858	2	1685.69	1	4.418e-08	2	82893.1			TRUE	sp|Q9NYB0|TE2IP_HUMAN	Q9NYB0	TE2IP_HUMAN	TERF2IP	Telomeric repeat-binding factor 2-interacting protein 1
AEEDTQFNYHR		11	705.308	2	1408.6	1	0.0001642	2	174076			TRUE	sp|Q14683|SMC1A_HUMAN	Q14683	SMC1A_HUMAN	SMC1A	Structural maintenance of chromosomes protein 1A
AEEDVEPECIMEK	AEEDVEPEC[57.0215]IMEK	13	789.837	2	1577.66	1	2.933e-05	2	300446	9C(57.0215)		TRUE	sp|Q9UJU6|DBNL_HUMAN	Q9UJU6	DBNL_HUMAN	DBNL	Drebrin-like protein
AEEDVEPECIMEK	AEEDVEPEC[57.0215]IM[15.9949]EK	13	797.834	2	1593.65	1	0.0004696	1	126429	11M(15.9949), 9C(57.0215)		TRUE	sp|Q9UJU6|DBNL_HUMAN	Q9UJU6	DBNL_HUMAN	DBNL	Drebrin-like protein
AEEEIMK		7	849.402	1	848.392	0.987	0.007992	1	104955			TRUE	sp|O00425|IF2B3_HUMAN	O00425	IF2B3_HUMAN	IGF2BP3	Insulin-like growth factor 2 mRNA-binding protein 3
AEEELGELEAK		11	609.298	2	1216.58	0.999	0.009221	1				TRUE	sp|Q9UQE7|SMC3_HUMAN	Q9UQE7	SMC3_HUMAN	SMC3	Structural maintenance of chromosomes protein 3
AEEENEFQIPGR		12	709.831	2	1417.65	1	8.19e-06	1	220151			TRUE	sp|Q8N0X7|SPART_HUMAN	Q8N0X7	SPART_HUMAN	SPART	Spartin
AEEEVAK	n[42.0106]AEEEVAK	7	817.394	1	816.387	0.9006	0.05464	1	451101	N-term(42.0106)		TRUE	sp|Q9P2R3|ANFY1_HUMAN	Q9P2R3	ANFY1_HUMAN	ANKFY1	Rabankyrin-5
AEEFVVLSQEPSVTETIAPK		20	1087.57	2	2173.12	1	4.319e-09	1	55641.8			TRUE	sp|Q96L91|EP400_HUMAN	Q96L91	EP400_HUMAN	EP400	E1A-binding protein p400
AEEGIAAGGVMDVNTALQEVLK	n[42.0106]AEEGIAAGGVMDVNTALQEVLK	22	1129.07	2	2256.13	1	0	1	807491	N-term(42.0106)		TRUE	sp|P25398|RS12_HUMAN	P25398	RS12_HUMAN	RPS12	40S ribosomal protein S12
AEEGIAAGGVMDVNTALQEVLK	n[42.0106]AEEGIAAGGVM[15.9949]DVNTALQEVLK	22	1137.07	2	2272.12	1	0	11	2.18869e+06	11M(15.9949), N-term(42.0106)		TRUE	sp|P25398|RS12_HUMAN	P25398	RS12_HUMAN	RPS12	40S ribosomal protein S12
AEEGIAAGGVMDVNTALQEVLK	n[42.0106]AEEGIAAGGVM[15.9949]DVNTALQEVLK	22	758.383	3	2272.13	1	5.885e-10	3	155710	11M(15.9949), N-term(42.0106)		TRUE	sp|P25398|RS12_HUMAN	P25398	RS12_HUMAN	RPS12	40S ribosomal protein S12
AEEIANEMIEAAK		13	709.845	2	1417.67	1	3.085e-05	1	234814			TRUE	sp|P49588|SYAC_HUMAN	P49588	SYAC_HUMAN	AARS	Alanine--tRNA ligase, cytoplasmic
AEEIANEMIEAAK	AEEIANEM[15.9949]IEAAK	13	717.843	2	1433.67	1	0.0003728	1	55304.6	8M(15.9949)		TRUE	sp|P49588|SYAC_HUMAN	P49588	SYAC_HUMAN	AARS	Alanine--tRNA ligase, cytoplasmic
AEEILEK		7	831.446	1	830.437	0.9196	0.1641	1	1.27485e+06			FALSE	sp|P62913|RL11_HUMAN	P62913	RL11_HUMAN	RPL11	60S ribosomal protein L11	EMP3	sp|P54852|EMP3_HUMAN
AEEITIPADVTPEK		14	756.893	2	1511.77	1	8.088e-08	2	39822.6			TRUE	sp|Q8IXI1|MIRO2_HUMAN	Q8IXI1	MIRO2_HUMAN	RHOT2	Mitochondrial Rho GTPase 2
AEEIWQQSVIGDYLAR		16	939.473	2	1876.93	1	1.788e-11	2	83333.7			TRUE	sp|P17480|UBF1_HUMAN	P17480	UBF1_HUMAN	UBTF	Nucleolar transcription factor 1
AEELGLPILGVLR		13	690.416	2	1378.82	1	0.0002112	4	655632			TRUE	sp|P09110|THIK_HUMAN	P09110	THIK_HUMAN	ACAA1	3-ketoacyl-CoA thiolase, peroxisomal
AEELHYPLGER		11	657.328	2	1312.64	1	3.342e-06	4	212344			TRUE	sp|Q14257|RCN2_HUMAN	Q14257	RCN2_HUMAN	RCN2	Reticulocalbin-2
AEELIENEEPVVLTDTNLVYPALK		24	1350.2	2	2698.39	1	7.43e-12	2	56238.4			TRUE	sp|Q9NWT6|HIF1N_HUMAN	Q9NWT6	HIF1N_HUMAN	HIF1AN	Hypoxia-inducible factor 1-alpha inhibitor
AEELIENEEPVVLTDTNLVYPALK		24	900.472	3	2698.39	1	9.287e-06	1	44809.2			TRUE	sp|Q9NWT6|HIF1N_HUMAN	Q9NWT6	HIF1N_HUMAN	HIF1AN	Hypoxia-inducible factor 1-alpha inhibitor
AEELPSEK		8	902.447	1	901.438	0.9995	0.0002763	1	40627.7			TRUE	sp|Q969S3|ZN622_HUMAN	Q969S3	ZN622_HUMAN	ZNF622	Zinc finger protein 622
AEELTQTNMQLQNEVSMLK		19	1104.04	2	2206.07	1	4.08e-07	1	27174.7			TRUE	sp|Q02930|CREB5_HUMAN	Q02930	CREB5_HUMAN	CREB5	Cyclic AMP-responsive element-binding protein 5
AEEMDTEDRPEASGVDTEPR		20	745.322	3	2232.94	1	9.526e-08	1	57323.2			TRUE	sp|Q8N3D4|EH1L1_HUMAN	Q8N3D4	EH1L1_HUMAN	EHBP1L1	EH domain-binding protein 1-like protein 1
AEEMLSK		7	807.392	1	806.383	0.9892	0.00625	1	77646.1			TRUE	sp|P62993|GRB2_HUMAN	P62993	GRB2_HUMAN	GRB2	Growth factor receptor-bound protein 2
AEENTDQASPQEDYAGFER		19	1078.95	2	2155.89	1	6.372e-09	1	83253.6			TRUE	sp|Q9NU22|MDN1_HUMAN	Q9NU22	MDN1_HUMAN	MDN1	Midasin
AEEPMATEPAPAGAPGDLGSQPPAAK		26	1230.59	2	2459.16	1	5.047e-05	1	73142			TRUE	sp|O75153|CLU_HUMAN	O75153	CLU_HUMAN	CLUH	Clustered mitochondria protein homolog
AEEPSDLIGPEAPK		14	726.864	2	1451.71	1	3.632e-08	1	152567			TRUE	sp|Q8N5F7|NKAP_HUMAN	Q8N5F7	NKAP_HUMAN	NKAP	NF-kappa-B-activating protein
AEEQMLK		7	848.418	1	847.41	0.9429	0.0574	1	49248.4			TRUE	sp|Q14152|EIF3A_HUMAN	Q14152	EIF3A_HUMAN	EIF3A	Eukaryotic translation initiation factor 3 subunit A
AEETLEAWRPPPPCLTSLASCVPASSVLPTDR	AEETLEAWRPPPPC[57.0215]LTSLASC[57.0215]VPASSVLPTDR	32	1169.91	3	3506.72	1	0	1	5788.54	14C(57.0215), 21C(57.0215)		TRUE	sp|O43379|WDR62_HUMAN	O43379	WDR62_HUMAN	WDR62	WD repeat-containing protein 62
AEETSSPVIGELWSPDQTAEASHVSR		26	928.442	3	2782.3	1	1.209e-09	1	51205.4			TRUE	sp|Q86XL3|ANKL2_HUMAN	Q86XL3	ANKL2_HUMAN	ANKLE2	Ankyrin repeat and LEM domain-containing protein 2
AEEVATFFAK		10	556.785	2	1111.55	1	0.0001701	2	85926.2			TRUE	sp|P11387|TOP1_HUMAN	P11387	TOP1_HUMAN	TOP1	DNA topoisomerase 1
AEEWGVQYVETSAK		14	798.881	2	1595.75	1	6.202e-06	3	48679.7			TRUE	sp|P11234|RALB_HUMAN	P11234	RALB_HUMAN	RALB	Ras-related protein Ral-B
AEEYEFLTPVEEAPK		15	876.422	2	1750.83	1	1.133e-05	6	1.69194e+06			TRUE	sp|P52565|GDIR1_HUMAN	P52565	GDIR1_HUMAN	ARHGDIA	Rho GDP-dissociation inhibitor 1
AEFAAPSTDAPDK		13	660.309	2	1318.6	0.9999	0.0009885	1	45336.2			TRUE	sp|Q96B26|EXOS8_HUMAN	Q96B26	EXOS8_HUMAN	EXOSC8	Exosome complex component RRP43
AEFEDQDDEAR		11	662.768	2	1323.52	0.9995	0.004444	1	142699			TRUE	sp|Q14692|BMS1_HUMAN	Q14692	BMS1_HUMAN	BMS1	Ribosome biogenesis protein BMS1 homolog
AEFFADVVPAVR		12	660.851	2	1319.68	1	0.000264	1	173954			TRUE	sp|Q9UHY7|ENOPH_HUMAN	Q9UHY7	ENOPH_HUMAN	ENOPH1	Enolase-phosphatase E1
AEFGPPGPGAGSR		13	600.294	2	1198.57	0.9999	0.0008976	1	220197			TRUE	sp|Q9H4A4|AMPB_HUMAN	Q9H4A4	AMPB_HUMAN	RNPEP	Aminopeptidase B
AEFGSLGPLLCSQVVK	AEFGSLGPLLC[57.0215]SQVVK	16	852.953	2	1703.9	0.9999	0.0008096	1	73044.7	11C(57.0215)		TRUE	sp|P49848|TAF6_HUMAN	P49848	TAF6_HUMAN	TAF6	Transcription initiation factor TFIID subunit 6
AEFIFEWLR		9	605.816	2	1209.61	0.8997	0.3203	1	20973.3			TRUE	sp|Q86XA9|HTR5A_HUMAN	Q86XA9	HTR5A_HUMAN	HEATR5A	HEAT repeat-containing protein 5A
AEFIVGGK		8	820.456	1	819.448	0.9464	0.05961	1	682472			TRUE	sp|P48729|KC1A_HUMAN	P48729	KC1A_HUMAN	CSNK1A1	Casein kinase I isoform alpha
AEFTSYK	n[42.0106]AEFTSYK	7	887.415	1	886.407	0.9923	0.003147	1	136984	N-term(42.0106)		TRUE	sp|Q86V48|LUZP1_HUMAN	Q86V48	LUZP1_HUMAN	LUZP1	Leucine zipper protein 1
AEFWLDLQPQAK		12	723.375	2	1444.69	0.9997	8.678e-05	1	28930.5			TRUE	sp|Q05655|KPCD_HUMAN	Q05655	KPCD_HUMAN	PRKCD	Protein kinase C delta type
AEFYFQPWAQEAVCR	AEFYFQPWAQEAVC[57.0215]R	15	951.436	2	1900.85	1	3.217e-07	1	56974.5	14C(57.0215)		TRUE	sp|Q96GM5|SMRD1_HUMAN	Q96GM5	SMRD1_HUMAN	SMARCD1	SWI/SNF-related matrix-associated actin-dependent regulator of chromatin subfamily D member 1
AEGAAMLELVGSILR		15	765.421	2	1528.83	1	2.1e-10	1	57768.5			TRUE	sp|Q9H6E5|STPAP_HUMAN	Q9H6E5	STPAP_HUMAN	TUT1	Speckle targeted PIP5K1A-regulated poly(A) polymerase
AEGAATEEEGTPK		13	645.296	2	1288.58	1	3.695e-06	4	2.20482e+06			TRUE	sp|P80723|BASP1_HUMAN	P80723	BASP1_HUMAN	BASP1	Brain acid soluble protein 1
AEGDISNVANGFK		13	661.323	2	1320.63	1	3.089e-07	1	96655.2			TRUE	sp|Q9UBB4|ATX10_HUMAN	Q9UBB4	ATX10_HUMAN	ATXN10	Ataxin-10
AEGDLGPSWVCGFSNLESQVLEK	AEGDLGPSWVC[57.0215]GFSNLESQVLEK	23	1261.6	2	2521.18	0.9886	0.0591	1	50884.4	11C(57.0215)		TRUE	sp|Q15814|TBCC_HUMAN	Q15814	TBCC_HUMAN	TBCC	Tubulin-specific chaperone C
AEGDSAGTAGTPGGTPAGDK		20	858.887	2	1715.76	1	1.87e-12	3	85478.5			TRUE	sp|Q92925|SMRD2_HUMAN	Q92925	SMRD2_HUMAN	SMARCD2	SWI/SNF-related matrix-associated actin-dependent regulator of chromatin subfamily D member 2
AEGDVAALNR		10	508.262	2	1014.51	0.9998	0.001899	1	58674.7			TRUE	sp|P67936|TPM4_HUMAN	P67936	TPM4_HUMAN	TPM4	Tropomyosin alpha-4 chain
AEGDVAALNR		10	1015.52	1	1014.51	0.943	0.0699	1	153767			TRUE	sp|P67936|TPM4_HUMAN	P67936	TPM4_HUMAN	TPM4	Tropomyosin alpha-4 chain
AEGEPQEESPLK		12	657.314	2	1312.61	0.979	0.07469	1	25131.2			TRUE	sp|Q9NYF8|BCLF1_HUMAN	Q9NYF8	BCLF1_HUMAN	BCLAF1	Bcl-2-associated transcription factor 1
AEGFVDALHR		10	557.786	2	1113.55	1	1.013e-05	3	290298			TRUE	sp|Q96I24|FUBP3_HUMAN	Q96I24	FUBP3_HUMAN	FUBP3	Far upstream element-binding protein 3
AEGGGGGGRPGAPAAGDGK		19	769.869	2	1537.72	1	5.343e-06	1	50978			TRUE	sp|Q00839|HNRPU_HUMAN	Q00839	HNRPU_HUMAN	HNRNPU	Heterogeneous nuclear ribonucleoprotein U
AEGGYFGQIR		10	549.272	2	1096.52	0.9889	0.04244	1	37196.3			TRUE	sp|Q8NI27|THOC2_HUMAN	Q8NI27	THOC2_HUMAN	THOC2	THO complex subunit 2
AEGIPVEMVVIGDDSAFTVLK		21	1095.57	2	2189.13	1	7.982e-08	1	179700			TRUE	sp|Q3LXA3|TKFC_HUMAN	Q3LXA3	TKFC_HUMAN	TKFC	Triokinase/FMN cyclase
AEGIPVEMVVIGDDSAFTVLK	AEGIPVEM[15.9949]VVIGDDSAFTVLK	21	1103.57	2	2205.11	0.9924	0.01789	1	47094.1	8M(15.9949)		TRUE	sp|Q3LXA3|TKFC_HUMAN	Q3LXA3	TKFC_HUMAN	TKFC	Triokinase/FMN cyclase
AEGLQVGQDAR		11	572.291	2	1142.57	1	0.0002439	2	68700.2			TRUE	sp|Q8WWM7|ATX2L_HUMAN	Q8WWM7	ATX2L_HUMAN	ATXN2L	Ataxin-2-like protein
AEGLWNLFLPLEADPEK		17	971.501	2	1940.99	0.984	0.0791	1	19441.3			TRUE	sp|Q6JQN1|ACD10_HUMAN	Q6JQN1	ACD10_HUMAN	ACAD10	Acyl-CoA dehydrogenase family member 10
AEGPDVAVDLPK		12	605.819	2	1209.62	1	3.866e-05	4	425850			TRUE	sp|Q09666|AHNK_HUMAN	Q09666	AHNK_HUMAN	AHNAK	Neuroblast differentiation-associated protein AHNAK
AEGPEVDVNLPK		12	634.33	2	1266.64	1	6.061e-05	3	1.59438e+06			TRUE	sp|Q09666|AHNK_HUMAN	Q09666	AHNK_HUMAN	AHNAK	Neuroblast differentiation-associated protein AHNAK
AEGPGLSK		8	758.404	1	757.395	0.905	0.123	1	58633.6			TRUE	sp|O75369|FLNB_HUMAN	O75369	FLNB_HUMAN	FLNB	Filamin-B
AEGPGRGDEPSPS		13	628.281	2	1254.54	0.9765	0.003094	2	67808.7			TRUE	sp|Q9NVI7|ATD3A_HUMAN	Q9NVI7	ATD3A_HUMAN	ATAD3A	ATPase family AAA domain-containing protein 3A
AEGPVAVVVNGHTEGPAPAR		20	964.503	2	1927.97	1	2.991e-06	1				TRUE	sp|Q86UK7|ZN598_HUMAN	Q86UK7	ZN598_HUMAN	ZNF598	E3 ubiquitin-protein ligase ZNF598
AEGSAVSDPQHAAR	n[42.0106]AEGSAVSDPQHAAR	14	719.34	2	1436.66	1	5.07e-12	1	102204	N-term(42.0106)		TRUE	sp|Q9H2C0|GAN_HUMAN	Q9H2C0	GAN_HUMAN	GAN	Gigaxonin
AEGSDVANAVLDGADCIMLSGETAK	AEGSDVANAVLDGADC[57.0215]IM[15.9949]LSGETAK	25	1255.57	2	2510.13	1	1.092e-09	13	1784998	16C(57.0215), 18M(15.9949)		TRUE	sp|P14618|KPYM_HUMAN	P14618	KPYM_HUMAN	PKM	Pyruvate kinase PKM
AEGSDVANAVLDGADCIMLSGETAK	AEGSDVANAVLDGADC[57.0215]IMLSGETAK	25	1247.58	2	2493.13	1	0.0001062	21	7293753	16C(57.0215)		TRUE	sp|P14618|KPYM_HUMAN	P14618	KPYM_HUMAN	PKM	Pyruvate kinase PKM
AEGSDVANAVLDGADCIMLSGETAK	AEGSDVANAVLDGADC[57.0215]IMLSGETAK	25	832.053	3	2493.14	1	3.049e-06	8	2.44978e+06	16C(57.0215)		TRUE	sp|P14618|KPYM_HUMAN	P14618	KPYM_HUMAN	PKM	Pyruvate kinase PKM
AEGSEAAELAEIYAK		15	776.38	2	1550.75	1	8.73e-09	1	160855			TRUE	sp|Q9NUQ8|ABCF3_HUMAN	Q9NUQ8	ABCF3_HUMAN	ABCF3	ATP-binding cassette sub-family F member 3
AEGSSNSVVHAETK		14	708.342	2	1414.66	1	1.062e-08	2	27529.3			TRUE	sp|Q9NYV4|CDK12_HUMAN	Q9NYV4	CDK12_HUMAN	CDK12	Cyclin-dependent kinase 12
AEGSSTASSGSQLAEGK		17	783.866	2	1565.71	1	2.2e-13	2	274423			TRUE	sp|Q9NZB2|F120A_HUMAN	Q9NZB2	F120A_HUMAN	FAM120A	Constitutive coactivator of PPAR-gamma-like protein 1
AEGTAEAPLENGGGGDSGAGALER	n[42.0106]AEGTAEAPLENGGGGDSGAGALER	24	1114.51	2	2226.99	0.9884	0.02745	1	33404.3	N-term(42.0106)		TRUE	sp|Q96G46|DUS3L_HUMAN	Q96G46	DUS3L_HUMAN	DUS3L	tRNA-dihydrouridine(47) synthase [NAD(P)(+)]-like
AEGTFPGK		8	806.404	1	805.395	0.9537	0.05623	1	195024			TRUE	sp|P14854|CX6B1_HUMAN	P14854	CX6B1_HUMAN	COX6B1	Cytochrome c oxidase subunit 6B1
AEGTVFTEEDFQK		13	750.846	2	1499.67	1	6.575e-06	1	64115.4			TRUE	sp|Q86WX3|AROS_HUMAN	Q86WX3	AROS_HUMAN	RPS19BP1	Active regulator of SIRT1
AEGTVNEGRPESDAADHTGPK		21	713.33	3	2136.96	1	1.25e-09	2	102043			TRUE	sp|Q96EH3|MASU1_HUMAN	Q96EH3	MASU1_HUMAN	MALSU1	Mitochondrial assembly of ribosomal large subunit protein 1
AEGYAEGDLTLYHR		14	797.878	2	1593.74	1	4.547e-11	1	268989			TRUE	sp|Q8IY81|SPB1_HUMAN	Q8IY81	SPB1_HUMAN	FTSJ3	pre-rRNA 2'-O-ribose RNA methyltransferase FTSJ3
AEGYEVAHGGR		11	573.27	2	1144.52	1	5.515e-05	1	103262			TRUE	sp|P53041|PPP5_HUMAN	P53041	PPP5_HUMAN	PPP5C	Serine/threonine-protein phosphatase 5
AEHDQLLLNYAK		12	707.87	2	1413.73	1	1.632e-08	5	560562			TRUE	sp|P20700|LMNB1_HUMAN	P20700	LMNB1_HUMAN	LMNB1	Lamin-B1
AEHDSILAEK		10	556.783	2	1111.55	1	6.069e-05	2	914252			TRUE	sp|P26639|SYTC_HUMAN	P26639	SYTC_HUMAN	TARS	Threonine--tRNA ligase, cytoplasmic
AEHIPSGPLR		10	538.796	2	1075.57	0.9999	0.0007762	1	68736.1			TRUE	sp|Q9Y520|PRC2C_HUMAN	Q9Y520	PRC2C_HUMAN	PRRC2C	Protein PRRC2C
AEHLDHVMFR		10	418.873	3	1253.59	0.9741	0.05556	1	39520.7			TRUE	sp|O95394|AGM1_HUMAN	O95394	AGM1_HUMAN	PGM3	Phosphoacetylglucosamine mutase
AEHQQDSEDLFK		12	723.828	2	1445.64	1	2.038e-05	1	27769.4			TRUE	sp|Q9UH99|SUN2_HUMAN	Q9UH99	SUN2_HUMAN	SUN2	SUN domain-containing protein 2
AEHQVGEDGFLLK		13	721.867	2	1441.72	1	4.822e-09	1	98266.1			FALSE	sp|P42229|STA5A_HUMAN	P42229	STA5A_HUMAN	STAT5A	Signal transducer and activator of transcription 5A	STAT5B	sp|P51692|STA5B_HUMAN
AEIDLVCELAK	AEIDLVC[57.0215]ELAK	11	630.829	2	1259.64	0.9998	0.002245	1	91942.1	7C(57.0215)		TRUE	sp|Q6UB35|C1TM_HUMAN	Q6UB35	C1TM_HUMAN	MTHFD1L	Monofunctional C1-tetrahydrofolate synthase, mitochondrial
AEIDYSDAPDEFRDPLMDTLMTDPVR		26	1004.79	3	3011.35	1	9e-14	1	137865			TRUE	sp|O95155|UBE4B_HUMAN	O95155	UBE4B_HUMAN	UBE4B	Ubiquitin conjugation factor E4 B
AEIELFVNR		9	545.798	2	1089.58	0.9998	0.00179	1	41001.8			TRUE	sp|Q99805|TM9S2_HUMAN	Q99805	TM9S2_HUMAN	TM9SF2	Transmembrane 9 superfamily member 2
AEIGIAMGSGTAVAK		15	688.366	2	1374.72	1	6.836e-05	2	125965			FALSE	sp|P16615|AT2A2_HUMAN	P16615	AT2A2_HUMAN	ATP2A2	Sarcoplasmic/endoplasmic reticulum calcium ATPase 2	ATP2A1, ATP2A3	sp|O14983|AT2A1_HUMAN, sp|Q93084|AT2A3_HUMAN
AEIHDLQEEHIK		12	487.916	3	1460.72	0.9622	0.08703	1	30217			TRUE	sp|O15066|KIF3B_HUMAN	O15066	KIF3B_HUMAN	KIF3B	Kinesin-like protein KIF3B
AEIIADK		7	759.425	1	758.417	0.918	0.1214	2	236188			TRUE	sp|Q13151|ROA0_HUMAN	Q13151	ROA0_HUMAN	HNRNPA0	Heterogeneous nuclear ribonucleoprotein A0		rev_sp|Q9H583|HEAT1_HUMAN
AEIIHHLADLLTDQR		15	582.316	3	1744.91	1	8.556e-07	5	397952			TRUE	sp|P54886|P5CS_HUMAN	P54886	P5CS_HUMAN	ALDH18A1	Delta-1-pyrroline-5-carboxylate synthase
AEIIHHLADLLTDQRDEILLANK		23	881.148	3	2640.42	1	0	1	145640			TRUE	sp|P54886|P5CS_HUMAN	P54886	P5CS_HUMAN	ALDH18A1	Delta-1-pyrroline-5-carboxylate synthase
AEIIHHLADLLTDQRDEILLANK		23	661.113	4	2640.4	1	0.0008232	2	67443.5			TRUE	sp|P54886|P5CS_HUMAN	P54886	P5CS_HUMAN	ALDH18A1	Delta-1-pyrroline-5-carboxylate synthase
AEIISLCK	AEIISLC[57.0215]K	8	933.507	1	932.498	0.9998	0.0001318	2	166351	7C(57.0215)		TRUE	sp|Q9BXP5|SRRT_HUMAN	Q9BXP5	SRRT_HUMAN	SRRT	Serrate RNA effector molecule homolog
AEIMESIK		8	920.476	1	919.468	0.9823	0.0141	1	127520			TRUE	sp|Q14683|SMC1A_HUMAN	Q14683	SMC1A_HUMAN	SMC1A	Structural maintenance of chromosomes protein 1A
AEINILLCGDPGTSK	AEINILLC[57.0215]GDPGTSK	15	794.406	2	1587.73	1	3.049e-08	2	325260	8C(57.0215)		TRUE	sp|P33991|MCM4_HUMAN	P33991	MCM4_HUMAN	MCM4	DNA replication licensing factor MCM4
AEIPCEDEQEQEHNGPLDNK	AEIPC[57.0215]EDEQEQEHNGPLDNK	20	1176.51	2	2350.99	0.9962	0.02614	1	103427	5C(57.0215)		TRUE	sp|Q96SB4|SRPK1_HUMAN	Q96SB4	SRPK1_HUMAN	SRPK1	SRSF protein kinase 1
AEIPCEDEQEQEHNGPLDNK	AEIPC[57.0215]EDEQEQEHNGPLDNK	20	784.673	3	2350.99	1	2.021e-07	2	297386	5C(57.0215)		TRUE	sp|Q96SB4|SRPK1_HUMAN	Q96SB4	SRPK1_HUMAN	SRPK1	SRSF protein kinase 1
AEIQELAMVPR	AEIQELAM[15.9949]VPR	11	636.834	2	1271.65	0.9619	0.1654	1	44790.4	8M(15.9949)		TRUE	sp|P24928|RPB1_HUMAN	P24928	RPB1_HUMAN	POLR2A	DNA-directed RNA polymerase II subunit RPB1
AEIQVGLQPGQGEQLLASEPSWWTTGK		27	1455.74	2	2910.45	0.9986	0.001154	1	7536.95			TRUE	sp|Q9H993|ARMT1_HUMAN	Q9H993	ARMT1_HUMAN	ARMT1	Damage-control phosphatase ARMT1
AEISCIDNK	AEISC[57.0215]IDNK	9	1049.49	1	1048.48	1	3.87e-05	2	21487.6	5C(57.0215)		TRUE	sp|O75369|FLNB_HUMAN	O75369	FLNB_HUMAN	FLNB	Filamin-B
AEISCTDNQDGTCSVSYLPVLPGDYSILVK	AEISC[57.0215]TDNQDGTC[57.0215]SVSYLPVLPGDYSILVK	30	1101.19	3	3300.56	1	0	5	336921	13C(57.0215), 5C(57.0215)		TRUE	sp|P21333|FLNA_HUMAN	P21333	FLNA_HUMAN	FLNA	Filamin-A
AEISDLDR	n[42.0106]AEISDLDR	8	960.463	1	959.457	0.9092	0.1043	1	287836	N-term(42.0106)		TRUE	sp|P60510|PP4C_HUMAN	P60510	PP4C_HUMAN	PPP4C	Serine/threonine-protein phosphatase 4 catalytic subunit
AEISELPSIVQDLANGNITWADVEAR		26	1406.21	2	2810.41	0.9996	0.003795	2				TRUE	sp|P41250|GARS_HUMAN	P41250	GARS_HUMAN	GARS	Glycine--tRNA ligase
AEISFEDR		8	966.453	1	965.444	0.8941	0.1588	1	200169			TRUE	sp|P21333|FLNA_HUMAN	P21333	FLNA_HUMAN	FLNA	Filamin-A
AEISFEDRK		9	547.777	2	1093.54	0.9057	0.287	1	35486.6			TRUE	sp|P21333|FLNA_HUMAN	P21333	FLNA_HUMAN	FLNA	Filamin-A
AEISGVQGSETQVLR		15	787.413	2	1572.81	1	2.948e-11	1	62905.5			TRUE	sp|Q8N3D4|EH1L1_HUMAN	Q8N3D4	EH1L1_HUMAN	EHBP1L1	EH domain-binding protein 1-like protein 1
AEISNAIDQYVTGTIGEDEDLIK		23	1247.61	2	2494.21	1	1.169e-10	5	392553			TRUE	sp|P31939|PUR9_HUMAN	P31939	PUR9_HUMAN	ATIC	Bifunctional purine biosynthesis protein PURH
AEITFDDHK		9	538.256	2	1074.49	0.9987	0.009497	1	180872			TRUE	sp|O75369|FLNB_HUMAN	O75369	FLNB_HUMAN	FLNB	Filamin-B
AEITLVATKPEK		12	650.38	2	1298.74	1	1.544e-06	2	136966			TRUE	sp|Q9UBF2|COPG2_HUMAN	Q9UBF2	COPG2_HUMAN	COPG2	Coatomer subunit gamma-2
AEIYEAFENIYPILK		15	906.975	2	1811.93	1	2.203e-06	1	111979			TRUE	sp|P20226|TBP_HUMAN	P20226	TBP_HUMAN	TBP	TATA-box-binding protein
AELANIER		8	915.489	1	914.481	0.9762	0.02449	2	33429.2			TRUE	sp|Q9H2G2|SLK_HUMAN	Q9H2G2	SLK_HUMAN	SLK	STE20-like serine/threonine-protein kinase
AELATEEFLPVTPILEGFVILR		22	1229.19	2	2457.36	0.9967	0.005401	1	1289.48			TRUE	sp|Q13200|PSMD2_HUMAN	Q13200	PSMD2_HUMAN	PSMD2	26S proteasome non-ATPase regulatory subunit 2
AELCPLAEELSCSICLEPFK	n[42.0106]AELC[57.0215]PLAEELSC[57.0215]SIC[57.0215]LEPFK	20	1204.56	2	2407.11	1	1e-14	1	45069.1	12C(57.0215), 15C(57.0215), 4C(57.0215), N-term(42.0106)		TRUE	sp|Q14258|TRI25_HUMAN	Q14258	TRI25_HUMAN	TRIM25	E3 ubiquitin/ISG15 ligase TRIM25
AELDAAEK		8	846.42	1	845.41	0.9557	0.04971	1	55058.7			TRUE	sp|Q12797|ASPH_HUMAN	Q12797	ASPH_HUMAN	ASPH	Aspartyl/asparaginyl beta-hydroxylase
AELDDTPMR		9	1047.48	1	1046.47	0.9774	0.023	1	44354.4			TRUE	sp|P23246|SFPQ_HUMAN	P23246	SFPQ_HUMAN	SFPQ	Splicing factor, proline- and glutamine-rich
AELDDTPMR	AELDDTPM[15.9949]R	9	532.24	2	1062.46	0.9839	0.07957	1	175734	8M(15.9949)		TRUE	sp|P23246|SFPQ_HUMAN	P23246	SFPQ_HUMAN	SFPQ	Splicing factor, proline- and glutamine-rich
AELDEVNK		8	917.457	1	916.45	0.9977	0.0008256	1	28814.2			TRUE	sp|Q03252|LMNB2_HUMAN	Q03252	LMNB2_HUMAN	LMNB2	Lamin-B2
AELDGTILK		9	959.541	1	958.533	0.9992	0.0004751	1	72451.6			TRUE	sp|Q8WXF1|PSPC1_HUMAN	Q8WXF1	PSPC1_HUMAN	PSPC1	Paraspeckle component 1
AELDLMAPGPLPR	n[42.0106]AELDLMAPGPLPR	13	711.376	2	1420.73	1	7.118e-08	1	204788	N-term(42.0106)		TRUE	sp|O95361|TRI16_HUMAN	O95361	TRI16_HUMAN	TRIM16	Tripartite motif-containing protein 16
AELDQLLSGFGLEDPGSSLK		20	1038.53	2	2075.04	1	5.757e-08	4	129417			TRUE	sp|Q68CZ2|TENS3_HUMAN	Q68CZ2	TENS3_HUMAN	TNS3	Tensin-3
AELEQHLEQEQEFQVNK		17	1050.01	2	2097.99	1	7.439e-06	2	89679.6			TRUE	sp|Q16204|CCDC6_HUMAN	Q16204	CCDC6_HUMAN	CCDC6	Coiled-coil domain-containing protein 6
AELEQLK		7	830.462	1	829.454	0.907	0.1801	1	935546			FALSE	sp|P08670|VIME_HUMAN	P08670	VIME_HUMAN	VIM	Vimentin		rev_sp|O60341|KDM1A_HUMAN, rev_sp|Q6ZMZ3|SYNE3_HUMAN
AELFELLFR		9	569.319	2	1136.62	0.9904	0.01893	1	51909.9			TRUE	sp|Q96QU8|XPO6_HUMAN	Q96QU8	XPO6_HUMAN	XPO6	Exportin-6	GJE1	sp|A6NN92|CXE1_HUMAN
AELFTQSCADLDK	AELFTQSC[57.0215]ADLDK	13	749.348	2	1496.68	1	6.8e-09	2	259291	8C(57.0215)		TRUE	sp|Q01082|SPTB2_HUMAN	Q01082	SPTB2_HUMAN	SPTBN1	Spectrin beta chain, non-erythrocytic 1
AELGAGAPPAVVAR		14	639.862	2	1277.71	1	1.822e-07	1	64384.6			TRUE	sp|Q3KQU3|MA7D1_HUMAN	Q3KQU3	MA7D1_HUMAN	MAP7D1	MAP7 domain-containing protein 1
AELGAGGDGHR	n[42.0106]AELGAGGDGHR	11	541.255	2	1080.49	1	0.0005508	2	301481	N-term(42.0106)		TRUE	sp|Q14244|MAP7_HUMAN	Q14244	MAP7_HUMAN	MAP7	Ensconsin
AELGALPDDFIDSLEK		16	866.936	2	1731.85	1	1.232e-05	3	602246			TRUE	sp|Q9BYT8|NEUL_HUMAN	Q9BYT8	NEUL_HUMAN	NLN	Neurolysin, mitochondrial
AELGEADEAELQR	n[42.0106]AELGEADEAELQR	13	736.847	2	1471.68	1	5.26e-09	1	148392	N-term(42.0106)		TRUE	sp|Q9Y5J9|TIM8B_HUMAN	Q9Y5J9	TIM8B_HUMAN	TIMM8B	Mitochondrial import inner membrane translocase subunit Tim8 B
AELGEYIR		8	950.494	1	949.486	0.937	0.08032	1	126055			TRUE	sp|Q14204|DYHC1_HUMAN	Q14204	DYHC1_HUMAN	DYNC1H1	Cytoplasmic dynein 1 heavy chain 1
AELGIPLEEVPPEEINYLTR		20	1141.6	2	2281.19	1	5.11e-09	12	1.19592e+06			TRUE	sp|Q13907|IDI1_HUMAN	Q13907	IDI1_HUMAN	IDI1	Isopentenyl-diphosphate Delta-isomerase 1
AELGIPLEEVPPEEINYLTR		20	761.402	3	2282.19	0.8935	0.01753	1				TRUE	sp|Q13907|IDI1_HUMAN	Q13907	IDI1_HUMAN	IDI1	Isopentenyl-diphosphate Delta-isomerase 1
AELGTDLLSQLSLEDQK		17	930.483	2	1858.96	1	6e-14	3	366762			TRUE	sp|Q9UQE7|SMC3_HUMAN	Q9UQE7	SMC3_HUMAN	SMC3	Structural maintenance of chromosomes protein 3
AELGTDLLSQLSLEDQK		17	620.658	3	1858.94	0.9996	0.001325	1	27124.1			TRUE	sp|Q9UQE7|SMC3_HUMAN	Q9UQE7	SMC3_HUMAN	SMC3	Structural maintenance of chromosomes protein 3
AELHQLSGGEK		11	584.801	2	1167.56	0.9989	0.0002589	1	23538.2			TRUE	sp|Q9UNQ0|ABCG2_HUMAN	Q9UNQ0	ABCG2_HUMAN	ABCG2	ATP-binding cassette sub-family G member 2
AELILLK		7	799.529	1	798.522	0.9995	0.0004317	2	30278			FALSE	sp|Q8IWJ2|GCC2_HUMAN	Q8IWJ2	GCC2_HUMAN	GCC2	GRIP and coiled-coil domain-containing protein 2	GTF3C2, KIF18A, POLQ	rev_sp|Q96QS6|KPSH2_HUMAN, rev_sp|Q9Y2Z9|COQ6_HUMAN, sp|O75417|DPOLQ_HUMAN, sp|Q8NI77|KI18A_HUMAN, sp|Q8WUA4|TF3C2_HUMAN
AELLEFLESQQENMIK		16	961.482	2	1920.99	1	4.052e-06	1	25018.5			TRUE	sp|O75165|DJC13_HUMAN	O75165	DJC13_HUMAN	DNAJC13	DnaJ homolog subfamily C member 13
AELLLAK		7	757.482	1	756.476	0.8886	0.134	1	30399.6			FALSE	sp|Q5T6V5|QSPP_HUMAN	Q5T6V5	QSPP_HUMAN	C9orf64	Queuosine salvage protein		rev_sp|Q96ER9|CCD51_HUMAN, rev_sp|Q9UJV9|DDX41_HUMAN
AELLQSDENGIPSSPQK		17	906.952	2	1811.87	1	1.544e-07	1	33885.8			TRUE	sp|Q14542|S29A2_HUMAN	Q14542	S29A2_HUMAN	SLC29A2	Equilibrative nucleoside transporter 2
AELMEISEDK		10	582.776	2	1163.54	1	0.0005338	1	125208			TRUE	sp|P05455|LA_HUMAN	P05455	LA_HUMAN	SSB	Lupus La protein
AELMEISEDK	AELM[15.9949]EISEDK	10	590.774	2	1179.53	0.9826	0.08517	1	110412	4M(15.9949)		TRUE	sp|P05455|LA_HUMAN	P05455	LA_HUMAN	SSB	Lupus La protein
AELNEFLTR		9	546.788	2	1091.56	0.9997	0.002055	2	528423			TRUE	sp|P23396|RS3_HUMAN	P23396	RS3_HUMAN	RPS3	40S ribosomal protein S3
AELNNEKK		8	473.254	2	944.492	0.9357	0.1799	1	151930			TRUE	sp|P63010|AP2B1_HUMAN	P63010	AP2B1_HUMAN	AP2B1	AP-2 complex subunit beta
AELNPWPEYIYTR		13	826.409	2	1650.81	1	5.792e-06	3	2.02452e+06			TRUE	sp|P26639|SYTC_HUMAN	P26639	SYTC_HUMAN	TARS	Threonine--tRNA ligase, cytoplasmic
AELNSTTEELHK		12	686.341	2	1370.65	0.9999	0.000212	1	53301.3			TRUE	sp|O95235|KI20A_HUMAN	O95235	KI20A_HUMAN	KIF20A	Kinesin-like protein KIF20A
AELNTHVNVK	n[42.0106]AELNTHVNVK	10	583.812	2	1165.61	1	9.031e-06	1	81141.6	N-term(42.0106)		TRUE	sp|Q9NUQ6|SPS2L_HUMAN	Q9NUQ6	SPS2L_HUMAN	SPATS2L	SPATS2-like protein
AELQLPPPPPPGHYGAWAAQELQAK		25	1333.69	2	2665.36	0.9639	0.08279	1	84292.9			TRUE	sp|Q13435|SF3B2_HUMAN	Q13435	SF3B2_HUMAN	SF3B2	Splicing factor 3B subunit 2
AELQLPPPPPPGHYGAWAAQELQAK		25	889.462	3	2665.37	1	5.2e-13	3	641680			TRUE	sp|Q13435|SF3B2_HUMAN	Q13435	SF3B2_HUMAN	SF3B2	Splicing factor 3B subunit 2
AELQMLLEEEIPSGK	n[42.0106]AELQMLLEEEIPSGK	15	864.94	2	1727.87	1	2.636e-11	1	53160.8	N-term(42.0106)		TRUE	sp|Q8IZP0|ABI1_HUMAN	Q8IZP0	ABI1_HUMAN	ABI1	Abl interactor 1
AELQMLLEEEIPSGK	n[42.0106]AELQM[15.9949]LLEEEIPSGK	15	872.937	2	1743.86	1	1.78e-12	4	63396.9	5M(15.9949), N-term(42.0106)		TRUE	sp|Q8IZP0|ABI1_HUMAN	Q8IZP0	ABI1_HUMAN	ABI1	Abl interactor 1
AELQSIEEGVQGQQDALNSAK		21	1108.05	2	2214.08	1	1.9e-12	2	47231.9			TRUE	sp|Q8WTW3|COG1_HUMAN	Q8WTW3	COG1_HUMAN	COG1	Conserved oligomeric Golgi complex subunit 1
AELQTALAHTQHAAR		15	539.953	3	1616.83	0.9572	0.1008	1	32730.5			TRUE	sp|Q08379|GOGA2_HUMAN	Q08379	GOGA2_HUMAN	GOLGA2	Golgin subfamily A member 2
AELQTESLTPVPNSGSSALGSLFK		24	1217.13	2	2432.24	0.9988	0.008939	1	14011.6			TRUE	sp|Q6WKZ4|RFIP1_HUMAN	Q6WKZ4	RFIP1_HUMAN	RAB11FIP1	Rab11 family-interacting protein 1
AELRDDPIISTHLAK		15	839.96	2	1677.9	1	8.335e-06	1	155937			TRUE	sp|O00231|PSD11_HUMAN	O00231	PSD11_HUMAN	PSMD11	26S proteasome non-ATPase regulatory subunit 11
AELRDDPIISTHLAK		15	560.309	3	1677.9	1	1.026e-05	2	647503			TRUE	sp|O00231|PSD11_HUMAN	O00231	PSD11_HUMAN	PSMD11	26S proteasome non-ATPase regulatory subunit 11
AELSEEALLSVLPTIR	n[42.0106]AELSEEALLSVLPTIR	16	891.996	2	1781.98	1	2.034e-09	3	280753	N-term(42.0106)		TRUE	sp|P45974|UBP5_HUMAN	P45974	UBP5_HUMAN	USP5	Ubiquitin carboxyl-terminal hydrolase 5
AELSVLEQLNVSPQISK		17	928.012	2	1855.01	1	5.343e-06	2	44996.1			TRUE	sp|Q32P41|TRM5_HUMAN	Q32P41	TRM5_HUMAN	TRMT5	tRNA (guanine(37)-N1)-methyltransferase
AELTALESLIEMGFPR	n[42.0106]AELTALESLIEM[15.9949]GFPR	16	917.966	2	1833.92	1	1.226e-10	2	23333.6	12M(15.9949), N-term(42.0106)		TRUE	sp|Q04323|UBXN1_HUMAN	Q04323	UBXN1_HUMAN	UBXN1	UBX domain-containing protein 1
AELTSQESQISTYEEELAK		19	1078.52	2	2155.01	1	7.38e-09	1	76898.9			TRUE	sp|P42566|EPS15_HUMAN	P42566	EPS15_HUMAN	EPS15	Epidermal growth factor receptor substrate 15
AELTSSAPACYALAISPDAK	AELTSSAPAC[57.0215]YALAISPDAK	20	1018.5	2	2034.99	1	4.902e-11	2	88887.7	10C(57.0215)		TRUE	sp|Q04726|TLE3_HUMAN	Q04726	TLE3_HUMAN	TLE3	Transducin-like enhancer protein 3
AELTTLLEQWEK		12	730.885	2	1459.75	1	0.0003086	1	55671.8			TRUE	sp|Q9Y4B6|DCAF1_HUMAN	Q9Y4B6	DCAF1_HUMAN	DCAF1	DDB1- and CUL4-associated factor 1
AELTVEVR	n[42.0106]AELTVEVR	8	958.52	1	957.513	0.9909	0.004115	1		N-term(42.0106)		TRUE	sp|P51114|FXR1_HUMAN	P51114	FXR1_HUMAN	FXR1	Fragile X mental retardation syndrome-related protein 1
AELVQGQSAPVGMK	n[42.0106]AELVQGQSAPVGMK	14	728.877	2	1455.74	1	1.932e-09	1	155731	N-term(42.0106)		TRUE	sp|Q96I24|FUBP3_HUMAN	Q96I24	FUBP3_HUMAN	FUBP3	Far upstream element-binding protein 3
AELVQLVSPFLGK		13	700.911	2	1399.8	1	1.558e-05	1	128897			TRUE	sp|Q96ST3|SIN3A_HUMAN	Q96ST3	SIN3A_HUMAN	SIN3A	Paired amphipathic helix protein Sin3a
AELYQHLK		8	501.274	2	1000.53	0.9976	0.01825	1	47858.2			TRUE	sp|Q9NVM9|INT13_HUMAN	Q9NVM9	INT13_HUMAN	INTS13	Integrator complex subunit 13
AEMDEVER		8	978.42	1	977.412	0.9227	0.086	1	21137.8			TRUE	sp|O60610|DIAP1_HUMAN	O60610	DIAP1_HUMAN	DIAPH1	Protein diaphanous homolog 1
AEMDMVAWGVDLASVEQHINSHR		23	649.557	4	2594.19	1	8.829e-09	1	65965.3			TRUE	sp|P15924|DESP_HUMAN	P15924	DESP_HUMAN	DSP	Desmoplakin
AEMIDALANSVTPAVSVNNEVR		22	1150.58	2	2299.15	1	3.043e-05	3	95952.5			TRUE	sp|Q6P1X5|TAF2_HUMAN	Q6P1X5	TAF2_HUMAN	TAF2	Transcription initiation factor TFIID subunit 2
AEMIIEQNTDGVNFYNILTK		20	1157.08	2	2312.14	1	3.346e-07	2	56753.4			TRUE	sp|Q9HB40|RISC_HUMAN	Q9HB40	RISC_HUMAN	SCPEP1	Retinoid-inducible serine carboxypeptidase
AEMLHMYSQK		10	619.289	2	1236.56	0.9995	0.005147	1	64286.9			TRUE	sp|Q8WUX1|S38A5_HUMAN	Q8WUX1	S38A5_HUMAN	SLC38A5	Sodium-coupled neutral amino acid transporter 5
AEMLQNEAK		9	517.253	2	1032.49	0.9984	0.01045	1	52297.1			TRUE	sp|P07942|LAMB1_HUMAN	P07942	LAMB1_HUMAN	LAMB1	Laminin subunit beta-1
AEMTCSGILPIDQMR	AEMTC[57.0215]SGILPIDQMR	15	861.405	2	1720.8	1	3.059e-06	2	57634.6	5C(57.0215)		TRUE	sp|Q9H089|LSG1_HUMAN	Q9H089	LSG1_HUMAN	LSG1	Large subunit GTPase 1 homolog
AEMVVPDFSELFK		13	756.376	2	1510.74	1	1.148e-07	2	165991			TRUE	sp|Q9HD20|AT131_HUMAN	Q9HD20	AT131_HUMAN	ATP13A1	Manganese-transporting ATPase 13A1
AEMVVPDFSELFK	AEM[15.9949]VVPDFSELFK	13	764.374	2	1526.73	1	0.0002525	1	58733.9	3M(15.9949)		TRUE	sp|Q9HD20|AT131_HUMAN	Q9HD20	AT131_HUMAN	ATP13A1	Manganese-transporting ATPase 13A1
AEMYDDVHSDGR		12	697.786	2	1393.55	1	5.073e-05	3	32521.1			TRUE	sp|Q8IX01|SUGP2_HUMAN	Q8IX01	SUGP2_HUMAN	SUGP2	SURP and G-patch domain-containing protein 2
AENAGLSSTAGLLR		14	680.365	2	1358.71	1	0.000334	1	69673.1			TRUE	sp|P17275|JUNB_HUMAN	P17275	JUNB_HUMAN	JUNB	Transcription factor jun-B
AENGLLMTPCYTANFVAPEVLK	AENGLLMTPC[57.0215]YTANFVAPEVLK	22	1219.61	2	2437.2	1	5.047e-05	3	196644	10C(57.0215)		FALSE	sp|Q15418|KS6A1_HUMAN	Q15418	KS6A1_HUMAN	RPS6KA1	Ribosomal protein S6 kinase alpha-1	RPS6KA3	sp|P51812|KS6A3_HUMAN
AENHCELLSPAR	n[42.0106]AENHC[57.0215]ELLSPAR	12	719.841	2	1437.67	1	1.62e-12	1	178889	5C(57.0215), N-term(42.0106)		TRUE	sp|Q9NXV2|KCTD5_HUMAN	Q9NXV2	KCTD5_HUMAN	KCTD5	BTB/POZ domain-containing protein KCTD5
AENLLLDNNMNIK		13	751.388	2	1500.76	1	7.355e-06	1	24124			TRUE	sp|Q9H0K1|SIK2_HUMAN	Q9H0K1	SIK2_HUMAN	SIK2	Serine/threonine-protein kinase SIK2
AENLQLLTENELHR		14	840.439	2	1678.87	1	1.497e-07	2	131816			TRUE	sp|O94992|HEXI1_HUMAN	O94992	HEXI1_HUMAN	HEXIM1	Protein HEXIM1
AENLQLLTENELHR		14	560.629	3	1678.86	1	3.566e-05	1	105751			TRUE	sp|O94992|HEXI1_HUMAN	O94992	HEXI1_HUMAN	HEXIM1	Protein HEXIM1
AENLSVPVIGALLR		14	726.433	2	1450.85	1	3.713e-05	2	76978.4			TRUE	sp|Q643R3|LPCT4_HUMAN	Q643R3	LPCT4_HUMAN	LPCAT4	Lysophospholipid acyltransferase LPCAT4
AENNEYSVTGHYPLNLPSVTVTNLDTFGHLK		31	858.428	4	3429.7	0.9985	0.01027	1	39655.4			TRUE	sp|Q9ULJ8|NEB1_HUMAN	Q9ULJ8	NEB1_HUMAN	PPP1R9A	Neurabin-1
AENNSEVGASGYGVPGPTWDR		21	1081.99	2	2161.96	1	0	5	1.72266e+06			TRUE	sp|Q08211|DHX9_HUMAN	Q08211	DHX9_HUMAN	DHX9	ATP-dependent RNA helicase A
AENPQCLLGDFVTEFFK	AENPQC[57.0215]LLGDFVTEFFK	17	1007.98	2	2013.95	1	1.063e-10	1	41809.9	6C(57.0215)		TRUE	sp|Q15042|RB3GP_HUMAN	Q15042	RB3GP_HUMAN	RAB3GAP1	Rab3 GTPase-activating protein catalytic subunit
AENPQCLLGDFVTEFFK	AENPQC[57.0215]LLGDFVTEFFK	17	672.324	3	2013.95	0.9999	0.0001673	1	4274.09	6C(57.0215)		TRUE	sp|Q15042|RB3GP_HUMAN	Q15042	RB3GP_HUMAN	RAB3GAP1	Rab3 GTPase-activating protein catalytic subunit
AENPSLENHR	n[42.0106]AENPSLENHR	10	604.786	2	1207.55	1	6.373e-05	1	214729	N-term(42.0106)		TRUE	sp|O00505|IMA4_HUMAN	O00505	IMA4_HUMAN	KPNA3	Importin subunit alpha-4
AENPYLFLR		9	561.801	2	1121.59	0.9902	0.04016	1	54095			TRUE	sp|Q8IXT5|RB12B_HUMAN	Q8IXT5	RB12B_HUMAN	RBM12B	RNA-binding protein 12B
AENQVLAMR		9	516.269	2	1030.52	0.9997	0.001136	1	38062			TRUE	sp|P51572|BAP31_HUMAN	P51572	BAP31_HUMAN	BCAP31	B-cell receptor-associated protein 31
AENQVLAMR	AENQVLAM[15.9949]R	9	524.266	2	1046.51	0.9999	0.0007364	1	78795	8M(15.9949)		TRUE	sp|P51572|BAP31_HUMAN	P51572	BAP31_HUMAN	BCAP31	B-cell receptor-associated protein 31
AENSESLGTVPEHER	n[42.0106]AENSESLGTVPEHER	15	848.892	2	1695.77	1	1.59e-12	1	100799	N-term(42.0106)		TRUE	sp|Q8TAG9|EXOC6_HUMAN	Q8TAG9	EXOC6_HUMAN	EXOC6	Exocyst complex component 6
AENSQLTER		9	524.257	2	1046.5	0.9997	0.003419	1	103195			TRUE	sp|Q9P2E9|RRBP1_HUMAN	Q9P2E9	RRBP1_HUMAN	RRBP1	Ribosome-binding protein 1
AENTEGDLNSNLLHAPYHTGDPQLDTAIGQWLR	n[42.0106]AENTEGDLNSNLLHAPYHTGDPQLDTAIGQWLR	33	1230.26	3	3687.77	0.9999	0.0005205	1	105836	N-term(42.0106)		TRUE	sp|Q6PCE3|PGM2L_HUMAN	Q6PCE3	PGM2L_HUMAN	PGM2L1	Glucose 1,6-bisphosphate synthase
AENTQFVK		8	936.479	1	935.467	0.9996	0.0001501	3	142055			TRUE	sp|P30519|HMOX2_HUMAN	P30519	HMOX2_HUMAN	HMOX2	Heme oxygenase 2
AENYDIPSADR		11	625.786	2	1249.56	1	5.884e-06	2	433709			TRUE	sp|P22314|UBA1_HUMAN	P22314	UBA1_HUMAN	UBA1	Ubiquitin-like modifier-activating enzyme 1
AEPAAPPAAPSTPAPPPAVPK		21	967.523	2	1933.03	1	5.906e-07	2	287169			TRUE	sp|P48634|PRC2A_HUMAN	P48634	PRC2A_HUMAN	PRRC2A	Protein PRRC2A
AEPASVAAESLAGSR	n[42.0106]AEPASVAAESLAGSR	15	729.365	2	1456.71	1	8.051e-11	1	225750	N-term(42.0106)		TRUE	sp|Q9NQT5|EXOS3_HUMAN	Q9NQT5	EXOS3_HUMAN	EXOSC3	Exosome complex component RRP40
AEPDHMVLGK	AEPDHM[15.9949]VLGK	10	556.774	2	1111.53	0.9667	0.1475	1		6M(15.9949)		TRUE	sp|P41252|SYIC_HUMAN	P41252	SYIC_HUMAN	IARS	Isoleucine--tRNA ligase, cytoplasmic
AEPDYIEDDNPELIRPQK	n[42.0106]AEPDYIEDDNPELIRPQK	18	1092.53	2	2183.03	1	1.079e-10	2	187172	N-term(42.0106)		TRUE	sp|Q9H098|F107B_HUMAN	Q9H098	F107B_HUMAN	FAM107B	Protein FAM107B
AEPEAGEEQAGDDR		14	737.308	2	1472.6	1	0.0005117	2	45413			TRUE	sp|P56182|RRP1_HUMAN	P56182	RRP1_HUMAN	RRP1	Ribosomal RNA processing protein 1 homolog A
AEPEDHYFLLTEPPLNTPENR		21	1241.6	2	2481.18	0.9997	0.003311	2	232068			TRUE	sp|P61158|ARP3_HUMAN	P61158	ARP3_HUMAN	ACTR3	Actin-related protein 3
AEPEDHYFLLTEPPLNTPENR		21	828.068	3	2482.18	1	2.486e-07	2	767296			TRUE	sp|P61158|ARP3_HUMAN	P61158	ARP3_HUMAN	ACTR3	Actin-related protein 3
AEPFLSEYQHQPQTSNCTGAAAVQEELNPERPPGAEER	n[42.0106]AEPFLSEYQHQPQTSNC[57.0215]TGAAAVQEELNPERPPGAEER	38	1427.32	3	4278.95	0.9839	0.04114	1	113864	17C(57.0215), N-term(42.0106)		TRUE	sp|O94992|HEXI1_HUMAN	O94992	HEXI1_HUMAN	HEXIM1	Protein HEXIM1
AEPFLSEYQHQPQTSNCTGAAAVQEELNPERPPGAEER	n[42.0106]AEPFLSEYQHQPQTSNC[57.0215]TGAAAVQEELNPERPPGAEER	38	1070.75	4	4278.94	1	0.0001826	1	17925.2	17C(57.0215), N-term(42.0106)		TRUE	sp|O94992|HEXI1_HUMAN	O94992	HEXI1_HUMAN	HEXIM1	Protein HEXIM1
AEPHFLSILQHLLLVR		16	629.372	3	1885.09	1	2.31e-07	3	146176			TRUE	sp|O60610|DIAP1_HUMAN	O60610	DIAP1_HUMAN	DIAPH1	Protein diaphanous homolog 1
AEPIDIQTWILGYR		14	837.946	2	1673.88	1	3.795e-06	1	44453.4			TRUE	sp|Q92604|LGAT1_HUMAN	Q92604	LGAT1_HUMAN	LPGAT1	Acyl-CoA:lysophosphatidylglycerol acyltransferase 1
AEPLETFPFDQSK		13	754.867	2	1507.72	1	0.0001564	1	135958			TRUE	sp|Q9Y6N5|SQOR_HUMAN	Q9Y6N5	SQOR_HUMAN	SQOR	Sulfide:quinone oxidoreductase, mitochondrial
AEPLNSVAH		9	937.474	1	936.466	1	2.974e-07	2	76038.7			TRUE	sp|O95777|LSM8_HUMAN	O95777	LSM8_HUMAN	LSM8	U6 snRNA-associated Sm-like protein LSm8
AEPMPSASSAPPASSLYSSPVNSSAPLAEDIDPELAR		37	1237.93	3	3710.76	1	4e-14	2	45460.7			TRUE	sp|O14964|HGS_HUMAN	O14964	HGS_HUMAN	HGS	Hepatocyte growth factor-regulated tyrosine kinase substrate
AEPMQWASLELPAAK		15	821.419	2	1640.83	1	5.23e-10	3	325175			TRUE	sp|Q9UHD1|CHRD1_HUMAN	Q9UHD1	CHRD1_HUMAN	CHORDC1	Cysteine and histidine-rich domain-containing protein 1
AEPMQWASLELPAAK	AEPM[15.9949]QWASLELPAAK	15	829.416	2	1656.82	0.9735	0.0557	1	162014	4M(15.9949)		TRUE	sp|Q9UHD1|CHRD1_HUMAN	Q9UHD1	CHRD1_HUMAN	CHORDC1	Cysteine and histidine-rich domain-containing protein 1
AEPPGVEPYPYPIPTVPEELPPGTEPEPAFQDDAANAPLEFK		42	1506.06	3	4515.15	1	1.151e-09	3	75186.8			TRUE	sp|Q92733|PRCC_HUMAN	Q92733	PRCC_HUMAN	PRCC	Proline-rich protein PRCC
AEPPLNASASDQGEK		15	757.36	2	1512.7	1	2.434e-09	3	380693			TRUE	sp|Q9Y4L1|HYOU1_HUMAN	Q9Y4L1	HYOU1_HUMAN	HYOU1	Hypoxia up-regulated protein 1
AEPPQAMNALMR	AEPPQAM[15.9949]NALMR	12	672.823	2	1343.63	0.998	0.01584	1	50503.1	7M(15.9949)		TRUE	sp|Q12906|ILF3_HUMAN	Q12906	ILF3_HUMAN	ILF3	Interleukin enhancer-binding factor 3
AEPPQCTSLAWSADGQTLFAGYTDNLVR	AEPPQC[57.0215]TSLAWSADGQTLFAGYTDNLVR	28	1534.72	2	3068.43	1	2.996e-08	2	90116.3	6C(57.0215)		TRUE	sp|P63244|RACK1_HUMAN	P63244	RACK1_HUMAN	RACK1	Receptor of activated protein C kinase 1
AEPPQCTSLAWSADGQTLFAGYTDNLVR	AEPPQC[57.0215]TSLAWSADGQTLFAGYTDNLVR	28	1023.49	3	3067.44	1	0	7	359596	6C(57.0215)		TRUE	sp|P63244|RACK1_HUMAN	P63244	RACK1_HUMAN	RACK1	Receptor of activated protein C kinase 1
AEPQPLSPASSSYSVSSPR		19	973.976	2	1945.94	1	0.0001246	1	46435.7			TRUE	sp|P18850|ATF6A_HUMAN	P18850	ATF6A_HUMAN	ATF6	Cyclic AMP-dependent transcription factor ATF-6 alpha
AEPQPPSGGLTDEAALSCCSDADPSTK	n[42.0106]AEPQPPSGGLTDEAALSC[57.0215]C[57.0215]SDADPSTK	27	1402.11	2	2802.19	1	7.516e-07	1	167940	18C(57.0215), 19C(57.0215), N-term(42.0106)		TRUE	sp|Q04760|LGUL_HUMAN	Q04760	LGUL_HUMAN	GLO1	Lactoylglutathione lyase
AEPQPPSGGLTDEAALSCCSDADPSTK	n[42.0106]AEPQPPSGGLTDEAALSC[57.0215]C[57.0215]SDADPSTK	27	935.072	3	2802.2	1	9.378e-09	2	90053.2	18C(57.0215), 19C(57.0215), N-term(42.0106)		TRUE	sp|Q04760|LGUL_HUMAN	Q04760	LGUL_HUMAN	GLO1	Lactoylglutathione lyase
AEPSAATQSHSISSSSFGAEPSAPGGGGSPGACPALGTK	n[42.0106]AEPSAATQSHSISSSSFGAEPSAPGGGGSPGAC[57.0215]PALGTK	39	1204.89	3	3611.65	1	6.7e-13	6	445829	33C(57.0215), N-term(42.0106)		TRUE	sp|O95197|RTN3_HUMAN	O95197	RTN3_HUMAN	RTN3	Reticulon-3
AEPSAATQSHSISSSSFGAEPSAPGGGGSPGACPALGTK	n[42.0106]AEPSAATQSHSISSSSFGAEPSAPGGGGSPGAC[57.0215]PALGTK	39	903.918	4	3611.65	1	1.831e-05	1	102527	33C(57.0215), N-term(42.0106)		TRUE	sp|O95197|RTN3_HUMAN	O95197	RTN3_HUMAN	RTN3	Reticulon-3
AEPSAPESK	n[42.0106]AEPSAPESK	9	957.452	1	956.441	0.9907	0.002633	2	169051	N-term(42.0106)		TRUE	sp|Q8TCJ2|STT3B_HUMAN	Q8TCJ2	STT3B_HUMAN	STT3B	Dolichyl-diphosphooligosaccharide--protein glycosyltransferase subunit STT3B
AEPSEVDMNSPK		12	652.295	2	1302.58	0.9958	0.01669	2	74171.7			TRUE	sp|Q9NR30|DDX21_HUMAN	Q9NR30	DDX21_HUMAN	DDX21	Nucleolar RNA helicase 2
AEPSISYSCNPLYFDFK	AEPSISYSC[57.0215]NPLYFDFK	17	1019.47	2	2036.93	1	2.119e-05	1	108458	9C(57.0215)		TRUE	sp|Q9UKJ3|GPTC8_HUMAN	Q9UKJ3	GPTC8_HUMAN	GPATCH8	G patch domain-containing protein 8
AEPTAAPHPVLK		12	615.846	2	1229.67	1	1.173e-05	1	39218.9			TRUE	sp|Q86YP4|P66A_HUMAN	Q86YP4	P66A_HUMAN	GATAD2A	Transcriptional repressor p66-alpha
AEPTSDFETPIGWHASPELTPTLGPLSDTAPPR	n[42.0106]AEPTSDFETPIGWHASPELTPTLGPLSDTAPPR	33	1177.24	3	3528.71	1	3.021e-09	2	62115.1	N-term(42.0106)		TRUE	sp|Q9UHK0|NUFP1_HUMAN	Q9UHK0	NUFP1_HUMAN	NUFIP1	Nuclear fragile X mental retardation-interacting protein 1
AEPVSPLK	n[42.0106]AEPVSPLK	8	882.493	1	881.487	0.9948	0.00163	2		N-term(42.0106)		TRUE	sp|Q8IWA4|MFN1_HUMAN	Q8IWA4	MFN1_HUMAN	MFN1	Mitofusin-1
AEPYCSVLPGFTFIQHLPLSER	AEPYC[57.0215]SVLPGFTFIQHLPLSER	22	1281.15	2	2560.27	0.9478	0.09429	1	53870.4	5C(57.0215)		TRUE	sp|Q9BUJ2|HNRL1_HUMAN	Q9BUJ2	HNRL1_HUMAN	HNRNPUL1	Heterogeneous nuclear ribonucleoprotein U-like protein 1
AEPYCSVLPGFTFIQHLPLSER	AEPYC[57.0215]SVLPGFTFIQHLPLSER	22	854.433	3	2560.27	1	9e-14	6	585452	5C(57.0215)		TRUE	sp|Q9BUJ2|HNRL1_HUMAN	Q9BUJ2	HNRL1_HUMAN	HNRNPUL1	Heterogeneous nuclear ribonucleoprotein U-like protein 1
AEQDITTLEQSISR		14	795.902	2	1589.78	1	1.707e-07	2	55131.8			TRUE	sp|Q9Y608|LRRF2_HUMAN	Q9Y608	LRRF2_HUMAN	LRRFIP2	Leucine-rich repeat flightless-interacting protein 2
AEQDVENDLLDYDEEEEPQAPQESTPAPPK	n[42.0106]AEQDVENDLLDYDEEEEPQAPQESTPAPPK	30	1142.51	3	3424.5	1	0	1	104989	N-term(42.0106)		TRUE	sp|O00148|DX39A_HUMAN	O00148	DX39A_HUMAN	DDX39A	ATP-dependent RNA helicase DDX39A
AEQEAQAPHWWR		12	754.855	2	1507.7	1	4.503e-06	2	79988.5			TRUE	sp|Q96DV4|RM38_HUMAN	Q96DV4	RM38_HUMAN	MRPL38	39S ribosomal protein L38, mitochondrial
AEQEEEFISNTLFK		14	842.907	2	1683.8	1	1.008e-09	2	197225			TRUE	sp|Q16204|CCDC6_HUMAN	Q16204	CCDC6_HUMAN	CCDC6	Coiled-coil domain-containing protein 6
AEQEEEGLPLPLANIK		16	875.965	2	1749.92	1	3.168e-05	1				TRUE	sp|Q8NAF0|ZN579_HUMAN	Q8NAF0	ZN579_HUMAN	ZNF579	Zinc finger protein 579
AEQEEYVQEGIR		12	725.844	2	1449.67	1	2.247e-05	2	170631			TRUE	sp|Q12965|MYO1E_HUMAN	Q12965	MYO1E_HUMAN	MYO1E	Unconventional myosin-Ie	MYO1F	sp|O00160|MYO1F_HUMAN
AEQENNFPTSSIAFLGQNER		20	1126.53	2	2251.04	1	1.874e-08	1	70359.6			TRUE	sp|O95071|UBR5_HUMAN	O95071	UBR5_HUMAN	UBR5	E3 ubiquitin-protein ligase UBR5
AEQEPTAEQLAQIAAENEEDEHSVNYKPPAQK	n[42.0106]AEQEPTAEQLAQIAAENEEDEHSVNYKPPAQK	32	1202.9	3	3605.68	1	2e-14	19	2.36673e+06	N-term(42.0106)		TRUE	sp|P52565|GDIR1_HUMAN	P52565	GDIR1_HUMAN	ARHGDIA	Rho GDP-dissociation inhibitor 1
AEQEPTAEQLAQIAAENEEDEHSVNYKPPAQK	n[42.0106]AEQEPTAEQLAQIAAENEEDEHSVNYKPPAQK	32	902.426	4	3605.68	1	8.809e-10	3	436771	N-term(42.0106)		TRUE	sp|P52565|GDIR1_HUMAN	P52565	GDIR1_HUMAN	ARHGDIA	Rho GDP-dissociation inhibitor 1
AEQESGLYR		9	526.754	2	1051.49	0.9967	0.02391	1				TRUE	sp|Q9NU22|MDN1_HUMAN	Q9NU22	MDN1_HUMAN	MDN1	Midasin
AEQFYCGDTEGK	AEQFYC[57.0215]GDTEGK	12	702.79	2	1403.56	1	9.419e-05	3	273708	6C(57.0215)		TRUE	sp|Q02218|ODO1_HUMAN	Q02218	ODO1_HUMAN	OGDH	2-oxoglutarate dehydrogenase, mitochondrial
AEQINQAAGEASAVLAK		17	835.939	2	1669.86	1	3.789e-10	1	289751			TRUE	sp|Q9UJZ1|STML2_HUMAN	Q9UJZ1	STML2_HUMAN	STOML2	Stomatin-like protein 2, mitochondrial
AEQLGAEGNVDESQK		15	787.868	2	1573.72	1	9.441e-11	1	156328			TRUE	sp|Q9NQ29|LUC7L_HUMAN	Q9NQ29	LUC7L_HUMAN	LUC7L	Putative RNA-binding protein Luc7-like 1
AEQLSPGK	n[42.0106]AEQLSPGK	8	871.452	1	870.442	0.9986	0.0006799	2	51123.7	N-term(42.0106)		TRUE	sp|O15541|R113A_HUMAN	O15541	R113A_HUMAN	RNF113A	E3 ubiquitin-protein ligase RNF113A
AEQMFGEMEVWNAISER		17	1013.95	2	2026.95	0.9707	0.0004206	1	41103.7			TRUE	sp|O75400|PR40A_HUMAN	O75400	PR40A_HUMAN	PRPF40A	Pre-mRNA-processing factor 40 homolog A
AEQPDGLILGMGGQTALNCGVELFK	AEQPDGLILGMGGQTALNC[57.0215]GVELFK	25	1309.65	2	2618.29	1	4.93e-12	17	1.31549e+06	19C(57.0215)		TRUE	sp|P31327|CPSM_HUMAN	P31327	CPSM_HUMAN	CPS1	Carbamoyl-phosphate synthase [ammonia], mitochondrial
AEQPDGLILGMGGQTALNCGVELFK	AEQPDGLILGMGGQTALNC[57.0215]GVELFK	25	873.437	3	2617.3	1	3.209e-08	5	364536	19C(57.0215)		TRUE	sp|P31327|CPSM_HUMAN	P31327	CPSM_HUMAN	CPS1	Carbamoyl-phosphate synthase [ammonia], mitochondrial
AEQPDGLILGMGGQTALNCGVELFK	AEQPDGLILGM[15.9949]GGQTALNC[57.0215]GVELFK	25	1317.65	2	2633.29	1	3.5e-13	9	572462	11M(15.9949), 19C(57.0215)		TRUE	sp|P31327|CPSM_HUMAN	P31327	CPSM_HUMAN	CPS1	Carbamoyl-phosphate synthase [ammonia], mitochondrial
AEQPDGLILGMGGQTALNCGVELFK	AEQPDGLILGM[15.9949]GGQTALNC[57.0215]GVELFK	25	878.768	3	2633.28	1	9.932e-11	7	330942	11M(15.9949), 19C(57.0215)		TRUE	sp|P31327|CPSM_HUMAN	P31327	CPSM_HUMAN	CPS1	Carbamoyl-phosphate synthase [ammonia], mitochondrial
AEQPHQHAMYYLR		13	548.596	3	1642.76	0.9918	0.0245	1	68962.4			TRUE	sp|P14735|IDE_HUMAN	P14735	IDE_HUMAN	IDE	Insulin-degrading enzyme
AEQQAQEDEEPEWR		14	872.874	2	1743.73	1	0.000214	1	29951.6			TRUE	sp|Q15311|RBP1_HUMAN	Q15311	RBP1_HUMAN	RALBP1	RalA-binding protein 1
AEQSLHDLQER		11	663.326	2	1324.63	1	9.679e-05	1	36397.6			TRUE	sp|Q13586|STIM1_HUMAN	Q13586	STIM1_HUMAN	STIM1	Stromal interaction molecule 1
AEQWNVNYVETSAK		14	819.891	2	1637.77	1	1.172e-05	1	327144			TRUE	sp|P11233|RALA_HUMAN	P11233	RALA_HUMAN	RALA	Ras-related protein Ral-A
AERPEDLNLPNAVITR	n[42.0106]AERPEDLNLPNAVITR	16	925.492	2	1848.97	1	1.858e-11	2	1.15918e+06	N-term(42.0106)		TRUE	sp|Q9NRF9|DPOE3_HUMAN	Q9NRF9	DPOE3_HUMAN	POLE3	DNA polymerase epsilon subunit 3
AESAALHAGLR		11	548.299	2	1094.58	1	2.641e-06	1	40510.4			TRUE	sp|O75410|TACC1_HUMAN	O75410	TACC1_HUMAN	TACC1	Transforming acidic coiled-coil-containing protein 1
AESAPLPVSADDTPEVLNR		19	990.997	2	1979.98	1	5e-14	1	191936			TRUE	sp|O95674|CDS2_HUMAN	O95674	CDS2_HUMAN	CDS2	Phosphatidate cytidylyltransferase 2
AESCGSGNSTGYQIR	AESC[57.0215]GSGNSTGYQIR	15	793.847	2	1585.67	1	2.145e-06	3	144260	4C(57.0215)		TRUE	sp|Q9H2U1|DHX36_HUMAN	Q9H2U1	DHX36_HUMAN	DHX36	ATP-dependent DNA/RNA helicase DHX36
AESCQGDLSTLANVVTSLANLGK	AESC[57.0215]QGDLSTLANVVTSLANLGK	23	1174.59	2	2347.17	0.9997	0.002695	1	17671.1	4C(57.0215)		TRUE	sp|P13056|NR2C1_HUMAN	P13056	NR2C1_HUMAN	NR2C1	Nuclear receptor subfamily 2 group C member 1
AESDWDTVTVLR	n[42.0106]AESDWDTVTVLR	12	717.349	2	1432.68	1	1.012e-08	2	366754	N-term(42.0106)		TRUE	sp|O60869|EDF1_HUMAN	O60869	EDF1_HUMAN	EDF1	Endothelial differentiation-related factor 1
AESEEMETSQAGSK		14	742.314	2	1482.61	1	1.667e-06	2	789068			TRUE	sp|P34932|HSP74_HUMAN	P34932	HSP74_HUMAN	HSPA4	Heat shock 70 kDa protein 4
AESEEMETSQAGSK	AESEEM[15.9949]ETSQAGSK	14	750.312	2	1498.61	1	1.58e-06	1	252816	6M(15.9949)		TRUE	sp|P34932|HSP74_HUMAN	P34932	HSP74_HUMAN	HSPA4	Heat shock 70 kDa protein 4
AESEQEAYLRED		12	720.318	2	1438.61	0.9996	0.000101	1	115805			TRUE	sp|Q9NR28|DBLOH_HUMAN	Q9NR28	DBLOH_HUMAN	DIABLO	Diablo homolog, mitochondrial
AESFFQTK		8	957.468	1	956.462	0.9977	0.0003636	1	119298			TRUE	sp|P13798|ACPH_HUMAN	P13798	ACPH_HUMAN	APEH	Acylamino-acid-releasing enzyme
AESGDSLGSEDRDLLYSIDAYR		22	811.379	3	2431.11	1	1.833e-11	2	69464.8			TRUE	sp|Q9NQW6|ANLN_HUMAN	Q9NQW6	ANLN_HUMAN	ANLN	Anillin
AESGESGGPPGSQDSAAGAEGAGAPAAAASAEPK	n[42.0106]AESGESGGPPGSQDSAAGAEGAGAPAAAASAEPK	34	1476.66	2	2951.31	1	2.836e-11	4	100635	N-term(42.0106)		TRUE	sp|Q9UMX0|UBQL1_HUMAN	Q9UMX0	UBQL1_HUMAN	UBQLN1	Ubiquilin-1
AESGESGGPPGSQDSAAGAEGAGAPAAAASAEPK	n[42.0106]AESGESGGPPGSQDSAAGAEGAGAPAAAASAEPK	34	984.774	3	2951.3	1	0	5	298570	N-term(42.0106)		TRUE	sp|Q9UMX0|UBQL1_HUMAN	Q9UMX0	UBQL1_HUMAN	UBQLN1	Ubiquilin-1
AESGWFHVEEDR		12	731.323	2	1460.63	1	6.013e-05	1	48314.5			TRUE	sp|O43719|HTSF1_HUMAN	O43719	HTSF1_HUMAN	HTATSF1	HIV Tat-specific factor 1
AESIDCMVPVTESLLCTGSTDGVIR	AESIDC[57.0215]MVPVTESLLC[57.0215]TGSTDGVIR	25	1355.64	2	2710.27	1	4.667e-09	3	68418.3	16C(57.0215), 6C(57.0215)		TRUE	sp|Q9H6Y2|WDR55_HUMAN	Q9H6Y2	WDR55_HUMAN	WDR55	WD repeat-containing protein 55
AESIIIR	n[42.0106]AESIIIR	7	843.494	1	842.486	0.9934	0.004476	2	245822	N-term(42.0106)		FALSE	sp|Q8TAT6|NPL4_HUMAN	Q8TAT6	NPL4_HUMAN	NPLOC4	Nuclear protein localization protein 4 homolog	FOXD1	rev_sp|Q8IYW2|CFA46_HUMAN, rev_sp|Q8WXF7|ATLA1_HUMAN, sp|Q16676|FOXD1_HUMAN
AESLIGVYPEQGDCVISK	AESLIGVYPEQGDC[57.0215]VISK	18	982.985	2	1963.96	1	3.049e-10	4	525006	14C(57.0215)		TRUE	sp|Q14683|SMC1A_HUMAN	Q14683	SMC1A_HUMAN	SMC1A	Structural maintenance of chromosomes protein 1A
AESLQQEVEALK		12	672.854	2	1343.69	1	5.073e-07	3	258887			TRUE	sp|Q14203|DCTN1_HUMAN	Q14203	DCTN1_HUMAN	DCTN1	Dynactin subunit 1
AESLQVTR		8	903.489	1	902.48	0.9865	0.009875	1	43028.5			TRUE	sp|P46459|NSF_HUMAN	P46459	NSF_HUMAN	NSF	Vesicle-fusing ATPase
AESPEEVACR	AESPEEVAC[57.0215]R	10	574.256	2	1146.5	0.9848	0.00871	1	156728	9C(57.0215)		TRUE	sp|Q7Z6Z7|HUWE1_HUMAN	Q7Z6Z7	HUWE1_HUMAN	HUWE1	E3 ubiquitin-protein ligase HUWE1
AESQLLECK	AESQLLEC[57.0215]K	9	539.266	2	1076.51	0.9992	0.007467	1		8C(57.0215)		TRUE	sp|P12270|TPR_HUMAN	P12270	TPR_HUMAN	TPR	Nucleoprotein TPR
AESQNTFEETELELK		15	884.418	2	1766.82	1	1.8e-10	2	65452.6			TRUE	sp|Q5JSH3|WDR44_HUMAN	Q5JSH3	WDR44_HUMAN	WDR44	WD repeat-containing protein 44
AESSESFTMASSPAQR	n[42.0106]AESSESFTMASSPAQR	16	864.381	2	1726.74	1	6.722e-08	2	136506	N-term(42.0106)		TRUE	sp|P49736|MCM2_HUMAN	P49736	MCM2_HUMAN	MCM2	DNA replication licensing factor MCM2
AESSFSEEEEEK		12	700.789	2	1399.56	0.9999	0.0006291	1	67353.6			TRUE	sp|Q9Y6G5|COMDA_HUMAN	Q9Y6G5	COMDA_HUMAN	COMMD10	COMM domain-containing protein 10
AESTLQNSSSAVHTESNK		18	630.633	3	1888.87	0.9993	0.002336	1	34321.8			TRUE	sp|Q9H967|WDR76_HUMAN	Q9H967	WDR76_HUMAN	WDR76	WD repeat-containing protein 76
AESVVLEHR		9	520.28	2	1038.54	0.9997	0.00211	1	27658.8			TRUE	sp|Q9BWS9|CHID1_HUMAN	Q9BWS9	CHID1_HUMAN	CHID1	Chitinase domain-containing protein 1
AETDHLFDLSR		11	652.317	2	1302.62	0.9984	0.01299	1	82199.4			TRUE	sp|Q9NPF5|DMAP1_HUMAN	Q9NPF5	DMAP1_HUMAN	DMAP1	DNA methyltransferase 1-associated protein 1
AETEALSK	n[42.0106]AETEALSK	8	890.447	1	889.439	0.9997	0.0001438	2	559792	N-term(42.0106)		TRUE	sp|Q9BUP3|HTAI2_HUMAN	Q9BUP3	HTAI2_HUMAN	HTATIP2	Oxidoreductase HTATIP2
AETEEGPDVLR		11	608.296	2	1214.57	0.9986	0.004537	2	49280.2			TRUE	sp|Q15436|SC23A_HUMAN	Q15436	SC23A_HUMAN	SEC23A	Protein transport protein Sec23A
AETHENEPGPLTVGDELLSQFK		22	804.396	3	2410.15	1	9.138e-10	2	65279.4			TRUE	sp|O14646|CHD1_HUMAN	O14646	CHD1_HUMAN	CHD1	Chromodomain-helicase-DNA-binding protein 1
AETLEFNDVYQEVK	n[42.0106]AETLEFNDVYQEVK	14	863.912	2	1725.81	1	6.44e-07	3	830621	N-term(42.0106)		TRUE	sp|Q08945|SSRP1_HUMAN	Q08945	SSRP1_HUMAN	SSRP1	FACT complex subunit SSRP1
AETLMTVTDPVHDIAFAPNLGR		22	790.07	3	2367.18	1	8.703e-11	2	272324			TRUE	sp|Q96EE3|SEH1_HUMAN	Q96EE3	SEH1_HUMAN	SEH1L	Nucleoporin SEH1
AETLMTVTDPVHDIAFAPNLGR	AETLM[15.9949]TVTDPVHDIAFAPNLGR	22	795.402	3	2383.18	1	7.077e-10	2	76060.1	5M(15.9949)		TRUE	sp|Q96EE3|SEH1_HUMAN	Q96EE3	SEH1_HUMAN	SEH1L	Nucleoporin SEH1
AETLMTVTDPVHDIAFAPNLGR		22	1184.6	2	2367.18	0.9979	0.01039	1	80271.1			TRUE	sp|Q96EE3|SEH1_HUMAN	Q96EE3	SEH1_HUMAN	SEH1L	Nucleoporin SEH1
AETLPEVEAELAQR		14	778.402	2	1554.79	1	0.0005191	1	67869.8			FALSE	sp|Q13136|LIPA1_HUMAN	Q13136	LIPA1_HUMAN	PPFIA1	Liprin-alpha-1	PPFIA2, PPFIA4	sp|O75334|LIPA2_HUMAN, sp|O75335|LIPA4_HUMAN
AETLPGSGDSGPGTASLGPGVAETGTR	n[42.0106]AETLPGSGDSGPGTASLGPGVAETGTR	27	1242.6	2	2483.17	1	1.166e-09	6	226364	N-term(42.0106)		TRUE	sp|Q14151|SAFB2_HUMAN	Q14151	SAFB2_HUMAN	SAFB2	Scaffold attachment factor B2
AETLSGLGDSGAAGAAALSSASSETGTR	n[42.0106]AETLSGLGDSGAAGAAALSSASSETGTR	28	846.404	3	2536.19	1	1e-14	2	214386	N-term(42.0106)		TRUE	sp|Q15424|SAFB1_HUMAN	Q15424	SAFB1_HUMAN	SAFB	Scaffold attachment factor B1
AETLVCCCFDLLK	AETLVC[57.0215]C[57.0215]C[57.0215]FDLLK	13	814.878	2	1627.74	0.9987	0.01124	1	34109.7	6C(57.0215), 7C(57.0215), 8C(57.0215)		TRUE	sp|Q96R06|SPAG5_HUMAN	Q96R06	SPAG5_HUMAN	SPAG5	Sperm-associated antigen 5
AETNDSYHIILK		12	702.362	2	1402.71	1	1.447e-05	2	52606.4			TRUE	sp|Q12800|TFCP2_HUMAN	Q12800	TFCP2_HUMAN	TFCP2	Alpha-globin transcription factor CP2
AETPTAAEDDNEGDK		15	781.826	2	1561.63	1	3.922e-07	2	352632			TRUE	sp|O60841|IF2P_HUMAN	O60841	IF2P_HUMAN	EIF5B	Eukaryotic translation initiation factor 5B
AETPTAAEDDNEGDKK		16	845.874	2	1689.73	1	1.128e-07	2	120828			TRUE	sp|O60841|IF2P_HUMAN	O60841	IF2P_HUMAN	EIF5B	Eukaryotic translation initiation factor 5B
AETPTESVSEPEVATK		16	837.907	2	1673.79	1	8.533e-06	1	229261			TRUE	sp|P18858|DNLI1_HUMAN	P18858	DNLI1_HUMAN	LIG1	DNA ligase 1
AETVADTR	n[42.0106]AETVADTR	8	904.437	1	905.435	0.9466	0.003353	1	891040	N-term(42.0106)		TRUE	sp|O60493|SNX3_HUMAN	O60493	SNX3_HUMAN	SNX3	Sorting nexin-3
AETVPEEANYEAVPVEAYGLAMLR		24	1311.64	2	2621.26	1	7.541e-10	4	126907			TRUE	sp|Q92917|GPKOW_HUMAN	Q92917	GPKOW_HUMAN	GPKOW	G-patch domain and KOW motifs-containing protein
AETVPEEANYEAVPVEAYGLAMLR	AETVPEEANYEAVPVEAYGLAM[15.9949]LR	24	1319.64	2	2637.25	1	1.236e-07	2	29547.9	22M(15.9949)		TRUE	sp|Q92917|GPKOW_HUMAN	Q92917	GPKOW_HUMAN	GPKOW	G-patch domain and KOW motifs-containing protein
AEVAAIYEPPQIGTQNSLELLEDPK		25	1363.2	2	2724.38	1	1.292e-07	7	99802			TRUE	sp|Q8TAT6|NPL4_HUMAN	Q8TAT6	NPL4_HUMAN	NPLOC4	Nuclear protein localization protein 4 homolog
AEVAAIYEPPQIGTQNSLELLEDPK		25	909.136	3	2724.39	1	3.2e-13	1	54642.2			TRUE	sp|Q8TAT6|NPL4_HUMAN	Q8TAT6	NPL4_HUMAN	NPLOC4	Nuclear protein localization protein 4 homolog
AEVADEK		7	761.368	1	760.361	0.9655	0.02015	1				FALSE	sp|Q15003|CND2_HUMAN	Q15003	CND2_HUMAN	NCAPH	Condensin complex subunit 2	PRKCA	sp|P17252|KPCA_HUMAN
AEVCADCSAPDPGWASISR	AEVC[57.0215]ADC[57.0215]SAPDPGWASISR	19	1024.94	2	2047.87	1	2.297e-06	1	77174.3	4C(57.0215), 7C(57.0215)		TRUE	sp|Q9Y2X7|GIT1_HUMAN	Q9Y2X7	GIT1_HUMAN	GIT1	ARF GTPase-activating protein GIT1
AEVEETLK	n[42.0106]AEVEETLK	8	960.488	1	959.479	0.9997	0.0001457	2	748609	N-term(42.0106)		TRUE	sp|Q9NP97|DLRB1_HUMAN	Q9NP97	DLRB1_HUMAN	DYNLRB1	Dynein light chain roadblock-type 1	DYNLRB2	sp|Q8TF09|DLRB2_HUMAN
AEVEQVELPDGKK		13	721.38	2	1440.74	1	0.0001699	2	50222			TRUE	sp|Q9NW13|RBM28_HUMAN	Q9NW13	RBM28_HUMAN	RBM28	RNA-binding protein 28
AEVEVADELLENLAK		15	821.93	2	1641.84	1	4.503e-09	2	132237			TRUE	sp|Q7L5D6|GET4_HUMAN	Q7L5D6	GET4_HUMAN	GET4	Golgi to ER traffic protein 4 homolog
AEVIMNYHVGETVLSLQK		18	1016.03	2	2030.05	1	3.63e-10	1	85906.7			TRUE	sp|Q15393|SF3B3_HUMAN	Q15393	SF3B3_HUMAN	SF3B3	Splicing factor 3B subunit 3
AEVIMNYHVGETVLSLQK		18	677.691	3	2030.05	1	2.905e-08	2	116789			TRUE	sp|Q15393|SF3B3_HUMAN	Q15393	SF3B3_HUMAN	SF3B3	Splicing factor 3B subunit 3
AEVLISTVGPEDCVVPFLTRPK	AEVLISTVGPEDC[57.0215]VVPFLTRPK	22	809.77	3	2426.29	1	3.539e-05	2	486037	13C(57.0215)		TRUE	sp|P56192|SYMC_HUMAN	P56192	SYMC_HUMAN	MARS	Methionine--tRNA ligase, cytoplasmic
AEVLSEEPILK		11	614.345	2	1226.68	1	0.0002137	2	165477			TRUE	sp|Q7L1Q6|BZW1_HUMAN	Q7L1Q6	BZW1_HUMAN	BZW1	Basic leucine zipper and W2 domain-containing protein 1
AEVPEDKPK		9	506.769	2	1011.52	0.9995	0.004783	1	44650.9			TRUE	sp|O95757|HS74L_HUMAN	O95757	HS74L_HUMAN	HSPA4L	Heat shock 70 kDa protein 4L
AEVQNLGGELVVSGVDSAMSLIQAAK		26	1293.68	2	2585.33	1	5.684e-10	1	2156.23			TRUE	sp|P35221|CTNA1_HUMAN	P35221	CTNA1_HUMAN	CTNNA1	Catenin alpha-1
AEVQNLGGELVVSGVDSAMSLIQAAK		26	862.786	3	2585.34	1	1.859e-09	1	18123.3			TRUE	sp|P35221|CTNA1_HUMAN	P35221	CTNA1_HUMAN	CTNNA1	Catenin alpha-1
AEVQVLVLDGR	n[42.0106]AEVQVLVLDGR	11	620.848	2	1239.68	1	2.673e-05	3	942582	N-term(42.0106)		TRUE	sp|P40429|RL13A_HUMAN	P40429	RL13A_HUMAN	RPL13A	60S ribosomal protein L13a
AEVSIDQSK	n[42.0106]AEVSIDQSK	9	1018.51	1	1017.5	1	3.892e-05	1	22392.7	N-term(42.0106)		TRUE	sp|Q8IVM0|CCD50_HUMAN	Q8IVM0	CCD50_HUMAN	CCDC50	Coiled-coil domain-containing protein 50
AEVSIQNNK		9	1002.52	1	1001.51	0.9999	8.211e-05	2	31639.5			TRUE	sp|O75369|FLNB_HUMAN	O75369	FLNB_HUMAN	FLNB	Filamin-B
AEVSPMYGVQK	AEVSPM[15.9949]YGVQK	11	612.8	2	1223.58	0.9941	0.03489	1	86162.4	6M(15.9949)		TRUE	sp|Q9H3K2|GHITM_HUMAN	Q9H3K2	GHITM_HUMAN	GHITM	Growth hormone-inducible transmembrane protein
AEVSQPR		7	786.41	1	785.402	0.8577	0.2271	1	88193.4			TRUE	sp|P22314|UBA1_HUMAN	P22314	UBA1_HUMAN	UBA1	Ubiquitin-like modifier-activating enzyme 1
AEVTEMPNSDSLPEDAEVHCDSAAVSHEPTPADPR	AEVTEMPNSDSLPEDAEVHC[57.0215]DSAAVSHEPTPADPR	35	940.914	4	3759.64	1	0.000321	1	27703.3	20C(57.0215)		TRUE	sp|Q8IWE2|NXP20_HUMAN	Q8IWE2	NXP20_HUMAN	FAM114A1	Protein NOXP20
AEVTLDGVWPTDK		13	715.862	2	1430.72	1	6.364e-05	2	140715			TRUE	sp|P52948|NUP98_HUMAN	P52948	NUP98_HUMAN	NUP98	Nuclear pore complex protein Nup98-Nup96
AEVTMGDPHQQTLAR		15	827.404	2	1652.79	1	3.43e-11	2	60830.2			TRUE	sp|Q13769|THOC5_HUMAN	Q13769	THOC5_HUMAN	THOC5	THO complex subunit 5 homolog
AEVVETTQVYTEEETR		16	942.447	2	1882.88	0.9969	0.02294	1	32703.1			TRUE	sp|Q15149|PLEC_HUMAN	Q15149	PLEC_HUMAN	PLEC	Plectin
AEVVETTQVYTEEETRR		17	1020.5	2	2038.98	0.9958	0.02802	2	42839.6			TRUE	sp|Q15149|PLEC_HUMAN	Q15149	PLEC_HUMAN	PLEC	Plectin
AEVVQVIR		8	913.547	1	912.54	0.8608	0.1096	1	90459.4			TRUE	sp|Q9H6F5|CCD86_HUMAN	Q9H6F5	CCD86_HUMAN	CCDC86	Coiled-coil domain-containing protein 86
AEVWQLLAGCHDNQAMLDR	AEVWQLLAGC[57.0215]HDNQAMLDR	19	743.018	3	2226.03	1	9.097e-09	1	33113.9	10C(57.0215)		TRUE	sp|Q5R372|RBG1L_HUMAN	Q5R372	RBG1L_HUMAN	RABGAP1L	Rab GTPase-activating protein 1-like
AEWLLAVR		8	957.552	1	956.543	0.8891	0.1322	1	65867.1			TRUE	sp|Q9NRN7|ADPPT_HUMAN	Q9NRN7	ADPPT_HUMAN	AASDHPPT	L-aminoadipate-semialdehyde dehydrogenase-phosphopantetheinyl transferase
AEWQVYK		7	923.462	1	922.452	0.9996	0.0001606	1	175765			TRUE	sp|Q00059|TFAM_HUMAN	Q00059	TFAM_HUMAN	TFAM	Transcription factor A, mitochondrial
AEYAVAK		7	751.399	1	750.389	0.9406	0.06406	1	232085			TRUE	sp|Q96Q15|SMG1_HUMAN	Q96Q15	SMG1_HUMAN	SMG1	Serine/threonine-protein kinase SMG1
AEYDLTTR	n[42.0106]AEYDLTTR	8	1010.48	1	1009.47	1	1.425e-05	2	321788	N-term(42.0106)		TRUE	sp|P60228|EIF3E_HUMAN	P60228	EIF3E_HUMAN	EIF3E	Eukaryotic translation initiation factor 3 subunit E
AEYEFDSPYWDDISDSAK		18	1069.45	2	2136.88	0.9999	0.0008511	1	98179.1			TRUE	sp|Q8IU85|KCC1D_HUMAN	Q8IU85	KCC1D_HUMAN	CAMK1D	Calcium/calmodulin-dependent protein kinase type 1D	CAMK1	sp|Q14012|KCC1A_HUMAN
AEYEGDGIPTVFVAVAGR		18	925.968	2	1849.93	1	1.5e-13	6	1.57495e+06			TRUE	sp|P22234|PUR6_HUMAN	P22234	PUR6_HUMAN	PAICS	Multifunctional protein ADE2
AEYEGDGIPTVFVAVAGR		18	617.648	3	1849.91	1	6.762e-07	2	64584.8			TRUE	sp|P22234|PUR6_HUMAN	P22234	PUR6_HUMAN	PAICS	Multifunctional protein ADE2
AEYFDGSEPVQNR		13	756.342	2	1510.66	0.9999	0.0009435	3	70362.1			TRUE	sp|Q9HCS7|SYF1_HUMAN	Q9HCS7	SYF1_HUMAN	XAB2	Pre-mRNA-splicing factor SYF1
AEYLASIFGTEK	n[42.0106]AEYLASIFGTEK	12	685.846	2	1369.67	1	6.102e-06	4	1.03494e+06	N-term(42.0106)		TRUE	sp|P0DN76|U2AF5_HUMAN	P0DN76	U2AF5_HUMAN	U2AF1L5	Splicing factor U2AF 35 kDa subunit-like protein	U2AF1, U2AF1L4	sp|Q01081|U2AF1_HUMAN, sp|Q8WU68|U2AF4_HUMAN
AEYSYVK	n[42.0106]AEYSYVK	7	901.43	1	900.423	0.9836	0.009279	1	87390.6	N-term(42.0106)		TRUE	sp|Q14331|FRG1_HUMAN	Q14331	FRG1_HUMAN	FRG1	Protein FRG1
AEYTEASGPCILTPHR	AEYTEASGPC[57.0215]ILTPHR	16	901.431	2	1800.85	1	1.407e-06	1	74252.8	10C(57.0215)		TRUE	sp|Q96SZ5|AEDO_HUMAN	Q96SZ5	AEDO_HUMAN	ADO	2-aminoethanethiol dioxygenase
AFAAGADIK		9	863.462	1	862.453	0.9994	0.0003194	2	222903			TRUE	sp|P30084|ECHM_HUMAN	P30084	ECHM_HUMAN	ECHS1	Enoyl-CoA hydratase, mitochondrial
AFAAQEDLEK		10	561.277	2	1120.56	0.8795	0.01062	1	55932.5			TRUE	sp|P35241|RADI_HUMAN	P35241	RADI_HUMAN	RDX	Radixin
AFAAVPTSHPPEDAPAQPPTPGPAASPEQLSFR		33	1113.55	3	3337.64	1	8.872e-10	1	113751			TRUE	sp|Q14160|SCRIB_HUMAN	Q14160	SCRIB_HUMAN	SCRIB	Protein scribble homolog
AFADALEVIPMALSENSGMNPIQTMTEVR	AFADALEVIPM[15.9949]ALSENSGMNPIQTMTEVR	29	1576.26	2	3150.49	0.975	0.08851	1	1984.12	11M(15.9949)		TRUE	sp|P48643|TCPE_HUMAN	P48643	TCPE_HUMAN	CCT5	T-complex protein 1 subunit epsilon
AFADALEVIPMALSENSGMNPIQTMTEVR	AFADALEVIPM[15.9949]ALSENSGMNPIQTMTEVR	29	1051.17	3	3150.51	1	5.118e-11	3	101048	11M(15.9949)		TRUE	sp|P48643|TCPE_HUMAN	P48643	TCPE_HUMAN	CCT5	T-complex protein 1 subunit epsilon
AFADALEVIPMALSENSGMNPIQTMTEVR	AFADALEVIPM[15.9949]ALSENSGMNPIQTM[15.9949]TEVR	29	1056.51	3	3166.5	1	1.854e-09	8	54106.5	11M(15.9949), 25M(15.9949)		TRUE	sp|P48643|TCPE_HUMAN	P48643	TCPE_HUMAN	CCT5	T-complex protein 1 subunit epsilon
AFADALEVIPMALSENSGMNPIQTMTEVR	AFADALEVIPM[15.9949]ALSENSGM[15.9949]NPIQTMTEVR	29	1056.51	3	3166.5	1	4.605e-11	4	126862	11M(15.9949), 19M(15.9949)		TRUE	sp|P48643|TCPE_HUMAN	P48643	TCPE_HUMAN	CCT5	T-complex protein 1 subunit epsilon
AFADALEVIPMALSENSGMNPIQTMTEVR	AFADALEVIPM[15.9949]ALSENSGM[15.9949]NPIQTM[15.9949]TEVR	29	1061.84	3	3182.49	1	0	3	105331	11M(15.9949), 19M(15.9949), 25M(15.9949)		TRUE	sp|P48643|TCPE_HUMAN	P48643	TCPE_HUMAN	CCT5	T-complex protein 1 subunit epsilon
AFADALEVIPMALSENSGMNPIQTMTEVR		29	1045.84	3	3134.51	1	0	2	157404			TRUE	sp|P48643|TCPE_HUMAN	P48643	TCPE_HUMAN	CCT5	T-complex protein 1 subunit epsilon
AFADALEVIPMALSENSGMNPIQTMTEVR	AFADALEVIPMALSENSGMNPIQTM[15.9949]TEVR	29	1051.17	3	3150.5	1	0	5	146664	25M(15.9949)		TRUE	sp|P48643|TCPE_HUMAN	P48643	TCPE_HUMAN	CCT5	T-complex protein 1 subunit epsilon
AFADALEVIPMALSENSGMNPIQTMTEVR	AFADALEVIPMALSENSGM[15.9949]NPIQTMTEVR	29	1051.17	3	3150.5	1	0	2	155657	19M(15.9949)		TRUE	sp|P48643|TCPE_HUMAN	P48643	TCPE_HUMAN	CCT5	T-complex protein 1 subunit epsilon
AFADALEVIPMALSENSGMNPIQTMTEVR	AFADALEVIPMALSENSGM[15.9949]NPIQTM[15.9949]TEVR	29	1056.51	3	3166.52	1	0	4	127561	19M(15.9949), 25M(15.9949)		TRUE	sp|P48643|TCPE_HUMAN	P48643	TCPE_HUMAN	CCT5	T-complex protein 1 subunit epsilon
AFADAMEVIPSTLAENAGLNPISTVTELR		29	1515.78	2	3029.54	1	1.383e-10	3	141078			TRUE	sp|P50991|TCPD_HUMAN	P50991	TCPD_HUMAN	CCT4	T-complex protein 1 subunit delta
AFADAMEVIPSTLAENAGLNPISTVTELR		29	1010.85	3	3030.53	1	8.7e-13	10	1401488			TRUE	sp|P50991|TCPD_HUMAN	P50991	TCPD_HUMAN	CCT4	T-complex protein 1 subunit delta
AFADAMEVIPSTLAENAGLNPISTVTELR	AFADAM[15.9949]EVIPSTLAENAGLNPISTVTELR	29	1523.77	2	3045.52	1	1e-14	4	106811	6M(15.9949)		TRUE	sp|P50991|TCPD_HUMAN	P50991	TCPD_HUMAN	CCT4	T-complex protein 1 subunit delta
AFADAMEVIPSTLAENAGLNPISTVTELR	AFADAM[15.9949]EVIPSTLAENAGLNPISTVTELR	29	1016.18	3	3045.53	1	0	8	1.2332e+06	6M(15.9949)		TRUE	sp|P50991|TCPD_HUMAN	P50991	TCPD_HUMAN	CCT4	T-complex protein 1 subunit delta
AFAHITGGGLLENIPR		16	833.457	2	1665.9	1	1.035e-09	3	252009			TRUE	sp|P22102|PUR2_HUMAN	P22102	PUR2_HUMAN	GART	Trifunctional purine biosynthetic protein adenosine-3
AFAHITGGGLLENIPR		16	555.974	3	1664.89	1	8.019e-09	5	143467			TRUE	sp|P22102|PUR2_HUMAN	P22102	PUR2_HUMAN	GART	Trifunctional purine biosynthetic protein adenosine-3
AFAIDSSHPWLHECMIR	AFAIDSSHPWLHEC[57.0215]MIR	17	690.661	3	2068.96	1	1.886e-05	1	48456.2	14C(57.0215)		TRUE	sp|Q9BXJ9|NAA15_HUMAN	Q9BXJ9	NAA15_HUMAN	NAA15	N-alpha-acetyltransferase 15, NatA auxiliary subunit
AFAISGPFNVQFLVK		15	819.456	2	1636.9	1	2.817e-07	3	1.7329e+06			TRUE	sp|P31327|CPSM_HUMAN	P31327	CPSM_HUMAN	CPS1	Carbamoyl-phosphate synthase [ammonia], mitochondrial
AFALEVIK		8	890.535	1	889.525	0.9972	0.0009459	1	85187.2			TRUE	sp|Q9H2U2|IPYR2_HUMAN	Q9H2U2	IPYR2_HUMAN	PPA2	Inorganic pyrophosphatase 2, mitochondrial
AFALNDLDDYEK		12	707.33	2	1412.65	0.9998	0.0002233	1	183662			TRUE	sp|Q14166|TTL12_HUMAN	Q14166	TTL12_HUMAN	TTLL12	Tubulin--tyrosine ligase-like protein 12
AFAMIAYK	AFAM[15.9949]IAYK	8	930.475	1	929.468	0.9874	0.008454	1	62456.8	4M(15.9949)		TRUE	sp|P57721|PCBP3_HUMAN	P57721	PCBP3_HUMAN	PCBP3	Poly(rC)-binding protein 3
AFAMIIDK	AFAM[15.9949]IIDK	8	924.486	1	923.479	0.9989	0.0005739	1	142844	4M(15.9949)		FALSE	sp|Q15365|PCBP1_HUMAN	Q15365	PCBP1_HUMAN	PCBP1	Poly(rC)-binding protein 1	PCBP2	sp|Q15366|PCBP2_HUMAN
AFAMIIDK		8	908.491	1	907.483	0.9995	0.000271	1	858302			FALSE	sp|Q15365|PCBP1_HUMAN	Q15365	PCBP1_HUMAN	PCBP1	Poly(rC)-binding protein 1	PCBP2	sp|Q15366|PCBP2_HUMAN
AFAMTNQILVEK		12	682.866	2	1364.72	1	1.503e-05	2	430288			TRUE	sp|P31327|CPSM_HUMAN	P31327	CPSM_HUMAN	CPS1	Carbamoyl-phosphate synthase [ammonia], mitochondrial
AFAMTNQILVEK	AFAM[15.9949]TNQILVEK	12	690.863	2	1379.71	1	2.363e-07	1	461726	4M(15.9949)		TRUE	sp|P31327|CPSM_HUMAN	P31327	CPSM_HUMAN	CPS1	Carbamoyl-phosphate synthase [ammonia], mitochondrial
AFAVGVQQVLLK		12	636.887	2	1271.76	1	1.686e-07	2	591606			TRUE	sp|O95373|IPO7_HUMAN	O95373	IPO7_HUMAN	IPO7	Importin-7
AFAVVASALGIPSLLPFLK		19	957.577	2	1913.13	0.9959	0.01654	1	8407.73			TRUE	sp|O75533|SF3B1_HUMAN	O75533	SF3B1_HUMAN	SF3B1	Splicing factor 3B subunit 1
AFCADQLDVFLQK	AFC[57.0215]ADQLDVFLQK	13	777.885	2	1553.75	1	8.449e-10	1	90585	3C(57.0215)		TRUE	sp|Q9P2N5|RBM27_HUMAN	Q9P2N5	RBM27_HUMAN	RBM27	RNA-binding protein 27
AFCAGGDIR	AFC[57.0215]AGGDIR	9	966.446	1	965.436	0.8603	0.1997	1	20924.7	3C(57.0215)		TRUE	sp|Q6NVY1|HIBCH_HUMAN	Q6NVY1	HIBCH_HUMAN	HIBCH	3-hydroxyisobutyryl-CoA hydrolase, mitochondrial
AFCEPGNVENNGVLSFIK	AFC[57.0215]EPGNVENNGVLSFIK	18	997.986	2	1994.94	1	1.103e-08	9	1.05326e+06	3C(57.0215)		TRUE	sp|P54577|SYYC_HUMAN	P54577	SYYC_HUMAN	YARS	Tyrosine--tRNA ligase, cytoplasmic
AFCQEMLQEEPR	AFC[57.0215]QEMLQEEPR	12	769.342	2	1536.67	1	1.88e-05	2	54941.3	3C(57.0215)		TRUE	sp|Q9HBH5|RDH14_HUMAN	Q9HBH5	RDH14_HUMAN	RDH14	Retinol dehydrogenase 14
AFCTGQELQLVQLEGGGGAGTYR	AFC[57.0215]TGQELQLVQLEGGGGAGTYR	23	1206.58	2	2411.15	1	5.685e-06	3	44074.7	3C(57.0215)		TRUE	sp|Q8N3D4|EH1L1_HUMAN	Q8N3D4	EH1L1_HUMAN	EHBP1L1	EH domain-binding protein 1-like protein 1
AFDCPETEYPVK	AFDC[57.0215]PETEYPVK	12	728.327	2	1454.64	1	0.0004524	2	401893	4C(57.0215)		TRUE	sp|O43847|NRDC_HUMAN	O43847	NRDC_HUMAN	NRDC	Nardilysin
AFDDVPVVQIYSSR		14	798.407	2	1594.8	1	6.524e-08	1	69531.8			TRUE	sp|Q7Z460|CLAP1_HUMAN	Q7Z460	CLAP1_HUMAN	CLASP1	CLIP-associating protein 1
AFDFLSEETEASLASR		16	886.92	2	1773.9	1	5.131e-08	2	107182			TRUE	sp|O60271|JIP4_HUMAN	O60271	JIP4_HUMAN	SPAG9	C-Jun-amino-terminal kinase-interacting protein 4
AFDIIER		7	863.462	1	862.454	0.9918	0.003675	2	151752			TRUE	sp|Q8N1F7|NUP93_HUMAN	Q8N1F7	NUP93_HUMAN	NUP93	Nuclear pore complex protein Nup93
AFDLFNPNFK		10	606.806	2	1211.59	1	0.0001457	2	281671			TRUE	sp|Q9Y3D9|RT23_HUMAN	Q9Y3D9	RT23_HUMAN	MRPS23	28S ribosomal protein S23, mitochondrial
AFDLIVDRPVTLVR		14	807.472	2	1612.93	0.9962	0.02606	1	164315			TRUE	sp|O96000|NDUBA_HUMAN	O96000	NDUBA_HUMAN	NDUFB10	NADH dehydrogenase [ubiquinone] 1 beta subcomplex subunit 10
AFDLIVDRPVTLVR		14	538.651	3	1612.92	1	1.44e-05	3	221336			TRUE	sp|O96000|NDUBA_HUMAN	O96000	NDUBA_HUMAN	NDUFB10	NADH dehydrogenase [ubiquinone] 1 beta subcomplex subunit 10
AFDLVPPEAVPEQK		14	770.406	2	1538.8	1	1.278e-07	1	120207			TRUE	sp|Q96G03|PGM2_HUMAN	Q96G03	PGM2_HUMAN	PGM2	Phosphoglucomutase-2
AFDMVHDPMAALETLLTLGFER	AFDM[15.9949]VHDPM[15.9949]AALETLLTLGFER	22	837.075	3	2508.2	0.9542	0.1084	1	6241.06	4M(15.9949), 9M(15.9949)		TRUE	sp|Q9NTM9|CUTC_HUMAN	Q9NTM9	CUTC_HUMAN	CUTC	Copper homeostasis protein cutC homolog
AFDQGADAIYDHINEGK		17	932.429	2	1862.84	1	5.339e-07	4	410407			TRUE	sp|Q9UDW1|QCR9_HUMAN	Q9UDW1	QCR9_HUMAN	UQCR10	Cytochrome b-c1 complex subunit 9
AFDQGADAIYDHINEGK		17	621.955	3	1862.84	1	2.516e-07	3	680205			TRUE	sp|Q9UDW1|QCR9_HUMAN	Q9UDW1	QCR9_HUMAN	UQCR10	Cytochrome b-c1 complex subunit 9
AFDSAVAK		8	808.42	1	807.411	0.9993	0.0004091	1				TRUE	sp|Q16891|MIC60_HUMAN	Q16891	MIC60_HUMAN	IMMT	MIC
AFDSGIIPMEFVNK		14	784.395	2	1566.77	1	4.11e-05	2	972273			TRUE	sp|P53396|ACLY_HUMAN	P53396	ACLY_HUMAN	ACLY	ATP-citrate synthase
AFDSGIIPMEFVNK	AFDSGIIPM[15.9949]EFVNK	14	792.392	2	1582.77	1	8.559e-08	2	268866	9M(15.9949)		TRUE	sp|P53396|ACLY_HUMAN	P53396	ACLY_HUMAN	ACLY	ATP-citrate synthase
AFDTAGNGYCR	AFDTAGNGYC[57.0215]R	11	616.262	2	1230.5	1	0.0003108	2	205878	10C(57.0215)		TRUE	sp|P49327|FAS_HUMAN	P49327	FAS_HUMAN	FASN	Fatty acid synthase
AFDTFLDSLQEFPWVR		16	985.986	2	1969.96	0.9997	0.00297	1	27720.7			TRUE	sp|P78560|CRADD_HUMAN	P78560	CRADD_HUMAN	CRADD	Death domain-containing protein CRADD
AFEAVDK		7	779.393	1	778.385	0.9914	0.00342	2	272147			TRUE	sp|O75937|DNJC8_HUMAN	O75937	DNJC8_HUMAN	DNAJC8	DnaJ homolog subfamily C member 8
AFEDDDITHVEGSVDPIR		18	1007.97	2	2013.92	1	9.173e-05	1	97705.3			TRUE	sp|Q9NTK5|OLA1_HUMAN	Q9NTK5	OLA1_HUMAN	OLA1	Obg-like ATPase 1
AFEDDDITHVEGSVDPIR		18	672.317	3	2013.92	1	2.677e-09	1	120622			TRUE	sp|Q9NTK5|OLA1_HUMAN	Q9NTK5	OLA1_HUMAN	OLA1	Obg-like ATPase 1
AFEDDDITHVEGSVDPIRDIEIIHEELQLK		30	869.686	4	3474.71	1	3.285e-08	1	96143.5			TRUE	sp|Q9NTK5|OLA1_HUMAN	Q9NTK5	OLA1_HUMAN	OLA1	Obg-like ATPase 1
AFEDEMK	AFEDEM[15.9949]K	7	885.366	1	884.36	0.9001	0.05191	1	36533.4	6M(15.9949)		TRUE	sp|Q9Y6E2|BZW2_HUMAN	Q9Y6E2	BZW2_HUMAN	BZW2	Basic leucine zipper and W2 domain-containing protein 2
AFEDEMK		7	869.371	1	868.363	0.985	0.01099	1	76359.9			TRUE	sp|Q9Y6E2|BZW2_HUMAN	Q9Y6E2	BZW2_HUMAN	BZW2	Basic leucine zipper and W2 domain-containing protein 2
AFEDTLQLMER		11	676.829	2	1351.64	0.9999	0.001259	1	141478			TRUE	sp|O95163|ELP1_HUMAN	O95163	ELP1_HUMAN	ELP1	Elongator complex protein 1
AFEDTLQLMER	AFEDTLQLM[15.9949]ER	11	684.827	2	1367.64	0.9996	0.00235	1	43198.5	9M(15.9949)		TRUE	sp|O95163|ELP1_HUMAN	O95163	ELP1_HUMAN	ELP1	Elongator complex protein 1
AFEDWLNDDLGSYQGAQGNR		20	1128.5	2	2254.99	1	4e-14	1	131655			TRUE	sp|Q8N6T3|ARFG1_HUMAN	Q8N6T3	ARFG1_HUMAN	ARFGAP1	ADP-ribosylation factor GTPase-activating protein 1
AFEEAEK		7	823.383	1	822.375	0.9852	0.01042	1	302131			TRUE	sp|P55072|TERA_HUMAN	P55072	TERA_HUMAN	VCP	Transitional endoplasmic reticulum ATPase
AFEEEQNLR		9	568.273	2	1134.53	0.9984	0.01372	1	152086			TRUE	sp|P32754|HPPD_HUMAN	P32754	HPPD_HUMAN	HPD	4-hydroxyphenylpyruvate dioxygenase
AFEGFNTCLFAYGQTGSGK	AFEGFNTC[57.0215]LFAYGQTGSGK	19	1027.97	2	2053.92	1	5.876e-09	1	54447.6	8C(57.0215)		TRUE	sp|Q15058|KIF14_HUMAN	Q15058	KIF14_HUMAN	KIF14	Kinesin-like protein KIF14
AFELMHSGK		9	510.253	2	1018.49	0.9999	0.0008513	2	222312			TRUE	sp|P11766|ADHX_HUMAN	P11766	ADHX_HUMAN	ADH5	Alcohol dehydrogenase class-3
AFENCSEDLQER	AFENC[57.0215]SEDLQER	12	749.317	2	1496.62	1	0.0002436	1	117057	5C(57.0215)		TRUE	sp|O75828|CBR3_HUMAN	O75828	CBR3_HUMAN	CBR3	Carbonyl reductase [NADPH] 3
AFENDVDALCNLR	AFENDVDALC[57.0215]NLR	13	768.859	2	1535.71	1	1.687e-05	1	49501.5	10C(57.0215)		TRUE	sp|P05166|PCCB_HUMAN	P05166	PCCB_HUMAN	PCCB	Propionyl-CoA carboxylase beta chain, mitochondrial
AFEQLMTDLTLSR		13	762.89	2	1523.77	1	1.33e-05	2	57402.2			TRUE	sp|Q6UUV7|CRTC3_HUMAN	Q6UUV7	CRTC3_HUMAN	CRTC3	CREB-regulated transcription coactivator 3
AFESDVFHNR		10	611.286	2	1220.55	1	5.557e-05	1	101143			TRUE	sp|O14545|TRAD1_HUMAN	O14545	TRAD1_HUMAN	TRAFD1	TRAF-type zinc finger domain-containing protein 1
AFEVSENGNLVVSGK		15	775.396	2	1548.78	1	5.93e-12	5	568299			TRUE	sp|P49327|FAS_HUMAN	P49327	FAS_HUMAN	FASN	Fatty acid synthase
AFEYNMQIFNELDQAGSTLAR		21	1209.57	2	2417.13	1	1e-14	3	273959			TRUE	sp|P30519|HMOX2_HUMAN	P30519	HMOX2_HUMAN	HMOX2	Heme oxygenase 2
AFEYNMQIFNELDQAGSTLAR	AFEYNM[15.9949]QIFNELDQAGSTLAR	21	1217.57	2	2433.13	1	1.893e-07	4	106243	6M(15.9949)		TRUE	sp|P30519|HMOX2_HUMAN	P30519	HMOX2_HUMAN	HMOX2	Heme oxygenase 2
AFFADLPDPLIPYSLHPELLEAAK		24	889.807	3	2666.4	1	7.293e-10	1	17252.5			TRUE	sp|Q13017|RHG05_HUMAN	Q13017	RHG05_HUMAN	ARHGAP5	Rho GTPase-activating protein 5
AFFESHPAPSAER		13	723.344	2	1444.67	1	1.069e-11	3	479550			TRUE	sp|P55786|PSA_HUMAN	P55786	PSA_HUMAN	NPEPPS	Puromycin-sensitive aminopeptidase
AFFGTMDTLPPPTEDPMINEIGQFQSFAEK		30	1120.19	3	3357.56	1	1.939e-05	1	27161			TRUE	sp|Q8TBE7|S35G2_HUMAN	Q8TBE7	S35G2_HUMAN	SLC35G2	Solute carrier family 35 member G2
AFFPCFDTPAVK	AFFPC[57.0215]FDTPAVK	12	700.339	2	1398.66	1	0.0001043	2	433017	5C(57.0215)		TRUE	sp|Q9H4A4|AMPB_HUMAN	Q9H4A4	AMPB_HUMAN	RNPEP	Aminopeptidase B
AFFSEVER		8	984.479	1	983.469	0.9234	0.07788	1	643527			TRUE	sp|Q9UQ80|PA2G4_HUMAN	Q9UQ80	PA2G4_HUMAN	PA2G4	Proliferation-associated protein 2G4
AFFSSYLK		8	962.498	1	961.491	0.9995	0.0002765	1	83335.8			TRUE	sp|Q6ZRP7|QSOX2_HUMAN	Q6ZRP7	QSOX2_HUMAN	QSOX2	Sulfhydryl oxidase 2
AFGAPVPSVQWLDEDGTTVLQDER		24	1315.64	2	2629.27	1	6.289e-08	1	55657.9			TRUE	sp|P32004|L1CAM_HUMAN	P32004	L1CAM_HUMAN	L1CAM	Neural cell adhesion molecule L1
AFGFSHLEALLDDSK		15	825.412	2	1648.81	1	7.922e-11	1	107593			TRUE	sp|Q96FW1|OTUB1_HUMAN	Q96FW1	OTUB1_HUMAN	OTUB1	Ubiquitin thioesterase OTUB1
AFGFSHLEALLDDSK		15	550.611	3	1648.8	1	1.867e-09	2	154315			TRUE	sp|Q96FW1|OTUB1_HUMAN	Q96FW1	OTUB1_HUMAN	OTUB1	Ubiquitin thioesterase OTUB1
AFGGQSLK		8	807.436	1	806.427	0.9945	0.002231	3	155366			TRUE	sp|P31040|SDHA_HUMAN	P31040	SDHA_HUMAN	SDHA	Succinate dehydrogenase [ubiquinone] flavoprotein subunit, mitochondrial
AFGHHAVSLLDGGLR		15	775.415	2	1548.81	1	2.587e-08	1	35132			TRUE	sp|P25325|THTM_HUMAN	P25325	THTM_HUMAN	MPST	3-mercaptopyruvate sulfurtransferase
AFGHHAVSLLDGGLR		15	517.279	3	1548.81	1	5.684e-06	1	50180.8			TRUE	sp|P25325|THTM_HUMAN	P25325	THTM_HUMAN	MPST	3-mercaptopyruvate sulfurtransferase
AFGIPIR		7	773.467	1	772.46	0.9829	0.01074	1	148908			TRUE	sp|P06493|CDK1_HUMAN	P06493	CDK1_HUMAN	CDK1	Cyclin-dependent kinase 1
AFGLVGK		7	691.414	1	690.405	0.9489	0.0612	1	27381.2			TRUE	sp|Q96QD8|S38A2_HUMAN	Q96QD8	S38A2_HUMAN	SLC38A2	Sodium-coupled neutral amino acid transporter 2
AFGNEWK		7	851.405	1	850.395	0.9562	0.05111	2	162228			TRUE	sp|Q15813|TBCE_HUMAN	Q15813	TBCE_HUMAN	TBCE	Tubulin-specific chaperone E
AFGSPFGLEEPQWVPDK		17	952.465	2	1902.92	1	7.554e-10	1	107296			TRUE	sp|Q9BQ24|ZFY21_HUMAN	Q9BQ24	ZFY21_HUMAN	ZFYVE21	Zinc finger FYVE domain-containing protein 21
AFGSTIVINPEK		12	638.351	2	1274.69	0.9972	0.02095	1	60635.5			TRUE	sp|Q13620|CUL4B_HUMAN	Q13620	CUL4B_HUMAN	CUL4B	Cullin-4B
AFGYVCGGEGQHQFFAIK	AFGYVC[57.0215]GGEGQHQFFAIK	18	1008.48	2	2014.94	1	6.431e-06	2	242847	6C(57.0215)		TRUE	sp|P98082|DAB2_HUMAN	P98082	DAB2_HUMAN	DAB2	Disabled homolog 2
AFGYVCGGEGQHQFFAIK	AFGYVC[57.0215]GGEGQHQFFAIK	18	672.653	3	2014.94	1	2.94e-12	2	337375	6C(57.0215)		TRUE	sp|P98082|DAB2_HUMAN	P98082	DAB2_HUMAN	DAB2	Disabled homolog 2
AFGYYGPLR		9	522.269	2	1042.52	0.9997	0.002382	1	54993.2			TRUE	sp|P84103|SRSF3_HUMAN	P84103	SRSF3_HUMAN	SRSF3	Serine/arginine-rich splicing factor 3
AFHGLAGGTDVPFSEVVK		18	915.973	2	1829.93	1	0.000302	2				TRUE	sp|O75191|XYLB_HUMAN	O75191	XYLB_HUMAN	XYLB	Xylulose kinase
AFHGWNEFDISEDEPLWK		18	740.673	3	2218.98	1	5.46e-09	1	45563.2			TRUE	sp|P98194|AT2C1_HUMAN	P98194	AT2C1_HUMAN	ATP2C1	Calcium-transporting ATPase type 2C member 1
AFHITNDEPIPFWTFLSR		18	731.037	3	2192.09	1	4.191e-07	3	269797			TRUE	sp|Q15738|NSDHL_HUMAN	Q15738	NSDHL_HUMAN	NSDHL	Sterol-4-alpha-carboxylate 3-dehydrogenase, decarboxylating
AFHNEAQVNPER		12	706.339	2	1410.66	1	1.142e-06	3	1.1135e+06			TRUE	sp|P17987|TCPA_HUMAN	P17987	TCPA_HUMAN	TCP1	T-complex protein 1 subunit alpha
AFHPTYEEK		9	561.267	2	1120.52	0.9951	0.03151	1	100246			TRUE	sp|Q9H3P7|GCP60_HUMAN	Q9H3P7	GCP60_HUMAN	ACBD3	Golgi resident protein GCP60
AFIAHFQDNLHSVNR		15	590.301	3	1767.87	1	3.414e-06	1	26958.6			TRUE	sp|Q6P2C8|MED27_HUMAN	Q6P2C8	MED27_HUMAN	MED27	Mediator of RNA polymerase II transcription subunit 27
AFIHWVSQPLMCEVR	AFIHWVSQPLMC[57.0215]EVR	15	936.966	2	1871.92	1	3.34e-05	1	217150	12C(57.0215)		TRUE	sp|P47897|SYQ_HUMAN	P47897	SYQ_HUMAN	QARS	Glutamine--tRNA ligase
AFIHWVSQPLMCEVR	AFIHWVSQPLMC[57.0215]EVR	15	624.98	3	1871.91	0.9999	0.0005033	2	360957	12C(57.0215)		TRUE	sp|P47897|SYQ_HUMAN	P47897	SYQ_HUMAN	QARS	Glutamine--tRNA ligase
AFIHWVSQPLMCEVR	AFIHWVSQPLM[15.9949]C[57.0215]EVR	15	944.963	2	1887.91	1	4.123e-06	2	142209	11M(15.9949), 12C(57.0215)		TRUE	sp|P47897|SYQ_HUMAN	P47897	SYQ_HUMAN	QARS	Glutamine--tRNA ligase
AFIHWVSQPLMCEVR	AFIHWVSQPLM[15.9949]C[57.0215]EVR	15	630.311	3	1887.9	0.9979	0.002682	1	108982	11M(15.9949), 12C(57.0215)		TRUE	sp|P47897|SYQ_HUMAN	P47897	SYQ_HUMAN	QARS	Glutamine--tRNA ligase
AFIISFK		7	825.487	1	824.478	0.9574	0.03656	1	49942.8			TRUE	sp|Q9HAB8|PPCS_HUMAN	Q9HAB8	PPCS_HUMAN	PPCS	Phosphopantothenate--cysteine ligase
AFIITINSFGTELSK		15	820.948	2	1639.88	1	0.0001526	1	72267.7			FALSE	sp|P61421|VA0D1_HUMAN	P61421	VA0D1_HUMAN	ATP6V0D1	V-type proton ATPase subunit d 1	ATP6V0D2	sp|Q8N8Y2|VA0D2_HUMAN
AFIPAIDSFGFETDLR		16	899.954	2	1797.89	1	4.478e-06	5	1.31186e+06			TRUE	sp|Q15029|U5S1_HUMAN	Q15029	U5S1_HUMAN	EFTUD2	116 kDa U5 small nuclear ribonucleoprotein component
AFITNIPFDVK		11	632.85	2	1263.68	1	3.6e-06	3	2.37494e+06			TRUE	sp|P52272|HNRPM_HUMAN	P52272	HNRPM_HUMAN	HNRNPM	Heterogeneous nuclear ribonucleoprotein M
AFIWSASLNEHK		12	701.859	2	1401.7	0.9666	0.1597	1	447852			TRUE	sp|Q8IYB9|ZN595_HUMAN	Q8IYB9	ZN595_HUMAN	ZNF595	Zinc finger protein 595
AFLADPSAFVAAAPVAAATTAAPAAAAAPAK		31	1376.74	2	2751.45	1	1.607e-11	8	2382845			TRUE	sp|P05388|RLA0_HUMAN	P05388	RLA0_HUMAN	RPLP0	60S acidic ribosomal protein P0
AFLADPSAFVAAAPVAAATTAAPAAAAAPAK		31	918.16	3	2751.46	1	0	10	4733611			TRUE	sp|P05388|RLA0_HUMAN	P05388	RLA0_HUMAN	RPLP0	60S acidic ribosomal protein P0
AFLASGPYLTHQQK	n[42.0106]AFLASGPYLTHQQK	14	801.917	2	1601.82	1	1.601e-09	2	773698	N-term(42.0106)		TRUE	sp|Q9Y6M9|NDUB9_HUMAN	Q9Y6M9	NDUB9_HUMAN	NDUFB9	NADH dehydrogenase [ubiquinone] 1 beta subcomplex subunit 9
AFLDALQNQAEASSK		15	796.899	2	1591.79	1	7.22e-12	4	1.66453e+06			TRUE	sp|Q12931|TRAP1_HUMAN	Q12931	TRAP1_HUMAN	TRAP1	Heat shock protein 75 kDa, mitochondrial
AFLDFHALPYQVVEVNPVR		19	1107.59	2	2213.16	1	1.214e-07	2	109684			TRUE	sp|Q9H7Z7|PGES2_HUMAN	Q9H7Z7	PGES2_HUMAN	PTGES2	Prostaglandin E synthase 2
AFLDFHALPYQVVEVNPVR		19	738.728	3	2213.16	1	2.989e-05	3	421151			TRUE	sp|Q9H7Z7|PGES2_HUMAN	Q9H7Z7	PGES2_HUMAN	PTGES2	Prostaglandin E synthase 2
AFLDFYHSFLEK		12	758.877	2	1515.74	1	4.368e-08	2	47548.9			TRUE	sp|Q92888|ARHG1_HUMAN	Q92888	ARHG1_HUMAN	ARHGEF1	Rho guanine nucleotide exchange factor 1
AFLDNGPK		8	861.446	1	860.439	0.9999	9.524e-05	1	235181			TRUE	sp|P78344|IF4G2_HUMAN	P78344	IF4G2_HUMAN	EIF4G2	Eukaryotic translation initiation factor 4 gamma 2
AFLDNPGILSELCGTLSR	AFLDNPGILSELC[57.0215]GTLSR	18	982.001	2	1961.99	1	3.214e-09	2	322821	13C(57.0215)		TRUE	sp|Q6NXE6|ARMC6_HUMAN	Q6NXE6	ARMC6_HUMAN	ARMC6	Armadillo repeat-containing protein 6
AFLDNPGILSELCGTLSR	AFLDNPGILSELC[57.0215]GTLSR	18	655.003	3	1961.99	1	3.283e-05	3	36049.7	13C(57.0215)		TRUE	sp|Q6NXE6|ARMC6_HUMAN	Q6NXE6	ARMC6_HUMAN	ARMC6	Armadillo repeat-containing protein 6
AFLDNPTIILAHIR	n[42.0106]AFLDNPTIILAHIR	14	818.465	2	1634.91	1	1.746e-07	1	32583.4	N-term(42.0106)		TRUE	sp|Q9BPZ7|SIN1_HUMAN	Q9BPZ7	SIN1_HUMAN	MAPKAP1	Target of rapamycin complex 2 subunit MAPKAP1
AFLDSLPDVK		10	552.8	2	1103.59	0.9937	0.01063	1	39617.6			TRUE	sp|O15294|OGT1_HUMAN	O15294	OGT1_HUMAN	OGT	UDP-N-acetylglucosamine--peptide N-acetylglucosaminyltransferase 110 kDa subunit
AFLEDMK		7	853.412	1	852.406	0.9938	0.001344	1	57948			TRUE	sp|Q9NXG2|THUM1_HUMAN	Q9NXG2	THUM1_HUMAN	THUMPD1	THUMP domain-containing protein 1
AFLEENNLDYIIR		13	805.415	2	1608.82	1	4.403e-07	1	238809			TRUE	sp|P53041|PPP5_HUMAN	P53041	PPP5_HUMAN	PPP5C	Serine/threonine-protein phosphatase 5
AFLEHMSEVQPDSPQGIYDTLLELR		25	963.476	3	2887.39	1	3.171e-06	1	57426.5			TRUE	sp|Q9H270|VPS11_HUMAN	Q9H270	VPS11_HUMAN	VPS11	Vacuolar protein sorting-associated protein 11 homolog
AFLEPLGLAYTGPDNSSIDCR	AFLEPLGLAYTGPDNSSIDC[57.0215]R	21	1148.55	2	2295.08	1	8.033e-11	2	97449.5	20C(57.0215)		TRUE	sp|Q96PV6|LENG8_HUMAN	Q96PV6	LENG8_HUMAN	LENG8	Leukocyte receptor cluster member 8
AFLFDVVSK		9	513.287	2	1024.55	0.9449	0.1482	1	41937			TRUE	sp|Q9HB90|RRAGC_HUMAN	Q9HB90	RRAGC_HUMAN	RRAGC	Ras-related GTP-binding protein C	RRAGD	sp|Q9NQL2|RRAGD_HUMAN
AFLFVNK		7	838.482	1	837.474	0.9857	0.0116	2	46117.1			TRUE	sp|Q8N0X7|SPART_HUMAN	Q8N0X7	SPART_HUMAN	SPART	Spartin
AFLGELK		7	777.451	1	776.442	0.9822	0.01636	3	214471			TRUE	sp|P78527|PRKDC_HUMAN	P78527	PRKDC_HUMAN	PRKDC	DNA-dependent protein kinase catalytic subunit
AFLIEEQK		8	977.53	1	976.523	0.9991	0.0004365	2	39253			TRUE	sp|P49207|RL34_HUMAN	P49207	RL34_HUMAN	RPL34	60S ribosomal protein L34
AFLLESLLK		9	517.318	2	1032.62	0.9715	0.07607	1	70216.3			TRUE	sp|Q96JM3|CHAP1_HUMAN	Q96JM3	CHAP1_HUMAN	CHAMP1	Chromosome alignment-maintaining phosphoprotein 1
AFLLFPTIER		10	603.848	2	1205.67	1	0.0001259	1	130362			TRUE	sp|Q9H6V9|LDAH_HUMAN	Q9H6V9	LDAH_HUMAN	LDAH	Lipid droplet-associated hydrolase
AFLPFLF		7	854.481	1	853.47	0.979	0.004135	2	39224.7			TRUE	sp|Q9H8P0|PORED_HUMAN	Q9H8P0	PORED_HUMAN	SRD5A3	Polyprenol reductase
AFLPLLK		7	801.523	1	800.515	0.9742	0.0253	2	56354.7			TRUE	sp|Q14690|RRP5_HUMAN	Q14690	RRP5_HUMAN	PDCD11	Protein RRP5 homolog
AFLPTSHLSDHVANGPLLHHWLQAGDILHR		30	838.942	4	3351.73	1	3.076e-10	1				TRUE	sp|Q14690|RRP5_HUMAN	Q14690	RRP5_HUMAN	PDCD11	Protein RRP5 homolog
AFLPTSHLSDHVANGPLLHHWLQAGDILHR		30	671.355	5	3351.73	1	7.78e-07	2	88664.9			TRUE	sp|Q14690|RRP5_HUMAN	Q14690	RRP5_HUMAN	PDCD11	Protein RRP5 homolog
AFLQGGQEATDIALLLR		17	908.502	2	1814.99	1	5.1e-13	2	217023			TRUE	sp|Q14203|DCTN1_HUMAN	Q14203	DCTN1_HUMAN	DCTN1	Dynactin subunit 1
AFLQGGQEATDIALLLR		17	606.004	3	1814.98	1	3.371e-05	2	17992.4			TRUE	sp|Q14203|DCTN1_HUMAN	Q14203	DCTN1_HUMAN	DCTN1	Dynactin subunit 1
AFLSTHPNTETVFEAFLK		18	1026.53	2	2051.03	1	1.066e-06	1	55460.2			TRUE	sp|Q96S44|PRPK_HUMAN	Q96S44	PRPK_HUMAN	TP53RK	EKC/KEOPS complex subunit TP53RK
AFLSTHPNTETVFEAFLK		18	684.686	3	2051.03	1	1.997e-08	2	97541.4			TRUE	sp|Q96S44|PRPK_HUMAN	Q96S44	PRPK_HUMAN	TP53RK	EKC/KEOPS complex subunit TP53RK
AFLTLAEDILR		11	631.361	2	1260.71	1	7.988e-05	3	1.65719e+06			TRUE	sp|P61026|RAB10_HUMAN	P61026	RAB10_HUMAN	RAB10	Ras-related protein Rab-10
AFLVGMYGQMDPSAQISEALR		21	1142.56	2	2283.11	1	1.291e-09	1	20208.1			TRUE	sp|Q8N201|INT1_HUMAN	Q8N201	INT1_HUMAN	INTS1	Integrator complex subunit 1
AFMGPLK		7	763.417	1	762.41	0.9621	0.03671	2	1.11825e+06			TRUE	sp|P39023|RL3_HUMAN	P39023	RL3_HUMAN	RPL3	60S ribosomal protein L3
AFMGPLK	AFM[15.9949]GPLK	7	779.412	1	778.401	0.9955	0.001018	2	233782	3M(15.9949)		TRUE	sp|P39023|RL3_HUMAN	P39023	RL3_HUMAN	RPL3	60S ribosomal protein L3
AFMGTPVQK		9	978.508	1	977.499	0.999	0.0006002	1	94637.8			TRUE	sp|P46013|KI67_HUMAN	P46013	KI67_HUMAN	MKI67	Proliferation marker protein Ki-67
AFMTADLPNELIELLEK		17	974.011	2	1946.01	1	7.032e-09	2	188239			FALSE	sp|Q00610|CLH1_HUMAN	Q00610	CLH1_HUMAN	CLTC	Clathrin heavy chain 1	CLTCL1	sp|P53675|CLH2_HUMAN
AFMTADLPNELIELLEK	AFM[15.9949]TADLPNELIELLEK	17	982.008	2	1962	1	5.225e-09	2	1.28482e+06	3M(15.9949)		FALSE	sp|Q00610|CLH1_HUMAN	Q00610	CLH1_HUMAN	CLTC	Clathrin heavy chain 1	CLTCL1	sp|P53675|CLH2_HUMAN
AFNADFH		7	821.358	1	820.351	0.9718	0.01666	1	78118.2			TRUE	sp|P26440|IVD_HUMAN	P26440	IVD_HUMAN	IVD	Isovaleryl-CoA dehydrogenase, mitochondrial
AFNDPFIQK		9	540.28	2	1078.54	0.9996	0.004329	1	58103.7			TRUE	sp|Q92598|HS105_HUMAN	Q92598	HS105_HUMAN	HSPH1	Heat shock protein 105 kDa
AFNSVDPTFDNSVPSK		16	862.91	2	1723.8	0.9992	0.006005	1	241385			TRUE	sp|Q99543|DNJC2_HUMAN	Q99543	DNJC2_HUMAN	DNAJC2	DnaJ homolog subfamily C member 2
AFPAAPCCVDVSDR	AFPAAPC[57.0215]C[57.0215]VDVSDR	14	782.848	2	1563.69	0.9741	0.03418	1	47890.9	7C(57.0215), 8C(57.0215)		TRUE	sp|O60318|GANP_HUMAN	O60318	GANP_HUMAN	MCM3AP	Germinal-center associated nuclear protein
AFPAFLQTVSLEDFLK		16	913.49	2	1824.96	1	7.147e-10	1	14396.4			TRUE	sp|Q330K2|NDUF6_HUMAN	Q330K2	NDUF6_HUMAN	NDUFAF6	NADH dehydrogenase (ubiquinone) complex I, assembly factor 6
AFPANGALFLAYEYSR		16	895.449	2	1788.88	1	1.632e-09	1	37359.7			TRUE	sp|Q9Y619|ORNT1_HUMAN	Q9Y619	ORNT1_HUMAN	SLC25A15	Mitochondrial ornithine transporter 1
AFPAWADTSVLSR		13	710.865	2	1419.72	1	4.12e-06	1	38450.3			TRUE	sp|Q02252|MMSA_HUMAN	Q02252	MMSA_HUMAN	ALDH6A1	Methylmalonate-semialdehyde dehydrogenase [acylating], mitochondrial
AFPCWDEPAIK	AFPC[57.0215]WDEPAIK	11	667.316	2	1332.61	0.9966	0.02419	1	139431	4C(57.0215)		TRUE	sp|P55786|PSA_HUMAN	P55786	PSA_HUMAN	NPEPPS	Puromycin-sensitive aminopeptidase
AFPHRPDAPELPDFSMLK	n[42.0106]AFPHRPDAPELPDFSMLK	18	704.019	3	2109.03	1	2.627e-07	2	127490	N-term(42.0106)		TRUE	sp|Q9H267|VP33B_HUMAN	Q9H267	VP33B_HUMAN	VPS33B	Vacuolar protein sorting-associated protein 33B
AFPMPGFDEH		10	574.247	2	1146.47	0.9979	0.01014	1	100282			TRUE	sp|P34897|GLYM_HUMAN	P34897	GLYM_HUMAN	SHMT2	Serine hydroxymethyltransferase, mitochondrial
AFPNPYADYNK		11	650.304	2	1298.59	0.9882	0.05801	1	149629			TRUE	sp|O43813|LANC1_HUMAN	O43813	LANC1_HUMAN	LANCL1	Glutathione S-transferase LANCL1
AFPQLGGRPGPEGEGSLESQPPPLQTQACPESSCLR	AFPQLGGRPGPEGEGSLESQPPPLQTQAC[57.0215]PESSC[57.0215]LR	36	1278.94	3	3833.8	1	1.419e-07	2	72213.1	29C(57.0215), 34C(57.0215)		TRUE	sp|O94992|HEXI1_HUMAN	O94992	HEXI1_HUMAN	HEXIM1	Protein HEXIM1
AFPVLLLDTVPWYLR		15	902.014	2	1802.01	0.9998	0.001978	1	20261.1			TRUE	sp|Q969N2|PIGT_HUMAN	Q969N2	PIGT_HUMAN	PIGT	GPI transamidase component PIG-T
AFPYGNVAFPHLPGSAPSWPSLVDTSK		27	948.145	3	2841.41	1	1e-14	2	362750			TRUE	sp|Q6UN15|FIP1_HUMAN	Q6UN15	FIP1_HUMAN	FIP1L1	Pre-mRNA 3'-end-processing factor FIP1
AFQATQQK		8	921.479	1	920.472	0.9991	0.0003554	2	13160.4			TRUE	sp|Q8WTS6|SETD7_HUMAN	Q8WTS6	SETD7_HUMAN	SETD7	Histone-lysine N-methyltransferase SETD7
AFQCLSK	AFQC[57.0215]LSK	7	853.424	1	852.417	0.8809	0.101	1	41363.3	4C(57.0215)		TRUE	sp|Q6P3X3|TTC27_HUMAN	Q6P3X3	TTC27_HUMAN	TTC27	Tetratricopeptide repeat protein 27
AFQEGIAK		8	863.462	1	862.453	0.9885	0.006733	2	73886.4			TRUE	sp|Q9UIG0|BAZ1B_HUMAN	Q9UIG0	BAZ1B_HUMAN	BAZ1B	Tyrosine-protein kinase BAZ1B
AFQGLLDTYSVWR		13	778.399	2	1554.78	1	9.074e-10	1	150546			TRUE	sp|Q6XQN6|PNCB_HUMAN	Q6XQN6	PNCB_HUMAN	NAPRT	Nicotinate phosphoribosyltransferase
AFQPLVK		7	802.482	1	801.474	0.9526	0.05783	2	55777.4			TRUE	sp|O00115|DNS2A_HUMAN	O00115	DNS2A_HUMAN	DNASE2	Deoxyribonuclease-2-alpha
AFQQSVEQDNLFDISTEEGSTK		22	1237.07	2	2472.12	1	4.063e-11	1	128159			TRUE	sp|Q14690|RRP5_HUMAN	Q14690	RRP5_HUMAN	PDCD11	Protein RRP5 homolog
AFREEAIK		8	482.267	2	962.515	0.9969	0.0004352	2	69529.3			TRUE	sp|P13010|XRCC5_HUMAN	P13010	XRCC5_HUMAN	XRCC5	X-ray repair cross-complementing protein 5
AFSAPQNSESQAHVSGGGDDSSRPTVWYHETLEWLK		36	795.573	5	3972.83	0.9786	0.1621	1	16049.7			TRUE	sp|P52701|MSH6_HUMAN	P52701	MSH6_HUMAN	MSH6	DNA mismatch repair protein Msh6
AFSDPFVEAEK		11	620.298	2	1238.58	1	9.096e-05	3	198692			TRUE	sp|P34932|HSP74_HUMAN	P34932	HSP74_HUMAN	HSPA4	Heat shock 70 kDa protein 4
AFSEADMERPLQELGLVPSAVLIVAK		26	928.505	3	2782.48	1	0	5	106544			TRUE	sp|Q04323|UBXN1_HUMAN	Q04323	UBXN1_HUMAN	UBXN1	UBX domain-containing protein 1
AFSEADMERPLQELGLVPSAVLIVAK	AFSEADM[15.9949]ERPLQELGLVPSAVLIVAK	26	933.837	3	2798.48	1	3e-14	3	117471	7M(15.9949)		TRUE	sp|Q04323|UBXN1_HUMAN	Q04323	UBXN1_HUMAN	UBXN1	UBX domain-containing protein 1
AFSGYLGTDQSK		12	637.307	2	1272.6	1	0.0002084	1	392849			TRUE	sp|P10768|ESTD_HUMAN	P10768	ESTD_HUMAN	ESD	S-formylglutathione hydrolase
AFSITQGLLK		10	539.319	2	1076.62	0.9999	0.0007969	1	168976			TRUE	sp|O15067|PUR4_HUMAN	O15067	PUR4_HUMAN	PFAS	Phosphoribosylformylglycinamidine synthase
AFSPWQILSPVQWAK	n[42.0106]AFSPWQILSPVQWAK	15	900.478	2	1798.94	0.9811	0.0922	1	26931.2	N-term(42.0106)		TRUE	sp|O75410|TACC1_HUMAN	O75410	TACC1_HUMAN	TACC1	Transforming acidic coiled-coil-containing protein 1
AFSQFGK		7	784.399	1	783.391	0.9459	0.04423	3	439572			TRUE	sp|O60506|HNRPQ_HUMAN	O60506	HNRPQ_HUMAN	SYNCRIP	Heterogeneous nuclear ribonucleoprotein Q
AFSSLNTLPEELRPYVPLFCSVLTK	AFSSLNTLPEELRPYVPLFC[57.0215]SVLTK	25	961.177	3	2880.51	1	2.378e-07	2	136160	20C(57.0215)		TRUE	sp|Q5JRX3|PREP_HUMAN	Q5JRX3	PREP_HUMAN	PITRM1	Presequence protease, mitochondrial
AFSSPQEEEEAGFTGR		16	871.387	2	1740.75	1	2.883e-10	1	179330			TRUE	sp|Q14241|ELOA1_HUMAN	Q14241	ELOA1_HUMAN	ELOA	Elongin-A
AFSVFLFNTENK		12	708.861	2	1415.7	1	0.0001556	1	315353			TRUE	sp|Q13907|IDI1_HUMAN	Q13907	IDI1_HUMAN	IDI1	Isopentenyl-diphosphate Delta-isomerase 1
AFSVNIFK		8	925.514	1	924.506	0.9946	0.002132	2	306474			TRUE	sp|P11279|LAMP1_HUMAN	P11279	LAMP1_HUMAN	LAMP1	Lysosome-associated membrane glycoprotein 1
AFTATVYN		8	886.431	1	885.422	0.9908	0.004368	1	78653.4			TRUE	sp|Q9HBM1|SPC25_HUMAN	Q9HBM1	SPC25_HUMAN	SPC25	Kinetochore protein Spc25
AFTCDDLFR	AFTC[57.0215]DDLFR	9	572.758	2	1143.5	0.9648	0.1678	1	52276.4	4C(57.0215)		TRUE	sp|P61599|NAA20_HUMAN	P61599	NAA20_HUMAN	NAA20	N-alpha-acetyltransferase 20
AFTDVPSIQIYSSR		14	792.407	2	1582.8	1	4.084e-07	2	108008			TRUE	sp|O75122|CLAP2_HUMAN	O75122	CLAP2_HUMAN	CLASP2	CLIP-associating protein 2
AFTEANDGSLCLAMEYGGEK	AFTEANDGSLC[57.0215]LAMEYGGEK	20	1081.97	2	2161.93	1	1.002e-08	1	77887	11C(57.0215)		TRUE	sp|Q96KB5|TOPK_HUMAN	Q96KB5	TOPK_HUMAN	PBK	Lymphokine-activated killer T-cell-originated protein kinase
AFTELFQVACAKPPPLGLCDYPSSR	AFTELFQVAC[57.0215]AKPPPLGLC[57.0215]DYPSSR	25	942.131	3	2823.36	1	8.778e-10	1	44899.1	10C(57.0215), 19C(57.0215)		TRUE	sp|Q14166|TTL12_HUMAN	Q14166	TTL12_HUMAN	TTLL12	Tubulin--tyrosine ligase-like protein 12
AFTELQAK		8	907.488	1	906.479	0.9996	0.0002273	1	152437			TRUE	sp|O60925|PFD1_HUMAN	O60925	PFD1_HUMAN	PFDN1	Prefoldin subunit 1
AFTFDDEDDELSQLK		15	886.897	2	1771.78	1	0.0002748	1	52339.7			TRUE	sp|Q9H9C1|SPE39_HUMAN	Q9H9C1	SPE39_HUMAN	VIPAS39	Spermatogenesis-defective protein 39 homolog
AFTGEGQK		8	837.41	1	836.403	0.9493	0.03726	1	31056.1			TRUE	sp|Q9UNZ2|NSF1C_HUMAN	Q9UNZ2	NSF1C_HUMAN	NSFL1C	NSFL1 cofactor p47
AFTGFIVEADTPGIQIGR		18	946.499	2	1890.99	1	2.8e-13	3	180005			TRUE	sp|P11310|ACADM_HUMAN	P11310	ACADM_HUMAN	ACADM	Medium-chain specific acyl-CoA dehydrogenase, mitochondrial
AFTHTAQYDEAISDYFR		17	1017.96	2	2033.9	1	1.799e-06	1	216662			TRUE	sp|P31939|PUR9_HUMAN	P31939	PUR9_HUMAN	ATIC	Bifunctional purine biosynthesis protein PURH
AFTHTAQYDEAISDYFR		17	678.978	3	2033.91	1	1.538e-06	1	71806.2			TRUE	sp|P31939|PUR9_HUMAN	P31939	PUR9_HUMAN	ATIC	Bifunctional purine biosynthesis protein PURH
AFTKPEEACSFILSADFPALVVK	AFTKPEEAC[57.0215]SFILSADFPALVVK	23	847.442	3	2539.3	1	6.003e-11	9	889549	9C(57.0215)		TRUE	sp|P22102|PUR2_HUMAN	P22102	PUR2_HUMAN	GART	Trifunctional purine biosynthetic protein adenosine-3
AFTKPEEACSFILSADFPALVVK	AFTKPEEAC[57.0215]SFILSADFPALVVK	23	1270.66	2	2539.3	1	0.0001859	5	183495	9C(57.0215)		TRUE	sp|P22102|PUR2_HUMAN	P22102	PUR2_HUMAN	GART	Trifunctional purine biosynthetic protein adenosine-3
AFTMDCITLEGDQVSHR	AFTMDC[57.0215]ITLEGDQVSHR	17	990.451	2	1978.89	1	3.859e-07	1	42512.6	6C(57.0215)		TRUE	sp|Q9UQE7|SMC3_HUMAN	Q9UQE7	SMC3_HUMAN	SMC3	Structural maintenance of chromosomes protein 3
AFTMDCITLEGDQVSHR	AFTMDC[57.0215]ITLEGDQVSHR	17	660.636	3	1978.89	1	8.756e-06	2	55339.8	6C(57.0215)		TRUE	sp|Q9UQE7|SMC3_HUMAN	Q9UQE7	SMC3_HUMAN	SMC3	Structural maintenance of chromosomes protein 3
AFTNTATATEEDVK		14	749.357	2	1496.7	1	0.0001642	1	70739.8			TRUE	sp|Q5K651|SAMD9_HUMAN	Q5K651	SAMD9_HUMAN	SAMD9	Sterile alpha motif domain-containing protein 9
AFTSTLEK		8	896.472	1	895.464	0.9647	0.03979	1	42705.4			TRUE	sp|Q8IYS2|K2013_HUMAN	Q8IYS2	K2013_HUMAN	KIAA2013	Uncharacterized protein KIAA2013
AFTSWTANTGIEACR	AFTSWTANTGIEAC[57.0215]R	15	842.891	2	1683.76	1	1.422e-07	1	37671	14C(57.0215)		TRUE	sp|Q15067|ACOX1_HUMAN	Q15067	ACOX1_HUMAN	ACOX1	Peroxisomal acyl-coenzyme A oxidase 1
AFTTTLNLLPYHK		13	759.919	2	1517.82	1	8.155e-07	1	119494			TRUE	sp|O43847|NRDC_HUMAN	O43847	NRDC_HUMAN	NRDC	Nardilysin
AFTVDSPVQQALWCDFIISQDK	AFTVDSPVQQALWC[57.0215]DFIISQDK	22	1284.63	2	2567.24	1	6.135e-06	1	29641	14C(57.0215)		TRUE	sp|Q9H1A4|APC1_HUMAN	Q9H1A4	APC1_HUMAN	ANAPC1	Anaphase-promoting complex subunit 1
AFVAIGDYNGHVGLGVK		17	858.957	2	1715.9	1	1e-14	8	975009			TRUE	sp|P15880|RS2_HUMAN	P15880	RS2_HUMAN	RPS2	40S ribosomal protein S2
AFVAIGDYNGHVGLGVK		17	572.974	3	1715.89	1	4.528e-07	3	233945			TRUE	sp|P15880|RS2_HUMAN	P15880	RS2_HUMAN	RPS2	40S ribosomal protein S2
AFVATQGATVVDQTTLMK	n[42.0106]AFVATQGATVVDQTTLMK	18	961.998	2	1921.99	1	1.4e-11	1	92398.4	N-term(42.0106)		TRUE	sp|Q9Y4A5|TRRAP_HUMAN	Q9Y4A5	TRRAP_HUMAN	TRRAP	Transformation/transcription domain-associated protein
AFVATQGATVVDQTTLMK	n[42.0106]AFVATQGATVVDQTTLM[15.9949]K	18	969.996	2	1937.97	1	2e-14	1	22673	17M(15.9949), N-term(42.0106)		TRUE	sp|Q9Y4A5|TRRAP_HUMAN	Q9Y4A5	TRRAP_HUMAN	TRRAP	Transformation/transcription domain-associated protein
AFVDFLSDEIK		11	1283.65	1	1282.64	0.9999	6.463e-05	1	28172.7			TRUE	sp|Q07021|C1QBP_HUMAN	Q07021	C1QBP_HUMAN	C1QBP	Complement component 1 Q subcomponent-binding protein, mitochondrial
AFVDFLSDEIK		11	642.33	2	1282.64	1	0.0003976	3	5.68814e+06			TRUE	sp|Q07021|C1QBP_HUMAN	Q07021	C1QBP_HUMAN	C1QBP	Complement component 1 Q subcomponent-binding protein, mitochondrial
AFVDVVNGEYVPR		13	732.878	2	1463.72	1	7.184e-06	1	157714			TRUE	sp|O94763|RMP_HUMAN	O94763	RMP_HUMAN	URI1	Unconventional prefoldin RPB5 interactor 1
AFVESSK		7	767.393	1	766.386	0.9758	0.01872	1	150005			TRUE	sp|P25490|TYY1_HUMAN	P25490	TYY1_HUMAN	YY1	Transcriptional repressor protein YY1	ZFP42	sp|Q96MM3|ZFP42_HUMAN
AFVGAFK		7	739.414	1	738.406	0.9156	0.103	1	114434			TRUE	sp|Q6ZNJ1|NBEL2_HUMAN	Q6ZNJ1	NBEL2_HUMAN	NBEAL2	Neurobeachin-like protein 2
AFVGNQLPFIGFTYYR		16	946.988	2	1891.95	1	8.387e-06	1	62786.6			TRUE	sp|O75116|ROCK2_HUMAN	O75116	ROCK2_HUMAN	ROCK2	Rho-associated protein kinase 2
AFVHWYVGEGMEEGEFSEAR		20	1165.51	2	2330.01	1	0.0001173	4	646210			FALSE	sp|P68363|TBA1B_HUMAN	P68363	TBA1B_HUMAN	TUBA1B	Tubulin alpha-1B chain	TUBA1A, TUBA1C, TUBA3C, TUBA3D, TUBA3E, TUBA4A, TUBA8	sp|P0DPH7|TBA3C_HUMAN, sp|P0DPH8|TBA3D_HUMAN, sp|P68366|TBA4A_HUMAN, sp|Q6PEY2|TBA3E_HUMAN, sp|Q71U36|TBA1A_HUMAN, sp|Q9BQE3|TBA1C_HUMAN, sp|Q9NY65|TBA8_HUMAN
AFVHWYVGEGMEEGEFSEAR		20	777.344	3	2329	1	1.93e-11	4	629182			FALSE	sp|P68363|TBA1B_HUMAN	P68363	TBA1B_HUMAN	TUBA1B	Tubulin alpha-1B chain	TUBA1A, TUBA1C, TUBA3C, TUBA3D, TUBA3E, TUBA4A, TUBA8	sp|P0DPH7|TBA3C_HUMAN, sp|P0DPH8|TBA3D_HUMAN, sp|P68366|TBA4A_HUMAN, sp|Q6PEY2|TBA3E_HUMAN, sp|Q71U36|TBA1A_HUMAN, sp|Q9BQE3|TBA1C_HUMAN, sp|Q9NY65|TBA8_HUMAN
AFVHWYVGEGMEEGEFSEAR	AFVHWYVGEGM[15.9949]EEGEFSEAR	20	1173.51	2	2345	0.9999	0.0005988	2	228038	11M(15.9949)		FALSE	sp|P68363|TBA1B_HUMAN	P68363	TBA1B_HUMAN	TUBA1B	Tubulin alpha-1B chain	TUBA1A, TUBA1C, TUBA3C, TUBA3D, TUBA3E, TUBA4A, TUBA8	sp|P0DPH7|TBA3C_HUMAN, sp|P0DPH8|TBA3D_HUMAN, sp|P68366|TBA4A_HUMAN, sp|Q6PEY2|TBA3E_HUMAN, sp|Q71U36|TBA1A_HUMAN, sp|Q9BQE3|TBA1C_HUMAN, sp|Q9NY65|TBA8_HUMAN
AFVHWYVGEGMEEGEFSEAR	AFVHWYVGEGM[15.9949]EEGEFSEAR	20	782.676	3	2345	1	3.298e-11	3	595220	11M(15.9949)		FALSE	sp|P68363|TBA1B_HUMAN	P68363	TBA1B_HUMAN	TUBA1B	Tubulin alpha-1B chain	TUBA1A, TUBA1C, TUBA3C, TUBA3D, TUBA3E, TUBA4A, TUBA8	sp|P0DPH7|TBA3C_HUMAN, sp|P0DPH8|TBA3D_HUMAN, sp|P68366|TBA4A_HUMAN, sp|Q6PEY2|TBA3E_HUMAN, sp|Q71U36|TBA1A_HUMAN, sp|Q9BQE3|TBA1C_HUMAN, sp|Q9NY65|TBA8_HUMAN
AFVILGIPHSHSMLDVYETK		20	753.061	3	2256.15	1	2.776e-05	1	13727.3			TRUE	sp|Q7L8L6|FAKD5_HUMAN	Q7L8L6	FAKD5_HUMAN	FASTKD5	FAST kinase domain-containing protein 5, mitochondrial
AFVNPFPDYEAAAGALLASGAAEETGCVRPPATTDEPGLPFHQDGK	AFVNPFPDYEAAAGALLASGAAEETGC[57.0215]VRPPATTDEPGLPFHQDGK	46	1186.32	4	4741.25	1	0	2	52157.6	27C(57.0215)		TRUE	sp|Q9NS86|LANC2_HUMAN	Q9NS86	LANC2_HUMAN	LANCL2	LanC-like protein 2
AFVPAILFK		9	503.31	2	1004.6	0.9983	0.01424	1	20258.9			TRUE	sp|Q9HAU5|RENT2_HUMAN	Q9HAU5	RENT2_HUMAN	UPF2	Regulator of nonsense transcripts 2
AFVSMVYSEEGAEDR		15	845.375	2	1688.74	1	1.682e-06	1	37352			TRUE	sp|Q14683|SMC1A_HUMAN	Q14683	SMC1A_HUMAN	SMC1A	Structural maintenance of chromosomes protein 1A
AFVTDWDK		8	981.468	1	980.459	0.9995	0.0002543	1	85612.4			TRUE	sp|Q9NVI7|ATD3A_HUMAN	Q9NVI7	ATD3A_HUMAN	ATAD3A	ATPase family AAA domain-containing protein 3A
AFWETPASMWDDINNVGLR		19	1111.52	2	2221.03	1	2.705e-08	1	49934.6			TRUE	sp|Q96LJ7|DHRS1_HUMAN	Q96LJ7	DHRS1_HUMAN	DHRS1	Dehydrogenase/reductase SDR family member 1
AFYAELYHIISSNLEK		16	949.488	2	1896.97	1	3.7e-12	2	172179			TRUE	sp|Q9UL46|PSME2_HUMAN	Q9UL46	PSME2_HUMAN	PSME2	Proteasome activator complex subunit 2
AFYAELYHIISSNLEK		16	633.328	3	1898.96	1	2.109e-05	5	334668			TRUE	sp|Q9UL46|PSME2_HUMAN	Q9UL46	PSME2_HUMAN	PSME2	Proteasome activator complex subunit 2
AFYGDTLVTGFAR		13	709.359	2	1416.7	1	0.0003684	2	134972			TRUE	sp|Q9HCC0|MCCB_HUMAN	Q9HCC0	MCCB_HUMAN	MCCC2	Methylcrotonoyl-CoA carboxylase beta chain, mitochondrial
AFYLEAR		7	869.452	1	868.444	0.9894	0.005687	1	106598			TRUE	sp|Q8WUY1|THEM6_HUMAN	Q8WUY1	THEM6_HUMAN	THEM6	Protein THEM6
AFYMEEGVPYCER	AFYMEEGVPYC[57.0215]ER	13	825.85	2	1650.74	1	1.424e-09	1	40503.4	11C(57.0215)		TRUE	sp|Q9NR12|PDLI7_HUMAN	Q9NR12	PDLI7_HUMAN	PDLIM7	PDZ and LIM domain protein 7
AFYNNVLGEYEEYITK		16	976.967	2	1951.92	1	1.069e-07	1	149089			TRUE	sp|P04181|OAT_HUMAN	P04181	OAT_HUMAN	OAT	Ornithine aminotransferase, mitochondrial
AFYPEEISSMVLTK		14	807.908	2	1613.8	1	2.068e-10	11	8.23517e+06			FALSE	sp|P0DMV8|HS71A_HUMAN	P0DMV8	HS71A_HUMAN	HSPA1A	Heat shock 70 kDa protein 1A	HSPA1B, HSPA1L	sp|P0DMV9|HS71B_HUMAN, sp|P34931|HS71L_HUMAN
AFYPEEISSMVLTK	AFYPEEISSM[15.9949]VLTK	14	815.905	2	1629.79	1	1.275e-07	5	1.13771e+06	10M(15.9949)		FALSE	sp|P0DMV8|HS71A_HUMAN	P0DMV8	HS71A_HUMAN	HSPA1A	Heat shock 70 kDa protein 1A	HSPA1B, HSPA1L	sp|P0DMV9|HS71B_HUMAN, sp|P34931|HS71L_HUMAN
AFYVNVLNEEQR		12	741.373	2	1481.73	1	4.934e-05	4	462101			TRUE	sp|P04040|CATA_HUMAN	P04040	CATA_HUMAN	CAT	Catalase
AGAAPTTAFGQAVIGPPGSGK	n[42.0106]AGAAPTTAFGQAVIGPPGSGK	21	948.994	2	1895.97	1	2.9e-13	1	106671	N-term(42.0106)		TRUE	sp|Q9H9Y4|GPN2_HUMAN	Q9H9Y4	GPN2_HUMAN	GPN2	GPN-loop GTPase 2
AGAAPVAPEK		10	910.499	1	909.491	0.9964	0.001506	2	21502.5			TRUE	sp|Q92974|ARHG2_HUMAN	Q92974	ARHG2_HUMAN	ARHGEF2	Rho guanine nucleotide exchange factor 2
AGAAPYVQAFDSLLAGPVAEYLK		23	1176.12	2	2350.22	1	4.491e-08	3	431291			TRUE	sp|Q01518|CAP1_HUMAN	Q01518	CAP1_HUMAN	CAP1	Adenylyl cyclase-associated protein 1
AGAAPYVQAFDSLLAGPVAEYLK		23	784.414	3	2350.22	1	7.341e-09	4	194691			TRUE	sp|Q01518|CAP1_HUMAN	Q01518	CAP1_HUMAN	CAP1	Adenylyl cyclase-associated protein 1
AGAASLDVIQEVEYVK		16	846.446	2	1690.88	1	1.244e-07	1	32560.9			TRUE	sp|Q9UJV9|DDX41_HUMAN	Q9UJV9	DDX41_HUMAN	DDX41	Probable ATP-dependent RNA helicase DDX41
AGADIELGCSTPLMEAAQEGHLELVK	AGADIELGC[57.0215]STPLMEAAQEGHLELVK	26	913.782	3	2738.33	1	1e-14	1	51571.4	9C(57.0215)		TRUE	sp|O75179|ANR17_HUMAN	O75179	ANR17_HUMAN	ANKRD17	Ankyrin repeat domain-containing protein 17
AGADIELGCSTPLMEASQEGHLELVK	AGADIELGC[57.0215]STPLMEASQEGHLELVK	26	919.114	3	2754.31	1	3e-14	1	113754	9C(57.0215)		TRUE	sp|Q8IWZ3|ANKH1_HUMAN	Q8IWZ3	ANKH1_HUMAN	ANKHD1	Ankyrin repeat and KH domain-containing protein 1
AGAEGFVR		8	806.415	1	805.407	0.9706	0.0311	1	138461			TRUE	sp|Q9BUP3|HTAI2_HUMAN	Q9BUP3	HTAI2_HUMAN	HTATIP2	Oxidoreductase HTATIP2
AGAEVVK		7	673.388	1	672.378	0.9055	0.08246	1	28701			TRUE	sp|P54577|SYYC_HUMAN	P54577	SYYC_HUMAN	YARS	Tyrosine--tRNA ligase, cytoplasmic
AGAFDAVPCYHWSVGGK	AGAFDAVPC[57.0215]YHWSVGGK	17	911.422	2	1820.83	1	0.0004299	1	75758.4	9C(57.0215)		TRUE	sp|Q6UB35|C1TM_HUMAN	Q6UB35	C1TM_HUMAN	MTHFD1L	Monofunctional C1-tetrahydrofolate synthase, mitochondrial
AGAFDAVPCYHWSVGGK	AGAFDAVPC[57.0215]YHWSVGGK	17	607.951	3	1820.82	0.9999	0.0002062	1	189405	9C(57.0215)		TRUE	sp|Q6UB35|C1TM_HUMAN	Q6UB35	C1TM_HUMAN	MTHFD1L	Monofunctional C1-tetrahydrofolate synthase, mitochondrial
AGAFDQLK		8	849.446	1	848.438	0.9701	0.03318	1	70929.2			TRUE	sp|P61011|SRP54_HUMAN	P61011	SRP54_HUMAN	SRP54	Signal recognition particle 54 kDa protein
AGAGGGNDIQWCFSQVK	n[42.0106]AGAGGGNDIQWC[57.0215]FSQVK	17	918.92	2	1835.82	1	9.761e-07	2	174038	12C(57.0215), N-term(42.0106)		TRUE	sp|P63151|2ABA_HUMAN	P63151	2ABA_HUMAN	PPP2R2A	Serine/threonine-protein phosphatase 2A 55 kDa regulatory subunit B alpha isoform
AGAGLGDGER		10	902.433	1	901.425	0.9445	0.05126	1	56209.2			TRUE	sp|Q9BXP5|SRRT_HUMAN	Q9BXP5	SRRT_HUMAN	SRRT	Serrate RNA effector molecule homolog
AGAGPAPGLPGAGGPVVPGPGAGIPGK	n[42.0106]AGAGPAPGLPGAGGPVVPGPGAGIPGK	27	1109.6	2	2217.19	1	4.145e-07	3	304110	N-term(42.0106)		TRUE	sp|Q9BTD8|RBM42_HUMAN	Q9BTD8	RBM42_HUMAN	RBM42	RNA-binding protein 42
AGAGVPGEQPVDLNLPLEAPPISK		24	1185.14	2	2368.26	0.9999	0.001061	1	30760.4			TRUE	sp|Q8IVF2|AHNK2_HUMAN	Q8IVF2	AHNK2_HUMAN	AHNAK2	Protein AHNAK2
AGAIAPCEVTVPAQNTGLGPEK	AGAIAPC[57.0215]EVTVPAQNTGLGPEK	22	1090.55	2	2179.1	1	8.43e-12	8	2.6375e+06	7C(57.0215)		TRUE	sp|P05388|RLA0_HUMAN	P05388	RLA0_HUMAN	RPLP0	60S acidic ribosomal protein P0	RPLP0P6	sp|Q8NHW5|RLA0L_HUMAN
AGAISASGPELQGAGHSK		18	819.416	2	1636.82	1	3.233e-09	1	172319			TRUE	sp|Q09666|AHNK_HUMAN	Q09666	AHNK_HUMAN	AHNAK	Neuroblast differentiation-associated protein AHNAK
AGAISASGPELQGAGHSK		18	546.613	3	1636.81	1	1.069e-05	1	58484.4			TRUE	sp|Q09666|AHNK_HUMAN	Q09666	AHNK_HUMAN	AHNAK	Neuroblast differentiation-associated protein AHNAK
AGAKPDQIGIITPYEGQR		18	957.508	2	1913	0.9999	0.0007709	1	80964.3			TRUE	sp|Q92900|RENT1_HUMAN	Q92900	RENT1_HUMAN	UPF1	Regulator of nonsense transcripts 1
AGALHAQVER		10	526.286	2	1050.55	1	6.086e-06	1	83451.4			TRUE	sp|Q9BQG0|MBB1A_HUMAN	Q9BQG0	MBB1A_HUMAN	MYBBP1A	Myb-binding protein 1A
AGALNSNDAFVLK		13	660.351	2	1318.69	1	3.815e-08	1	41629.3			TRUE	sp|P06396|GELS_HUMAN	P06396	GELS_HUMAN	GSN	Gelsolin
AGALQCSPSDAYTK	AGALQC[57.0215]SPSDAYTK	14	734.84	2	1467.66	1	1.099e-09	3	341129	6C(57.0215)		TRUE	sp|Q9Y490|TLN1_HUMAN	Q9Y490	TLN1_HUMAN	TLN1	Talin-1
AGAQPGVHALQLEPPTVVETLR	n[42.0106]AGAQPGVHALQLEPPTVVETLR	22	1163.13	2	2324.25	1	0.0001447	2	169191	N-term(42.0106)		TRUE	sp|Q01970|PLCB3_HUMAN	Q01970	PLCB3_HUMAN	PLCB3	1-phosphatidylinositol 4,5-bisphosphate phosphodiesterase beta-3
AGASCPSGGHVADIYLANINK	AGASC[57.0215]PSGGHVADIYLANINK	21	705.681	3	2114.02	1	2.12e-09	2	36106.6	5C(57.0215)		TRUE	sp|O75044|SRGP2_HUMAN	O75044	SRGP2_HUMAN	SRGAP2	SLIT-ROBO Rho GTPase-activating protein 2
AGASELGTGPGAAGGDGDDSLYPIAVLIDELR	n[42.0106]AGASELGTGPGAAGGDGDDSLYPIAVLIDELR	32	1033.84	3	3098.51	1	8.102e-10	1	3345.26	N-term(42.0106)		TRUE	sp|P30154|2AAB_HUMAN	P30154	2AAB_HUMAN	PPP2R1B	Serine/threonine-protein phosphatase 2A 65 kDa regulatory subunit A beta isoform
AGATSEGVLANFFNSLLSK		19	963.502	2	1924.99	1	4.51e-12	2	336148			TRUE	sp|Q9Y6G9|DC1L1_HUMAN	Q9Y6G9	DC1L1_HUMAN	DYNC1LI1	Cytoplasmic dynein 1 light intermediate chain 1
AGAVQNTNDSSALSK		15	731.86	2	1461.7	0.9999	0.0006368	1	41368			TRUE	sp|O60294|TYW4_HUMAN	O60294	TYW4_HUMAN	LCMT2	tRNA wybutosine-synthesizing protein 4
AGAVSALAK		9	787.467	1	786.458	0.9901	0.005002	1	82983.8			TRUE	sp|Q9Y678|COPG1_HUMAN	Q9Y678	COPG1_HUMAN	COPG1	Coatomer subunit gamma-1
AGAVVAVPTDTLYGLACAASCSAALR	AGAVVAVPTDTLYGLAC[57.0215]AASC[57.0215]SAALR	26	1283.14	2	2564.27	1	5.23e-07	3	22013.7	17C(57.0215), 21C(57.0215)		TRUE	sp|Q86U90|YRDC_HUMAN	Q86U90	YRDC_HUMAN	YRDC	YrdC domain-containing protein, mitochondrial
AGAVVAVPTDTLYGLACAASCSAALR	AGAVVAVPTDTLYGLAC[57.0215]AASC[57.0215]SAALR	26	855.765	3	2564.28	1	1.37e-09	2	40521.4	17C(57.0215), 21C(57.0215)		TRUE	sp|Q86U90|YRDC_HUMAN	Q86U90	YRDC_HUMAN	YRDC	YrdC domain-containing protein, mitochondrial
AGAYDFPSPEWDTVTPEAK		19	1040.98	2	2079.94	1	7.575e-08	2	228733			FALSE	sp|Q13555|KCC2G_HUMAN	Q13555	KCC2G_HUMAN	CAMK2G	Calcium/calmodulin-dependent protein kinase type II subunit gamma	CAMK2A, CAMK2B, CAMK2D	sp|Q13554|KCC2B_HUMAN, sp|Q13557|KCC2D_HUMAN, sp|Q9UQM7|KCC2A_HUMAN
AGCALLGGETAEMPDMYPPGEYDLAGFAVGAMER	AGC[57.0215]ALLGGETAEMPDMYPPGEYDLAGFAVGAMER	34	1182.86	3	3545.56	1	0	5	64094	3C(57.0215)		TRUE	sp|P22102|PUR2_HUMAN	P22102	PUR2_HUMAN	GART	Trifunctional purine biosynthetic protein adenosine-3
AGCALLGGETAEMPDMYPPGEYDLAGFAVGAMER	AGC[57.0215]ALLGGETAEMPDMYPPGEYDLAGFAVGAM[15.9949]ER	34	1188.19	3	3561.55	1	0	1	24341.9	32M(15.9949), 3C(57.0215)		TRUE	sp|P22102|PUR2_HUMAN	P22102	PUR2_HUMAN	GART	Trifunctional purine biosynthetic protein adenosine-3
AGCAVTSLLASELTK	AGC[57.0215]AVTSLLASELTK	15	760.903	2	1519.79	1	8.729e-09	2	219855	3C(57.0215)		TRUE	sp|O60610|DIAP1_HUMAN	O60610	DIAP1_HUMAN	DIAPH1	Protein diaphanous homolog 1
AGCECLNESDEHGFDNCLR	AGC[57.0215]EC[57.0215]LNESDEHGFDNC[57.0215]LR	19	1141.95	2	2281.88	1	5.788e-05	1	135786	17C(57.0215), 3C(57.0215), 5C(57.0215)		TRUE	sp|O43396|TXNL1_HUMAN	O43396	TXNL1_HUMAN	TXNL1	Thioredoxin-like protein 1
AGCECLNESDEHGFDNCLR	AGC[57.0215]EC[57.0215]LNESDEHGFDNC[57.0215]LR	19	761.634	3	2281.88	1	1.081e-09	2	423366	17C(57.0215), 3C(57.0215), 5C(57.0215)		TRUE	sp|O43396|TXNL1_HUMAN	O43396	TXNL1_HUMAN	TXNL1	Thioredoxin-like protein 1
AGCSGLGHPIQLDPNQK	AGC[57.0215]SGLGHPIQLDPNQK	17	896.444	2	1790.87	1	8.769e-09	1	72068.8	3C(57.0215)		TRUE	sp|Q9Y6K5|OAS3_HUMAN	Q9Y6K5	OAS3_HUMAN	OAS3	2'-5'-oligoadenylate synthase 3
AGDAFGDTSFLNSK		14	715.333	2	1428.65	1	0.0001114	1	93576.4			TRUE	sp|Q9H3Q1|BORG4_HUMAN	Q9H3Q1	BORG4_HUMAN	CDC42EP4	Cdc42 effector protein 4
AGDDYEVLELDDVPK		15	839.396	2	1676.78	1	1.64e-12	1	78517.4			TRUE	sp|O43164|PJA2_HUMAN	O43164	PJA2_HUMAN	PJA2	E3 ubiquitin-protein ligase Praja-2
AGDEFVEK		8	894.42	1	893.412	0.9999	0.0001079	1	123982			TRUE	sp|Q16836|HCDH_HUMAN	Q16836	HCDH_HUMAN	HADH	Hydroxyacyl-coenzyme A dehydrogenase, mitochondrial
AGDEIDEPSER		11	609.268	2	1216.52	0.9997	0.0005209	2	63391.5			TRUE	sp|Q96ME7|ZN512_HUMAN	Q96ME7	ZN512_HUMAN	ZNF512	Zinc finger protein 512
AGDELAYNSSSACASSR	AGDELAYNSSSAC[57.0215]ASSR	17	873.373	2	1744.73	1	1.583e-05	1	29714	13C(57.0215)		TRUE	sp|Q86Y37|CACL1_HUMAN	Q86Y37	CACL1_HUMAN	CACUL1	CDK2-associated and cullin domain-containing protein 1
AGDKDDITEPAVCALR	AGDKDDITEPAVC[57.0215]ALR	16	865.923	2	1729.83	1	4.774e-09	1	51874.9	13C(57.0215)		TRUE	sp|P14923|PLAK_HUMAN	P14923	PLAK_HUMAN	JUP	Junction plakoglobin
AGDLSAGFFMEELNTYR	n[42.0106]AGDLSAGFFMEELNTYR	17	981.949	2	1961.88	1	1.227e-07	1	41734.7	N-term(42.0106)		TRUE	sp|P19525|E2AK2_HUMAN	P19525	E2AK2_HUMAN	EIF2AK2	Interferon-induced, double-stranded RNA-activated protein kinase
AGDLSAGFFMEELNTYR	n[42.0106]AGDLSAGFFM[15.9949]EELNTYR	17	989.946	2	1977.87	1	1.169e-08	2	53315.6	10M(15.9949), N-term(42.0106)		TRUE	sp|P19525|E2AK2_HUMAN	P19525	E2AK2_HUMAN	EIF2AK2	Interferon-induced, double-stranded RNA-activated protein kinase
AGDMENAENILTVMR		15	832.393	2	1662.76	1	5.022e-11	2	679911			TRUE	sp|P42704|LPPRC_HUMAN	P42704	LPPRC_HUMAN	LRPPRC	Leucine-rich PPR motif-containing protein, mitochondrial
AGDMENAENILTVMR	AGDMENAENILTVM[15.9949]R	15	840.39	2	1678.76	1	4.171e-07	2	134525	14M(15.9949)		TRUE	sp|P42704|LPPRC_HUMAN	P42704	LPPRC_HUMAN	LRPPRC	Leucine-rich PPR motif-containing protein, mitochondrial
AGDMENAENILTVMR	AGDM[15.9949]ENAENILTVMR	15	840.39	2	1678.77	1	1.521e-10	1	215485	4M(15.9949)		TRUE	sp|P42704|LPPRC_HUMAN	P42704	LPPRC_HUMAN	LRPPRC	Leucine-rich PPR motif-containing protein, mitochondrial
AGDMENAENILTVMR	AGDM[15.9949]ENAENILTVM[15.9949]R	15	848.387	2	1694.76	1	2.324e-07	1	171131	14M(15.9949), 4M(15.9949)		TRUE	sp|P42704|LPPRC_HUMAN	P42704	LPPRC_HUMAN	LRPPRC	Leucine-rich PPR motif-containing protein, mitochondrial
AGDMICPECGLVVGDR	AGDMIC[57.0215]PEC[57.0215]GLVVGDR	16	874.892	2	1747.78	0.9999	0.0001522	1	43453	6C(57.0215), 9C(57.0215)		TRUE	sp|Q00403|TF2B_HUMAN	Q00403	TF2B_HUMAN	GTF2B	Transcription initiation factor IIB
AGDNIPEEQPVASTPTTVSDGENK		24	1228.57	2	2455.14	1	1.349e-08	1	173234			TRUE	sp|Q9Y320|TMX2_HUMAN	Q9Y320	TMX2_HUMAN	TMX2	Thioredoxin-related transmembrane protein 2
AGDNIPEEQPVASTPTTVSDGENKK		25	862.084	3	2583.23	1	4.773e-07	2	70497.1			TRUE	sp|Q9Y320|TMX2_HUMAN	Q9Y320	TMX2_HUMAN	TMX2	Thioredoxin-related transmembrane protein 2
AGDPGEMPQSPTGLGQPK		18	883.923	2	1765.83	0.9992	0.007692	2	75790.7			TRUE	sp|Q9UIF9|BAZ2A_HUMAN	Q9UIF9	BAZ2A_HUMAN	BAZ2A	Bromodomain adjacent to zinc finger domain protein 2A
AGDPHLDYELLDTADLPQLESSLQPVSPGR		30	1078.54	3	3232.57	1	1.327e-07	1	31812.4			TRUE	sp|Q9BXL6|CAR14_HUMAN	Q9BXL6	CAR14_HUMAN	CARD14	Caspase recruitment domain-containing protein 14
AGDPLDLVALAEQVQK		16	833.954	2	1665.89	1	3.76e-12	2	134094			TRUE	sp|Q9BV19|CA050_HUMAN	Q9BV19	CA050_HUMAN	C1orf50	Uncharacterized protein C1orf50
AGDQIICMDDVYGGTNR	AGDQIIC[57.0215]MDDVYGGTNR	17	942.914	2	1883.81	1	7.794e-08	1	107456	7C(57.0215)		TRUE	sp|P32929|CGL_HUMAN	P32929	CGL_HUMAN	CTH	Cystathionine gamma-lyase
AGDSEQTLQNHQQPNGGEPFLIGVSGGTASGK		32	1061.18	3	3180.5	1	0	3	147231			TRUE	sp|Q9BZX2|UCK2_HUMAN	Q9BZX2	UCK2_HUMAN	UCK2	Uridine-cytidine kinase 2
AGDSEQTLQNHQQPNGGEPFLIGVSGGTASGK	n[42.0106]AGDSEQTLQNHQQPNGGEPFLIGVSGGTASGK	32	1075.18	3	3222.52	1	0	1	68452.2	N-term(42.0106)		TRUE	sp|Q9BZX2|UCK2_HUMAN	Q9BZX2	UCK2_HUMAN	UCK2	Uridine-cytidine kinase 2
AGDTLSGTCLLIANK	AGDTLSGTC[57.0215]LLIANK	15	767.401	2	1532.79	1	8.126e-08	2	1.48173e+06	9C(57.0215)		TRUE	sp|Q86X55|CARM1_HUMAN	Q86X55	CARM1_HUMAN	CARM1	Histone-arginine methyltransferase CARM1
AGDTVIPLYIPQCGECK	AGDTVIPLYIPQC[57.0215]GEC[57.0215]K	17	960.963	2	1919.92	1	6.404e-11	2	499161	13C(57.0215), 16C(57.0215)		TRUE	sp|P11766|ADHX_HUMAN	P11766	ADHX_HUMAN	ADH5	Alcohol dehydrogenase class-3
AGDVEEDASQLIFPK		15	809.902	2	1617.79	1	1.378e-10	2	153417			TRUE	sp|O15514|RPB4_HUMAN	O15514	RPB4_HUMAN	POLR2D	DNA-directed RNA polymerase II subunit RPB4
AGDVGGR	n[42.0106]AGDVGGR	7	673.327	1	672.318	0.972	0.02814	1	45213.4	N-term(42.0106)		TRUE	sp|Q9BVC5|ASHWN_HUMAN	Q9BVC5	ASHWN_HUMAN	C2orf49	Ashwin
AGDWQCPNPGCGNQNFAWR	AGDWQC[57.0215]PNPGC[57.0215]GNQNFAWR	19	1117.97	2	2233.92	1	1.719e-06	1	100420	11C(57.0215), 6C(57.0215)		TRUE	sp|Q01844|EWS_HUMAN	Q01844	EWS_HUMAN	EWSR1	RNA-binding protein EWS
AGEAAELQDAEVESSAK		17	852.9	2	1703.78	1	4.838e-10	1	106461			TRUE	sp|Q9NZT2|OGFR_HUMAN	Q9NZT2	OGFR_HUMAN	OGFR	Opioid growth factor receptor
AGEAEESSAVCQVDAEQR	AGEAEESSAVC[57.0215]QVDAEQR	18	968.421	2	1934.82	1	1.695e-09	1	32592.5	11C(57.0215)		TRUE	sp|Q8N3D4|EH1L1_HUMAN	Q8N3D4	EH1L1_HUMAN	EHBP1L1	EH domain-binding protein 1-like protein 1
AGEAPTENPAPPTQQSSAE		19	941.427	2	1880.83	1	0	3	311886			TRUE	sp|P16989|YBOX3_HUMAN	P16989	YBOX3_HUMAN	YBX3	Y-box-binding protein 3
AGEDAVWVLDSGSVR		15	780.886	2	1560.76	0.998	0.00341	1	89269.5			TRUE	sp|Q6ZRP7|QSOX2_HUMAN	Q6ZRP7	QSOX2_HUMAN	QSOX2	Sulfhydryl oxidase 2
AGEEHYNCISALHK	AGEEHYNC[57.0215]ISALHK	14	543.588	3	1627.73	1	1.696e-06	1	123972	8C(57.0215)		TRUE	sp|Q96S55|WRIP1_HUMAN	Q96S55	WRIP1_HUMAN	WRNIP1	ATPase WRNIP1
AGEGNEEISNMIHSYIK		17	631.3	3	1890.87	1	1.176e-07	1	103254			TRUE	sp|Q7Z4S6|KI21A_HUMAN	Q7Z4S6	KI21A_HUMAN	KIF21A	Kinesin-like protein KIF21A
AGEGNEEISNMIHSYIK		17	946.446	2	1890.88	1	2.324e-10	1	47693.3			TRUE	sp|Q7Z4S6|KI21A_HUMAN	Q7Z4S6	KI21A_HUMAN	KIF21A	Kinesin-like protein KIF21A
AGEGTYALDSESCMEK	AGEGTYALDSESC[57.0215]MEK	16	874.361	2	1746.7	1	5.581e-07	1	296122	13C(57.0215)		TRUE	sp|O00541|PESC_HUMAN	O00541	PESC_HUMAN	PES1	Pescadillo homolog
AGEGTYALDSESCMEK	AGEGTYALDSESC[57.0215]M[15.9949]EK	16	882.359	2	1762.7	1	2.087e-06	1	120654	13C(57.0215), 14M(15.9949)		TRUE	sp|O00541|PESC_HUMAN	O00541	PESC_HUMAN	PES1	Pescadillo homolog
AGEIITVLDDSDPNWWK		17	979.978	2	1957.95	1	1.204e-08	1	107193			TRUE	sp|Q92783|STAM1_HUMAN	Q92783	STAM1_HUMAN	STAM	Signal transducing adapter molecule 1
AGELSLK		7	717.414	1	716.407	0.9253	0.09186	1	984554			TRUE	sp|Q9P2B4|CT2NL_HUMAN	Q9P2B4	CT2NL_HUMAN	CTTNBP2NL	CTTNBP2 N-terminal-like protein
AGELTEDEVER		11	624.291	2	1246.58	0.9991	0.0003296	1	975492			TRUE	sp|P62269|RS18_HUMAN	P62269	RS18_HUMAN	RPS18	40S ribosomal protein S18
AGELWLPHGTVATPVFMPVGTQATMK		26	913.805	3	2738.39	1	5.36e-12	1	63272.5			TRUE	sp|Q9BXR0|TGT_HUMAN	Q9BXR0	TGT_HUMAN	QTRT1	Queuine tRNA-ribosyltransferase catalytic subunit 1
AGEPDGESLDEQPSSSSSK		19	953.911	2	1905.81	1	5.126e-05	2	50091.8			TRUE	sp|Q9H3Q1|BORG4_HUMAN	Q9H3Q1	BORG4_HUMAN	CDC42EP4	Cdc42 effector protein 4
AGEPNSPDAEEANSPDVTAGCDPAGVHPPR	AGEPNSPDAEEANSPDVTAGC[57.0215]DPAGVHPPR	30	1005.44	3	3013.3	1	0	5	300080	21C(57.0215)		TRUE	sp|Q08J23|NSUN2_HUMAN	Q08J23	NSUN2_HUMAN	NSUN2	tRNA (cytosine(34)-C(5))-methyltransferase
AGEQAQPPGDQEPEAVLAMLR		21	1104.04	2	2206.07	1	2.358e-05	1	68711.5			TRUE	sp|Q6PJG6|BRAT1_HUMAN	Q6PJG6	BRAT1_HUMAN	BRAT1	BRCA1-associated ATM activator 1
AGEQLAPFLPQLVPR		15	818.464	2	1634.92	1	3.053e-08	3	540023			TRUE	sp|Q5VYK3|ECM29_HUMAN	Q5VYK3	ECM29_HUMAN	ECPAS	Proteasome adapter and scaffold protein ECM29
AGESGHTVADYLK		13	674.331	2	1346.64	1	1.498e-09	1	35474.3			TRUE	sp|Q13627|DYR1A_HUMAN	Q13627	DYR1A_HUMAN	DYRK1A	Dual specificity tyrosine-phosphorylation-regulated kinase 1A
AGESVLVHGASGGVGLAACQIAR	AGESVLVHGASGGVGLAAC[57.0215]QIAR	23	1090.57	2	2179.12	1	1.542e-07	1	51827.1	19C(57.0215)		TRUE	sp|Q08257|QOR_HUMAN	Q08257	QOR_HUMAN	CRYZ	Quinone oxidoreductase
AGESVLVHGASGGVGLAACQIAR	AGESVLVHGASGGVGLAAC[57.0215]QIAR	23	727.38	3	2179.12	1	1e-14	1	154890	19C(57.0215)		TRUE	sp|Q08257|QOR_HUMAN	Q08257	QOR_HUMAN	CRYZ	Quinone oxidoreductase
AGEVDVEQHTLAK		13	698.857	2	1395.69	0.9998	0.0007514	2	23861.8			TRUE	sp|O95067|CCNB2_HUMAN	O95067	CCNB2_HUMAN	CCNB2	G2/mitotic-specific cyclin-B2
AGEVFIHK		8	450.75	2	899.482	0.9997	0.002557	2	218152			TRUE	sp|Q15233|NONO_HUMAN	Q15233	NONO_HUMAN	NONO	Non-POU domain-containing octamer-binding protein
AGEVFIHK		8	900.494	1	899.486	0.9796	0.01453	1	102105			TRUE	sp|Q15233|NONO_HUMAN	Q15233	NONO_HUMAN	NONO	Non-POU domain-containing octamer-binding protein
AGEVVPPAMYQFSQYVCQQTGLQIPQLPAPPK	AGEVVPPAMYQFSQYVC[57.0215]QQTGLQIPQLPAPPK	32	1181.6	3	3541.78	1	1e-14	2	83358.4	17C(57.0215)		TRUE	sp|Q5XKP0|MIC13_HUMAN	Q5XKP0	MIC13_HUMAN	MICOS13	MIC
AGEVVPPAMYQFSQYVCQQTGLQIPQLPAPPK	AGEVVPPAM[15.9949]YQFSQYVC[57.0215]QQTGLQIPQLPAPPK	32	1186.93	3	3557.77	1	0	3	81320.2	17C(57.0215), 9M(15.9949)		TRUE	sp|Q5XKP0|MIC13_HUMAN	Q5XKP0	MIC13_HUMAN	MICOS13	MIC
AGFADPDDFTLGAGPR		16	803.878	2	1605.75	1	9.166e-08	2	53247.4			TRUE	sp|Q6ZRV2|FA83H_HUMAN	Q6ZRV2	FA83H_HUMAN	FAM83H	Protein FAM83H
AGFAELGLSSWLVEQCR	n[42.0106]AGFAELGLSSWLVEQC[57.0215]R	17	982.98	2	1963.94	1	3.061e-07	2	20045.5	16C(57.0215), N-term(42.0106)		TRUE	sp|Q9Y6V7|DDX49_HUMAN	Q9Y6V7	DDX49_HUMAN	DDX49	Probable ATP-dependent RNA helicase DDX49
AGFAGDDAPR		10	976.448	1	975.44	1	2.76e-06	1	663947			FALSE	sp|P63261|ACTG_HUMAN	P63261	ACTG_HUMAN	ACTG1	Actin, cytoplasmic 2	ACTA1, ACTA2, ACTB, ACTC1, ACTG2, POTEE, POTEF, POTEI, POTEJ	sp|A5A3E0|POTEF_HUMAN, sp|P0CG38|POTEI_HUMAN, sp|P0CG39|POTEJ_HUMAN, sp|P60709|ACTB_HUMAN, sp|P62736|ACTA_HUMAN, sp|P63267|ACTH_HUMAN, sp|P68032|ACTC_HUMAN, sp|P68133|ACTS_HUMAN, sp|Q6S8J3|POTEE_HUMAN
AGFAGDDAPR		10	488.728	2	975.435	0.9963	0.01724	1	698939			FALSE	sp|P63261|ACTG_HUMAN	P63261	ACTG_HUMAN	ACTG1	Actin, cytoplasmic 2	ACTA1, ACTA2, ACTB, ACTC1, ACTG2, POTEE, POTEF, POTEI, POTEJ	sp|A5A3E0|POTEF_HUMAN, sp|P0CG38|POTEI_HUMAN, sp|P0CG39|POTEJ_HUMAN, sp|P60709|ACTB_HUMAN, sp|P62736|ACTA_HUMAN, sp|P63267|ACTH_HUMAN, sp|P68032|ACTC_HUMAN, sp|P68133|ACTS_HUMAN, sp|Q6S8J3|POTEE_HUMAN
AGFALDEGIANPTDAFTVFYSER		23	1246.09	2	2491.22	1	1.068e-07	1	66290.7			TRUE	sp|Q03154|ACY1_HUMAN	Q03154	ACY1_HUMAN	ACY1	Aminoacylase-1
AGFAQPSGLSLASEDPWSCLFVADSESSTVR	AGFAQPSGLSLASEDPWSC[57.0215]LFVADSESSTVR	31	1091.18	3	3270.52	1	0	1	43472.5	19C(57.0215)		TRUE	sp|Q8NBF2|NHLC2_HUMAN	Q8NBF2	NHLC2_HUMAN	NHLRC2	NHL repeat-containing protein 2
AGFDSDYDQALADIR		15	828.879	2	1655.74	1	0	2	349611			TRUE	sp|P52701|MSH6_HUMAN	P52701	MSH6_HUMAN	MSH6	DNA mismatch repair protein Msh6
AGFFCPICSLFYSGEK	AGFFC[57.0215]PIC[57.0215]SLFYSGEK	16	941.929	2	1881.84	1	0.000237	1	73840.4	5C(57.0215), 8C(57.0215)		TRUE	sp|Q14966|ZN638_HUMAN	Q14966	ZN638_HUMAN	ZNF638	Zinc finger protein 638
AGFFGTVVEYGAER		14	751.867	2	1501.72	1	1.777e-05	3	87766.4			TRUE	sp|Q9NVH1|DJC11_HUMAN	Q9NVH1	DJC11_HUMAN	DNAJC11	DnaJ homolog subfamily C member 11
AGFFLPPDEYVVTDPEQEK		19	1091.02	2	2180.03	1	9.052e-05	1	55781.5			TRUE	sp|Q14676|MDC1_HUMAN	Q14676	MDC1_HUMAN	MDC1	Mediator of DNA damage checkpoint protein 1
AGFGAMEK	n[42.0106]AGFGAM[15.9949]EK	8	868.387	1	867.378	0.9977	0.001082	1	138555	6M(15.9949), N-term(42.0106)		TRUE	sp|O14929|HAT1_HUMAN	O14929	HAT1_HUMAN	HAT1	Histone acetyltransferase type B catalytic subunit
AGFGAMEK	n[42.0106]AGFGAMEK	8	852.392	1	851.384	0.9997	0.0001842	3	391070	N-term(42.0106)		TRUE	sp|O14929|HAT1_HUMAN	O14929	HAT1_HUMAN	HAT1	Histone acetyltransferase type B catalytic subunit
AGFIQDTSLILYEEVKPNLTER		22	1268.67	2	2535.32	0.9698	0.1318	1	16413.5			TRUE	sp|Q93009|UBP7_HUMAN	Q93009	UBP7_HUMAN	USP7	Ubiquitin carboxyl-terminal hydrolase 7
AGFIQDTSLILYEEVKPNLTER		22	846.115	3	2535.32	1	5.12e-11	1	118342			TRUE	sp|Q93009|UBP7_HUMAN	Q93009	UBP7_HUMAN	USP7	Ubiquitin carboxyl-terminal hydrolase 7
AGFLDLK		7	763.435	1	762.426	0.9508	0.05761	1				TRUE	sp|Q9Y490|TLN1_HUMAN	Q9Y490	TLN1_HUMAN	TLN1	Talin-1
AGFSGGMVVDYPNSAK	AGFSGGM[15.9949]VVDYPNSAK	16	808.375	2	1614.74	1	9.873e-06	3		7M(15.9949)		TRUE	sp|O43709|BUD23_HUMAN	O43709	BUD23_HUMAN	BUD23	Probable 18S rRNA (guanine-N(7))-methyltransferase
AGFSGGMVVDYPNSAK		16	800.377	2	1598.74	1	7.785e-09	2	266034			TRUE	sp|O43709|BUD23_HUMAN	O43709	BUD23_HUMAN	BUD23	Probable 18S rRNA (guanine-N(7))-methyltransferase
AGGAAVVITEPEHTK		15	740.394	2	1478.77	1	2.173e-06	2	554606			TRUE	sp|Q9P258|RCC2_HUMAN	Q9P258	RCC2_HUMAN	RCC2	Protein RCC2
AGGADAVQTVTGGLR		15	686.863	2	1371.71	1	2.149e-10	1	127311			TRUE	sp|Q9H223|EHD4_HUMAN	Q9H223	EHD4_HUMAN	EHD4	EH domain-containing protein 4
AGGAGFGTDGDDQEAINEAISVK		23	1111.51	2	2221	1	9.381e-05	1	103972			TRUE	sp|Q96EB6|SIR1_HUMAN	Q96EB6	SIR1_HUMAN	SIRT1	NAD-dependent protein deacetylase sirtuin-1
AGGAGVPAFYTPTGYGTLVQEGGSPIK		27	1298.16	2	2594.29	1	0.0003039	9	958211			TRUE	sp|P55809|SCOT1_HUMAN	P55809	SCOT1_HUMAN	OXCT1	Succinyl-CoA:3-ketoacid coenzyme A transferase 1, mitochondrial
AGGAGVPAFYTPTGYGTLVQEGGSPIK		27	865.774	3	2594.3	1	4e-14	1	166576			TRUE	sp|P55809|SCOT1_HUMAN	P55809	SCOT1_HUMAN	OXCT1	Succinyl-CoA:3-ketoacid coenzyme A transferase 1, mitochondrial
AGGANYDAQTE		11	1096.45	1	1095.44	0.9999	9.22e-05	3	110301			TRUE	sp|Q14019|COTL1_HUMAN	Q14019	COTL1_HUMAN	COTL1	Coactosin-like protein
AGGDATDSSQTALDNK		16	775.85	2	1549.68	1	1.238e-05	1	126512			TRUE	sp|O75122|CLAP2_HUMAN	O75122	CLAP2_HUMAN	CLASP2	CLIP-associating protein 2
AGGDSGNVDDDCER	AGGDSGNVDDDC[57.0215]ER	14	733.776	2	1465.53	1	1.06e-06	1	49922.7	12C(57.0215)		TRUE	sp|Q96K76|UBP47_HUMAN	Q96K76	UBP47_HUMAN	USP47	Ubiquitin carboxyl-terminal hydrolase 47
AGGEAGVTLGQPHLSR	n[42.0106]AGGEAGVTLGQPHLSR	16	796.413	2	1590.81	1	3.895e-11	3	2.23019e+06	N-term(42.0106)		TRUE	sp|P41091|IF2G_HUMAN	P41091	IF2G_HUMAN	EIF2S3	Eukaryotic translation initiation factor 2 subunit 3	EIF2S3B	sp|Q2VIR3|IF2GL_HUMAN
AGGEAGVTLGQPHLSR		16	775.408	2	1548.8	1	5.764e-11	1	246911			TRUE	sp|P41091|IF2G_HUMAN	P41091	IF2G_HUMAN	EIF2S3	Eukaryotic translation initiation factor 2 subunit 3	EIF2S3B	sp|Q2VIR3|IF2GL_HUMAN
AGGEAGVTLGQPHLSR		16	517.274	3	1548.79	1	5.293e-06	1	19895.4			TRUE	sp|P41091|IF2G_HUMAN	P41091	IF2G_HUMAN	EIF2S3	Eukaryotic translation initiation factor 2 subunit 3	EIF2S3B	sp|Q2VIR3|IF2GL_HUMAN
AGGEEEDDDDEAAGGR		16	796.801	2	1591.58	1	3.489e-06	1	57440.8			TRUE	sp|Q6DD87|ZN787_HUMAN	Q6DD87	ZN787_HUMAN	ZNF787	Zinc finger protein 787
AGGEELDEGVAK		12	587.783	2	1173.55	1	1.46e-06	1	98108.8			TRUE	sp|Q32MZ4|LRRF1_HUMAN	Q32MZ4	LRRF1_HUMAN	LRRFIP1	Leucine-rich repeat flightless-interacting protein 1
AGGEPWGAK		9	872.426	1	871.417	0.892	0.1594	1	74633.7			TRUE	sp|Q8N163|CCAR2_HUMAN	Q8N163	CCAR2_HUMAN	CCAR2	Cell cycle and apoptosis regulator protein 2
AGGFLMK		7	723.386	1	722.378	0.9855	0.008166	2	619869			TRUE	sp|P00558|PGK1_HUMAN	P00558	PGK1_HUMAN	PGK1	Phosphoglycerate kinase 1
AGGFLMK	AGGFLM[15.9949]K	7	739.381	1	738.373	0.9756	0.02351	2	80168.2	6M(15.9949)		TRUE	sp|P00558|PGK1_HUMAN	P00558	PGK1_HUMAN	PGK1	Phosphoglycerate kinase 1
AGGGAAEQEELHYIPIR		17	604.308	3	1809.9	1	5.876e-05	2	19000			TRUE	sp|Q8TD19|NEK9_HUMAN	Q8TD19	NEK9_HUMAN	NEK9	Serine/threonine-protein kinase Nek9
AGGGAGDPGLGAAAAPAPETR		21	882.437	2	1762.86	1	1.6e-13	1	185649			TRUE	sp|Q13637|RAB32_HUMAN	Q13637	RAB32_HUMAN	RAB32	Ras-related protein Rab-32
AGGGAGDPGLGAAAAPAPETR	n[42.0106]AGGGAGDPGLGAAAAPAPETR	21	903.442	2	1804.87	1	0	1	107212	N-term(42.0106)		TRUE	sp|Q13637|RAB32_HUMAN	Q13637	RAB32_HUMAN	RAB32	Ras-related protein Rab-32
AGGGCVMTIGEMLR	AGGGC[57.0215]VMTIGEMLR	14	726.344	2	1450.67	1	8.573e-10	1	65579.4	5C(57.0215)		TRUE	sp|Q5VTL8|PR38B_HUMAN	Q5VTL8	PR38B_HUMAN	PRPF38B	Pre-mRNA-splicing factor 38B
AGGGPTLQCPPPSSPEK	AGGGPTLQC[57.0215]PPPSSPEK	17	840.406	2	1678.79	1	4.202e-06	2	247439	9C(57.0215)		TRUE	sp|Q96N66|MBOA7_HUMAN	Q96N66	MBOA7_HUMAN	MBOAT7	Lysophospholipid acyltransferase 7
AGGHHNDLEDVGR		13	688.819	2	1375.61	0.9921	0.0236	1	25591.9			TRUE	sp|Q5JTZ9|SYAM_HUMAN	Q5JTZ9	SYAM_HUMAN	AARS2	Alanine--tRNA ligase, mitochondrial
AGGHHNDLEDVGR		13	459.548	3	1375.62	1	1.989e-07	1	25800.6			TRUE	sp|Q5JTZ9|SYAM_HUMAN	Q5JTZ9	SYAM_HUMAN	AARS2	Alanine--tRNA ligase, mitochondrial
AGGIETIANEFSDR		14	740.357	2	1478.7	1	1.461e-05	2	605158			TRUE	sp|Q92598|HS105_HUMAN	Q92598	HS105_HUMAN	HSPH1	Heat shock protein 105 kDa
AGGIETIANEYSDR		14	748.355	2	1494.69	1	6.04e-06	3	1.03787e+06			TRUE	sp|P34932|HSP74_HUMAN	P34932	HSP74_HUMAN	HSPA4	Heat shock 70 kDa protein 4
AGGPAIPSHLLSTPYPFGLSPSSVVQDSR		29	979.842	3	2936.5	1	1.379e-09	1	52255			TRUE	sp|Q14687|GSE1_HUMAN	Q14687	GSE1_HUMAN	GSE1	Genetic suppressor element 1
AGGPEGPPWLPR		12	617.322	2	1232.62	1	5.093e-05	1	42138.1			TRUE	sp|Q14166|TTL12_HUMAN	Q14166	TTL12_HUMAN	TTLL12	Tubulin--tyrosine ligase-like protein 12
AGGPLGLSIVGGSDHSSHPFGVQEPGVFISK		31	1011.85	3	3032.54	1	1.413e-11	1	89277.6			TRUE	sp|Q14160|SCRIB_HUMAN	Q14160	SCRIB_HUMAN	SCRIB	Protein scribble homolog
AGGPLGLSIVGGSDHSSHPFGVQEPGVFISK		31	759.141	4	3032.53	1	1.957e-10	1	164928			TRUE	sp|Q14160|SCRIB_HUMAN	Q14160	SCRIB_HUMAN	SCRIB	Protein scribble homolog
AGGPPQVAGAQAACSEDR	AGGPPQVAGAQAAC[57.0215]SEDR	18	871.4	2	1740.78	1	2.599e-09	3	140197	14C(57.0215)		TRUE	sp|Q9H3R5|CENPH_HUMAN	Q9H3R5	CENPH_HUMAN	CENPH	Centromere protein H
AGGQINHDLHER		12	673.832	2	1345.64	1	5.833e-07	1	29301.9			TRUE	sp|Q9NU22|MDN1_HUMAN	Q9NU22	MDN1_HUMAN	MDN1	Midasin
AGGQQVTLTTHAPFGLGAHFTVPLK		25	637.847	4	2547.36	1	0.0001732	1	67197.2			TRUE	sp|A0PJW6|TM223_HUMAN	A0PJW6	TM223_HUMAN	TMEM223	Transmembrane protein 223
AGGSASAMLQPLLDNQVGFK		20	668.679	3	2003	1	6.052e-06	2	112895			TRUE	sp|P20618|PSB1_HUMAN	P20618	PSB1_HUMAN	PSMB1	Proteasome subunit beta type-1
AGGSASAMLQPLLDNQVGFK	AGGSASAM[15.9949]LQPLLDNQVGFK	20	1010.51	2	2020.99	1	3.937e-06	3	552131	8M(15.9949)		TRUE	sp|P20618|PSB1_HUMAN	P20618	PSB1_HUMAN	PSMB1	Proteasome subunit beta type-1
AGGSASAMLQPLLDNQVGFK		20	1002.51	2	2003.02	1	0	2	1502640			TRUE	sp|P20618|PSB1_HUMAN	P20618	PSB1_HUMAN	PSMB1	Proteasome subunit beta type-1
AGGSPAPGPETPAISPSK		18	810.915	2	1619.81	1	1.05e-12	1	157506			TRUE	sp|P33316|DUT_HUMAN	P33316	DUT_HUMAN	DUT	Deoxyuridine 5'-triphosphate nucleotidohydrolase, mitochondrial
AGGTDAPSANGEAGGESTK		19	838.871	2	1675.72	1	3.022e-10	2	51257.1			TRUE	sp|Q9NXW2|DJB12_HUMAN	Q9NXW2	DJB12_HUMAN	DNAJB12	DnaJ homolog subfamily B member 12
AGGVGGK		7	545.304	1	544.296	0.9964	0.002021	1	184896			FALSE	sp|A6NKX1|F223B_HUMAN	A6NKX1	F223B_HUMAN	FAM223B	Protein FAM223B	FAM223A	rev_sp|O95704|APBB3_HUMAN, sp|Q8IWN6|F223A_HUMAN
AGGVLAYELLPALDEVLASDSR		22	1130.1	2	2258.18	1	6.613e-06	1	45249.9			TRUE	sp|P54802|ANAG_HUMAN	P54802	ANAG_HUMAN	NAGLU	Alpha-N-acetylglucosaminidase
AGGVMVMPEGADTVSRPSPDYPMLPTIPLSAFSDPK		36	1244.28	3	3729.8	0.9999	0.0007833	1	31027.4			TRUE	sp|Q03111|ENL_HUMAN	Q03111	ENL_HUMAN	MLLT1	Protein ENL
AGHLILQDR		9	511.791	2	1021.56	0.9475	0.1093	1	40933.8			TRUE	sp|Q96P11|NSUN5_HUMAN	Q96P11	NSUN5_HUMAN	NSUN5	Probable 28S rRNA (cytosine-C(5))-methyltransferase	NSUN5P2	sp|Q63ZY6|NSN5C_HUMAN
AGHMVPSDQGDMALK		15	778.863	2	1555.7	0.9999	0.0003396	1	104471			TRUE	sp|Q9HB40|RISC_HUMAN	Q9HB40	RISC_HUMAN	SCPEP1	Retinoid-inducible serine carboxypeptidase
AGHSENGVEEDTEGR		15	793.837	2	1585.69	0.9997	9.522e-05	1	7809.48			TRUE	sp|Q9NZT2|OGFR_HUMAN	Q9NZT2	OGFR_HUMAN	OGFR	Opioid growth factor receptor
AGIATHFVDSEK		12	637.822	2	1273.62	1	1.881e-05	1	156009			TRUE	sp|Q6NVY1|HIBCH_HUMAN	Q6NVY1	HIBCH_HUMAN	HIBCH	3-hydroxyisobutyryl-CoA hydrolase, mitochondrial
AGIEGPLLASDVGR		14	677.87	2	1353.7	0.9997	0.0001157	1	320841			TRUE	sp|P18583|SON_HUMAN	P18583	SON_HUMAN	SON	Protein SON
AGIFQSVK		8	849.483	1	848.477	0.9838	0.00292	2	423372			TRUE	sp|P09669|COX6C_HUMAN	P09669	COX6C_HUMAN	COX6C	Cytochrome c oxidase subunit 6C
AGIIQDTWHK		10	584.809	2	1167.6	0.9998	0.001635	1	121786			TRUE	sp|Q9P2E9|RRBP1_HUMAN	Q9P2E9	RRBP1_HUMAN	RRBP1	Ribosome-binding protein 1
AGILFEDIFDVK	n[42.0106]AGILFEDIFDVK	12	704.871	2	1407.73	1	0.0001887	2	158864	N-term(42.0106)		TRUE	sp|P52434|RPAB3_HUMAN	P52434	RPAB3_HUMAN	POLR2H	DNA-directed RNA polymerases I, II, and III subunit RPABC3
AGINQNMDAVTEELQAK		17	916.446	2	1830.88	1	1.445e-06	1	76900.9			TRUE	sp|Q9UPN3|MACF1_HUMAN	Q9UPN3	MACF1_HUMAN	MACF1	Microtubule-actin cross-linking factor 1, isoforms 1/2/3/5
AGISFIIK		8	848.524	1	847.515	0.8905	0.1152	1	77600.9			TRUE	sp|P78347|GTF2I_HUMAN	P78347	GTF2I_HUMAN	GTF2I	General transcription factor II-I
AGIVQEDVQPPGLK		14	725.899	2	1449.79	1	3.293e-05	1	225917			TRUE	sp|Q8N5G0|SIM20_HUMAN	Q8N5G0	SIM20_HUMAN	SMIM20	Small integral membrane protein 20
AGKPVICATQMLESMIK	AGKPVIC[57.0215]ATQMLESMIK	17	938.988	2	1875.97	1	3.06e-12	1	306356	7C(57.0215)		TRUE	sp|P14618|KPYM_HUMAN	P14618	KPYM_HUMAN	PKM	Pyruvate kinase PKM
AGKPVICATQMLESMIK	AGKPVIC[57.0215]ATQMLESMIK	17	626.328	3	1875.95	1	2.913e-05	4	214577	7C(57.0215)		TRUE	sp|P14618|KPYM_HUMAN	P14618	KPYM_HUMAN	PKM	Pyruvate kinase PKM
AGLAPLEVR		9	925.547	1	924.538	0.9749	0.02673	1	92742.2			TRUE	sp|O75369|FLNB_HUMAN	O75369	FLNB_HUMAN	FLNB	Filamin-B
AGLASPEEEDAVGK		14	686.833	2	1371.65	0.9983	0.01446	1	62239.6			TRUE	sp|Q9UNS1|TIM_HUMAN	Q9UNS1	TIM_HUMAN	TIMELESS	Protein timeless homolog
AGLAWVLGDAEELPFDDDK		19	1030.99	2	2059.98	1	3.5e-13	1	37034.8			TRUE	sp|Q5HYK3|COQ5_HUMAN	Q5HYK3	COQ5_HUMAN	COQ5	2-methoxy-6-polyprenyl-1,4-benzoquinol methylase, mitochondrial
AGLELLSDQGYR	n[42.0106]AGLELLSDQGYR	12	682.346	2	1362.68	1	7.167e-06	3	446057	N-term(42.0106)		TRUE	sp|Q9NPD3|EXOS4_HUMAN	Q9NPD3	EXOS4_HUMAN	EXOSC4	Exosome complex component RRP41
AGLESGAEPGDGDSDTTK		18	853.871	2	1705.72	1	5.502e-07	1	253979			TRUE	sp|O60832|DKC1_HUMAN	O60832	DKC1_HUMAN	DKC1	H/ACA ribonucleoprotein complex subunit DKC1
AGLEVLFASAAPAITCR	n[42.0106]AGLEVLFASAAPAITC[57.0215]R	17	894.969	2	1787.92	1	1.249e-10	2	251472	16C(57.0215), N-term(42.0106)		TRUE	sp|Q92530|PSMF1_HUMAN	Q92530	PSMF1_HUMAN	PSMF1	Proteasome inhibitor PI31 subunit
AGLGHPAAFGR	n[42.0106]AGLGHPAAFGR	11	548.288	2	1094.56	1	0.000204	2	66739.3	N-term(42.0106)		TRUE	sp|O94760|DDAH1_HUMAN	O94760	DDAH1_HUMAN	DDAH1	N(G),N(G)-dimethylarginine dimethylaminohydrolase 1
AGLGSAGDMTLSMTGR		16	762.861	2	1523.69	0.9999	0.0001807	1	122381			TRUE	sp|Q9Y3X0|CCDC9_HUMAN	Q9Y3X0	CCDC9_HUMAN	CCDC9	Coiled-coil domain-containing protein 9
AGLGSGLSLSGLVHPELSR		19	925.51	2	1849.01	1	4.874e-09	2	234749			TRUE	sp|P49748|ACADV_HUMAN	P49748	ACADV_HUMAN	ACADVL	Very long-chain specific acyl-CoA dehydrogenase, mitochondrial
AGLGSGLSLSGLVHPELSR		19	617.342	3	1849	1	2.542e-07	6	703685			TRUE	sp|P49748|ACADV_HUMAN	P49748	ACADV_HUMAN	ACADVL	Very long-chain specific acyl-CoA dehydrogenase, mitochondrial
AGLLEPEVFHLNPAK		15	545.635	3	1633.88	0.9999	0.0002647	2	85751.2			TRUE	sp|P23786|CPT2_HUMAN	P23786	CPT2_HUMAN	CPT2	Carnitine O-palmitoyltransferase 2, mitochondrial
AGLLHNILPSQSTDLHHSVGTELLSLVYK		29	1048.23	3	3141.69	1	2.691e-09	1	122433			TRUE	sp|P78527|PRKDC_HUMAN	P78527	PRKDC_HUMAN	PRKDC	DNA-dependent protein kinase catalytic subunit
AGLLHNILPSQSTDLHHSVGTELLSLVYK		29	786.428	4	3141.69	1	0	3	433310			TRUE	sp|P78527|PRKDC_HUMAN	P78527	PRKDC_HUMAN	PRKDC	DNA-dependent protein kinase catalytic subunit
AGLLHNILPSQSTDLHHSVGTELLSLVYK		29	629.344	5	3141.66	1	8.105e-07	1	36629.8			TRUE	sp|P78527|PRKDC_HUMAN	P78527	PRKDC_HUMAN	PRKDC	DNA-dependent protein kinase catalytic subunit
AGLLPCPEPTIISAILK	AGLLPC[57.0215]PEPTIISAILK	17	897.016	2	1792.02	1	2.152e-07	1	77877	6C(57.0215)		TRUE	sp|Q8IW35|CEP97_HUMAN	Q8IW35	CEP97_HUMAN	CEP97	Centrosomal protein of 97 kDa
AGLLQQALEHYTDLYDIK		18	697.697	3	2090.06	1	5.107e-09	3	60256.9			TRUE	sp|P53675|CLH2_HUMAN	P53675	CLH2_HUMAN	CLTCL1	Clathrin heavy chain 2
AGLLSDK		7	703.399	1	702.39	0.9821	0.01439	1				TRUE	sp|Q8N1S5|S39AB_HUMAN	Q8N1S5	S39AB_HUMAN	SLC39A11	Zinc transporter ZIP11
AGLLTEQAPGDTLTAVESK		19	950.997	2	1899.98	1	1.728e-07	3	227144			TRUE	sp|Q9H267|VP33B_HUMAN	Q9H267	VP33B_HUMAN	VPS33B	Vacuolar protein sorting-associated protein 33B
AGLLVLAVLSDGAGDHIR		18	593.004	3	1775.99	1	5.657e-08	1	61216.3			TRUE	sp|Q8TEX9|IPO4_HUMAN	Q8TEX9	IPO4_HUMAN	IPO4	Importin-4
AGLNCSTENMPIK	AGLNC[57.0215]STENMPIK	13	717.839	2	1433.66	1	5.984e-10	3	722606	5C(57.0215)		TRUE	sp|P05198|IF2A_HUMAN	P05198	IF2A_HUMAN	EIF2S1	Eukaryotic translation initiation factor 2 subunit 1
AGLNCSTENMPIK	AGLNC[57.0215]STENM[15.9949]PIK	13	725.837	2	1449.65	1	3.563e-08	1	370303	10M(15.9949), 5C(57.0215)		TRUE	sp|P05198|IF2A_HUMAN	P05198	IF2A_HUMAN	EIF2S1	Eukaryotic translation initiation factor 2 subunit 1
AGLNEMVEYITHSR		14	540.6	3	1618.77	0.9999	0.0004358	1	40935.2			TRUE	sp|Q14738|2A5D_HUMAN	Q14738	2A5D_HUMAN	PPP2R5D	Serine/threonine-protein phosphatase 2A 56 kDa regulatory subunit delta isoform
AGLNQEWGLIR		11	628.841	2	1255.67	0.9995	0.001931	1				TRUE	sp|P46019|KPB2_HUMAN	P46019	KPB2_HUMAN	PHKA2	Phosphorylase b kinase regulatory subunit alpha, liver isoform
AGLNVHNSHVTGLHSLPIVSMTADK		25	650.342	4	2597.33	1	5.416e-07	1	67623.2			TRUE	sp|Q9UKN8|TF3C4_HUMAN	Q9UKN8	TF3C4_HUMAN	GTF3C4	General transcription factor 3C polypeptide 4
AGLPCQDLEFVQFHPTGIYGAGCLITEGCR	AGLPC[57.0215]QDLEFVQFHPTGIYGAGC[57.0215]LITEGC[57.0215]R	30	1122.86	3	3365.57	1	0	6	810694	23C(57.0215), 29C(57.0215), 5C(57.0215)		TRUE	sp|P31040|SDHA_HUMAN	P31040	SDHA_HUMAN	SDHA	Succinate dehydrogenase [ubiquinone] flavoprotein subunit, mitochondrial
AGLPCQDLEFVQFHPTGIYGAGCLITEGCR	AGLPC[57.0215]QDLEFVQFHPTGIYGAGC[57.0215]LITEGC[57.0215]R	30	842.398	4	3365.58	1	4.224e-08	1	21902.4	23C(57.0215), 29C(57.0215), 5C(57.0215)		TRUE	sp|P31040|SDHA_HUMAN	P31040	SDHA_HUMAN	SDHA	Succinate dehydrogenase [ubiquinone] flavoprotein subunit, mitochondrial
AGLPGFYDPCVGEEK	AGLPGFYDPC[57.0215]VGEEK	15	819.877	2	1637.74	1	0.0001278	1	205657	10C(57.0215)		TRUE	sp|Q9NVH1|DJC11_HUMAN	Q9NVH1	DJC11_HUMAN	DNAJC11	DnaJ homolog subfamily C member 11
AGLQDASGNLVPLEDVHIK		19	988.526	2	1975.04	1	7.08e-06	1	36853.7			TRUE	sp|Q9UKK3|PARP4_HUMAN	Q9UKK3	PARP4_HUMAN	PARP4	Protein mono-ADP-ribosyltransferase PARP4
AGLQDASGNLVPLEDVHIK		19	659.353	3	1975.04	1	3.521e-05	3	45926.6			TRUE	sp|Q9UKK3|PARP4_HUMAN	Q9UKK3	PARP4_HUMAN	PARP4	Protein mono-ADP-ribosyltransferase PARP4
AGLQFPVGR		9	472.769	2	943.518	0.9977	0.01138	2	82030.7			FALSE	sp|P16104|H2AX_HUMAN	P16104	H2AX_HUMAN	H2AFX	Histone H2AX	H2AFJ, H2AFV, H2AFZ, HIST1H2AA, HIST1H2AB, HIST1H2AC, HIST1H2AD, HIST1H2AG, HIST1H2AH, HIST1H2AJ, HIST2H2AA3, HIST2H2AB, HIST2H2AC, HIST3H2A	sp|P04908|H2A1B_HUMAN, sp|P0C0S5|H2AZ_HUMAN, sp|P0C0S8|H2A1_HUMAN, sp|P20671|H2A1D_HUMAN, sp|Q16777|H2A2C_HUMAN, sp|Q6FI13|H2A2A_HUMAN, sp|Q71UI9|H2AV_HUMAN, sp|Q7L7L0|H2A3_HUMAN, sp|Q8IUE6|H2A2B_HUMAN, sp|Q93077|H2A1C_HUMAN, sp|Q96KK5|H2A1H_HUMAN, sp|Q96QV6|H2A1A_HUMAN, sp|Q99878|H2A1J_HUMAN, sp|Q9BTM1|H2AJ_HUMAN
AGLQTSPPIVPLDR		14	732.414	2	1462.81	1	7.293e-07	2	79948.6			TRUE	sp|Q9Y5Y5|PEX16_HUMAN	Q9Y5Y5	PEX16_HUMAN	PEX16	Peroxisomal membrane protein PEX16
AGLQVYNK		8	892.489	1	891.48	0.9984	0.0008466	2	150165			TRUE	sp|P13987|CD59_HUMAN	P13987	CD59_HUMAN	CD59	CD59 glycoprotein
AGLSAGYVDAGAEPGR		16	745.865	2	1489.71	1	1.174e-06	1	51173.4			TRUE	sp|Q643R3|LPCT4_HUMAN	Q643R3	LPCT4_HUMAN	LPCAT4	Lysophospholipid acyltransferase LPCAT4
AGLSEEDDSLVDVYYR		16	915.923	2	1829.83	1	7.942e-11	1	134728			TRUE	sp|Q14690|RRP5_HUMAN	Q14690	RRP5_HUMAN	PDCD11	Protein RRP5 homolog
AGLSPANCQSDR	AGLSPANC[57.0215]QSDR	12	638.291	2	1274.56	0.9998	0.001885	1	146231	8C(57.0215)		TRUE	sp|Q14692|BMS1_HUMAN	Q14692	BMS1_HUMAN	BMS1	Ribosome biogenesis protein BMS1 homolog
AGLTFNHDPPLSQNQR		16	598.968	3	1793.87	1	4.776e-06	1	24880.9			TRUE	sp|Q7Z3U7|MON2_HUMAN	Q7Z3U7	MON2_HUMAN	MON2	Protein MON2 homolog
AGLTHLITMDLHQK		14	526.62	3	1576.83	0.9988	0.003268	3	109565			FALSE	sp|Q14558|KPRA_HUMAN	Q14558	KPRA_HUMAN	PRPSAP1	Phosphoribosyl pyrophosphate synthase-associated protein 1	PRPSAP2	sp|O60256|KPRB_HUMAN
AGLTHLITMDLHQK	AGLTHLITM[15.9949]DLHQK	14	531.952	3	1592.83	0.9922	0.02329	1	18034	9M(15.9949)		FALSE	sp|Q14558|KPRA_HUMAN	Q14558	KPRA_HUMAN	PRPSAP1	Phosphoribosyl pyrophosphate synthase-associated protein 1	PRPSAP2	sp|O60256|KPRB_HUMAN
AGLVDDFEK		9	993.489	1	992.48	0.9973	0.001203	1	87599.6			TRUE	sp|O75947|ATP5H_HUMAN	O75947	ATP5H_HUMAN	ATP5PD	ATP synthase subunit d, mitochondrial
AGLVGPEFHEK		11	592.309	2	1182.6	1	9.821e-06	3	284704			TRUE	sp|Q15149|PLEC_HUMAN	Q15149	PLEC_HUMAN	PLEC	Plectin
AGLVIGK		7	657.429	1	656.422	0.9536	0.0409	1	537661			FALSE	sp|Q96AE4|FUBP1_HUMAN	Q96AE4	FUBP1_HUMAN	FUBP1	Far upstream element-binding protein 1	KHSRP	rev_sp|Q99999|G3ST1_HUMAN, sp|Q92945|FUBP2_HUMAN
AGMAAVASPTGNCDLER	AGM[15.9949]AAVASPTGNC[57.0215]DLER	17	868.39	2	1734.76	1	0.0001374	1	67692.4	13C(57.0215), 3M(15.9949)		TRUE	sp|Q6P1M0|S27A4_HUMAN	Q6P1M0	S27A4_HUMAN	SLC27A4	Long-chain fatty acid transport protein 4
AGMAAVASPTGNCDLER	AGMAAVASPTGNC[57.0215]DLER	17	860.393	2	1718.77	1	0.0004426	4	176540	13C(57.0215)		TRUE	sp|Q6P1M0|S27A4_HUMAN	Q6P1M0	S27A4_HUMAN	SLC27A4	Long-chain fatty acid transport protein 4
AGMATESPSDSPEDGPGLSPLL		22	1064.49	2	2126.97	0.9104	0.3037	1	45479.3			TRUE	sp|O75648|MTU1_HUMAN	O75648	MTU1_HUMAN	TRMU	Mitochondrial tRNA-specific 2-thiouridylase 1
AGMFVSK		7	739.381	1	738.374	0.9741	0.01293	1	107755			TRUE	sp|P56192|SYMC_HUMAN	P56192	SYMC_HUMAN	MARS	Methionine--tRNA ligase, cytoplasmic
AGMQLNLEELQK	AGM[15.9949]QLNLEELQK	12	695.356	2	1388.7	0.985	0.07435	1	89824.9	3M(15.9949)		TRUE	sp|Q08379|GOGA2_HUMAN	Q08379	GOGA2_HUMAN	GOLGA2	Golgin subfamily A member 2
AGMQLNLEELQK		12	687.358	2	1372.7	1	6.099e-05	1	100677			TRUE	sp|Q08379|GOGA2_HUMAN	Q08379	GOGA2_HUMAN	GOLGA2	Golgin subfamily A member 2
AGMSAEQAQGLLEK	AGM[15.9949]SAEQAQGLLEK	14	724.856	2	1447.7	1	1.868e-06	1	254573	3M(15.9949)		TRUE	sp|Q9Y2Q3|GSTK1_HUMAN	Q9Y2Q3	GSTK1_HUMAN	GSTK1	Glutathione S-transferase kappa 1
AGMSAEQAQGLLEK		14	716.859	2	1431.7	1	7.061e-07	2	843760			TRUE	sp|Q9Y2Q3|GSTK1_HUMAN	Q9Y2Q3	GSTK1_HUMAN	GSTK1	Glutathione S-transferase kappa 1
AGMSSLK		7	693.36	1	692.352	0.9756	0.01967	2	340593			FALSE	sp|P40227|TCPZ_HUMAN	P40227	TCPZ_HUMAN	CCT6A	T-complex protein 1 subunit zeta	CCT6B	sp|Q92526|TCPW_HUMAN
AGMSSNQSISSPVLDAVPR		19	958.481	2	1914.95	1	1.48e-12	1	106467			TRUE	sp|Q9UQ35|SRRM2_HUMAN	Q9UQ35	SRRM2_HUMAN	SRRM2	Serine/arginine repetitive matrix protein 2
AGMTHIVR		8	884.477	1	883.467	0.8533	0.1748	1	25886.4			TRUE	sp|P39023|RL3_HUMAN	P39023	RL3_HUMAN	RPL3	60S ribosomal protein L3
AGMTHIVR		8	442.742	2	883.464	0.9852	0.04186	1	81517.2			TRUE	sp|P39023|RL3_HUMAN	P39023	RL3_HUMAN	RPL3	60S ribosomal protein L3
AGNAHDENVLSYYR		14	804.874	2	1607.73	0.9827	0.07233	1	53363.5			TRUE	sp|Q14573|ITPR3_HUMAN	Q14573	ITPR3_HUMAN	ITPR3	Inositol 1,4,5-trisphosphate receptor type 3
AGNDLIESSAGEEASNLQNK		20	1023.98	2	2045.95	1	3e-14	2	39322.6			TRUE	sp|Q03001|DYST_HUMAN	Q03001	DYST_HUMAN	DST	Dystonin
AGNELLESSAGDDASSLR		18	896.421	2	1790.82	1	0	1	113292			TRUE	sp|Q9UPN3|MACF1_HUMAN	Q9UPN3	MACF1_HUMAN	MACF1	Microtubule-actin cross-linking factor 1, isoforms 1/2/3/5
AGNFYVPAEPK		11	596.803	2	1191.59	1	0.0002378	1	180253			TRUE	sp|P18124|RL7_HUMAN	P18124	RL7_HUMAN	RPL7	60S ribosomal protein L7
AGNGQNSCGVEDVLQLLR	AGNGQNSC[57.0215]GVEDVLQLLR	18	965.476	2	1928.94	1	9.649e-05	5	47129.9	8C(57.0215)		TRUE	sp|Q9ULT8|HECD1_HUMAN	Q9ULT8	HECD1_HUMAN	HECTD1	E3 ubiquitin-protein ligase HECTD1
AGNGQWASVIR		11	579.804	2	1158.58	0.9983	0.000158	3				TRUE	sp|Q15393|SF3B3_HUMAN	Q15393	SF3B3_HUMAN	SF3B3	Splicing factor 3B subunit 3
AGNILLNTEGHAK		13	669.362	2	1336.7	1	1.034e-05	1	55329.2			FALSE	sp|Q13043|STK4_HUMAN	Q13043	STK4_HUMAN	STK4	Serine/threonine-protein kinase 4	STK3	sp|Q13188|STK3_HUMAN
AGNILLTEPGQVK		13	670.383	2	1338.75	1	0.0002251	1	57827.5			FALSE	sp|Q9H2K8|TAOK3_HUMAN	Q9H2K8	TAOK3_HUMAN	TAOK3	Serine/threonine-protein kinase TAO3	TAOK1	sp|Q7L7X3|TAOK1_HUMAN
AGNLGGGVVTIER		13	621.844	2	1241.67	1	1.521e-09	3	1.40848e+06			TRUE	sp|P35268|RL22_HUMAN	P35268	RL22_HUMAN	RPL22	60S ribosomal protein L22
AGNLTNAYVYEVGPGPGGITR		21	1053.53	2	2106.99	1	6.56e-11	2	99754.2			TRUE	sp|Q8WVM0|TFB1M_HUMAN	Q8WVM0	TFB1M_HUMAN	TFB1M	Dimethyladenosine transferase 1, mitochondrial
AGNSLVLPIVLWGR	n[42.0106]AGNSLVLPIVLWGR	14	768.948	2	1535.88	1	9.397e-05	1	14505.4	N-term(42.0106)		TRUE	sp|Q9Y4E6|WDR7_HUMAN	Q9Y4E6	WDR7_HUMAN	WDR7	WD repeat-containing protein 7
AGPAEEGPSGPMEVLR		16	798.888	2	1595.75	0.9872	0.01573	1	28040.2			TRUE	sp|Q6ZRV2|FA83H_HUMAN	Q6ZRV2	FA83H_HUMAN	FAM83H	Protein FAM83H
AGPAPPGASDGVDIQDVK		18	847.423	2	1692.83	1	1.84e-08	1	56493.6			TRUE	sp|Q14147|DHX34_HUMAN	Q14147	DHX34_HUMAN	DHX34	Probable ATP-dependent RNA helicase DHX34
AGPDSAGIALYSHEDVCVFK	AGPDSAGIALYSHEDVC[57.0215]VFK	20	1068.51	2	2135	1	0.000339	1	35744.7	17C(57.0215)		TRUE	sp|Q86X55|CARM1_HUMAN	Q86X55	CARM1_HUMAN	CARM1	Histone-arginine methyltransferase CARM1
AGPDSAGIALYSHEDVCVFK	AGPDSAGIALYSHEDVC[57.0215]VFK	20	712.674	3	2134.99	1	0	1	90548.3	17C(57.0215)		TRUE	sp|Q86X55|CARM1_HUMAN	Q86X55	CARM1_HUMAN	CARM1	Histone-arginine methyltransferase CARM1
AGPECLHCEEGCSK	AGPEC[57.0215]LHC[57.0215]EEGC[57.0215]SK	14	545.218	3	1632.62	1	7.794e-05	1	37106.9	12C(57.0215), 5C(57.0215), 8C(57.0215)		TRUE	sp|Q6ZNB6|NFXL1_HUMAN	Q6ZNB6	NFXL1_HUMAN	NFXL1	NF-X1-type zinc finger protein NFXL1
AGPEGTSQEIPK		12	607.307	2	1212.63	0.9803	0.0017	1	78733.9			TRUE	sp|Q99575|POP1_HUMAN	Q99575	POP1_HUMAN	POP1	Ribonucleases P/MRP protein subunit POP1
AGPELLLDSNIR		12	649.359	2	1296.7	0.9999	0.000588	1	106125			TRUE	sp|Q9P0I2|EMC3_HUMAN	Q9P0I2	EMC3_HUMAN	EMC3	ER membrane protein complex subunit 3
AGPESDAQYQFTGIK		15	806.386	2	1610.76	1	6.365e-10	3	2.53187e+06			TRUE	sp|Q96IX5|ATPMD_HUMAN	Q96IX5	ATPMD_HUMAN	ATP5MD	ATP synthase membrane subunit DAPIT, mitochondrial
AGPEYGQGMNPISR		14	738.849	2	1475.68	1	3.383e-08	1	84002			TRUE	sp|Q9NUL3|STAU2_HUMAN	Q9NUL3	STAU2_HUMAN	STAU2	Double-stranded RNA-binding protein Staufen homolog 2
AGPFDEFQIATMLK		14	784.395	2	1566.77	1	1e-13	2	358842			TRUE	sp|Q9P289|STK26_HUMAN	Q9P289	STK26_HUMAN	STK26	Serine/threonine-protein kinase 26
AGPFDEFQIATMLK	AGPFDEFQIATM[15.9949]LK	14	792.392	2	1582.77	1	1.354e-10	1	156501	12M(15.9949)		TRUE	sp|Q9P289|STK26_HUMAN	Q9P289	STK26_HUMAN	STK26	Serine/threonine-protein kinase 26
AGPGSEELTVTNAR		14	701.352	2	1400.68	1	4.313e-06	2	97298.3			TRUE	sp|Q9BW19|KIFC1_HUMAN	Q9BW19	KIFC1_HUMAN	KIFC1	Kinesin-like protein KIFC1
AGPGSLELCGLPSQK	AGPGSLELC[57.0215]GLPSQK	15	757.388	2	1512.76	1	1.089e-10	1	341015	9C(57.0215)		TRUE	sp|Q14684|RRP1B_HUMAN	Q14684	RRP1B_HUMAN	RRP1B	Ribosomal RNA processing protein 1 homolog B
AGPGTLSVTIEGPSK		15	707.383	2	1412.75	1	3.143e-08	2	628538			TRUE	sp|O75369|FLNB_HUMAN	O75369	FLNB_HUMAN	FLNB	Filamin-B
AGPGVEDLWR		10	550.28	2	1098.54	1	8.07e-05	1	45757.2			TRUE	sp|Q9UNI6|DUS12_HUMAN	Q9UNI6	DUS12_HUMAN	DUSP12	Dual specificity protein phosphatase 12
AGPILELEQWIDK		13	756.409	2	1510.79	0.9999	0.0002344	1	111521			TRUE	sp|Q96EY8|MMAB_HUMAN	Q96EY8	MMAB_HUMAN	MMAB	Corrinoid adenosyltransferase
AGPIWDLR		8	464.256	2	926.489	0.9899	0.02142	1	120434			FALSE	sp|O60506|HNRPQ_HUMAN	O60506	HNRPQ_HUMAN	SYNCRIP	Heterogeneous nuclear ribonucleoprotein Q	HNRNPR	sp|O43390|HNRPR_HUMAN
AGPIWDLR		8	927.505	1	926.495	0.9757	0.01447	1	729123			FALSE	sp|O60506|HNRPQ_HUMAN	O60506	HNRPQ_HUMAN	SYNCRIP	Heterogeneous nuclear ribonucleoprotein Q	HNRNPR	sp|O43390|HNRPR_HUMAN
AGPLSGK		7	629.362	1	628.354	0.9801	0.01631	2	58628.7			TRUE	sp|P17844|DDX5_HUMAN	P17844	DDX5_HUMAN	DDX5	Probable ATP-dependent RNA helicase DDX5
AGPNASIISLK		11	535.814	2	1069.61	0.9996	0.003572	1	101475			TRUE	sp|Q9H0A0|NAT10_HUMAN	Q9H0A0	NAT10_HUMAN	NAT10	RNA cytidine acetyltransferase
AGPSAQEPGSQTPLK		15	734.375	2	1466.73	1	2.418e-08	1	198498			TRUE	sp|O60271|JIP4_HUMAN	O60271	JIP4_HUMAN	SPAG9	C-Jun-amino-terminal kinase-interacting protein 4
AGPVAVQVK		9	868.525	1	867.516	1	2.54e-06	2	107442			TRUE	sp|Q13428|TCOF_HUMAN	Q13428	TCOF_HUMAN	TCOF1	Treacle protein
AGPVVTDNGNFILDWK		16	873.446	2	1744.88	1	5.717e-08	1	201597			TRUE	sp|P49247|RPIA_HUMAN	P49247	RPIA_HUMAN	RPIA	Ribose-5-phosphate isomerase
AGPVYSHTLAFK		12	645.846	2	1289.67	1	5.493e-05	1	43311.2			TRUE	sp|O43156|TTI1_HUMAN	O43156	TTI1_HUMAN	TTI1	TELO2-interacting protein 1 homolog
AGQAGLPCDYTANSK	AGQAGLPC[57.0215]DYTANSK	15	776.857	2	1551.69	1	0.0001455	2	32354.1	8C(57.0215)		TRUE	sp|P07199|CENPB_HUMAN	P07199	CENPB_HUMAN	CENPB	Major centromere autoantigen B
AGQAVDDFIEK		11	596.796	2	1191.57	1	0.0005593	2	584040			TRUE	sp|P52209|6PGD_HUMAN	P52209	6PGD_HUMAN	PGD	6-phosphogluconate dehydrogenase, decarboxylating
AGQCVIGLQMGTNK	AGQC[57.0215]VIGLQMGTNK	14	738.869	2	1475.72	1	1.918e-07	2	281497	4C(57.0215)		TRUE	sp|Q99439|CNN2_HUMAN	Q99439	CNN2_HUMAN	CNN2	Calponin-2
AGQCVIGLQMGTNK	AGQC[57.0215]VIGLQM[15.9949]GTNK	14	746.866	2	1491.71	1	1.09e-06	1	63457.8	10M(15.9949), 4C(57.0215)		TRUE	sp|Q99439|CNN2_HUMAN	Q99439	CNN2_HUMAN	CNN2	Calponin-2
AGQEEGQPPAEGLAAASVVMAADR		24	1163.06	2	2324.1	0.9508	0.1881	1	37960.1			TRUE	sp|Q9H0U9|TSYL1_HUMAN	Q9H0U9	TSYL1_HUMAN	TSPYL1	Testis-specific Y-encoded-like protein 1
AGQEHLLR		8	923.506	1	922.494	0.8776	0.08655	1	15668.5			FALSE	sp|Q16222|UAP1_HUMAN	Q16222	UAP1_HUMAN	UAP1	UDP-N-acetylhexosamine pyrophosphorylase	UAP1L1	sp|Q3KQV9|UAP1L_HUMAN
AGQEHLLR		8	462.257	2	922.496	0.9834	0.08183	1	77235.9			FALSE	sp|Q16222|UAP1_HUMAN	Q16222	UAP1_HUMAN	UAP1	UDP-N-acetylhexosamine pyrophosphorylase	UAP1L1	sp|Q3KQV9|UAP1L_HUMAN
AGQGTSAPPEASPTAAPESSTSFPPAPTSGMSHPPPAAR		39	1233.92	3	3698.74	1	1.604e-08	6	276190			TRUE	sp|P54725|RD23A_HUMAN	P54725	RD23A_HUMAN	RAD23A	UV excision repair protein RAD23 homolog A
AGQGTSAPPEASPTAAPESSTSFPPAPTSGMSHPPPAAR		39	925.689	4	3698.73	1	6.411e-05	1	94395.2			TRUE	sp|P54725|RD23A_HUMAN	P54725	RD23A_HUMAN	RAD23A	UV excision repair protein RAD23 homolog A
AGQLEAWLEMNPGYEVAPR		19	1066.02	2	2130.02	1	1e-14	1	38559.3			TRUE	sp|P51532|SMCA4_HUMAN	P51532	SMCA4_HUMAN	SMARCA4	Transcription activator BRG1
AGQLTSEEDTLTLVTADHSHVFSFGGYTLR		30	1084.87	3	3251.58	1	4e-14	2	54112			TRUE	sp|P09923|PPBI_HUMAN	P09923	PPBI_HUMAN	ALPI	Intestinal-type alkaline phosphatase
AGQLTSEEDTLTLVTADHSHVFSFGGYTLR		30	813.901	4	3251.57	1	3e-14	1	153684			TRUE	sp|P09923|PPBI_HUMAN	P09923	PPBI_HUMAN	ALPI	Intestinal-type alkaline phosphatase
AGQMVTVWAAGAGVAHSPPSTLVWK		25	841.106	3	2520.29	1	1.585e-09	2	48744.1			TRUE	sp|Q03252|LMNB2_HUMAN	Q03252	LMNB2_HUMAN	LMNB2	Lamin-B2
AGQPHSSSDAAQAPAEQPHSSSDAAQAPCPR	AGQPHSSSDAAQAPAEQPHSSSDAAQAPC[57.0215]PR	31	779.099	4	3112.35	1	3.832e-08	2	69486.4	29C(57.0215)		TRUE	sp|P29372|3MG_HUMAN	P29372	3MG_HUMAN	MPG	DNA-3-methyladenine glycosylase
AGQPLPLTLPPELVPPSFR		19	1015.08	2	2028.14	1	8.6e-08	3	188810			TRUE	sp|Q9NZM3|ITSN2_HUMAN	Q9NZM3	ITSN2_HUMAN	ITSN2	Intersectin-2
AGQPLQLLDASWYLPK		16	900.488	2	1798.96	1	0	2	292118			TRUE	sp|P25325|THTM_HUMAN	P25325	THTM_HUMAN	MPST	3-mercaptopyruvate sulfurtransferase
AGQSAAGAAPGGGVDTR		17	721.853	2	1441.68	1	1.671e-08	3	216877			TRUE	sp|P21333|FLNA_HUMAN	P21333	FLNA_HUMAN	FLNA	Filamin-A
AGQTTYSGVIDCFR	AGQTTYSGVIDC[57.0215]FR	14	787.867	2	1573.72	1	5.975e-07	2	335191	12C(57.0215)		FALSE	sp|Q9UJS0|CMC2_HUMAN	Q9UJS0	CMC2_HUMAN	SLC25A13	Calcium-binding mitochondrial carrier protein Aralar2	SLC25A12	sp|O75746|CMC1_HUMAN
AGQTVTIWAANAGVTASPPTDLIWK		25	1284.68	2	2567.34	1	1.43e-12	2	129722			TRUE	sp|P20700|LMNB1_HUMAN	P20700	LMNB1_HUMAN	LMNB1	Lamin-B1
AGQVFLEELGNHK		13	721.375	2	1440.73	1	1.449e-06	1	156710			TRUE	sp|P09543|CN37_HUMAN	P09543	CN37_HUMAN	CNP	2',3'-cyclic-nucleotide 3'-phosphodiesterase
AGQVVTIWAAGAGATHSPPTDLVWK		25	1267.16	2	2532.31	1	1.15e-07	6	226370			TRUE	sp|P02545|LMNA_HUMAN	P02545	LMNA_HUMAN	LMNA	Prelamin-A/C
AGQVVTIWAAGAGATHSPPTDLVWK		25	845.111	3	2533.31	1	9.367e-10	7	1.24522e+06			TRUE	sp|P02545|LMNA_HUMAN	P02545	LMNA_HUMAN	LMNA	Prelamin-A/C
AGSALPGFANSPAGSTSVVLVPPAHGTLVPDGNK		34	1062.56	3	3184.65	1	1.04e-07	4	135836			TRUE	sp|O15027|SC16A_HUMAN	O15027	SC16A_HUMAN	SEC16A	Protein transport protein Sec16A
AGSATVLSGSIAGLEGGSQLALR		23	1058.07	2	2114.14	1	2.071e-05	2	52194.5			TRUE	sp|Q92614|MY18A_HUMAN	Q92614	MY18A_HUMAN	MYO18A	Unconventional myosin-XVIIIa
AGSDGESIGNCPFSQR	AGSDGESIGNC[57.0215]PFSQR	16	841.365	2	1680.71	1	1.943e-06	2	570949	11C(57.0215)		TRUE	sp|Q9Y696|CLIC4_HUMAN	Q9Y696	CLIC4_HUMAN	CLIC4	Chloride intracellular channel protein 4
AGSEECVFYTDETASPLAPDLAK	AGSEEC[57.0215]VFYTDETASPLAPDLAK	23	1236.07	2	2470.11	0.9998	0.0009943	2	19830.4	6C(57.0215)		TRUE	sp|Q765P7|MTSS2_HUMAN	Q765P7	MTSS2_HUMAN	MTSS2	Protein MTSS 2
AGSEVLTAAGAVFLPGDSCR	AGSEVLTAAGAVFLPGDSC[57.0215]R	20	989.489	2	1976.96	1	6.438e-08	2	45681	19C(57.0215)		TRUE	sp|Q2T9J0|TYSD1_HUMAN	Q2T9J0	TYSD1_HUMAN	TYSND1	Peroxisomal leader peptide-processing protease
AGSGAGVR	n[42.0106]AGSGAGVR	8	716.369	1	715.361	0.9041	0.08409	1	175350	N-term(42.0106)		TRUE	sp|P78527|PRKDC_HUMAN	P78527	PRKDC_HUMAN	PRKDC	DNA-dependent protein kinase catalytic subunit
AGSNMLLIGVHGPTTPCEEVSMK	AGSNMLLIGVHGPTTPC[57.0215]EEVSMK	23	1214.59	2	2427.15	0.9958	0.02214	1	67557.1	17C(57.0215)		TRUE	sp|O75369|FLNB_HUMAN	O75369	FLNB_HUMAN	FLNB	Filamin-B
AGSNMLLIGVHGPTTPCEEVSMK	AGSNMLLIGVHGPTTPC[57.0215]EEVSMK	23	810.061	3	2427.16	1	3.73e-12	2	278110	17C(57.0215)		TRUE	sp|O75369|FLNB_HUMAN	O75369	FLNB_HUMAN	FLNB	Filamin-B
AGSNMLLIGVHGPTTPCEEVSMK	AGSNMLLIGVHGPTTPC[57.0215]EEVSM[15.9949]K	23	815.392	3	2443.16	1	5.568e-09	1	72018.1	17C(57.0215), 22M(15.9949)		TRUE	sp|O75369|FLNB_HUMAN	O75369	FLNB_HUMAN	FLNB	Filamin-B
AGSNMLLIGVHGPTTPCEEVSMK	AGSNM[15.9949]LLIGVHGPTTPC[57.0215]EEVSMK	23	815.392	3	2443.15	1	1.717e-08	2	91185.3	17C(57.0215), 5M(15.9949)		TRUE	sp|O75369|FLNB_HUMAN	O75369	FLNB_HUMAN	FLNB	Filamin-B
AGSNMLLIGVHGPTTPCEEVSMK	AGSNM[15.9949]LLIGVHGPTTPC[57.0215]EEVSM[15.9949]K	23	820.724	3	2459.15	1	1.572e-08	2	40579.4	17C(57.0215), 22M(15.9949), 5M(15.9949)		TRUE	sp|O75369|FLNB_HUMAN	O75369	FLNB_HUMAN	FLNB	Filamin-B
AGSPFHPAMEALSLSSLSEK		20	687.01	3	2058	1	3.006e-09	1	62703.2			TRUE	sp|O60287|NPA1P_HUMAN	O60287	NPA1P_HUMAN	URB1	Nucleolar pre-ribosomal-associated protein 1
AGSSESIAAFIQR		13	668.846	2	1335.67	0.9999	0.0003785	1	124109			TRUE	sp|P46379|BAG6_HUMAN	P46379	BAG6_HUMAN	BAG6	Large proline-rich protein BAG6
AGSSTADGNVLSVLHGVWR		19	642.666	3	1924.97	0.9971	0.0115	1	29075.4			TRUE	sp|Q70HW3|SAMC_HUMAN	Q70HW3	SAMC_HUMAN	SLC25A26	S-adenosylmethionine mitochondrial carrier protein
AGSSTPGDAPPAVAEVQGR		19	883.937	2	1765.86	1	2.403e-10	3	473676			TRUE	sp|Q7Z6Z7|HUWE1_HUMAN	Q7Z6Z7	HUWE1_HUMAN	HUWE1	E3 ubiquitin-protein ligase HUWE1
AGSTSWTGFQTK		12	635.807	2	1269.59	0.9903	0.04057	2	67491.1			TRUE	sp|Q9NW13|RBM28_HUMAN	Q9NW13	RBM28_HUMAN	RBM28	RNA-binding protein 28
AGSVELLGAMAYCAPK	AGSVELLGAMAYC[57.0215]APK	16	819.405	2	1636.8	1	5.806e-09	1	51005.7	13C(57.0215)		TRUE	sp|Q92616|GCN1_HUMAN	Q92616	GCN1_HUMAN	GCN1	eIF-2-alpha kinase activator GCN1
AGSVGLALCGQTLVVR	n[42.0106]AGSVGLALC[57.0215]GQTLVVR	16	821.951	2	1641.89	1	2.01e-12	1	67774.1	9C(57.0215), N-term(42.0106)		TRUE	sp|P57081|WDR4_HUMAN	P57081	WDR4_HUMAN	WDR4	tRNA (guanine-N(7)-)-methyltransferase non-catalytic subunit WDR4
AGSVPSLAAGLLFGSLAGLGAYQLSQDPR		29	1408.75	2	2815.48	1	7.816e-05	1	4719.3			TRUE	sp|Q9P0S9|TM14C_HUMAN	Q9P0S9	TM14C_HUMAN	TMEM14C	Transmembrane protein 14C
[truncated: 56,134 more rows]

## Sheet: b
Peptide Sequence	Modified Sequence	Peptide Length	M/Z	Charge	Observed Mass	Probability	Expectation	Spectral Count	Intensity	Assigned Modifications	Observed Modifications	Is Unique	Protein	Protein ID	Entry Name	Gene	Protein Description	Mapped Genes	Mapped Proteins
AAAAAAAAAAK		11	857.484	1	856.475	1	1.156e-06	1	17886			FALSE	sp|P50914|RL14_HUMAN	P50914	RL14_HUMAN	RPL14	60S ribosomal protein L14	ELN, HMX3, LHX2	rev_sp|O60341|KDM1A_HUMAN, rev_sp|Q1XH10|SKDA1_HUMAN, rev_sp|Q9Y651|SOX21_HUMAN, sp|A6NHT5|HMX3_HUMAN, sp|P15502|ELN_HUMAN, sp|P50458|LHX2_HUMAN
AAAAAAAAAK		10	786.447	1	785.44	0.9998	2.35e-05	2	64501.1			FALSE	sp|P50914|RL14_HUMAN	P50914	RL14_HUMAN	RPL14	60S ribosomal protein L14	ELN, EN1, HMX3, LHX2, PHOX2B	rev_sp|O60341|KDM1A_HUMAN, rev_sp|P13378|HXD8_HUMAN, rev_sp|P37108|SRP14_HUMAN, rev_sp|Q1XH10|SKDA1_HUMAN, rev_sp|Q9Y651|SOX21_HUMAN, sp|A6NHT5|HMX3_HUMAN, sp|P15502|ELN_HUMAN, sp|P50458|LHX2_HUMAN, sp|Q05925|HME1_HUMAN, sp|Q99453|PHX2B_HUMAN
AAAAAAAAAPAAAATAPTTAATTAATAAQ		29	1184.61	2	2368.19	1	2.925e-08	4	2.29635e+06			TRUE	sp|P37108|SRP14_HUMAN	P37108	SRP14_HUMAN	SRP14	Signal recognition particle 14 kDa protein
AAAAAAAAAPAAAATAPTTAATTAATAAQ		29	790.075	3	2367.21	1	3.742e-08	3	189177			TRUE	sp|P37108|SRP14_HUMAN	P37108	SRP14_HUMAN	SRP14	Signal recognition particle 14 kDa protein
AAAAAAAGDSDSWDADAFSVEDPVR	n[42.0106]AAAAAAAGDSDSWDADAFSVEDPVR	25	1254.05	2	2506.09	1	2.004e-10	1	142493	N-term(42.0106)		TRUE	sp|O75822|EIF3J_HUMAN	O75822	EIF3J_HUMAN	EIF3J	Eukaryotic translation initiation factor 3 subunit J
AAAAAAAGDSDSWDADAFSVEDPVRK	n[42.0106]AAAAAAAGDSDSWDADAFSVEDPVRK	26	1318.1	2	2634.19	1	1.651e-05	3	398262	N-term(42.0106)		TRUE	sp|O75822|EIF3J_HUMAN	O75822	EIF3J_HUMAN	EIF3J	Eukaryotic translation initiation factor 3 subunit J
AAAAAAAGDSDSWDADAFSVEDPVRK	n[42.0106]AAAAAAAGDSDSWDADAFSVEDPVRK	26	879.068	3	2634.18	1	0	2	111410	N-term(42.0106)		TRUE	sp|O75822|EIF3J_HUMAN	O75822	EIF3J_HUMAN	EIF3J	Eukaryotic translation initiation factor 3 subunit J
AAAAAAAK		8	644.373	1	643.364	0.9903	0.004545	1	105368			FALSE	sp|Q9NYV4|CDK12_HUMAN	Q9NYV4	CDK12_HUMAN	CDK12	Cyclin-dependent kinase 12	ELN, EN1, HMX3, LHX2, PHF20L1, PHOX2B, RPL14, SH2B1	rev_sp|A8MW92|P20L1_HUMAN, rev_sp|O60341|KDM1A_HUMAN, rev_sp|P0CJ78|ZN865_HUMAN, rev_sp|P13378|HXD8_HUMAN, rev_sp|P36578|RL4_HUMAN, rev_sp|P37108|SRP14_HUMAN, rev_sp|Q06945|SOX4_HUMAN, rev_sp|Q1XH10|SKDA1_HUMAN, rev_sp|Q96CK0|ZN653_HUMAN, rev_sp|Q9Y651|SOX21_HUMAN, sp|A6NHT5|HMX3_HUMAN, sp|A8MW92|P20L1_HUMAN, sp|P15502|ELN_HUMAN, sp|P50458|LHX2_HUMAN, sp|P50914|RL14_HUMAN, sp|Q05925|HME1_HUMAN, s…
AAAAAAAVGGQQPSQPELPAPGLALDK	n[42.0106]AAAAAAAVGGQQPSQPELPAPGLALDK	27	847.782	3	2540.32	1	1.713e-09	1	43838.7	N-term(42.0106)		TRUE	sp|Q6ZT12|UBR3_HUMAN	Q6ZT12	UBR3_HUMAN	UBR3	E3 ubiquitin-protein ligase UBR3
AAAAAAGAASGLPGPVAQGLK	n[42.0106]AAAAAAGAASGLPGPVAQGLK	21	895.991	2	1789.97	1	2.88e-12	3	1293874	N-term(42.0106)		TRUE	sp|Q96P70|IPO9_HUMAN	Q96P70	IPO9_HUMAN	IPO9	Importin-9
AAAAAAGAGPEMVR	n[42.0106]AAAAAAGAGPEMVR	14	642.822	2	1283.63	1	1.009e-07	1	135209	N-term(42.0106)		TRUE	sp|P28482|MK01_HUMAN	P28482	MK01_HUMAN	MAPK1	Mitogen-activated protein kinase 1
AAAAAAGAGPEMVR	n[42.0106]AAAAAAGAGPEM[15.9949]VR	14	650.819	2	1299.62	1	8.293e-07	2	84281.8	12M(15.9949), N-term(42.0106)		TRUE	sp|P28482|MK01_HUMAN	P28482	MK01_HUMAN	MAPK1	Mitogen-activated protein kinase 1
AAAAAAGEAR	n[42.0106]AAAAAAGEAR	10	900.453	1	899.443	1	1.048e-06	1	114991	N-term(42.0106)		TRUE	sp|P09417|DHPR_HUMAN	P09417	DHPR_HUMAN	QDPR	Dihydropteridine reductase
AAAAAAK		7	573.336	1	572.327	0.9813	0.03067	2	317262			FALSE	sp|Q9NYV4|CDK12_HUMAN	Q9NYV4	CDK12_HUMAN	CDK12	Cyclin-dependent kinase 12	ELN, EN1, HMX3, LHX2, PHF20L1, PHOX2B, RPL14, SH2B1, SHOX2	rev_sp|A8MW92|P20L1_HUMAN, rev_sp|O60341|KDM1A_HUMAN, rev_sp|P0CJ78|ZN865_HUMAN, rev_sp|P13378|HXD8_HUMAN, rev_sp|P36578|RL4_HUMAN, rev_sp|P37108|SRP14_HUMAN, rev_sp|Q06945|SOX4_HUMAN, rev_sp|Q1XH10|SKDA1_HUMAN, rev_sp|Q8TEJ3|SH3R3_HUMAN, rev_sp|Q92945|FUBP2_HUMAN, rev_sp|Q96CK0|ZN653_HUMAN, rev_sp|Q9NS37|ZHANG_HUMAN, rev_sp|Q9NZU7|CABP1_HUMAN, rev_sp|Q9Y651|SOX21_HUMAN, sp|A6NHT5|HMX3_HUMAN, sp|…
AAAAADLANR		10	943.495	1	942.486	0.9936	0.0026	1	19625.2			TRUE	sp|O76031|CLPX_HUMAN	O76031	CLPX_HUMAN	CLPX	ATP-dependent Clp protease ATP-binding subunit clpX-like, mitochondrial
AAAAAGAGSGPWAAQEK	n[42.0106]AAAAAGAGSGPWAAQEK	17	778.379	2	1554.74	1	1.829e-11	1	139809	N-term(42.0106)		TRUE	sp|P86790|CCZ1B_HUMAN	P86790	CCZ1B_HUMAN	CCZ1B	Vacuolar fusion protein CCZ1 homolog B	CCZ1	sp|P86791|CCZ1_HUMAN
AAAAAGLGGGGAGPGPEAGDFLAR	n[42.0106]AAAAAGLGGGGAGPGPEAGDFLAR	24	1027.01	2	2052.01	1	0	1	105916	N-term(42.0106)		TRUE	sp|P23610|F8I2_HUMAN	P23610	F8I2_HUMAN	F8A1	Factor VIII intron 22 protein
AAAAALSQQQSLQER		15	786.41	2	1570.8	1	1.063e-05	2	31986.2			TRUE	sp|Q8WUQ7|CATIN_HUMAN	Q8WUQ7	CATIN_HUMAN	CACTIN	Cactin
AAAAAMAEQESAR	n[42.0106]AAAAAMAEQESAR	13	659.806	2	1317.6	1	3.084e-06	2	119377	N-term(42.0106)		TRUE	sp|Q7L5D6|GET4_HUMAN	Q7L5D6	GET4_HUMAN	GET4	Golgi to ER traffic protein 4 homolog
AAAAAMAEQESAR	n[42.0106]AAAAAM[15.9949]AEQESAR	13	667.804	2	1333.59	1	4.113e-05	4	61089.7	6M(15.9949), N-term(42.0106)		TRUE	sp|Q7L5D6|GET4_HUMAN	Q7L5D6	GET4_HUMAN	GET4	Golgi to ER traffic protein 4 homolog
AAAAAQK		7	630.357	1	629.348	0.8823	0.245	1	47138.8			FALSE	sp|Q9NR56|MBNL1_HUMAN	Q9NR56	MBNL1_HUMAN	MBNL1	Muscleblind-like protein 1	MRPS15	rev_sp|Q96KR1|ZFR_HUMAN, rev_sp|Q9Y4G6|TLN2_HUMAN, sp|P82914|RT15_HUMAN
AAAAASAPQQLSDEELFSQLR	n[42.0106]AAAAASAPQQLSDEELFSQLR	21	1123.06	2	2244.1	1	2.644e-09	3	104937	N-term(42.0106)		TRUE	sp|Q9Y2U8|MAN1_HUMAN	Q9Y2U8	MAN1_HUMAN	LEMD3	Inner nuclear membrane protein Man1
AAAAASAPQQLSDEELFSQLR	n[42.0106]AAAAASAPQQLSDEELFSQLR	21	749.041	3	2244.1	1	5.332e-09	1	75634	N-term(42.0106)		TRUE	sp|Q9Y2U8|MAN1_HUMAN	Q9Y2U8	MAN1_HUMAN	LEMD3	Inner nuclear membrane protein Man1
AAAAASASQDELNQLER	n[42.0106]AAAAASASQDELNQLER	17	893.932	2	1785.85	1	4.09e-12	1	78778.9	N-term(42.0106)		TRUE	sp|Q5VYK3|ECM29_HUMAN	Q5VYK3	ECM29_HUMAN	ECPAS	Proteasome adapter and scaffold protein ECM29
AAAAASHLNLDALR	n[42.0106]AAAAASHLNLDALR	14	718.386	2	1434.76	1	1.22e-12	1	107041	N-term(42.0106)		TRUE	sp|Q13049|TRI32_HUMAN	Q13049	TRI32_HUMAN	TRIM32	E3 ubiquitin-protein ligase TRIM32
AAAAATVVPPMVGGPPFVGPVGFGPGDR		28	1296.18	2	2590.33	1	6.744e-07	5	98171.1			TRUE	sp|Q9BTD8|RBM42_HUMAN	Q9BTD8	RBM42_HUMAN	RBM42	RNA-binding protein 42
AAAAATVVPPMVGGPPFVGPVGFGPGDR		28	864.453	3	2590.33	1	2.1e-12	3	273679			TRUE	sp|Q9BTD8|RBM42_HUMAN	Q9BTD8	RBM42_HUMAN	RBM42	RNA-binding protein 42
AAAAATVVPPMVGGPPFVGPVGFGPGDR	AAAAATVVPPM[15.9949]VGGPPFVGPVGFGPGDR	28	869.784	3	2606.33	1	2.414e-09	1	62431	11M(15.9949)		TRUE	sp|Q9BTD8|RBM42_HUMAN	Q9BTD8	RBM42_HUMAN	RBM42	RNA-binding protein 42
AAAAAWEEPSSGNGTAR		17	823.382	2	1644.75	1	3.97e-12	3	392792			TRUE	sp|Q9P258|RCC2_HUMAN	Q9P258	RCC2_HUMAN	RCC2	Protein RCC2
AAAACLDK	AAAAC[57.0215]LDK	8	819.403	1	818.395	0.9908	0.004511	1	39244.4	5C(57.0215)		TRUE	sp|Q9H3U1|UN45A_HUMAN	Q9H3U1	UN45A_HUMAN	UNC45A	Protein unc-45 homolog A
AAAAECDVVMAATEPELLDDQEAK	n[42.0106]AAAAEC[57.0215]DVVMAATEPELLDDQEAK	24	1295.09	2	2588.16	1	1.383e-09	5	156766	6C(57.0215), N-term(42.0106)		TRUE	sp|Q99615|DNJC7_HUMAN	Q99615	DNJC7_HUMAN	DNAJC7	DnaJ homolog subfamily C member 7
AAAAECDVVMAATEPELLDDQEAK	n[42.0106]AAAAEC[57.0215]DVVM[15.9949]AATEPELLDDQEAK	24	1303.09	2	2604.15	1	2.39e-09	7	29545.7	10M(15.9949), 6C(57.0215), N-term(42.0106)		TRUE	sp|Q99615|DNJC7_HUMAN	Q99615	DNJC7_HUMAN	DNAJC7	DnaJ homolog subfamily C member 7
AAAAELSLLEK	n[42.0106]AAAAELSLLEK	11	579.324	2	1156.63	1	0.0004057	2	480154	N-term(42.0106)		TRUE	sp|O43324|MCA3_HUMAN	O43324	MCA3_HUMAN	EEF1E1	Eukaryotic translation elongation factor 1 epsilon-1
AAAAGAAAAAAAEGEAPAEMGALLLEK	n[42.0106]AAAAGAAAAAAAEGEAPAEMGALLLEK	27	1219.62	2	2437.2	1	2.004e-07	2	14867.5	N-term(42.0106)		TRUE	sp|Q96KQ7|EHMT2_HUMAN	Q96KQ7	EHMT2_HUMAN	EHMT2	Histone-lysine N-methyltransferase EHMT2
AAAAGAAAAAAAEGEAPAEMGALLLEK	n[42.0106]AAAAGAAAAAAAEGEAPAEMGALLLEK	27	813.413	3	2437.21	1	1.023e-07	3	118614	N-term(42.0106)		TRUE	sp|Q96KQ7|EHMT2_HUMAN	Q96KQ7	EHMT2_HUMAN	EHMT2	Histone-lysine N-methyltransferase EHMT2
AAAAGAAAAAAAEGEAPAEMGALLLEK	n[42.0106]AAAAGAAAAAAAEGEAPAEM[15.9949]GALLLEK	27	818.744	3	2453.2	1	0.000192	1	22668.1	20M(15.9949), N-term(42.0106)		TRUE	sp|Q96KQ7|EHMT2_HUMAN	Q96KQ7	EHMT2_HUMAN	EHMT2	Histone-lysine N-methyltransferase EHMT2
AAAAGDGGGEGGAGLGSAAGLGPGPGLR	n[42.0106]AAAAGDGGGEGGAGLGSAAGLGPGPGLR	28	1132.06	2	2262.1	1	0	1	36178.5	N-term(42.0106)		TRUE	sp|Q9HCJ3|RAVR2_HUMAN	Q9HCJ3	RAVR2_HUMAN	RAVER2	Ribonucleoprotein PTB-binding 2
AAAALAR		7	643.389	1	642.381	0.9153	0.08428	1				FALSE	sp|Q9BZV1|UBXN6_HUMAN	Q9BZV1	UBXN6_HUMAN	UBXN6	UBX domain-containing protein 6	EID2	rev_sp|P35749|MYH11_HUMAN, rev_sp|P53007|TXTP_HUMAN, rev_sp|Q5K4L6|S27A3_HUMAN, sp|Q8N6I1|EID2_HUMAN
AAAALGSSSGSASPAVAELCQNTPETFLEASK	n[42.0106]AAAALGSSSGSASPAVAELC[57.0215]QNTPETFLEASK	32	1055.51	3	3163.5	1	0	1	80233.2	20C(57.0215), N-term(42.0106)		TRUE	sp|Q96IV0|NGLY1_HUMAN	Q96IV0	NGLY1_HUMAN	NGLY1	Peptide-N(4)-(N-acetyl-beta-glucosaminyl)asparagine amidase
AAAANSGSSLPLFDCPTWAGKPPPGLHLDVVK	n[42.0106]AAAANSGSSLPLFDC[57.0215]PTWAGKPPPGLHLDVVK	32	1105.9	3	3314.67	1	9.85e-12	5	254880	15C(57.0215), N-term(42.0106)		TRUE	sp|Q12972|PP1R8_HUMAN	Q12972	PP1R8_HUMAN	PPP1R8	Nuclear inhibitor of protein phosphatase 1
AAAANSGSSLPLFDCPTWAGKPPPGLHLDVVK	n[42.0106]AAAANSGSSLPLFDC[57.0215]PTWAGKPPPGLHLDVVK	32	829.676	4	3314.66	1	1.91e-12	1	45702.1	15C(57.0215), N-term(42.0106)		TRUE	sp|Q12972|PP1R8_HUMAN	Q12972	PP1R8_HUMAN	PPP1R8	Nuclear inhibitor of protein phosphatase 1
AAAAPAATTATPPPEGAPPQPGVHNLPVPTLFGTVK		36	861.713	4	3442.82	1	0.001335	1	32297.8			TRUE	sp|Q9UPT8|ZC3H4_HUMAN	Q9UPT8	ZC3H4_HUMAN	ZC3H4	Zinc finger CCCH domain-containing protein 4
AAAAPAATTATPPPEGAPPQPGVHNLPVPTLFGTVK		36	1148.62	3	3442.83	1	1.017e-06	5	96986.4			TRUE	sp|Q9UPT8|ZC3H4_HUMAN	Q9UPT8	ZC3H4_HUMAN	ZC3H4	Zinc finger CCCH domain-containing protein 4
AAAAPVAADDDERR	n[42.0106]AAAAPVAADDDERR	14	735.353	2	1468.69	1	1.583e-11	1	77055.2	N-term(42.0106)		TRUE	sp|Q9H5N1|RABE2_HUMAN	Q9H5N1	RABE2_HUMAN	RABEP2	Rab GTPase-binding effector protein 2
AAAAQLSLTQLSSGNPVYEK	n[42.0106]AAAAQLSLTQLSSGNPVYEK	20	1045.54	2	2089.07	1	5e-14	4	194292	N-term(42.0106)		TRUE	sp|P42566|EPS15_HUMAN	P42566	EPS15_HUMAN	EPS15	Epidermal growth factor receptor substrate 15
AAAASAAEAGIATTGTEDSDDALLK		25	1160.56	2	2319.11	1	1e-14	2	226601			TRUE	sp|P55036|PSMD4_HUMAN	P55036	PSMD4_HUMAN	PSMD4	26S proteasome non-ATPase regulatory subunit 4	PIPSL	sp|A2A3N6|PIPSL_HUMAN
AAAAVQGGR	n[42.0106]AAAAVQGGR	9	842.448	1	841.439	0.9777	0.02559	1	77825.3	N-term(42.0106)		TRUE	sp|Q15005|SPCS2_HUMAN	Q15005	SPCS2_HUMAN	SPCS2	Signal peptidase complex subunit 2
AAAAVSESWPELELAER	n[42.0106]AAAAVSESWPELELAER	17	935.963	2	1869.91	1	3.454e-11	4	656989	N-term(42.0106)		TRUE	sp|Q8N1G4|LRC47_HUMAN	Q8N1G4	LRC47_HUMAN	LRRC47	Leucine-rich repeat-containing protein 47
AAAAVSSAK	n[42.0106]AAAAVSSAK	9	817.441	1	816.433	1	1.252e-05	2	228303	N-term(42.0106)		TRUE	sp|P49914|MTHFS_HUMAN	P49914	MTHFS_HUMAN	MTHFS	5-formyltetrahydrofolate cyclo-ligase
AAAAVVVPAEWIK	n[42.0106]AAAAVVVPAEWIK	13	683.89	2	1365.77	1	1.554e-06	2	430199	N-term(42.0106)		TRUE	sp|Q8NI27|THOC2_HUMAN	Q8NI27	THOC2_HUMAN	THOC2	THO complex subunit 2
AAACTTLGQMATDFAPNFQK	AAAC[57.0215]TTLGQMATDFAPNFQK	20	1072	2	2141.99	1	8.138e-10	2	54489.6	4C(57.0215)		TRUE	sp|O60518|RNBP6_HUMAN	O60518	RNBP6_HUMAN	RANBP6	Ran-binding protein 6
AAADGALPEAAALEQPAELPASVR	n[42.0106]AAADGALPEAAALEQPAELPASVR	24	1180.61	2	2359.2	1	0	1	92046.7	N-term(42.0106)		TRUE	sp|P23025|XPA_HUMAN	P23025	XPA_HUMAN	XPA	DNA repair protein complementing XP-A cells
AAADGDDSLYPIAVLIDELR	n[42.0106]AAADGDDSLYPIAVLIDELR	20	1080.05	2	2158.08	1	1.424e-05	3	65271.8	N-term(42.0106)		TRUE	sp|P30153|2AAA_HUMAN	P30153	2AAA_HUMAN	PPP2R1A	Serine/threonine-protein phosphatase 2A 65 kDa regulatory subunit A alpha isoform
AAADGGGPGGASVGTEEDGGGVGHR	n[42.0106]AAADGGGPGGASVGTEEDGGGVGHR	25	1090.48	2	2178.96	1	6.982e-08	2	104505	N-term(42.0106)		TRUE	sp|A6NHR9|SMHD1_HUMAN	A6NHR9	SMHD1_HUMAN	SMCHD1	Structural maintenance of chromosomes flexible hinge domain-containing protein 1
AAAEAAAEAK		10	902.458	1	901.448	0.9999	1.872e-05	1				TRUE	sp|Q9UNF1|MAGD2_HUMAN	Q9UNF1	MAGD2_HUMAN	MAGED2	Melanoma-associated antigen D2
AAAEDVNVTFEDQQK		15	832.892	2	1663.77	1	3.609e-10	2	421178			TRUE	sp|Q9NQP4|PFD4_HUMAN	Q9NQP4	PFD4_HUMAN	PFDN4	Prefoldin subunit 4
AAAEEEDGGPEGPNR	n[42.0106]AAAEEEDGGPEGPNR	15	770.829	2	1539.64	1	1.94e-06	1	52742	N-term(42.0106)		TRUE	sp|Q99942|RNF5_HUMAN	Q99942	RNF5_HUMAN	RNF5	E3 ubiquitin-protein ligase RNF5
AAAEEEPKPK	n[42.0106]AAAEEEPKPK	10	556.285	2	1110.55	1	0.0002893	2	141927	N-term(42.0106)		TRUE	sp|P55263|ADK_HUMAN	P55263	ADK_HUMAN	ADK	Adenosine kinase
AAAEEGCSVGAEADR	n[42.0106]AAAEEGC[57.0215]SVGAEADR	15	767.826	2	1533.63	1	3.355e-06	1	52190.5	7C(57.0215), N-term(42.0106)		TRUE	sp|P40855|PEX19_HUMAN	P40855	PEX19_HUMAN	PEX19	Peroxisomal biogenesis factor 19
AAAEEGHIIPR		11	582.312	2	1162.61	1	7.348e-07	2	71509.8			TRUE	sp|O95551|TYDP2_HUMAN	O95551	TYDP2_HUMAN	TDP2	Tyrosyl-DNA phosphodiesterase 2
AAAEELQEAAGAGDGATENGVQPPK		25	1191.06	2	2380.11	1	2.19e-09	2	99982.5			TRUE	sp|Q9H9Y2|RPF1_HUMAN	Q9H9Y2	RPF1_HUMAN	RPF1	Ribosome production factor 1
AAAEELQEAAGAGDGATENGVQPPK		25	794.379	3	2380.11	1	2.6e-13	1	44596.2			TRUE	sp|Q9H9Y2|RPF1_HUMAN	Q9H9Y2	RPF1_HUMAN	RPF1	Ribosome production factor 1
AAAEGPVGDGELWQTWLPNHVVFLR	n[42.0106]AAAEGPVGDGELWQTWLPNHVVFLR	25	935.477	3	2803.41	1	4.5e-12	2	10329.5	N-term(42.0106)		TRUE	sp|Q99567|NUP88_HUMAN	Q99567	NUP88_HUMAN	NUP88	Nuclear pore complex protein Nup88
AAAEIYEEFLAAFEGSDGNK		20	1066.49	2	2130.98	1	2.27e-11	1	80093.8			TRUE	sp|O15042|SR140_HUMAN	O15042	SR140_HUMAN	U2SURP	U2 snRNP-associated SURP motif-containing protein
AAAEPSPR	n[42.0106]AAAEPSPR	8	840.421	1	839.412	0.985	0.01455	1	163102	N-term(42.0106)		TRUE	sp|Q53H96|P5CR3_HUMAN	Q53H96	P5CR3_HUMAN	PYCR3	Pyrroline-5-carboxylate reductase 3
AAAEVAGQFVIK		12	602.34	2	1202.66	1	2.665e-05	3	102364			TRUE	sp|P02786|TFR1_HUMAN	P02786	TFR1_HUMAN	TFRC	Transferrin receptor protein 1
AAAEVNQDYGLDPK		14	745.86	2	1489.7	1	2.163e-11	3	1.28918e+06			TRUE	sp|P07954|FUMH_HUMAN	P07954	FUMH_HUMAN	FH	Fumarate hydratase, mitochondrial
AAAFEASGALAAVATAMPAEHVAVQVPAPEPTPGPVR	n[42.0106]AAAFEASGALAAVATAMPAEHVAVQVPAPEPTPGPVR	37	1198.62	3	3593.82	1	2e-14	2	92829.6	N-term(42.0106)		TRUE	sp|Q9UHI6|DDX20_HUMAN	Q9UHI6	DDX20_HUMAN	DDX20	Probable ATP-dependent RNA helicase DDX20
AAAFEASGALAAVATAMPAEHVAVQVPAPEPTPGPVR	n[42.0106]AAAFEASGALAAVATAM[15.9949]PAEHVAVQVPAPEPTPGPVR	37	1203.95	3	3609.85	1	1.843e-05	4	30413.8	17M(15.9949), N-term(42.0106)		TRUE	sp|Q9UHI6|DDX20_HUMAN	Q9UHI6	DDX20_HUMAN	DDX20	Probable ATP-dependent RNA helicase DDX20
AAAFEEQENETVVVK		15	832.412	2	1662.81	1	3.211e-10	1	132151			TRUE	sp|Q9Y490|TLN1_HUMAN	Q9Y490	TLN1_HUMAN	TLN1	Talin-1
AAAFPPGFSISEIK		14	717.885	2	1433.75	0.9999	0.0007138	1	97969.2			TRUE	sp|Q9H9Y2|RPF1_HUMAN	Q9H9Y2	RPF1_HUMAN	RPF1	Ribosome production factor 1
AAAGAAATHLEVAR		14	654.855	2	1307.69	1	2.047e-08	1	87729.2			TRUE	sp|Q96S52|PIGS_HUMAN	Q96S52	PIGS_HUMAN	PIGS	GPI transamidase component PIG-S
AAAGAAATHLEVAR	n[42.0106]AAAGAAATHLEVAR	14	675.86	2	1349.7	1	1.203e-09	1	37956.2	N-term(42.0106)		TRUE	sp|Q96S52|PIGS_HUMAN	Q96S52	PIGS_HUMAN	PIGS	GPI transamidase component PIG-S
AAAGAPDGMEEPGMDTEAETVATEAPARPVNCLEAEAAAGAAAEDSGAAR	n[42.0106]AAAGAPDGMEEPGMDTEAETVATEAPARPVNC[57.0215]LEAEAAAGAAAEDSGAAR	50	1218.04	4	4868.14	1	5.072e-09	3	21028.6	32C(57.0215), N-term(42.0106)		TRUE	sp|O14562|UBFD1_HUMAN	O14562	UBFD1_HUMAN	UBFD1	Ubiquitin domain-containing protein UBFD1
AAAGEFADDPCSSVK	AAAGEFADDPC[57.0215]SSVK	15	762.835	2	1523.65	1	5.711e-07	2	273006	11C(57.0215)		TRUE	sp|P35221|CTNA1_HUMAN	P35221	CTNA1_HUMAN	CTNNA1	Catenin alpha-1
AAAGELQEDSGLCVLAR	AAAGELQEDSGLC[57.0215]VLAR	17	880.436	2	1758.86	1	9e-14	2	606758	13C(57.0215)		TRUE	sp|Q96C19|EFHD2_HUMAN	Q96C19	EFHD2_HUMAN	EFHD2	EF-hand domain-containing protein D2
AAAGGQGSAVAAEAEPGK		18	771.381	2	1540.75	1	1.225e-08	1	98126.5			TRUE	sp|Q9GZT9|EGLN1_HUMAN	Q9GZT9	EGLN1_HUMAN	EGLN1	Egl nine homolog 1
AAAGLGGGDSGDGTAR		16	666.811	2	1331.6	1	0.0001517	1	125625			TRUE	sp|Q96T51|RUFY1_HUMAN	Q96T51	RUFY1_HUMAN	RUFY1	RUN and FYVE domain-containing protein 1
AAAGQESEGPAVGPPQPLGK		20	930.976	2	1859.93	1	1.13e-10	1	89181.5			TRUE	sp|O14497|ARI1A_HUMAN	O14497	ARI1A_HUMAN	ARID1A	AT-rich interactive domain-containing protein 1A
AAAGVVSGK	n[42.0106]AAAGVVSGK	9	801.447	1	800.439	0.9994	0.0001702	1	186883	N-term(42.0106)		TRUE	sp|Q8TC07|TBC15_HUMAN	Q8TC07	TBC15_HUMAN	TBC1D15	TBC1 domain family member 15
AAAIGIDLGTTYSCVGVFQHGK	AAAIGIDLGTTYSC[57.0215]VGVFQHGK	22	1133.07	2	2264.12	1	5.3e-13	3	621766	14C(57.0215)		TRUE	sp|P0DMV8|HS71A_HUMAN	P0DMV8	HS71A_HUMAN	HSPA1A	Heat shock 70 kDa protein 1A	HSPA1B	sp|P0DMV9|HS71B_HUMAN
AAAIGIDLGTTYSCVGVFQHGK	AAAIGIDLGTTYSC[57.0215]VGVFQHGK	22	755.716	3	2264.12	1	1e-14	3	1.7676e+06	14C(57.0215)		TRUE	sp|P0DMV8|HS71A_HUMAN	P0DMV8	HS71A_HUMAN	HSPA1A	Heat shock 70 kDa protein 1A	HSPA1B	sp|P0DMV9|HS71B_HUMAN
AAAIQAK		7	672.404	1	671.395	0.9097	0.1179	1	343289			TRUE	sp|P36578|RL4_HUMAN	P36578	RL4_HUMAN	RPL4	60S ribosomal protein L4		rev_sp|Q9P2D3|HTR5B_HUMAN
AAALASGCTVEIK	AAALASGC[57.0215]TVEIK	13	645.84	2	1289.66	0.9994	0.006884	1	41241.8	8C(57.0215)		TRUE	sp|Q8IYS1|P20D2_HUMAN	Q8IYS1	P20D2_HUMAN	PM20D2	Peptidase M20 domain-containing protein 2
AAALATVNAWAEQTGMK		17	866.938	2	1731.86	1	5.718e-06	3	98747.3			TRUE	sp|Q14008|CKAP5_HUMAN	Q14008	CKAP5_HUMAN	CKAP5	Cytoskeleton-associated protein 5
AAALEAMK		8	804.428	1	803.42	0.9992	0.000316	2	568690			TRUE	sp|P31948|STIP1_HUMAN	P31948	STIP1_HUMAN	STIP1	Stress-induced-phosphoprotein 1
AAALEAMK	AAALEAM[15.9949]K	8	820.423	1	819.414	0.9912	0.00454	2	142634	7M(15.9949)		TRUE	sp|P31948|STIP1_HUMAN	P31948	STIP1_HUMAN	STIP1	Stress-induced-phosphoprotein 1
AAALEFLNR		9	502.78	2	1003.54	0.9903	0.02755	1	69280.1			TRUE	sp|P31948|STIP1_HUMAN	P31948	STIP1_HUMAN	STIP1	Stress-induced-phosphoprotein 1
AAALEQFK		8	877.478	1	876.468	0.9917	0.003435	1	82872.1			TRUE	sp|Q13423|NNTM_HUMAN	Q13423	NNTM_HUMAN	NNT	NAD(P) transhydrogenase, mitochondrial
AAALGTK		7	631.377	1	630.367	0.983	0.009566	1				TRUE	sp|P35251|RFC1_HUMAN	P35251	RFC1_HUMAN	RFC1	Replication factor C subunit 1
AAALLAK		7	657.429	1	656.42	0.9011	0.1848	1	23536			FALSE	sp|Q6NUM9|RETST_HUMAN	Q6NUM9	RETST_HUMAN	RETSAT	All-trans-retinol 13,14-reductase	UBXN4	sp|Q92575|UBXN4_HUMAN
AAALQYPSPSAAQDMVER		18	952.962	2	1905.92	0.9968	0.001735	1	73938.8			TRUE	sp|P56945|BCAR1_HUMAN	P56945	BCAR1_HUMAN	BCAR1	Breast cancer anti-estrogen resistance protein 1
AAAMAASK		8	720.371	1	719.361	0.8384	0.1875	1	63424.2			TRUE	sp|Q9BTC0|DIDO1_HUMAN	Q9BTC0	DIDO1_HUMAN	DIDO1	Death-inducer obliterator 1
AAAMDVDTPSGTNSGAGK	n[42.0106]AAAMDVDTPSGTNSGAGK	18	846.381	2	1690.74	1	0	1	263519	N-term(42.0106)		TRUE	sp|P62877|RBX1_HUMAN	P62877	RBX1_HUMAN	RBX1	E3 ubiquitin-protein ligase RBX1
AAAMDVDTPSGTNSGAGK	n[42.0106]AAAM[15.9949]DVDTPSGTNSGAGK	18	854.378	2	1706.74	1	5.27e-12	1	262823	4M(15.9949), N-term(42.0106)		TRUE	sp|P62877|RBX1_HUMAN	P62877	RBX1_HUMAN	RBX1	E3 ubiquitin-protein ligase RBX1
AAAMLPTVGEGYGYGPESELSQASAATR		28	1392.66	2	2783.32	0.997	0.0131	2	23717.4			TRUE	sp|Q9BQ04|RBM4B_HUMAN	Q9BQ04	RBM4B_HUMAN	RBM4B	RNA-binding protein 4B
AAAMTPPEEELK		12	643.818	2	1285.62	0.9942	0.02091	1	53834.5			TRUE	sp|Q15042|RB3GP_HUMAN	Q15042	RB3GP_HUMAN	RAB3GAP1	Rab3 GTPase-activating protein catalytic subunit
AAAMVPGR	n[42.0106]AAAMVPGR	8	814.424	1	813.416	0.9778	0.02436	1	122567	N-term(42.0106)		TRUE	sp|O43598|DNPH1_HUMAN	O43598	DNPH1_HUMAN	DNPH1	2'-deoxynucleoside 5'-phosphate N-hydrolase 1
AAANEQLTR		9	487.257	2	972.496	0.9998	0.002604	1	53973.4			TRUE	sp|Q9NX63|MIC19_HUMAN	Q9NX63	MIC19_HUMAN	CHCHD3	MIC
AAAPAPEEEMDECEQALAAEPK	AAAPAPEEEMDEC[57.0215]EQALAAEPK	22	1179.02	2	2356.02	1	9.016e-06	23	6.90135e+06	13C(57.0215)		TRUE	sp|P26641|EF1G_HUMAN	P26641	EF1G_HUMAN	EEF1G	Elongation factor 1-gamma
AAAPAPEEEMDECEQALAAEPK	AAAPAPEEEM[15.9949]DEC[57.0215]EQALAAEPK	22	1187.01	2	2374.02	1	1.881e-07	17	2.31397e+06	10M(15.9949), 13C(57.0215)		TRUE	sp|P26641|EF1G_HUMAN	P26641	EF1G_HUMAN	EEF1G	Elongation factor 1-gamma
AAAPAPVSEAVCR	AAAPAPVSEAVC[57.0215]R	13	649.83	2	1297.64	1	1.158e-05	3	249691	12C(57.0215)		TRUE	sp|P20810|ICAL_HUMAN	P20810	ICAL_HUMAN	CAST	Calpastatin
AAAPCIIFFDELDSLAPSR	AAAPC[57.0215]IIFFDELDSLAPSR	19	1047.02	2	2092.03	1	1.046e-05	2	36912.1	5C(57.0215)		TRUE	sp|Q13608|PEX6_HUMAN	Q13608	PEX6_HUMAN	PEX6	Peroxisome assembly factor 2
AAAPGVEDEPLLR		13	669.357	2	1336.7	1	7.119e-05	3	328557			TRUE	sp|P31350|RIR2_HUMAN	P31350	RIR2_HUMAN	RRM2	Ribonucleoside-diphosphate reductase subunit M2
AAAPPLR	n[42.0106]AAAPPLR	7	737.431	1	736.422	0.8546	0.2877	1	39827.6	N-term(42.0106)		TRUE	sp|Q96N21|AP4AT_HUMAN	Q96N21	AP4AT_HUMAN	TEPSIN	AP-4 complex accessory subunit Tepsin		rev_sp|P15822|ZEP1_HUMAN
AAAPPSYCFVAFPPR	n[42.0106]AAAPPSYC[57.0215]FVAFPPR	15	846.914	2	1691.82	1	3.129e-05	4	146966	8C(57.0215), N-term(42.0106)		TRUE	sp|Q12765|SCRN1_HUMAN	Q12765	SCRN1_HUMAN	SCRN1	Secernin-1
AAAPQAWAGPMEEPPQAQAPPR		22	1136.05	2	2270.08	1	2.212e-06	2	137576			TRUE	sp|Q16643|DREB_HUMAN	Q16643	DREB_HUMAN	DBN1	Drebrin
AAAQCYIDLIIK	AAAQC[57.0215]YIDLIIK	12	689.874	2	1377.73	1	7.624e-05	2	428312	5C(57.0215)		TRUE	sp|P53618|COPB_HUMAN	P53618	COPB_HUMAN	COPB1	Coatomer subunit beta
AAAQEADGAR	n[42.0106]AAAQEADGAR	10	1001.46	1	1000.45	0.9893	0.004046	1	46570.3	N-term(42.0106)		TRUE	sp|O96005|CLPT1_HUMAN	O96005	CLPT1_HUMAN	CLPTM1	Cleft lip and palate transmembrane protein 1
AAASAALELPLGPAPVSVAPQAEAEAR		27	1279.18	2	2556.35	1	5.685e-11	2	14140.5			TRUE	sp|P57086|SCND1_HUMAN	P57086	SCND1_HUMAN	SCAND1	SCAN domain-containing protein 1
AAASAALELPLGPAPVSVAPQAEAEAR		27	853.125	3	2556.34	1	4.98e-10	1	14460.3			TRUE	sp|P57086|SCND1_HUMAN	P57086	SCND1_HUMAN	SCAND1	SCAN domain-containing protein 1
AAASGNENIQPPPLAYK		17	870.949	2	1739.88	1	1.157e-05	4	165133			TRUE	sp|Q9H2M9|RBGPR_HUMAN	Q9H2M9	RBGPR_HUMAN	RAB3GAP2	Rab3 GTPase-activating protein non-catalytic subunit
AAASGQPRPEMQCPAEHEEDMYR	AAASGQPRPEMQC[57.0215]PAEHEEDMYR	23	665.788	4	2659.11	1	0.0002384	1	101878	13C(57.0215)		TRUE	sp|Q96BN8|OTUL_HUMAN	Q96BN8	OTUL_HUMAN	OTULIN	Ubiquitin thioesterase otulin
AAASLAAVSGTAAASLGSAQPTDLGAHK		28	832.101	3	2493.28	1	0	1	72653.3			TRUE	sp|Q7Z5L9|I2BP2_HUMAN	Q7Z5L9	I2BP2_HUMAN	IRF2BP2	Interferon regulatory factor 2-binding protein 2
AAASLSQPEEEQK		13	694.339	2	1386.66	1	9.119e-05	1	84842.2			TRUE	sp|Q9UNS1|TIM_HUMAN	Q9UNS1	TIM_HUMAN	TIMELESS	Protein timeless homolog
AAASMGDTLSEQQLGDSDIPVIVYR		25	1318.65	2	2635.28	1	2.335e-05	2	32114			TRUE	sp|Q96P48|ARAP1_HUMAN	Q96P48	ARAP1_HUMAN	ARAP1	Arf-GAP with Rho-GAP domain, ANK repeat and PH domain-containing protein 1
AAASPLR	n[42.0106]AAASPLR	7	727.41	1	726.4	0.8417	0.1835	1	217884	N-term(42.0106)		TRUE	sp|Q5R3I4|TTC38_HUMAN	Q5R3I4	TTC38_HUMAN	TTC38	Tetratricopeptide repeat protein 38
AAASTDYYK		9	989.457	1	988.451	0.9983	0.0004788	1	8280.65			TRUE	sp|P08559|ODPA_HUMAN	P08559	ODPA_HUMAN	PDHA1	Pyruvate dehydrogenase E1 component subunit alpha, somatic form, mitochondrial
AAASVLTTSMVTMEPGYLFLGSR		23	1201.61	2	2402.2	1	4.995e-09	2	32101.9			TRUE	sp|Q10570|CPSF1_HUMAN	Q10570	CPSF1_HUMAN	CPSF1	Cleavage and polyadenylation specificity factor subunit 1
AAASVTPPGSLELLQPGFSK	n[42.0106]AAASVTPPGSLELLQPGFSK	20	1006.54	2	2011.07	1	4.346e-10	3	325948	N-term(42.0106)		TRUE	sp|Q12933|TRAF2_HUMAN	Q12933	TRAF2_HUMAN	TRAF2	TNF receptor-associated factor 2
AAATAEEPDPK		11	550.267	2	1098.51	0.9864	0.05196	1	155477			TRUE	sp|Q99733|NP1L4_HUMAN	Q99733	NP1L4_HUMAN	NAP1L4	Nucleosome assembly protein 1-like 4
AAATGAVAASAASGQAEGK	n[42.0106]AAATGAVAASAASGQAEGK	19	815.905	2	1629.79	1	8e-13	2	258324	N-term(42.0106)		TRUE	sp|Q9NWH9|SLTM_HUMAN	Q9NWH9	SLTM_HUMAN	SLTM	SAFB-like transcription modulator
AAATGPSFWLGNETLK	n[42.0106]AAATGPSFWLGNETLK	16	852.933	2	1703.86	1	1.28e-11	3	602410	N-term(42.0106)		TRUE	sp|P12955|PEPD_HUMAN	P12955	PEPD_HUMAN	PEPD	Xaa-Pro dipeptidase
AAATLTSK		8	762.436	1	761.427	0.9935	0.00277	1	27998.1			TRUE	sp|Q9UDW1|QCR9_HUMAN	Q9UDW1	QCR9_HUMAN	UQCR10	Cytochrome b-c1 complex subunit 9
AAATLTSK	n[42.0106]AAATLTSK	8	804.446	1	803.439	0.9885	0.006904	1	223044	N-term(42.0106)		TRUE	sp|Q9UDW1|QCR9_HUMAN	Q9UDW1	QCR9_HUMAN	UQCR10	Cytochrome b-c1 complex subunit 9
AAATTSQPVLTSQQIETIFFK		21	1141.11	2	2280.19	1	1.074e-11	5	50361.6			TRUE	sp|P11274|BCR_HUMAN	P11274	BCR_HUMAN	BCR	Breakpoint cluster region protein
AAAVAAAGAGEPQSPDELLPK	n[42.0106]AAAVAAAGAGEPQSPDELLPK	21	1003.02	2	2004.01	1	1.499e-11	4	2.8493e+06	N-term(42.0106)		TRUE	sp|Q9NS69|TOM22_HUMAN	Q9NS69	TOM22_HUMAN	TOMM22	Mitochondrial import receptor subunit TOM22 homolog
AAAVAAPLAAGGEEAAATTSVPGSPGLPGR	n[42.0106]AAAVAAPLAAGGEEAAATTSVPGSPGLPGR	30	887.128	3	2658.37	1	1.28e-11	2	35743.8	N-term(42.0106)		TRUE	sp|O75427|LRCH4_HUMAN	O75427	LRCH4_HUMAN	LRCH4	Leucine-rich repeat and calponin homology domain-containing protein 4
AAAVLPVLDLAQR		13	668.901	2	1335.79	1	3.396e-07	3	402635			TRUE	sp|P19404|NDUV2_HUMAN	P19404	NDUV2_HUMAN	NDUFV2	NADH dehydrogenase [ubiquinone] flavoprotein 2, mitochondrial
AAAVPQR	n[42.0106]AAAVPQR	7	754.421	1	753.411	0.9587	0.04411	3	278608	N-term(42.0106)		TRUE	sp|Q00688|FKBP3_HUMAN	Q00688	FKBP3_HUMAN	FKBP3	Peptidyl-prolyl cis-trans isomerase FKBP3
AAAVPVEFQEHHLSEVQNMASEEK		24	894.094	3	2679.26	1	5.257e-11	2	114216			TRUE	sp|O43837|IDH3B_HUMAN	O43837	IDH3B_HUMAN	IDH3B	Isocitrate dehydrogenase [NAD] subunit beta, mitochondrial
AAAVPVEFQEHHLSEVQNMASEEK	AAAVPVEFQEHHLSEVQNM[15.9949]ASEEK	24	899.426	3	2695.25	1	1.586e-07	1	40489.1	19M(15.9949)		TRUE	sp|O43837|IDH3B_HUMAN	O43837	IDH3B_HUMAN	IDH3B	Isocitrate dehydrogenase [NAD] subunit beta, mitochondrial
AAAVQADDVEVLK		13	664.856	2	1327.69	0.9919	0.03689	1	42805.6			TRUE	sp|Q8N201|INT1_HUMAN	Q8N201	INT1_HUMAN	INTS1	Integrator complex subunit 1
AAAYLDPNLNHTPNSSTK	n[42.0106]AAAYLDPNLNHTPNSSTK	18	978.476	2	1954.93	1	2.392e-06	1	83843.6	N-term(42.0106)		TRUE	sp|Q05397|FAK1_HUMAN	Q05397	FAK1_HUMAN	PTK2	Focal adhesion kinase 1
AAAYNLVQHGITNLCVIGGDGSLTGANIFR	AAAYNLVQHGITNLC[57.0215]VIGGDGSLTGANIFR	30	1034.86	3	3101.58	1	0	3		15C(57.0215)		TRUE	sp|P17858|PFKAL_HUMAN	P17858	PFKAL_HUMAN	PFKL	ATP-dependent 6-phosphofructokinase, liver type
AAAYSAQVQPVDGATR		16	802.905	2	1603.79	1	3.082e-10	1	243497			TRUE	sp|Q9H7E9|CH033_HUMAN	Q9H7E9	CH033_HUMAN	C8orf33	UPF0488 protein C8orf33
AACEQQAVALTLQEDR	AAC[57.0215]EQQAVALTLQEDR	16	901.939	2	1803.89	1	4.822e-06	1	63457.9	3C(57.0215)		TRUE	sp|Q9BUH6|PAXX_HUMAN	Q9BUH6	PAXX_HUMAN	PAXX	Protein PAXX
AACQCVEPIK	AAC[57.0215]QC[57.0215]VEPIK	10	588.281	2	1174.54	0.9999	0.0008796	1	47304.3	3C(57.0215), 5C(57.0215)		TRUE	sp|Q99575|POP1_HUMAN	Q99575	POP1_HUMAN	POP1	Ribonucleases P/MRP protein subunit POP1
AACQLVK	AAC[57.0215]QLVK	7	789.429	1	788.423	0.8469	0.1828	1	210099	3C(57.0215)		TRUE	sp|Q9Y2I8|WDR37_HUMAN	Q9Y2I8	WDR37_HUMAN	WDR37	WD repeat-containing protein 37
AADAEAEVASLNR		13	658.826	2	1315.64	0.9999	0.001153	2	780946			TRUE	sp|P06753|TPM3_HUMAN	P06753	TPM3_HUMAN	TPM3	Tropomyosin alpha-3 chain
AADALLK		7	701.419	1	700.41	0.9376	0.111	1	60486.3			FALSE	sp|Q16891|MIC60_HUMAN	Q16891	MIC60_HUMAN	IMMT	MIC	JPH4	rev_sp|Q5BJH7|YIF1B_HUMAN, sp|Q96JJ6|JPH4_HUMAN
AADAVEDLR		9	959.479	1	958.47	0.9593	0.04949	1	69284.1			TRUE	sp|Q9UNF0|PACN2_HUMAN	Q9UNF0	PACN2_HUMAN	PACSIN2	Protein kinase C and casein kinase substrate in neurons protein 2
AADCDLQITNAQTK	AADC[57.0215]DLQITNAQTK	14	774.87	2	1547.72	1	3.534e-07	1	108694	4C(57.0215)		TRUE	sp|Q7Z6E9|RBBP6_HUMAN	Q7Z6E9	RBBP6_HUMAN	RBBP6	E3 ubiquitin-protein ligase RBBP6
AADCEVEQWDSDEPIPAK	AADC[57.0215]EVEQWDSDEPIPAK	18	1030.45	2	2058.89	1	3.344e-08	3	202459	4C(57.0215)		TRUE	sp|Q9UBQ7|GRHPR_HUMAN	Q9UBQ7	GRHPR_HUMAN	GRHPR	Glyoxylate reductase/hydroxypyruvate reductase
AADCISEPVNR	AADC[57.0215]ISEPVNR	11	616.29	2	1230.56	1	1.601e-05	1	74066.5	4C(57.0215)		TRUE	sp|P43304|GPDM_HUMAN	P43304	GPDM_HUMAN	GPD2	Glycerol-3-phosphate dehydrogenase, mitochondrial
AADEEAFEDNSEEYIR		16	944.398	2	1886.78	1	2.594e-08	2	1.07049e+06			TRUE	sp|P55060|XPO2_HUMAN	P55060	XPO2_HUMAN	CSE1L	Exportin-2
AADETLCQTK	AADETLC[57.0215]QTK	10	568.766	2	1135.52	0.998	0.01206	1	67778.4	7C(57.0215)		TRUE	sp|P49916|DNLI3_HUMAN	P49916	DNLI3_HUMAN	LIG3	DNA ligase 3
AADEVAEGK		9	889.426	1	888.417	0.9841	0.01643	1				TRUE	sp|P07954|FUMH_HUMAN	P07954	FUMH_HUMAN	FH	Fumarate hydratase, mitochondrial
AADFIEELSSLFK		13	735.38	2	1468.74	0.9988	0.009932	1	30964.4			TRUE	sp|Q86TC9|MYPN_HUMAN	Q86TC9	MYPN_HUMAN	MYPN	Myopalladin
AADFQLHTHVNDGTEFGGSIYQK		23	1268.1	2	2534.18	0.9651	0.1312	1	56708.7			TRUE	sp|Q9Y277|VDAC3_HUMAN	Q9Y277	VDAC3_HUMAN	VDAC3	Voltage-dependent anion-selective channel protein 3
AADFQLHTHVNDGTEFGGSIYQK		23	845.735	3	2534.18	1	0	2	288471			TRUE	sp|Q9Y277|VDAC3_HUMAN	Q9Y277	VDAC3_HUMAN	VDAC3	Voltage-dependent anion-selective channel protein 3
AADFQLHTHVNDGTEFGGSIYQK		23	634.553	4	2534.18	1	8.033e-05	1	61248.7			TRUE	sp|Q9Y277|VDAC3_HUMAN	Q9Y277	VDAC3_HUMAN	VDAC3	Voltage-dependent anion-selective channel protein 3
AADGDWQDFYEFQEPAR	n[42.0106]AADGDWQDFYEFQEPAR	17	1043.94	2	2086.97	1	3.196e-06	2	102773	N-term(42.0106)		TRUE	sp|Q9UHY8|FEZ2_HUMAN	Q9UHY8	FEZ2_HUMAN	FEZ2	Fasciculation and elongation protein zeta-2
AADIDQEVK		9	988.495	1	987.486	0.9994	0.0002626	1	58208.5			TRUE	sp|Q86VP6|CAND1_HUMAN	Q86VP6	CAND1_HUMAN	CAND1	Cullin-associated NEDD8-dissociated protein 1
AADIGVAMGQTGTDVCK	AADIGVAMGQTGTDVC[57.0215]K	17	847.398	2	1692.78	1	1.228e-07	2	227699	16C(57.0215)		TRUE	sp|P98194|AT2C1_HUMAN	P98194	AT2C1_HUMAN	ATP2C1	Calcium-transporting ATPase type 2C member 1
AADISESSGADCK	n[42.0106]AADISESSGADC[57.0215]K	13	676.785	2	1351.55	1	5.54e-05	1	71553.6	12C(57.0215), N-term(42.0106)		TRUE	sp|O43583|DENR_HUMAN	O43583	DENR_HUMAN	DENR	Density-regulated protein
AADISLDNLVEGK		13	672.854	2	1343.69	1	3.799e-05	1	81241.2			TRUE	sp|Q12888|TP53B_HUMAN	Q12888	TP53B_HUMAN	TP53BP1	TP53-binding protein 1
AADLLVNPLDPR		12	647.362	2	1292.71	0.9998	0.002383	2	145357			TRUE	sp|P78362|SRPK2_HUMAN	P78362	SRPK2_HUMAN	SRPK2	SRSF protein kinase 2
AADLLYAMCDR	AADLLYAMC[57.0215]DR	11	649.797	2	1297.58	0.9998	0.001914	1	36178.6	9C(57.0215)		TRUE	sp|O95782|AP2A1_HUMAN	O95782	AP2A1_HUMAN	AP2A1	AP-2 complex subunit alpha-1
AADLNGDLTATR		12	609.31	2	1216.6	1	0.0001046	4	661546			TRUE	sp|Q15293|RCN1_HUMAN	Q15293	RCN1_HUMAN	RCN1	Reticulocalbin-1
AADMGNPVGQSGLGMAYLYGR		21	1064.5	2	2126.99	1	4e-14	1	105197			TRUE	sp|Q9UBV2|SE1L1_HUMAN	Q9UBV2	SE1L1_HUMAN	SEL1L	Protein sel-1 homolog 1
AADMGNPVGQSGLGMAYLYGR	AADM[15.9949]GNPVGQSGLGMAYLYGR	21	1072.5	2	2142.98	0.987	0.03717	1	33684.6	4M(15.9949)		TRUE	sp|Q9UBV2|SE1L1_HUMAN	Q9UBV2	SE1L1_HUMAN	SEL1L	Protein sel-1 homolog 1
AADPAPEVR		9	925.474	1	924.465	0.9993	0.0002623	1	26176.3			TRUE	sp|Q8IVT2|MISP_HUMAN	Q8IVT2	MISP_HUMAN	MISP	Mitotic interactor and substrate of PLK1
AADPGPGAELDPAAPPPAR		19	885.444	2	1768.87	1	0.0001528	1	46769.3			TRUE	sp|Q9BZL4|PP12C_HUMAN	Q9BZL4	PP12C_HUMAN	PPP1R12C	Protein phosphatase 1 regulatory subunit 12C
AADPPAENSSAPEAEQGGAE		20	949.406	2	1896.79	1	4.688e-11	11	1801192			TRUE	sp|P67809|YBOX1_HUMAN	P67809	YBOX1_HUMAN	YBX1	Nuclease-sensitive element-binding protein 1
AADQFDIYSSQQSK		14	794.368	2	1586.72	1	0.0001562	2	86399.8			TRUE	sp|Q7Z6I8|CE024_HUMAN	Q7Z6I8	CE024_HUMAN	C5orf24	UPF0461 protein C5orf24
AADSDDGAVSAPAASDGGVSK		21	924.416	2	1846.81	1	3.467e-10	1	87598.3			TRUE	sp|Q96GM8|TOE1_HUMAN	Q96GM8	TOE1_HUMAN	TOE1	Target of EGR1 protein 1
AADSICDGDLVDSQIR	AADSIC[57.0215]DGDLVDSQIR	16	867.902	2	1733.78	1	8.531e-11	1	147764	6C(57.0215)		TRUE	sp|P35251|RFC1_HUMAN	P35251	RFC1_HUMAN	RFC1	Replication factor C subunit 1
AADSLQQNLQR		11	622.323	2	1242.63	1	4.351e-06	1	129851			TRUE	sp|Q1ED39|KNOP1_HUMAN	Q1ED39	KNOP1_HUMAN	KNOP1	Lysine-rich nucleolar protein 1
AADSQNSGEGNTGAAESSFSQEVSR		25	1243.54	2	2485.07	1	5.055e-05	2	72750.9			TRUE	sp|P12270|TPR_HUMAN	P12270	TPR_HUMAN	TPR	Nucleoprotein TPR
AADTIGYPVMIR		12	653.845	2	1305.67	1	3.594e-05	2	309557			TRUE	sp|P31327|CPSM_HUMAN	P31327	CPSM_HUMAN	CPS1	Carbamoyl-phosphate synthase [ammonia], mitochondrial
AADTIGYPVMIR	AADTIGYPVM[15.9949]IR	12	661.842	2	1321.67	1	4.505e-06	3	500500	10M(15.9949)		TRUE	sp|P31327|CPSM_HUMAN	P31327	CPSM_HUMAN	CPS1	Carbamoyl-phosphate synthase [ammonia], mitochondrial
AADVENVPPVISTPHHYLISIYR		23	864.459	3	2590.36	1	9.83e-11	1	56901.8			TRUE	sp|Q9Y2T2|AP3M1_HUMAN	Q9Y2T2	AP3M1_HUMAN	AP3M1	AP-3 complex subunit mu-1
AADVENVPPVISTPHHYLISIYR		23	648.596	4	2590.29	1	3.618e-08	2	104966			TRUE	sp|Q9Y2T2|AP3M1_HUMAN	Q9Y2T2	AP3M1_HUMAN	AP3M1	AP-3 complex subunit mu-1
AADVEQLKPEEIK		13	735.396	2	1468.77	1	2.861e-05	2	77236.4			TRUE	sp|Q9NU22|MDN1_HUMAN	Q9NU22	MDN1_HUMAN	MDN1	Midasin
AADVLLR		7	757.457	1	756.448	0.9106	0.113	1	166298			TRUE	sp|Q9NWX5|ASB6_HUMAN	Q9NWX5	ASB6_HUMAN	ASB6	Ankyrin repeat and SOCS box protein 6
AAEAAAAPAESAAPAAGEEPSK		22	983.971	2	1965.93	1	1.23e-12	5	5019157			TRUE	sp|P80723|BASP1_HUMAN	P80723	BASP1_HUMAN	BASP1	Brain acid soluble protein 1
AAEAAAAPAESAAPAAGEEPSKEEGEPK		28	879.416	3	2635.22	1	1.548e-10	2	114263			TRUE	sp|P80723|BASP1_HUMAN	P80723	BASP1_HUMAN	BASP1	Brain acid soluble protein 1
AAEAAASAYYNPGNPHNVYMPTSQPPPPPYYPPEDK		36	1301.26	3	3900.77	1	0	2	87123			TRUE	sp|Q969T9|WBP2_HUMAN	Q969T9	WBP2_HUMAN	WBP2	WW domain-binding protein 2
AAEAAASAYYNPGNPHNVYMPTSQPPPPPYYPPEDK	AAEAAASAYYNPGNPHNVYM[15.9949]PTSQPPPPPYYPPEDK	36	1306.6	3	3916.77	1	9.482e-08	3	47689.5	20M(15.9949)		TRUE	sp|Q969T9|WBP2_HUMAN	Q969T9	WBP2_HUMAN	WBP2	WW domain-binding protein 2
AAEAADLGLGAAVPVELR	n[42.0106]AAEAADLGLGAAVPVELR	18	882.978	2	1763.94	1	0	4	156872	N-term(42.0106)		TRUE	sp|Q9Y5Q8|TF3C5_HUMAN	Q9Y5Q8	TF3C5_HUMAN	GTF3C5	General transcription factor 3C polypeptide 5
AAEAAPPTQEAQGETEPTEQAPDALEQAADTSR		33	1127.52	3	3379.53	1	0	3	164763			TRUE	sp|Q8N163|CCAR2_HUMAN	Q8N163	CCAR2_HUMAN	CCAR2	Cell cycle and apoptosis regulator protein 2
AAEADGPLK	n[42.0106]AAEADGPLK	9	913.463	1	912.453	1	8.619e-06	2	642973	N-term(42.0106)		TRUE	sp|O75352|MPU1_HUMAN	O75352	MPU1_HUMAN	MPDU1	Mannose-P-dolichol utilization defect 1 protein
AAEALHGEADSSGVLAAVDATVNK		24	766.052	3	2295.13	1	2.332e-09	2	34333.4			TRUE	sp|Q14554|PDIA5_HUMAN	Q14554	PDIA5_HUMAN	PDIA5	Protein disulfide-isomerase A5
AAEATNDYETLVK		13	712.849	2	1423.68	1	7.046e-05	2	61284.8			TRUE	sp|Q2NKX8|ERC6L_HUMAN	Q2NKX8	ERC6L_HUMAN	ERCC6L	DNA excision repair protein ERCC-6-like
AAECNIVVTQPR	AAEC[57.0215]NIVVTQPR	12	679.348	2	1356.68	1	5.788e-08	6	1.59148e+06	4C(57.0215)		TRUE	sp|Q08211|DHX9_HUMAN	Q08211	DHX9_HUMAN	DHX9	ATP-dependent RNA helicase A
AAEDDEDDDVDTK		13	719.279	2	1436.54	1	1.504e-07	10	4315771			TRUE	sp|P06454|PTMA_HUMAN	P06454	PTMA_HUMAN	PTMA	Prothymosin alpha
AAEDDEDDDVDTKK		14	783.326	2	1564.64	1	1.898e-05	1	54439.1			TRUE	sp|P06454|PTMA_HUMAN	P06454	PTMA_HUMAN	PTMA	Prothymosin alpha
AAEDSPYWVSPAYSK		15	835.888	2	1669.76	1	4.211e-09	2	114816			TRUE	sp|Q9NW82|WDR70_HUMAN	Q9NW82	WDR70_HUMAN	WDR70	WD repeat-containing protein 70
AAEEAASTLASSIHPEQCIK	AAEEAASTLASSIHPEQC[57.0215]IK	20	1057.02	2	2112.01	1	0.0001022	1	45030.7	18C(57.0215)		TRUE	sp|Q7Z460|CLAP1_HUMAN	Q7Z460	CLAP1_HUMAN	CLASP1	CLIP-associating protein 1
AAEEAASTLASSIHPEQCIK	AAEEAASTLASSIHPEQC[57.0215]IK	20	705.013	3	2112.01	1	3.706e-11	2	37590.3	18C(57.0215)		TRUE	sp|Q7Z460|CLAP1_HUMAN	Q7Z460	CLAP1_HUMAN	CLASP1	CLIP-associating protein 1
AAEEEDEADPKR		12	680.305	2	1358.59	1	7.207e-06	3	534634			TRUE	sp|P20962|PTMS_HUMAN	P20962	PTMS_HUMAN	PTMS	Parathymosin
AAEEIGIK		8	830.462	1	829.453	0.9905	0.004869	1	162347			TRUE	sp|P11586|C1TC_HUMAN	P11586	C1TC_HUMAN	MTHFD1	C-1-tetrahydrofolate synthase, cytoplasmic
AAEEPQQQK	n[42.0106]AAEEPQQQK	9	1070.51	1	1069.5	1	6.855e-06	1	10432.7	N-term(42.0106)		TRUE	sp|Q96FW1|OTUB1_HUMAN	Q96FW1	OTUB1_HUMAN	OTUB1	Ubiquitin thioesterase OTUB1
AAEEVLQTVDHYK	n[42.0106]AAEEVLQTVDHYK	13	772.883	2	1543.75	1	1.628e-09	3	48160.5	N-term(42.0106)		TRUE	sp|Q96G01|BICD1_HUMAN	Q96G01	BICD1_HUMAN	BICD1	Protein bicaudal D homolog 1
AAEFGEPTSEQTGTAAGK		18	876.408	2	1750.79	1	1e-14	1	83451.4			TRUE	sp|O95425|SVIL_HUMAN	O95425	SVIL_HUMAN	SVIL	Supervillin
AAEFLQMLEAIK		12	682.368	2	1362.72	0.9999	0.0002999	2	34635.1			TRUE	sp|P52739|ZN131_HUMAN	P52739	ZN131_HUMAN	ZNF131	Zinc finger protein 131
AAEGVSAADMAK		12	560.769	2	1119.52	1	1.557e-05	1	61596.3			TRUE	sp|Q9NW13|RBM28_HUMAN	Q9NW13	RBM28_HUMAN	RBM28	RNA-binding protein 28
AAEGWSAPILTLAR		14	728.401	2	1455.75	1	5.202e-06	2	116264			TRUE	sp|Q96T51|RUFY1_HUMAN	Q96T51	RUFY1_HUMAN	RUFY1	RUN and FYVE domain-containing protein 1
AAEILYYFALR		11	665.364	2	1328.71	1	0.0001557	2	48422.6			TRUE	sp|Q16706|MA2A1_HUMAN	Q16706	MA2A1_HUMAN	MAN2A1	Alpha-mannosidase 2
AAEIYGVTHTR		11	609.317	2	1216.62	1	3.419e-05	1	107501			TRUE	sp|Q9HCS7|SYF1_HUMAN	Q9HCS7	SYF1_HUMAN	XAB2	Pre-mRNA-splicing factor SYF1
AAELAVQNEVGLVDNPLK		18	940.51	2	1879	1	1.853e-10	1	90608.1			TRUE	sp|Q9NVM6|DJC17_HUMAN	Q9NVM6	DJC17_HUMAN	DNAJC17	DnaJ homolog subfamily C member 17
AAELEMELNEHSLVIDTLK		19	1078.05	2	2154.09	1	4.154e-08	1	61954.5			TRUE	sp|Q9UHV9|PFD2_HUMAN	Q9UHV9	PFD2_HUMAN	PFDN2	Prefoldin subunit 2
AAELEMELNEHSLVIDTLK		19	719.037	3	2154.08	1	1e-14	1	78266.2			TRUE	sp|Q9UHV9|PFD2_HUMAN	Q9UHV9	PFD2_HUMAN	PFDN2	Prefoldin subunit 2
AAELEPDQLLAWQGLANLYEK		21	1186.61	2	2371.21	1	7.75e-12	1	77268			TRUE	sp|Q6PGP7|TTC37_HUMAN	Q6PGP7	TTC37_HUMAN	TTC37	Tetratricopeptide repeat protein 37
AAELEPDQLLAWQGLANLYEK		21	791.409	3	2371.2	1	3.155e-05	2	63512.1			TRUE	sp|Q6PGP7|TTC37_HUMAN	Q6PGP7	TTC37_HUMAN	TTC37	Tetratricopeptide repeat protein 37
AAELFHQLSQALEVLTDAAAR		21	1127.59	2	2253.18	0.9075	0.3062	1	19078.3			TRUE	sp|Q9NVM6|DJC17_HUMAN	Q9NVM6	DJC17_HUMAN	DNAJC17	DnaJ homolog subfamily C member 17
AAELFHQLSQALEVLTDAAAR		21	752.066	3	2253.16	1	2.559e-10	2	64417.9			TRUE	sp|Q9NVM6|DJC17_HUMAN	Q9NVM6	DJC17_HUMAN	DNAJC17	DnaJ homolog subfamily C member 17
AAELIANSLATAGDGLIELR		20	999.547	2	1997.08	1	0	12	726596			TRUE	sp|P35232|PHB_HUMAN	P35232	PHB_HUMAN	PHB	Prohibitin
AAELIANSLATAGDGLIELR		20	666.7	3	1997.07	1	1.646e-07	2	316175			TRUE	sp|P35232|PHB_HUMAN	P35232	PHB_HUMAN	PHB	Prohibitin
AAELTATQVEEEEEEEDFRK		20	785.027	3	2352.06	1	8.829e-08	1	58498			TRUE	sp|O75717|WDHD1_HUMAN	O75717	WDHD1_HUMAN	WDHD1	WD repeat and HMG-box DNA-binding protein 1
AAELVEAK	n[42.0106]AAELVEAK	8	872.472	1	871.464	0.9994	0.000221	1	64518.5	N-term(42.0106)		TRUE	sp|Q8N2W9|PIAS4_HUMAN	Q8N2W9	PIAS4_HUMAN	PIAS4	E3 SUMO-protein ligase PIAS4
AAELWGEQAEAR		12	665.823	2	1329.63	1	0.0001723	1	95237.1			TRUE	sp|Q08379|GOGA2_HUMAN	Q08379	GOGA2_HUMAN	GOLGA2	Golgin subfamily A member 2
AAEMLSQLDLFSR		13	740.877	2	1479.74	1	9.072e-07	1	81147.5			TRUE	sp|P78318|IGBP1_HUMAN	P78318	IGBP1_HUMAN	IGBP1	Immunoglobulin-binding protein 1
AAEPQEQEFGK		11	617.291	2	1232.57	0.928	0.2573	1	64190.1			TRUE	sp|Q9C0C2|TB182_HUMAN	Q9C0C2	TB182_HUMAN	TNKS1BP1	182 kDa tankyrase-1-binding protein
AAEPVEDNCINFVAMK	n[42.0106]AAEPVEDNC[57.0215]INFVAMK	16	925.427	2	1848.84	1	2.34e-10	2	131195	9C(57.0215), N-term(42.0106)		TRUE	sp|Q14116|IL18_HUMAN	Q14116	IL18_HUMAN	IL18	Interleukin-18
AAEPVEDNCINFVAMK	n[42.0106]AAEPVEDNC[57.0215]INFVAM[15.9949]K	16	933.424	2	1864.83	1	8.745e-06	2	90606.8	15M(15.9949), 9C(57.0215), N-term(42.0106)		TRUE	sp|Q14116|IL18_HUMAN	Q14116	IL18_HUMAN	IL18	Interleukin-18
AAEQDPEAR	n[42.0106]AAEQDPEAR	9	1028.46	1	1027.45	0.9879	0.00992	2	57824.2	N-term(42.0106)		TRUE	sp|Q6XQN6|PNCB_HUMAN	Q6XQN6	PNCB_HUMAN	NAPRT	Nicotinate phosphoribosyltransferase
AAEQYTPK		8	907.452	1	906.445	0.9979	0.000561	3	426573			TRUE	sp|P49327|FAS_HUMAN	P49327	FAS_HUMAN	FASN	Fatty acid synthase
AAESLADPTEYENLFPGLK		19	1033.01	2	2064	1	1.4e-13	3	1.10307e+06			TRUE	sp|P35606|COPB2_HUMAN	P35606	COPB2_HUMAN	COPB2	Coatomer subunit beta'
AAESLTAIPEPASPQLLETPIHASQIQK		28	980.861	3	2939.56	1	3.24e-07	1	44184.6			TRUE	sp|Q14676|MDC1_HUMAN	Q14676	MDC1_HUMAN	MDC1	Mediator of DNA damage checkpoint protein 1
AAESVSKPDVSEEAPGPSK		19	942.963	2	1883.91	1	8.683e-09	2	122820			TRUE	sp|Q9BY42|RTF2_HUMAN	Q9BY42	RTF2_HUMAN	RTF2	Replication termination factor 2
AAESVSKPDVSEEAPGPSK		19	628.978	3	1883.91	1	1.562e-11	2	68728.7			TRUE	sp|Q9BY42|RTF2_HUMAN	Q9BY42	RTF2_HUMAN	RTF2	Replication termination factor 2
AAETIIDTK		9	961.52	1	960.512	0.9995	0.000101	1	36517.8			TRUE	sp|Q9GZS1|RPA49_HUMAN	Q9GZS1	RPA49_HUMAN	POLR1E	DNA-directed RNA polymerase I subunit RPA49
AAETLNFGPEWLR	n[42.0106]AAETLNFGPEWLR	13	773.388	2	1544.77	1	6.391e-09	1	58539.8	N-term(42.0106)		TRUE	sp|O75420|GGYF1_HUMAN	O75420	GGYF1_HUMAN	GIGYF1	GRB10-interacting GYF protein 1
AAETQTLNFGPEWLR	n[42.0106]AAETQTLNFGPEWLR	15	887.942	2	1773.87	1	5.325e-09	1	264564	N-term(42.0106)		TRUE	sp|Q6Y7W6|GGYF2_HUMAN	Q6Y7W6	GGYF2_HUMAN	GIGYF2	GRB10-interacting GYF protein 2
AAETVLK		7	731.43	1	730.421	0.9402	0.06791	2	205451			TRUE	sp|P56192|SYMC_HUMAN	P56192	SYMC_HUMAN	MARS	Methionine--tRNA ligase, cytoplasmic
AAETVVDPEMTPYLDIANQTGR	AAETVVDPEM[15.9949]TPYLDIANQTGR	22	1204.08	2	2406.14	0.9996	0.003229	1	25352.4	10M(15.9949)		TRUE	sp|Q9Y5A7|NUB1_HUMAN	Q9Y5A7	NUB1_HUMAN	NUB1	NEDD8 ultimate buster 1
AAEVLNK		7	744.425	1	743.418	0.8708	0.1078	1	567082			TRUE	sp|P52272|HNRPM_HUMAN	P52272	HNRPM_HUMAN	HNRNPM	Heterogeneous nuclear ribonucleoprotein M
AAEVPNEELINLLLK		15	833.475	2	1664.93	1	2.657e-10	1	56103.9			TRUE	sp|Q709C8|VP13C_HUMAN	Q709C8	VP13C_HUMAN	VPS13C	Vacuolar protein sorting-associated protein 13C
AAEVWMDEYK		10	621.279	2	1240.55	0.9723	0.05974	1	61938.9			TRUE	sp|Q10471|GALT2_HUMAN	Q10471	GALT2_HUMAN	GALNT2	Polypeptide N-acetylgalactosaminyltransferase 2	GALNT4	sp|Q8N4A0|GALT4_HUMAN
AAEVWMDEYK	AAEVWM[15.9949]DEYK	10	629.276	2	1256.54	0.9808	0.04048	1	96976.8	6M(15.9949)		TRUE	sp|Q10471|GALT2_HUMAN	Q10471	GALT2_HUMAN	GALNT2	Polypeptide N-acetylgalactosaminyltransferase 2	GALNT4	sp|Q8N4A0|GALT4_HUMAN
AAEWQLDQPSWSGR		14	815.884	2	1629.76	1	3.804e-10	1	82982.2			TRUE	sp|Q9NVZ3|NECP2_HUMAN	Q9NVZ3	NECP2_HUMAN	NECAP2	Adaptin ear-binding coat-associated protein 2
AAEWYNIDFSLQNQLR		16	984.484	2	1966.96	1	8.656e-06	3	44750.7			TRUE	sp|Q13045|FLII_HUMAN	Q13045	FLII_HUMAN	FLII	Protein flightless-1 homolog
AAFAELHNCIIDK	AAFAELHNC[57.0215]IIDK	13	751.377	2	1500.73	1	2.899e-09	3	30569	9C(57.0215)		TRUE	sp|Q9NUQ6|SPS2L_HUMAN	Q9NUQ6	SPS2L_HUMAN	SPATS2L	SPATS2-like protein
AAFAHFPELYDFALSNVAEVDTR		23	861.755	3	2582.24	1	7.24e-12	1	62880.8			TRUE	sp|O60306|AQR_HUMAN	O60306	AQR_HUMAN	AQR	RNA helicase aquarius
AAFDDAIAELDTLSEESYK		19	1044.49	2	2086.96	1	1.44e-12	10	8459696			TRUE	sp|P62258|1433E_HUMAN	P62258	1433E_HUMAN	YWHAE	14-3-3 protein epsilon
AAFDDAIAELDTLSEESYK		19	696.66	3	2086.95	1	5.695e-06	2	134876			TRUE	sp|P62258|1433E_HUMAN	P62258	1433E_HUMAN	YWHAE	14-3-3 protein epsilon
AAFECMYTLLDSCLDR	AAFEC[57.0215]MYTLLDSC[57.0215]LDR	16	982.931	2	1963.85	1	4.263e-07	1	151809	13C(57.0215), 5C(57.0215)		TRUE	sp|Q86VP6|CAND1_HUMAN	Q86VP6	CAND1_HUMAN	CAND1	Cullin-associated NEDD8-dissociated protein 1
AAFFVTLDETEEGYR		15	874.412	2	1746.82	1	1.261e-07	1	69593.8			TRUE	sp|P50416|CPT1A_HUMAN	P50416	CPT1A_HUMAN	CPT1A	Carnitine O-palmitoyltransferase 1, liver isoform
AAFGCFGNWLATVEQR	AAFGC[57.0215]FGNWLATVEQR	16	913.936	2	1825.86	1	5.207e-07	1	52662.6	5C(57.0215)		TRUE	sp|Q8IWA0|WDR75_HUMAN	Q8IWA0	WDR75_HUMAN	WDR75	WD repeat-containing protein 75
AAFGEEVDAVDTGISR		16	818.894	2	1635.77	1	1.527e-10	1	269295			TRUE	sp|O00273|DFFA_HUMAN	O00273	DFFA_HUMAN	DFFA	DNA fragmentation factor subunit alpha
AAFGISDSYVDGSSFDPQR		19	1009.96	2	2017.9	1	2.375e-11	5	576971			TRUE	sp|Q9UQ35|SRRM2_HUMAN	Q9UQ35	SRRM2_HUMAN	SRRM2	Serine/arginine repetitive matrix protein 2
AAFGLSEAGFNTACVTK	AAFGLSEAGFNTAC[57.0215]VTK	17	872.422	2	1742.83	1	1.6e-13	2	327354	14C(57.0215)		TRUE	sp|P31040|SDHA_HUMAN	P31040	SDHA_HUMAN	SDHA	Succinate dehydrogenase [ubiquinone] flavoprotein subunit, mitochondrial
AAFLGCLTDVR	AAFLGC[57.0215]LTDVR	11	611.816	2	1221.61	1	9.917e-05	1	62299.4	6C(57.0215)		TRUE	sp|Q9UID3|VPS51_HUMAN	Q9UID3	VPS51_HUMAN	VPS51	Vacuolar protein sorting-associated protein 51 homolog
AAFQPEANPSHLTLNTALVESEDL		24	1284.13	2	2566.25	1	0.0001527	1	38490.3			TRUE	sp|Q8WX93|PALLD_HUMAN	Q8WX93	PALLD_HUMAN	PALLD	Palladin
AAFQSLLDAQADEAVLDHPDLK		22	1184.09	2	2366.17	0.9949	0.02193	1	23754.5			TRUE	sp|Q9UBI1|COMD3_HUMAN	Q9UBI1	COMD3_HUMAN	COMMD3	COMM domain-containing protein 3
AAFQSLLDAQADEAVLDHPDLK		22	789.732	3	2366.18	1	2.43e-12	1	110848			TRUE	sp|Q9UBI1|COMD3_HUMAN	Q9UBI1	COMD3_HUMAN	COMMD3	COMM domain-containing protein 3
AAFQSQYK		8	942.468	1	941.46	0.9899	0.004095	1	39797.9			TRUE	sp|Q86XP3|DDX42_HUMAN	Q86XP3	DDX42_HUMAN	DDX42	ATP-dependent RNA helicase DDX42
AAFQYGIK		8	897.483	1	896.474	0.9644	0.04076	1	87794			TRUE	sp|Q13123|RED_HUMAN	Q13123	RED_HUMAN	IK	Protein Red
AAFSEDGALMDGGMDLNMEQGMAEHLK		27	956.748	3	2867.22	1	0	1	76479.7			TRUE	sp|Q9BTX3|TM208_HUMAN	Q9BTX3	TM208_HUMAN	TMEM208	Transmembrane protein 208
AAFTAFEEAQLPR		13	725.87	2	1449.73	1	1.174e-06	3	445747			TRUE	sp|Q96CT7|CC124_HUMAN	Q96CT7	CC124_HUMAN	CCDC124	Coiled-coil domain-containing protein 124
AAFTCIK	AAFTC[57.0215]IK	7	810.418	1	809.408	0.9914	0.004048	2	65976.2	5C(57.0215)		TRUE	sp|Q7Z6Z7|HUWE1_HUMAN	Q7Z6Z7	HUWE1_HUMAN	HUWE1	E3 ubiquitin-protein ligase HUWE1
AAFTVSLDPGPLEQFPHSMEPQLR		24	889.779	3	2666.31	1	9.771e-10	1	181286			TRUE	sp|Q9UKD2|MRT4_HUMAN	Q9UKD2	MRT4_HUMAN	MRTO4	mRNA turnover protein 4 homolog
AAFTVSLDPGPLEQFPHSMEPQLR	AAFTVSLDPGPLEQFPHSM[15.9949]EPQLR	24	895.111	3	2682.32	1	4.023e-06	1	72630	19M(15.9949)		TRUE	sp|Q9UKD2|MRT4_HUMAN	Q9UKD2	MRT4_HUMAN	MRTO4	mRNA turnover protein 4 homolog
AAFVLPEFAR		10	560.811	2	1119.6	1	0.0001499	2	277686			TRUE	sp|P19623|SPEE_HUMAN	P19623	SPEE_HUMAN	SRM	Spermidine synthase
AAFYHQPWAQEAVGR		15	577.618	3	1729.82	0.9977	0.002576	1	18883.1			TRUE	sp|Q92925|SMRD2_HUMAN	Q92925	SMRD2_HUMAN	SMARCD2	SWI/SNF-related matrix-associated actin-dependent regulator of chromatin subfamily D member 2
AAGAEPDSILKPELLSAIEK		20	684.712	3	2051.11	1	4.305e-11	1	74672.8			TRUE	sp|Q9BZV1|UBXN6_HUMAN	Q9BZV1	UBXN6_HUMAN	UBXN6	UBX domain-containing protein 6
AAGAGMISK		9	805.424	1	804.414	0.9917	0.003477	1	44020.8			TRUE	sp|Q96D46|NMD3_HUMAN	Q96D46	NMD3_HUMAN	NMD3	60S ribosomal export protein NMD3
AAGALLNGPPQFSTAPEIK		19	941.507	2	1881	1	5.776e-11	5	198771			TRUE	sp|O75175|CNOT3_HUMAN	O75175	CNOT3_HUMAN	CNOT3	CCR4-NOT transcription complex subunit 3
AAGASDVVLYK		11	547.298	2	1092.58	0.9992	0.007424	1	59889.4			TRUE	sp|Q9NSD9|SYFB_HUMAN	Q9NSD9	SYFB_HUMAN	FARSB	Phenylalanine--tRNA ligase beta subunit
AAGCCGVK	n[42.0106]AAGC[57.0215]C[57.0215]GVK	8	864.37	1	863.36	0.9741	0.04164	1		4C(57.0215), 5C(57.0215), N-term(42.0106)		FALSE	sp|Q9Y4X0|AMMR1_HUMAN	Q9Y4X0	AMMR1_HUMAN	AMMECR1	AMME syndrome candidate gene 1 protein	AMMECR1L	sp|Q6DCA0|AMERL_HUMAN
AAGCDFTNVVK	AAGC[57.0215]DFTNVVK	11	591.285	2	1180.55	1	1.935e-05	1	256389	4C(57.0215)		TRUE	sp|P52758|RIDA_HUMAN	P52758	RIDA_HUMAN	RIDA	2-iminobutanoate/2-iminopropanoate deaminase
AAGCNIPVASVAAGFPAGQTHLK	AAGC[57.0215]NIPVASVAAGFPAGQTHLK	23	746.388	3	2236.14	1	4.227e-07	1	68215.1	4C(57.0215)		TRUE	sp|Q9Y315|DEOC_HUMAN	Q9Y315	DEOC_HUMAN	DERA	Deoxyribose-phosphate aldolase
AAGDGDVK	n[42.0106]AAGDGDVK	8	774.363	1	773.354	0.9042	0.1306	1	46369.1	N-term(42.0106)		TRUE	sp|O15173|PGRC2_HUMAN	O15173	PGRC2_HUMAN	PGRMC2	Membrane-associated progesterone receptor component 2
AAGDTTVIENSDVSPETESSEK		22	1133.51	2	2265.02	1	2e-14	1	190950			TRUE	sp|Q86UP2|KTN1_HUMAN	Q86UP2	KTN1_HUMAN	KTN1	Kinectin
AAGEVLEPANLLAEEK		16	827.438	2	1652.86	1	1.52e-05	2	186059			TRUE	sp|Q9Y5K8|VATD_HUMAN	Q9Y5K8	VATD_HUMAN	ATP6V1D	V-type proton ATPase subunit D
AAGFSSSTTSTSWEGNR		17	873.39	2	1744.76	1	6.43e-09	2	26718.9			TRUE	sp|Q7Z478|DHX29_HUMAN	Q7Z478	DHX29_HUMAN	DHX29	ATP-dependent RNA helicase DHX29
AAGGDHGSPDSYR	n[42.0106]AAGGDHGSPDSYR	13	666.284	2	1330.55	1	2.877e-06	3	215685	N-term(42.0106)		TRUE	sp|P30566|PUR8_HUMAN	P30566	PUR8_HUMAN	ADSL	Adenylosuccinate lyase
AAGGFTHDELLK		12	629.825	2	1257.63	1	6.93e-07	1	148535			TRUE	sp|P56182|RRP1_HUMAN	P56182	RRP1_HUMAN	RRP1	Ribosomal RNA processing protein 1 homolog A
AAGGGAK		7	531.289	1	530.279	0.9836	0.0101	1				TRUE	sp|Q96G23|CERS2_HUMAN	Q96G23	CERS2_HUMAN	CERS2	Ceramide synthase 2	PLPPR3	sp|Q6T4P5|PLPR3_HUMAN
AAGGGGSCDPLAPAGVPCAFSPHSQAYFALASTDGHLR	n[42.0106]AAGGGGSC[57.0215]DPLAPAGVPC[57.0215]AFSPHSQAYFALASTDGHLR	38	1271.59	3	3811.75	1	6.649e-08	2	20589.5	18C(57.0215), 8C(57.0215), N-term(42.0106)		TRUE	sp|Q15061|WDR43_HUMAN	Q15061	WDR43_HUMAN	WDR43	WD repeat-containing protein 43
AAGGIELFVGGIGPDGHIAFNEPGSSLVSR		30	1462.75	2	2923.48	0.9547	0.1969	1	7625.96			TRUE	sp|P46926|GNPI1_HUMAN	P46926	GNPI1_HUMAN	GNPDA1	Glucosamine-6-phosphate isomerase 1
AAGGIELFVGGIGPDGHIAFNEPGSSLVSR		30	975.501	3	2923.49	1	9.5e-12	3	272142			TRUE	sp|P46926|GNPI1_HUMAN	P46926	GNPI1_HUMAN	GNPDA1	Glucosamine-6-phosphate isomerase 1
AAGGSGVGGK	n[42.0106]AAGGSGVGGK	10	802.405	1	801.397	0.9533	0.05842	1		N-term(42.0106)		TRUE	sp|Q9NZM5|NOP53_HUMAN	Q9NZM5	NOP53_HUMAN	NOP53	Ribosome biogenesis protein NOP53
AAGIDEQENWHEGK		14	792.358	2	1582.7	0.9999	0.001075	1	118120			TRUE	sp|P28838|AMPL_HUMAN	P28838	AMPL_HUMAN	LAP3	Cytosol aminopeptidase
AAGIEIQK		8	829.478	1	828.469	0.9463	0.06546	1	69081.2			TRUE	sp|Q99459|CDC5L_HUMAN	Q99459	CDC5L_HUMAN	CDC5L	Cell division cycle 5-like protein
AAGIIHLGATSCYVGDNTDLIILR	AAGIIHLGATSC[57.0215]YVGDNTDLIILR	24	848.448	3	2542.32	1	3.7e-13	1	45310.2	12C(57.0215)		TRUE	sp|P30566|PUR8_HUMAN	P30566	PUR8_HUMAN	ADSL	Adenylosuccinate lyase
AAGLAAK		7	601.367	1	600.359	0.9766	0.0341	1	75008			TRUE	sp|Q86X53|ERIC1_HUMAN	Q86X53	ERIC1_HUMAN	ERICH1	Glutamate-rich protein 1	INSIG1	sp|O15503|INSI1_HUMAN
AAGLATMISTMRPDIDNMDEYVR		23	857.406	3	2569.19	1	2.693e-10	3	238619			TRUE	sp|O75533|SF3B1_HUMAN	O75533	SF3B1_HUMAN	SF3B1	Splicing factor 3B subunit 1
AAGLATMISTMRPDIDNMDEYVR	AAGLATMISTM[15.9949]RPDIDNMDEYVR	23	862.738	3	2585.19	1	4.787e-07	1	44074.6	11M(15.9949)		TRUE	sp|O75533|SF3B1_HUMAN	O75533	SF3B1_HUMAN	SF3B1	Splicing factor 3B subunit 1
AAGLATMISTMRPDIDNMDEYVR	AAGLATM[15.9949]ISTMRPDIDNMDEYVR	23	862.738	3	2585.19	1	3.943e-09	1	34485.1	7M(15.9949)		TRUE	sp|O75533|SF3B1_HUMAN	O75533	SF3B1_HUMAN	SF3B1	Splicing factor 3B subunit 1
AAGLGELGAALLQLVR		16	776.464	2	1550.91	1	4.212e-08	1	36352.8			TRUE	sp|P11474|ERR1_HUMAN	P11474	ERR1_HUMAN	ESRRA	Steroid hormone receptor ERR1
AAGLGELGAALLQLVR		16	517.979	3	1550.91	0.9945	0.01914	1				TRUE	sp|P11474|ERR1_HUMAN	P11474	ERR1_HUMAN	ESRRA	Steroid hormone receptor ERR1
AAGLPVK		7	655.414	1	654.406	0.8837	0.1597	1	55686.4			TRUE	sp|P07199|CENPB_HUMAN	P07199	CENPB_HUMAN	CENPB	Major centromere autoantigen B
AAGLVSDLDADSGLTLSR		18	880.955	2	1759.89	1	5.715e-07	2	81315.5			TRUE	sp|Q9BW92|SYTM_HUMAN	Q9BW92	SYTM_HUMAN	TARS2	Threonine--tRNA ligase, mitochondrial
AAGMNMEEEEELQQNLWGLK		20	774.024	3	2319.05	1	1.617e-08	1	36828.2			TRUE	sp|Q13144|EI2BE_HUMAN	Q13144	EI2BE_HUMAN	EIF2B5	Translation initiation factor eIF-2B subunit epsilon
AAGNESFR		8	851.401	1	850.39	0.9334	0.0699	1	83049.6			TRUE	sp|Q15785|TOM34_HUMAN	Q15785	TOM34_HUMAN	TOMM34	Mitochondrial import receptor subunit TOM34
AAGPLLTDECR	AAGPLLTDEC[57.0215]R	11	601.795	2	1201.57	1	9.115e-05	3	336606	10C(57.0215)		TRUE	sp|Q9BQ69|MACD1_HUMAN	Q9BQ69	MACD1_HUMAN	MACROD1	ADP-ribose glycohydrolase MACROD1
AAGPSLSHTSGGTQSK		16	743.368	2	1484.72	1	1.347e-05	2	93793.4			TRUE	sp|P27694|RFA1_HUMAN	P27694	RFA1_HUMAN	RPA1	Replication protein A 70 kDa DNA-binding subunit
AAGPSLSHTSGGTQSK		16	495.914	3	1484.71	0.9614	0.08404	1	57100.9			TRUE	sp|P27694|RFA1_HUMAN	P27694	RFA1_HUMAN	RPA1	Replication protein A 70 kDa DNA-binding subunit
AAGSGELGVTMK		12	560.787	2	1119.55	0.9933	0.02873	1	92197.8			TRUE	sp|O75369|FLNB_HUMAN	O75369	FLNB_HUMAN	FLNB	Filamin-B
AAGSGELGVTMK	AAGSGELGVTM[15.9949]K	12	568.784	2	1135.55	0.9999	0.0009782	1	91479.6	11M(15.9949)		TRUE	sp|O75369|FLNB_HUMAN	O75369	FLNB_HUMAN	FLNB	Filamin-B
AAGSPHLTLEFCNYPSSMR	AAGSPHLTLEFC[57.0215]NYPSSMR	19	713.331	3	2136.97	1	5.676e-08	2	46150	12C(57.0215)		TRUE	sp|Q96GM8|TOE1_HUMAN	Q96GM8	TOE1_HUMAN	TOE1	Target of EGR1 protein 1
AAGTAAALAFLSQESR	n[42.0106]AAGTAAALAFLSQESR	16	803.415	2	1604.82	1	6.429e-11	3	1.62796e+06	N-term(42.0106)		TRUE	sp|O75607|NPM3_HUMAN	O75607	NPM3_HUMAN	NPM3	Nucleoplasmin-3
AAGTDGSDFQHR		12	631.281	2	1260.55	0.9999	0.001784	2	208301			TRUE	sp|Q8N5M9|JAGN1_HUMAN	Q8N5M9	JAGN1_HUMAN	JAGN1	Protein jagunal homolog 1
AAGTEGPFQEVDGVATTR		18	903.437	2	1804.86	1	4.996e-06	1				TRUE	sp|P10586|PTPRF_HUMAN	P10586	PTPRF_HUMAN	PTPRF	Receptor-type tyrosine-protein phosphatase F
AAGTLYTYPENWR	n[42.0106]AAGTLYTYPENWR	13	792.378	2	1582.74	1	1.01e-07	3	4401267	N-term(42.0106)		TRUE	sp|P26641|EF1G_HUMAN	P26641	EF1G_HUMAN	EEF1G	Elongation factor 1-gamma
AAGTSSYWEDLRK	n[42.0106]AAGTSSYWEDLRK	13	763.368	2	1524.72	1	1.831e-09	1	120083	N-term(42.0106)		TRUE	sp|O95249|GOSR1_HUMAN	O95249	GOSR1_HUMAN	GOSR1	Golgi SNAP receptor complex member 1
AAGVEAAAEVAATEIK	n[42.0106]AAGVEAAAEVAATEIK	16	771.904	2	1541.8	1	1.862e-09	5	3566566	N-term(42.0106)		TRUE	sp|P52272|HNRPM_HUMAN	P52272	HNRPM_HUMAN	HNRNPM	Heterogeneous nuclear ribonucleoprotein M
AAGVLEGALGPHVVTNLYLYPIK		23	1198.17	2	2394.33	1	0.0001749	2	71216.9			TRUE	sp|Q96EN8|MOCOS_HUMAN	Q96EN8	MOCOS_HUMAN	MOCOS	Molybdenum cofactor sulfurase
AAGVLEGALGPHVVTNLYLYPIK		23	799.118	3	2394.33	1	1e-14	5	198622			TRUE	sp|Q96EN8|MOCOS_HUMAN	Q96EN8	MOCOS_HUMAN	MOCOS	Molybdenum cofactor sulfurase
AAGVNVEPFWPGLFAK		16	851.951	2	1701.89	1	1.046e-09	8	13669042			TRUE	sp|P05386|RLA1_HUMAN	P05386	RLA1_HUMAN	RPLP1	60S acidic ribosomal protein P1
AAGYDLYSAYDYTIPPMEK		19	1084.5	2	2166.98	1	4.52e-12	4	1.13893e+06			TRUE	sp|P33316|DUT_HUMAN	P33316	DUT_HUMAN	DUT	Deoxyuridine 5'-triphosphate nucleotidohydrolase, mitochondrial
[truncated: 58,047 more rows]

## Sheet: c
Peptide Sequence	Modified Sequence	Peptide Length	M/Z	Charge	Observed Mass	Probability	Expectation	Spectral Count	Intensity	Assigned Modifications	Observed Modifications	Is Unique	Protein	Protein ID	Entry Name	Gene	Protein Description	Mapped Genes	Mapped Proteins
[truncated: 58,096 more rows]

[truncated: 1 more sheets: d]
