# Supplementary material for: Fast Quantitative Analysis of timsTOF PASEF Data with MSFragger and IonQuant
Source: Mol Cell Proteomics. 2020 Nov 25;19(9):1575–85. doi: 10.1074/mcp.TIR120.002048 (PMC7996969; doi:10.1074/mcp.TIR120.002048)
Supplement: Supplementary file 1 [file mmc1.zip › mmc1/159579_1_supp_534569_q22twy.xlsx]

## Sheet: Table legend
Table S2. Identified proteins from MSFragger tryptic search. exp_1 corresponds to the first run. exp_2 corresponds to the second run. exp_3 corresponds to the third run. exp_4 corresponds to the forth run.
Column annotations:
Protein Group:	protein group ID
SubGroup:	protein subgroup ID
Protein:	identified protein
Protein ID:	protein ID
Entry Name:	protein name
Gene Names:	gene name
Protein Length:	protein length
Coverage:	coverage by identified peptides
Organism:	organism name
Protein Existence:	protein existence evidence
Description:	protein description
Protein Probability:	ProteinProphet probability
Top Peptide Probability:	the bese peptide probability of this protein
Unique Stripped Peptides:	number of unique peptides
Summarized Total Spectral Count:	total number of identified spectra
Summarized Unique Spectral Count:	number of spectra belonging to unique peptides
Summarized Razor Spectral Count:	number of spectra belonging to razor peptides
exp_1 Total Spectral Count:	total number of identified spectra from exp 1
exp_1 Unique Spectral Count:	number of spectra belonging to unique peptides from exp 1
exp_1 Razor Spectral Count:	number of spectra belonging to razor peptides from exp 1
exp_1 Total Intensity:	label free quantification intensity using all peptides from exp 1
exp_1 Unique Intensity:	label free quantification intensity using unique peptides from exp 1
exp_1 Razor Intensity:	label free quantification intensity using razor peptides from exp 1
exp_2 Total Spectral Count:	total number of identified spectra from exp 2
exp_2 Unique Spectral Count:	number of spectra belonging to unique peptides from exp 2
exp_2 Razor Spectral Count:	number of spectra belonging to razor peptides from exp 2
exp_2 Total Intensity:	label free quantification intensity using all peptides from exp 2
exp_2 Unique Intensity:	label free quantification intensity using unique peptides from exp 2
exp_2 Razor Intensity:	label free quantification intensity using razor peptides from exp 2
exp_3 Total Spectral Count:	total number of identified spectra from exp 3
exp_3 Unique Spectral Count:	number of spectra belonging to unique peptides from exp 3
exp_3 Razor Spectral Count:	number of spectra belonging to razor peptides from exp 3
exp_3 Total Intensity:	label free quantification intensity using all peptides from exp 3
exp_3 Unique Intensity:	label free quantification intensity using unique peptides from exp 3
exp_3 Razor Intensity:	label free quantification intensity using razor peptides from exp 3
exp_4 Total Spectral Count:	total number of identified spectra from exp 4
exp_4 Unique Spectral Count:	number of spectra belonging to unique peptides from exp 4
exp_4 Razor Spectral Count:	number of spectra belonging to razor peptides from exp 4
exp_4 Total Intensity:	label free quantification intensity using all peptides from exp 4
exp_4 Unique Intensity:	label free quantification intensity using unique peptides from exp 4
exp_4 Razor Intensity:	label free quantification intensity using razor peptides from exp 4
Indistinguishable Proteins:	proteins that cannot be distinguished from this one

## Sheet: Table
Protein Group	SubGroup	Protein	Protein ID	Entry Name	Gene Names	Protein Length	Coverage	Organism	Protein Existence	Description	Protein Probability	Top Peptide Probability	Unique Stripped Peptides	Summarized Total Spectral Count	Summarized Unique Spectral Count	Summarized Razor Spectral Count	exp_1 Total Spectral Count	exp_1 Unique Spectral Count	exp_1 Razor Spectral Count	exp_1 Total Intensity	exp_1 Unique Intensity	exp_1 Razor Intensity	exp_2 Total Spectral Count	exp_2 Unique Spectral Count	exp_2 Razor Spectral Count	exp_2 Total Intensity	exp_2 Unique Intensity	exp_2 Razor Intensity	exp_3 Total Spectral Count	exp_3 Unique Spectral Count	exp_3 Razor Spectral Count	exp_3 Total Intensity	exp_3 Unique Intensity	exp_3 Razor Intensity	exp_4 Total Spectral Count	exp_4 Unique Spectral Count	exp_4 Razor Spectral Count	exp_4 Total Intensity	exp_4 Unique Intensity	exp_4 Razor Intensity	Indistinguishable Proteins
7	a	sp|A0A0B4J2D5|GAL3B_HUMAN	A0A0B4J2D5	GAL3B_HUMAN	GATD3B	268	43	Homo sapiens OX=9606	1:Experimental evidence at protein level	Glutamine amidotransferase-like class 1 domain-containing protein 3B, mitochondrial	1	0.999	8	62	62	62	14	14	14	1.13305e+06	1.13305e+06	1.13305e+06	15	15	15	1.12832e+06	1.12832e+06	1.12832e+06	16	16	16	1.05335e+06	1.05335e+06	1.05335e+06	17	17	17	1.02103e+06	1.02103e+06	1.02103e+06	sp|P0DPI2|GAL3A_HUMAN
8	a	sp|A0A0U1RRL7|MMPOS_HUMAN	A0A0U1RRL7	MMPOS_HUMAN	MMP24OS	71	74	Homo sapiens OX=9606	1:Experimental evidence at protein level	Protein MMP24	1	0.999	2	8	8	8	2	2	2	89566.2	89566.2	89566.2	3	3	3	79702.9	79702.9	79702.9	2	2	2	100219	100219	100219	1	1	1
9	a	sp|A0AV96|RBM47_HUMAN	A0AV96	RBM47_HUMAN	RBM47	593	29	Homo sapiens OX=9606	1:Experimental evidence at protein level	RNA-binding protein 47	1	0.999	12	70	67	70	16	15	16	545090	545090	545090	14	13	14	595222	595222	595222	20	19	20	631530	631530	631530	20	20	20	556644	556644	556644
10	a	sp|A0AVF1|IFT56_HUMAN	A0AVF1	IFT56_HUMAN	TTC26	554	6	Homo sapiens OX=9606	2:Experimental evidence at transcript level	Intraflagellar transport protein 56	1	0.999	3	6	6	6	2	2	2	65197.3	65197.3	65197.3	1	1	1	68047.9	68047.9	68047.9	2	2	2	71635.9	71635.9	71635.9	1	1	1	68679.9	68679.9	68679.9
11	a	sp|A0AVT1|UBA6_HUMAN	A0AVT1	UBA6_HUMAN	UBA6	1052	40	Homo sapiens OX=9606	1:Experimental evidence at protein level	Ubiquitin-like modifier-activating enzyme 6	1	0.999	31	132	132	132	36	36	36	471590	471590	471590	33	33	33	470155	470155	470155	32	32	32	524678	524678	524678	31	31	31	502630	502630	502630
12	a	sp|A0JLT2|MED19_HUMAN	A0JLT2	MED19_HUMAN	MED19	244	25	Homo sapiens OX=9606	1:Experimental evidence at protein level	Mediator of RNA polymerase II transcription subunit 19	1	0.999	3	14	14	14	4	4	4	92127.9	92127.9	92127.9	2	2	2	91332.1	91332.1	91332.1	5	5	5	84029.4	84029.4	84029.4	3	3	3	90254	90254	90254
13	a	sp|A0MZ66|SHOT1_HUMAN	A0MZ66	SHOT1_HUMAN	SHTN1	631	35	Homo sapiens OX=9606	1:Experimental evidence at protein level	Shootin-1	1	0.999	20	99	99	99	27	27	27	788141	788141	788141	26	26	26	750131	750131	750131	24	24	24	817529	817529	817529	22	22	22	813633	813633	813633
14	a	sp|A0PJW6|TM223_HUMAN	A0PJW6	TM223_HUMAN	TMEM223	202	25	Homo sapiens OX=9606	1:Experimental evidence at protein level	Transmembrane protein 223	1	0.999	4	11	11	11	2	2	2	101796	101796	101796	2	2	2	75987.2	75987.2	75987.2	3	3	3	116981	116981	116981	4	4	4	107721	107721	107721
15	a	sp|A1L0T0|ILVBL_HUMAN	A1L0T0	ILVBL_HUMAN	ILVBL	632	44	Homo sapiens OX=9606	1:Experimental evidence at protein level	Acetolactate synthase-like protein	1	0.999	17	113	113	113	28	28	28	788075	788075	788075	25	25	25	874288	874288	874288	30	30	30	867099	867099	867099	30	30	30	765321	765321	765321
16	a	sp|A1L170|CA226_HUMAN	A1L170	CA226_HUMAN	C1orf226	272	19	Homo sapiens OX=9606	1:Experimental evidence at protein level	Uncharacterized protein C1orf226	1	0.999	3	12	12	12	3	3	3	156791	156791	156791	4	4	4	157539	157539	157539	3	3	3	165458	165458	165458	2	2	2	168636	168636	168636
17	a	sp|A1X283|SPD2B_HUMAN	A1X283	SPD2B_HUMAN	SH3PXD2B	911	11	Homo sapiens OX=9606	1:Experimental evidence at protein level	SH3 and PX domain-containing protein 2B	1	0.999	6	25	25	25	7	7	7	361793	361793	361793	4	4	4	1.30748e+06	1.30748e+06	1.30748e+06	7	7	7	1.26869e+06	1.26869e+06	1.26869e+06	7	7	7	1.21541e+06	1.21541e+06	1.21541e+06
18	a	sp|A2RRP1|NBAS_HUMAN	A2RRP1	NBAS_HUMAN	NBAS	2371	15	Homo sapiens OX=9606	1:Experimental evidence at protein level	Neuroblastoma-amplified sequence	1	0.999	27	75	75	75	20	20	20	167142	167142	167142	15	15	15	175581	175581	175581	20	20	20	173415	173415	173415	20	20	20	163997	163997	163997
19	a	sp|A2RTX5|SYTC2_HUMAN	A2RTX5	SYTC2_HUMAN	TARSL2	802	10	Homo sapiens OX=9606	1:Experimental evidence at protein level	Threonine--tRNA ligase 2, cytoplasmic	1	0.999	5	16	4	4	4	1	1	210219			5	1	1	203341	23949.2	23949.2	2	0	0	176442			5	2	2	161522	23485.4	23485.4
20	a	sp|A3KMH1|VWA8_HUMAN	A3KMH1	VWA8_HUMAN	VWA8	1905	16	Homo sapiens OX=9606	1:Experimental evidence at protein level	von Willebrand factor A domain-containing protein 8	1	0.999	23	58	58	58	15	15	15	226865	226865	226865	16	16	16	236980	236980	236980	12	12	12	242126	242126	242126	15	15	15	235500	235500	235500
21	a	sp|A3KN83|SBNO1_HUMAN	A3KN83	SBNO1_HUMAN	SBNO1	1393	23	Homo sapiens OX=9606	1:Experimental evidence at protein level	Protein strawberry notch homolog 1	1	0.999	22	116	106	116	28	26	28	692737	692737	692737	34	32	34	690186	690186	690186	29	26	29	723485	723485	723485	25	22	25	517864	517864	517864
22	a	sp|A4D1E9|GTPBA_HUMAN	A4D1E9	GTPBA_HUMAN	GTPBP10	387	30	Homo sapiens OX=9606	1:Experimental evidence at protein level	GTP-binding protein 10	1	0.999	9	42	42	42	14	14	14	227332	227332	227332	11	11	11	241432	241432	241432	8	8	8	241885	241885	241885	9	9	9	237018	237018	237018
23	a	sp|A4D1P6|WDR91_HUMAN	A4D1P6	WDR91_HUMAN	WDR91	747	8	Homo sapiens OX=9606	1:Experimental evidence at protein level	WD repeat-containing protein 91	1	0.999	4	5	5	5	0	0	0				0	0	0				3	3	3	36514.5	36514.5	36514.5	2	2	2	34193.8	34193.8	34193.8
24	a	sp|A5D8V6|VP37C_HUMAN	A5D8V6	VP37C_HUMAN	VPS37C	355	14	Homo sapiens OX=9606	1:Experimental evidence at protein level	Vacuolar protein sorting-associated protein 37C	1	0.999	3	30	30	30	8	8	8	148788	148788	148788	7	7	7	130753	130753	130753	9	9	9	156410	156410	156410	6	6	6	125076	125076	125076
25	a	sp|A5PLN9|TPC13_HUMAN	A5PLN9	TPC13_HUMAN	TRAPPC13	417	15	Homo sapiens OX=9606	1:Experimental evidence at protein level	Trafficking protein particle complex subunit 13	1	0.999	5	14	14	14	2	2	2	118284	118284	118284	7	7	7	324634	324634	324634	2	2	2	70161.7	70161.7	70161.7	3	3	3	452876	452876	452876
26	a	sp|A5YKK6|CNOT1_HUMAN	A5YKK6	CNOT1_HUMAN	CNOT1	2376	23	Homo sapiens OX=9606	1:Experimental evidence at protein level	CCR4-NOT transcription complex subunit 1	1	0.999	40	194	194	194	45	45	45	1.09785e+06	1.09785e+06	1.09785e+06	51	51	51	1.98426e+06	1.98426e+06	1.98426e+06	52	52	52	1.83412e+06	1.83412e+06	1.83412e+06	46	46	46	1307020	1307020	1307020
27	a	sp|A6ND36|FA83G_HUMAN	A6ND36	FA83G_HUMAN	FAM83G	823	8	Homo sapiens OX=9606	1:Experimental evidence at protein level	Protein FAM83G	1	0.999	4	14	14	14	3	3	3	84919.8	84919.8	84919.8	4	4	4	78897.5	78897.5	78897.5	3	3	3	81986.4	81986.4	81986.4	4	4	4	72904.9	72904.9	72904.9
28	a	sp|A6NDG6|PGP_HUMAN	A6NDG6	PGP_HUMAN	PGP	321	36	Homo sapiens OX=9606	1:Experimental evidence at protein level	Glycerol-3-phosphate phosphatase	1	0.999	9	82	82	82	23	23	23	1.1349e+06	1.1349e+06	1.1349e+06	16	16	16	1.05213e+06	1.05213e+06	1.05213e+06	23	23	23	1.11835e+06	1.11835e+06	1.11835e+06	20	20	20	1.10805e+06	1.10805e+06	1.10805e+06
29	a	sp|A6NDU8|CE051_HUMAN	A6NDU8	CE051_HUMAN	C5orf51	294	41	Homo sapiens OX=9606	1:Experimental evidence at protein level	UPF0600 protein C5orf51	1	0.999	8	50	50	50	11	11	11	483402	483402	483402	11	11	11	465338	465338	465338	15	15	15	586479	586479	586479	13	13	13	530573	530573	530573
30	a	sp|A6NED2|RCCD1_HUMAN	A6NED2	RCCD1_HUMAN	RCCD1	376	21	Homo sapiens OX=9606	1:Experimental evidence at protein level	RCC1 domain-containing protein 1	1	0.999	4	11	11	11	3	3	3	45896.7	45896.7	45896.7	2	2	2	47079.7	47079.7	47079.7	3	3	3	42975.2	42975.2	42975.2	3	3	3	46902.1	46902.1	46902.1
31	a	sp|A6NFI3|ZN316_HUMAN	A6NFI3	ZN316_HUMAN	ZNF316	1004	5	Homo sapiens OX=9606	1:Experimental evidence at protein level	Zinc finger protein 316	1	0.999	3	4	4	4	0	0	0				1	1	1				1	1	1	19903.2	19903.2	19903.2	2	2	2	22880.6	22880.6	22880.6
32	a	sp|A6NHR9|SMHD1_HUMAN	A6NHR9	SMHD1_HUMAN	SMCHD1	2005	16	Homo sapiens OX=9606	1:Experimental evidence at protein level	Structural maintenance of chromosomes flexible hinge domain-containing protein 1	1	0.999	22	74	74	74	15	15	15	455530	455530	455530	19	19	19	423367	423367	423367	21	21	21	444525	444525	444525	19	19	19	447193	447193	447193
33	a	sp|A6NHX0|CAST2_HUMAN	A6NHX0	CAST2_HUMAN	CASTOR2	329	23	Homo sapiens OX=9606	1:Experimental evidence at protein level	Cytosolic arginine sensor for mTORC1 subunit 2	1	0.999	5	24	24	24	6	6	6	193810	193810	193810	8	8	8	173829	173829	173829	5	5	5	194432	194432	194432	5	5	5	120878	120878	120878
34	a	sp|A6NKF1|SAC31_HUMAN	A6NKF1	SAC31_HUMAN	SAC3D1	404	12	Homo sapiens OX=9606	1:Experimental evidence at protein level	SAC3 domain-containing protein 1	1	0.999	3	10	10	10	2	2	2	102105	102105	102105	3	3	3	95722.2	95722.2	95722.2	2	2	2	98167	98167	98167	3	3	3	93740.2	93740.2	93740.2
35	a	sp|A7E2V4|ZSWM8_HUMAN	A7E2V4	ZSWM8_HUMAN	ZSWIM8	1837	8	Homo sapiens OX=9606	1:Experimental evidence at protein level	Zinc finger SWIM domain-containing protein 8	1	0.999	10	21	21	21	5	5	5	88712.5	88712.5	88712.5	6	6	6	84292.3	84292.3	84292.3	4	4	4	55839.4	55839.4	55839.4	6	6	6	82559.1	82559.1	82559.1
36	a	sp|A8MWD9|RUXGL_HUMAN	A8MWD9	RUXGL_HUMAN	SNRPGP15	76	35	Homo sapiens OX=9606	5:Protein uncertain	Putative small nuclear ribonucleoprotein G-like protein 15	1	0.999	4	23	23	23	5	5	5	922257	922257	922257	7	7	7	1.07112e+06	1.07112e+06	1.07112e+06	5	5	5	1.30654e+06	1.30654e+06	1.30654e+06	6	6	6	1.2946e+06	1.2946e+06	1.2946e+06	sp|P62308|RUXG_HUMAN
37	a	sp|A8MXV4|NUD19_HUMAN	A8MXV4	NUD19_HUMAN	NUDT19	375	24	Homo sapiens OX=9606	1:Experimental evidence at protein level	Nucleoside diphosphate-linked moiety X motif 19	1	0.999	5	11	11	11	2	2	2	91996.6	91996.6	91996.6	4	4	4	101789	101789	101789	3	3	3	89984.3	89984.3	89984.3	2	2	2	88638.8	88638.8	88638.8
38	a	sp|E9PAV3|NACAM_HUMAN	E9PAV3	NACAM_HUMAN	NACA	2078	48	Homo sapiens OX=9606	1:Experimental evidence at protein level	Nascent polypeptide-associated complex subunit alpha, muscle-specific form	1	0.999	7	115	95	115	30	26	30	9088159	7.908e+06	9088159	34	27	34	8823471	7560641	8823471	24	19	24	8768241	7669375	8768241	27	23	27	8532345	7.40218e+06	8532345	sp|Q13765|NACA_HUMAN
39	a	sp|E9PRG8|CK098_HUMAN	E9PRG8	CK098_HUMAN	C11orf98	123	35	Homo sapiens OX=9606	4:Protein predicted	Uncharacterized protein C11orf98	1	0.999	5	19	11	11	5	3	3	301109	250495	250495	4	3	3	247400	199204	199204	5	3	3	309255	254645	254645	5	2	2	262266	212466	212466
40	a	sp|L0R6Q1|S35U4_HUMAN	L0R6Q1	S35U4_HUMAN	SLC35A4	103	29	Homo sapiens OX=9606	3:Protein inferred from homology	SLC35A4 upstream open reading frame protein	1	0.999	3	21	21	21	3	3	3	406390	406390	406390	7	7	7	475265	475265	475265	4	4	4	514596	514596	514596	7	7	7	451775	451775	451775
41	a	sp|O00115|DNS2A_HUMAN	O00115	DNS2A_HUMAN	DNASE2	360	15	Homo sapiens OX=9606	1:Experimental evidence at protein level	Deoxyribonuclease-2-alpha	1	0.999	5	19	19	19	4	4	4	228155	228155	228155	5	5	5	221552	221552	221552	6	6	6	230517	230517	230517	4	4	4	220206	220206	220206
42	a	sp|O00116|ADAS_HUMAN	O00116	ADAS_HUMAN	AGPS	658	53	Homo sapiens OX=9606	1:Experimental evidence at protein level	Alkyldihydroxyacetonephosphate synthase, peroxisomal	1	0.999	22	179	179	179	48	48	48	1.15822e+06	1.15822e+06	1.15822e+06	43	43	43	1.10442e+06	1.10442e+06	1.10442e+06	46	46	46	1.15203e+06	1.15203e+06	1.15203e+06	42	42	42	1148360	1148360	1148360
43	a	sp|O00151|PDLI1_HUMAN	O00151	PDLI1_HUMAN	PDLIM1	329	67	Homo sapiens OX=9606	1:Experimental evidence at protein level	PDZ and LIM domain protein 1	1	0.999	13	85	85	85	23	23	23	963950	963950	963950	16	16	16	991658	991658	991658	24	24	24	1019762	1019762	1019762	22	22	22	1.0403e+06	1.0403e+06	1.0403e+06
44	a	sp|O00161|SNP23_HUMAN	O00161	SNP23_HUMAN	SNAP23	211	67	Homo sapiens OX=9606	1:Experimental evidence at protein level	Synaptosomal-associated protein 23	1	0.999	12	45	45	45	11	11	11	476230	476230	476230	11	11	11	267328	267328	267328	11	11	11	475320	475320	475320	12	12	12	495921	495921	495921
45	a	sp|O00165|HAX1_HUMAN	O00165	HAX1_HUMAN	HAX1	279	48	Homo sapiens OX=9606	1:Experimental evidence at protein level	HCLS1-associated protein X-1	1	0.999	8	47	47	47	14	14	14	379944	379944	379944	11	11	11	368557	368557	368557	12	12	12	387430	387430	387430	10	10	10	360645	360645	360645
46	a	sp|O00170|AIP_HUMAN	O00170	AIP_HUMAN	AIP	330	60	Homo sapiens OX=9606	1:Experimental evidence at protein level	AH receptor-interacting protein	1	0.999	13	102	102	102	23	23	23	1.60765e+06	1.60765e+06	1.60765e+06	28	28	28	1.68547e+06	1.68547e+06	1.68547e+06	28	28	28	1.5328e+06	1.5328e+06	1.5328e+06	23	23	23	1.77275e+06	1.77275e+06	1.77275e+06
47	a	sp|O00178|GTPB1_HUMAN	O00178	GTPB1_HUMAN	GTPBP1	669	17	Homo sapiens OX=9606	1:Experimental evidence at protein level	GTP-binding protein 1	1	0.999	7	32	32	32	6	6	6	313744	313744	313744	9	9	9	314577	314577	314577	8	8	8	295669	295669	295669	9	9	9	438677	438677	438677
48	a	sp|O00193|SMAP_HUMAN	O00193	SMAP_HUMAN	SMAP	183	29	Homo sapiens OX=9606	1:Experimental evidence at protein level	Small acidic protein	1	0.999	5	38	38	38	11	11	11	1.38983e+06	1.38983e+06	1.38983e+06	9	9	9	1.35123e+06	1.35123e+06	1.35123e+06	9	9	9	1.38314e+06	1.38314e+06	1.38314e+06	9	9	9	1.41875e+06	1.41875e+06	1.41875e+06
49	a	sp|O00203|AP3B1_HUMAN	O00203	AP3B1_HUMAN	AP3B1	1094	28	Homo sapiens OX=9606	1:Experimental evidence at protein level	AP-3 complex subunit beta-1	1	0.999	26	108	80	108	36	25	36	558958	558958	558958	27	21	27	343927	343927	343927	23	18	23	477289	477289	477289	22	16	22	528518	528518	528518
50	a	sp|O00220|TR10A_HUMAN	O00220	TR10A_HUMAN	TNFRSF10A	468	10	Homo sapiens OX=9606	1:Experimental evidence at protein level	Tumor necrosis factor receptor superfamily member 10A	1	0.999	3	15	15	15	5	5	5	277244	277244	277244	4	4	4	292471	292471	292471	3	3	3	147294	147294	147294	3	3	3	204209	204209	204209
51	a	sp|O00231|PSD11_HUMAN	O00231	PSD11_HUMAN	PSMD11	422	60	Homo sapiens OX=9606	1:Experimental evidence at protein level	26S proteasome non-ATPase regulatory subunit 11	1	0.999	23	197	194	197	45	45	45	3.18475e+06	3.18475e+06	3.18475e+06	50	49	50	3.32061e+06	3.32061e+06	3.32061e+06	52	51	52	3093696	3093696	3093696	50	49	50	3.40695e+06	3.40695e+06	3.40695e+06
52	a	sp|O00232|PSD12_HUMAN	O00232	PSD12_HUMAN	PSMD12	456	52	Homo sapiens OX=9606	1:Experimental evidence at protein level	26S proteasome non-ATPase regulatory subunit 12	1	0.999	20	152	148	152	41	40	41	2733981	2733981	2733981	40	39	40	2684466	2684466	2684466	37	36	37	2925428	2925428	2925428	34	33	34	2.82786e+06	2.82786e+06	2.82786e+06
53	a	sp|O00244|ATOX1_HUMAN	O00244	ATOX1_HUMAN	ATOX1	68	76	Homo sapiens OX=9606	1:Experimental evidence at protein level	Copper transport protein ATOX1	1	0.999	5	45	45	45	12	12	12	1.41889e+06	1.41889e+06	1.41889e+06	10	10	10	1.21324e+06	1.21324e+06	1.21324e+06	12	12	12	1.34006e+06	1.34006e+06	1.34006e+06	11	11	11	1.36374e+06	1.36374e+06	1.36374e+06
54	a	sp|O00255|MEN1_HUMAN	O00255	MEN1_HUMAN	MEN1	615	14	Homo sapiens OX=9606	1:Experimental evidence at protein level	Menin	1	0.999	6	21	21	21	5	5	5	271948	271948	271948	6	6	6	276239	276239	276239	6	6	6	265515	265515	265515	4	4	4	281075	281075	281075
55	a	sp|O00257|CBX4_HUMAN	O00257	CBX4_HUMAN	CBX4	560	10	Homo sapiens OX=9606	1:Experimental evidence at protein level	E3 SUMO-protein ligase CBX4	1	0.999	3	21	21	21	4	4	4	136615	136615	136615	6	6	6	187197	187197	187197	7	7	7	187100	187100	187100	4	4	4	112072	112072	112072
56	a	sp|O00264|PGRC1_HUMAN	O00264	PGRC1_HUMAN	PGRMC1	195	56	Homo sapiens OX=9606	1:Experimental evidence at protein level	Membrane-associated progesterone receptor component 1	1	0.999	9	48	42	48	10	9	10	2.11245e+06	2.11245e+06	2.11245e+06	11	10	11	2.77974e+06	2.77974e+06	2.77974e+06	15	12	15	2.18321e+06	2.18321e+06	2.18321e+06	12	11	12	2.12293e+06	2.12293e+06	2.12293e+06
57	a	sp|O00268|TAF4_HUMAN	O00268	TAF4_HUMAN	TAF4	1085	7	Homo sapiens OX=9606	1:Experimental evidence at protein level	Transcription initiation factor TFIID subunit 4	1	0.999	6	17	17	17	6	6	6	96859.4	96859.4	96859.4	4	4	4	60465.7	60465.7	60465.7	4	4	4	91571.2	91571.2	91571.2	3	3	3	53886	53886	53886
58	a	sp|O00291|HIP1_HUMAN	O00291	HIP1_HUMAN	HIP1	1037	12	Homo sapiens OX=9606	1:Experimental evidence at protein level	Huntingtin-interacting protein 1	1	0.999	10	19	19	19	5	5	5	82467.9	82467.9	82467.9	5	5	5	122789	122789	122789	4	4	4	51576.7	51576.7	51576.7	5	5	5	121655	121655	121655
59	a	sp|O00299|CLIC1_HUMAN	O00299	CLIC1_HUMAN	CLIC1	241	74	Homo sapiens OX=9606	1:Experimental evidence at protein level	Chloride intracellular channel protein 1	1	0.999	12	214	214	214	51	51	51	8118521	8118521	8118521	53	53	53	8690191	8690191	8690191	49	49	49	8798337	8798337	8798337	61	61	61	8371235	8371235	8371235
60	a	sp|O00303|EIF3F_HUMAN	O00303	EIF3F_HUMAN	EIF3F	357	45	Homo sapiens OX=9606	1:Experimental evidence at protein level	Eukaryotic translation initiation factor 3 subunit F	1	0.999	12	113	113	113	29	29	29	1899623	1899623	1899623	29	29	29	1.91715e+06	1.91715e+06	1.91715e+06	30	30	30	1880083	1880083	1880083	25	25	25	1.92999e+06	1.92999e+06	1.92999e+06
61	a	sp|O00308|WWP2_HUMAN	O00308	WWP2_HUMAN	WWP2	870	11	Homo sapiens OX=9606	1:Experimental evidence at protein level	NEDD4-like E3 ubiquitin-protein ligase WWP2	1	0.999	7	9	7	9	3	2	3	44183.2	44183.2	44183.2	3	2	3	48158.5	48158.5	48158.5	2	2	2	53838.3	53838.3	53838.3	1	1	1	50088.7	50088.7	50088.7
62	a	sp|O00330|ODPX_HUMAN	O00330	ODPX_HUMAN	PDHX	501	32	Homo sapiens OX=9606	1:Experimental evidence at protein level	Pyruvate dehydrogenase protein X component, mitochondrial	1	0.999	14	44	44	44	13	13	13	419069	419069	419069	9	9	9	391199	391199	391199	9	9	9	506373	506373	506373	13	13	13	517913	517913	517913
63	a	sp|O00399|DCTN6_HUMAN	O00399	DCTN6_HUMAN	DCTN6	190	22	Homo sapiens OX=9606	1:Experimental evidence at protein level	Dynactin subunit 6	1	0.999	3	10	10	10	2	2	2	203045	203045	203045	3	3	3	155855	155855	155855	2	2	2	222132	222132	222132	3	3	3	224104	224104	224104
64	a	sp|O00400|ACATN_HUMAN	O00400	ACATN_HUMAN	SLC33A1	549	10	Homo sapiens OX=9606	1:Experimental evidence at protein level	Acetyl-coenzyme A transporter 1	1	0.999	5	22	22	22	7	7	7	150711	150711	150711	4	4	4	117827	117827	117827	4	4	4	191671	191671	191671	7	7	7	174476	174476	174476
65	a	sp|O00401|WASL_HUMAN	O00401	WASL_HUMAN	WASL	505	36	Homo sapiens OX=9606	1:Experimental evidence at protein level	Neural Wiskott-Aldrich syndrome protein	1	0.999	11	56	56	56	14	14	14	326974	326974	326974	14	14	14	315522	315522	315522	13	13	13	302985	302985	302985	15	15	15	280638	280638	280638
66	a	sp|O00408|PDE2A_HUMAN	O00408	PDE2A_HUMAN	PDE2A	941	5	Homo sapiens OX=9606	1:Experimental evidence at protein level	cGMP-dependent 3',5'-cyclic phosphodiesterase	1	0.999	3	7	3	3	1	0	0	49841.2			2	1	1	57262.6			2	1	1	50524.7			2	1	1	44227.4
67	a	sp|O00411|RPOM_HUMAN	O00411	RPOM_HUMAN	POLRMT	1230	21	Homo sapiens OX=9606	1:Experimental evidence at protein level	DNA-directed RNA polymerase, mitochondrial	1	0.999	17	86	86	86	21	21	21	296150	296150	296150	19	19	19	294641	294641	294641	20	20	20	319506	319506	319506	26	26	26	295025	295025	295025
68	a	sp|O00418|EF2K_HUMAN	O00418	EF2K_HUMAN	EEF2K	725	17	Homo sapiens OX=9606	1:Experimental evidence at protein level	Eukaryotic elongation factor 2 kinase	1	0.999	11	45	45	45	10	10	10	220988	220988	220988	11	11	11	223498	223498	223498	11	11	11	234489	234489	234489	13	13	13	211132	211132	211132
69	a	sp|O00421|CCRL2_HUMAN	O00421	CCRL2_HUMAN	CCRL2	344	12	Homo sapiens OX=9606	1:Experimental evidence at protein level	C-C chemokine receptor-like 2	1	0.999	3	4	4	4	0	0	0				2	2	2	67533.7	67533.7	67533.7	1	1	1	58867.7	58867.7	58867.7	1	1	1	64525.7	64525.7	64525.7
70	a	sp|O00442|RTCA_HUMAN	O00442	RTCA_HUMAN	RTCA	366	26	Homo sapiens OX=9606	1:Experimental evidence at protein level	RNA 3'-terminal phosphate cyclase	1	0.999	7	23	23	23	7	7	7	175715	175715	175715	5	5	5	125704	125704	125704	6	6	6	231779	231779	231779	5	5	5	201101	201101	201101
71	a	sp|O00458|IFRD1_HUMAN	O00458	IFRD1_HUMAN	IFRD1	451	19	Homo sapiens OX=9606	1:Experimental evidence at protein level	Interferon-related developmental regulator 1	1	0.999	7	15	15	15	4	4	4	130532	130532	130532	4	4	4	122857	122857	122857	3	3	3	127449	127449	127449	4	4	4	154526	154526	154526
72	a	sp|O00459|P85B_HUMAN	O00459	P85B_HUMAN	PIK3R2	728	16	Homo sapiens OX=9606	1:Experimental evidence at protein level	Phosphatidylinositol 3-kinase regulatory subunit beta	1	0.999	7	23	23	23	9	9	9	130660	130660	130660	5	5	5	119700	119700	119700	5	5	5	115681	115681	115681	4	4	4	126062	126062	126062
73	a	sp|O00461|GOLI4_HUMAN	O00461	GOLI4_HUMAN	GOLIM4	696	24	Homo sapiens OX=9606	1:Experimental evidence at protein level	Golgi integral membrane protein 4	1	0.999	13	59	59	59	15	15	15	415166	415166	415166	14	14	14	485046	485046	485046	17	17	17	496791	496791	496791	13	13	13	445736	445736	445736
74	a	sp|O00462|MANBA_HUMAN	O00462	MANBA_HUMAN	MANBA	879	6	Homo sapiens OX=9606	1:Experimental evidence at protein level	Beta-mannosidase	1	0.999	4	5	5	5	1	1	1	79175.1	79175.1	79175.1	1	1	1	68042.1	68042.1	68042.1	3	3	3	75294.5	75294.5	75294.5	0	0	0
75	a	sp|O00469|PLOD2_HUMAN	O00469	PLOD2_HUMAN	PLOD2	737	15	Homo sapiens OX=9606	1:Experimental evidence at protein level	Procollagen-lysine,2-oxoglutarate 5-dioxygenase 2	1	0.999	8	33	33	33	7	7	7	248458	248458	248458	7	7	7	206998	206998	206998	9	9	9	154056	154056	154056	10	10	10	274937	274937	274937
76	a	sp|O00471|EXOC5_HUMAN	O00471	EXOC5_HUMAN	EXOC5	708	16	Homo sapiens OX=9606	1:Experimental evidence at protein level	Exocyst complex component 5	1	0.999	9	20	20	20	5	5	5				6	6	6	6879.28	6879.28	6879.28	5	5	5	8890.27	8890.27	8890.27	4	4	4	8458.1	8458.1	8458.1
77	a	sp|O00483|NDUA4_HUMAN	O00483	NDUA4_HUMAN	NDUFA4	81	55	Homo sapiens OX=9606	1:Experimental evidence at protein level	Cytochrome c oxidase subunit NDUFA4	1	0.999	5	30	30	30	7	7	7	1.61103e+06	1.61103e+06	1.61103e+06	9	9	9	1.64753e+06	1.64753e+06	1.64753e+06	9	9	9	1.71464e+06	1.71464e+06	1.71464e+06	5	5	5	1.62923e+06	1.62923e+06	1.62923e+06
78	a	sp|O00487|PSDE_HUMAN	O00487	PSDE_HUMAN	PSMD14	310	38	Homo sapiens OX=9606	1:Experimental evidence at protein level	26S proteasome non-ATPase regulatory subunit 14	1	0.999	8	104	104	104	24	24	24	705240	705240	705240	28	28	28	441680	441680	441680	25	25	25	632420	632420	632420	27	27	27	651844	651844	651844
79	a	sp|O00488|ZN593_HUMAN	O00488	ZN593_HUMAN	ZNF593	134	26	Homo sapiens OX=9606	1:Experimental evidence at protein level	Zinc finger protein 593	1	0.999	3	7	7	7	2	2	2	42197.7	42197.7	42197.7	1	1	1	50699	50699	50699	1	1	1	53349.8	53349.8	53349.8	3	3	3	60145.5	60145.5	60145.5
80	a	sp|O00505|IMA4_HUMAN	O00505	IMA4_HUMAN	KPNA3	521	41	Homo sapiens OX=9606	1:Experimental evidence at protein level	Importin subunit alpha-4	1	0.999	14	86	62	62	22	15	15	594891	594891	594891	23	18	18	543966	543966	543966	21	14	14	548096	548096	548096	20	15	15	473905	473905	473905
81	a	sp|O00522|KRIT1_HUMAN	O00522	KRIT1_HUMAN	KRIT1	736	10	Homo sapiens OX=9606	1:Experimental evidence at protein level	Krev interaction trapped protein 1	1	0.999	6	11	10	10	0	0	0				4	4	4	114387	114387	114387	5	4	4	116532	116532	116532	2	2	2	83951.7	83951.7	83951.7
82	a	sp|O00534|VMA5A_HUMAN	O00534	VMA5A_HUMAN	VWA5A	786	22	Homo sapiens OX=9606	2:Experimental evidence at transcript level	von Willebrand factor A domain-containing protein 5A	1	0.999	12	53	53	53	11	11	11	699324	699324	699324	12	12	12	245921	245921	245921	18	18	18	272874	272874	272874	12	12	12	244756	244756	244756
83	a	sp|O00541|PESC_HUMAN	O00541	PESC_HUMAN	PES1	588	32	Homo sapiens OX=9606	1:Experimental evidence at protein level	Pescadillo homolog	1	0.999	16	84	84	84	22	22	22	1.29216e+06	1.29216e+06	1.29216e+06	23	23	23	1275098	1275098	1275098	19	19	19	1.26805e+06	1.26805e+06	1.26805e+06	20	20	20	1.24121e+06	1.24121e+06	1.24121e+06
84	a	sp|O00560|SDCB1_HUMAN	O00560	SDCB1_HUMAN	SDCBP	298	31	Homo sapiens OX=9606	1:Experimental evidence at protein level	Syntenin-1	1	0.999	5	29	29	29	6	6	6	257297	257297	257297	7	7	7	267563	267563	267563	8	8	8	257299	257299	257299	8	8	8	259789	259789	259789
85	a	sp|O00562|PITM1_HUMAN	O00562	PITM1_HUMAN	PITPNM1	1244	9	Homo sapiens OX=9606	1:Experimental evidence at protein level	Membrane-associated phosphatidylinositol transfer protein 1	1	0.999	7	10	10	10	3	3	3	21303.8	21303.8	21303.8	3	3	3				2	2	2	37083.5	37083.5	37083.5	2	2	2	43471.7	43471.7	43471.7
86	a	sp|O00566|MPP10_HUMAN	O00566	MPP10_HUMAN	MPHOSPH10	681	32	Homo sapiens OX=9606	1:Experimental evidence at protein level	U3 small nucleolar ribonucleoprotein protein MPP10	1	0.999	17	132	132	132	34	34	34	956645	956645	956645	32	32	32	1.07632e+06	1.07632e+06	1.07632e+06	37	37	37	1.08574e+06	1.08574e+06	1.08574e+06	29	29	29	1.08848e+06	1.08848e+06	1.08848e+06
87	a	sp|O00567|NOP56_HUMAN	O00567	NOP56_HUMAN	NOP56	594	46	Homo sapiens OX=9606	1:Experimental evidence at protein level	Nucleolar protein 56	1	0.999	21	224	224	224	50	50	50	1.84802e+06	1.84802e+06	1.84802e+06	61	61	61	1.90499e+06	1.90499e+06	1.90499e+06	54	54	54	1.87438e+06	1.87438e+06	1.87438e+06	59	59	59	1.89743e+06	1.89743e+06	1.89743e+06
88	a	sp|O00584|RNT2_HUMAN	O00584	RNT2_HUMAN	RNASET2	256	20	Homo sapiens OX=9606	1:Experimental evidence at protein level	Ribonuclease T2	1	0.999	4	10	10	10	1	1	1	20734.2	20734.2	20734.2	2	2	2	17417.8	17417.8	17417.8	3	3	3	22969.6	22969.6	22969.6	4	4	4	22271	22271	22271
89	a	sp|O00592|PODXL_HUMAN	O00592	PODXL_HUMAN	PODXL	558	23	Homo sapiens OX=9606	1:Experimental evidence at protein level	Podocalyxin	1	0.999	10	68	68	68	14	14	14	430812	430812	430812	22	22	22	619600	619600	619600	15	15	15	670028	670028	670028	17	17	17	614597	614597	614597
90	a	sp|O00625|PIR_HUMAN	O00625	PIR_HUMAN	PIR	290	53	Homo sapiens OX=9606	1:Experimental evidence at protein level	Pirin	1	0.999	9	83	83	83	21	21	21	1.18977e+06	1.18977e+06	1.18977e+06	22	22	22	1.57368e+06	1.57368e+06	1.57368e+06	23	23	23	1536726	1536726	1536726	17	17	17	1.44742e+06	1.44742e+06	1.44742e+06
91	a	sp|O00629|IMA3_HUMAN	O00629	IMA3_HUMAN	KPNA4	521	45	Homo sapiens OX=9606	1:Experimental evidence at protein level	Importin subunit alpha-3	1	0.999	15	143	119	143	38	31	38	946564	946564	946564	35	30	35	1.01058e+06	1.01058e+06	1.01058e+06	38	31	38	1.04313e+06	1.04313e+06	1.04313e+06	32	27	32	834563	834563	834563
92	a	sp|O00743|PPP6_HUMAN	O00743	PPP6_HUMAN	PPP6C	305	41	Homo sapiens OX=9606	1:Experimental evidence at protein level	Serine/threonine-protein phosphatase 6 catalytic subunit	1	0.999	10	73	73	73	18	18	18	818643	818643	818643	18	18	18	867078	867078	867078	19	19	19	804309	804309	804309	18	18	18	753576	753576	753576
93	a	sp|O00764|PDXK_HUMAN	O00764	PDXK_HUMAN	PDXK	312	35	Homo sapiens OX=9606	1:Experimental evidence at protein level	Pyridoxal kinase	1	0.999	8	97	97	97	24	24	24	2.11304e+06	2.11304e+06	2.11304e+06	27	27	27	2.06704e+06	2.06704e+06	2.06704e+06	22	22	22	2038793	2038793	2038793	24	24	24	2.03523e+06	2.03523e+06	2.03523e+06
94	a	sp|O00767|ACOD_HUMAN	O00767	ACOD_HUMAN	SCD	359	25	Homo sapiens OX=9606	1:Experimental evidence at protein level	Acyl-CoA desaturase	1	0.999	6	60	60	60	13	13	13	947581	947581	947581	12	12	12	1.01036e+06	1.01036e+06	1.01036e+06	15	15	15	985370	985370	985370	20	20	20	980944	980944	980944
95	a	sp|O14497|ARI1A_HUMAN	O14497	ARI1A_HUMAN	ARID1A	2285	9	Homo sapiens OX=9606	1:Experimental evidence at protein level	AT-rich interactive domain-containing protein 1A	1	0.999	12	40	29	40	9	6	9	291183	252824	291183	10	7	10	269856	231402	269856	8	5	8	269392	251446	269392	13	11	13	276992	260615	276992
96	a	sp|O14530|TXND9_HUMAN	O14530	TXND9_HUMAN	TXNDC9	226	38	Homo sapiens OX=9606	1:Experimental evidence at protein level	Thioredoxin domain-containing protein 9	1	0.999	8	51	51	51	14	14	14	754789	754789	754789	11	11	11	690149	690149	690149	15	15	15	709975	709975	709975	11	11	11	745475	745475	745475
97	a	sp|O14545|TRAD1_HUMAN	O14545	TRAD1_HUMAN	TRAFD1	582	21	Homo sapiens OX=9606	1:Experimental evidence at protein level	TRAF-type zinc finger domain-containing protein 1	1	0.999	8	29	29	29	8	8	8	308592	308592	308592	6	6	6	312746	312746	312746	6	6	6	324648	324648	324648	9	9	9	358125	358125	358125
98	a	sp|O14548|COX7R_HUMAN	O14548	COX7R_HUMAN	COX7A2L	114	46	Homo sapiens OX=9606	1:Experimental evidence at protein level	Cytochrome c oxidase subunit 7A-related protein, mitochondrial	1	0.999	3	15	15	15	2	2	2	55545.6	55545.6	55545.6	5	5	5	214568	214568	214568	4	4	4	272702	272702	272702	4	4	4	196496	196496	196496
99	a	sp|O14561|ACPM_HUMAN	O14561	ACPM_HUMAN	NDUFAB1	156	14	Homo sapiens OX=9606	1:Experimental evidence at protein level	Acyl carrier protein, mitochondrial	1	0.999	2	49	49	49	10	10	10	3634697	3634697	3634697	13	13	13	3.73112e+06	3.73112e+06	3.73112e+06	12	12	12	3.55165e+06	3.55165e+06	3.55165e+06	14	14	14	3870072	3870072	3870072
100	a	sp|O14562|UBFD1_HUMAN	O14562	UBFD1_HUMAN	UBFD1	309	53	Homo sapiens OX=9606	1:Experimental evidence at protein level	Ubiquitin domain-containing protein UBFD1	1	0.999	9	78	78	78	20	20	20	1.04405e+06	1.04405e+06	1.04405e+06	18	18	18	1.01214e+06	1.01214e+06	1.01214e+06	22	22	22	1096638	1096638	1096638	18	18	18	1.12597e+06	1.12597e+06	1.12597e+06
101	a	sp|O14578|CTRO_HUMAN	O14578	CTRO_HUMAN	CIT	2027	6	Homo sapiens OX=9606	1:Experimental evidence at protein level	Citron Rho-interacting kinase	1	0.999	12	16	16	16	4	4	4				5	5	5	46682.2	46682.2	46682.2	6	6	6	38213.9	38213.9	38213.9	1	1	1	39883.9	39883.9	39883.9
102	a	sp|O14579|COPE_HUMAN	O14579	COPE_HUMAN	COPE	308	55	Homo sapiens OX=9606	1:Experimental evidence at protein level	Coatomer subunit epsilon	1	0.999	11	107	107	107	34	34	34	2.67032e+06	2.67032e+06	2.67032e+06	26	26	26	2.74411e+06	2.74411e+06	2.74411e+06	21	21	21	2857451	2857451	2857451	26	26	26	2868002	2868002	2868002
103	a	sp|O14617|AP3D1_HUMAN	O14617	AP3D1_HUMAN	AP3D1	1153	33	Homo sapiens OX=9606	1:Experimental evidence at protein level	AP-3 complex subunit delta-1	1	0.999	29	209	209	209	49	49	49	1.04678e+06	1.04678e+06	1.04678e+06	51	51	51	978577	978577	978577	54	54	54	1.07313e+06	1.07313e+06	1.07313e+06	55	55	55	1.02039e+06	1.02039e+06	1.02039e+06
104	a	sp|O14639|ABLM1_HUMAN	O14639	ABLM1_HUMAN	ABLIM1	778	20	Homo sapiens OX=9606	1:Experimental evidence at protein level	Actin-binding LIM protein 1	1	0.999	12	44	44	44	11	11	11	444599	444599	444599	10	10	10	388459	388459	388459	12	12	12	256705	256705	256705	11	11	11	418188	418188	418188
105	a	sp|O14647|CHD2_HUMAN	O14647	CHD2_HUMAN	CHD2	1828	7	Homo sapiens OX=9606	1:Experimental evidence at protein level	Chromodomain-helicase-DNA-binding protein 2	1	0.999	12	30	10	10	11	4	4	226338	38967.2	38967.2	8	3	3	131237	41094.7	41094.7	6	2	2	181133	44029.7	44029.7	5	1	1	119111	45977.9	45977.9
106	a	sp|O14653|GOSR2_HUMAN	O14653	GOSR2_HUMAN	GOSR2	212	39	Homo sapiens OX=9606	1:Experimental evidence at protein level	Golgi SNAP receptor complex member 2	1	0.999	6	29	29	29	9	9	9	199385	199385	199385	7	7	7	187623	187623	187623	7	7	7	200278	200278	200278	6	6	6	201790	201790	201790
107	a	sp|O14657|TOR1B_HUMAN	O14657	TOR1B_HUMAN	TOR1B	336	15	Homo sapiens OX=9606	1:Experimental evidence at protein level	Torsin-1B	1	0.999	4	24	24	24	7	7	7	205465	205465	205465	7	7	7	210412	210412	210412	7	7	7	201804	201804	201804	3	3	3	156289	156289	156289
108	a	sp|O14662|STX16_HUMAN	O14662	STX16_HUMAN	STX16	325	20	Homo sapiens OX=9606	1:Experimental evidence at protein level	Syntaxin-16	1	0.999	5	15	15	15	3	3	3	108964	108964	108964	5	5	5	123663	123663	123663	3	3	3	109219	109219	109219	4	4	4	37360.5	37360.5	37360.5
109	a	sp|O14672|ADA10_HUMAN	O14672	ADA10_HUMAN	ADAM10	748	28	Homo sapiens OX=9606	1:Experimental evidence at protein level	Disintegrin and metalloproteinase domain-containing protein 10	1	0.999	13	62	62	62	15	15	15	287240	287240	287240	17	17	17	298662	298662	298662	15	15	15	296384	296384	296384	15	15	15	278270	278270	278270
110	a	sp|O14686|KMT2D_HUMAN	O14686	KMT2D_HUMAN	KMT2D	5537	2	Homo sapiens OX=9606	1:Experimental evidence at protein level	Histone-lysine N-methyltransferase 2D	1	0.999	8	20	20	20	4	4	4	53500.6	53500.6	53500.6	5	5	5	104539	104539	104539	7	7	7	104351	104351	104351	4	4	4	106523	106523	106523
111	a	sp|O14713|ITBP1_HUMAN	O14713	ITBP1_HUMAN	ITGB1BP1	200	37	Homo sapiens OX=9606	1:Experimental evidence at protein level	Integrin beta-1-binding protein 1	1	0.999	5	10	10	10	3	3	3	104582	104582	104582	2	2	2	111341	111341	111341	2	2	2	110506	110506	110506	3	3	3	115960	115960	115960
112	a	sp|O14732|IMPA2_HUMAN	O14732	IMPA2_HUMAN	IMPA2	288	30	Homo sapiens OX=9606	1:Experimental evidence at protein level	Inositol monophosphatase 2	1	0.999	6	41	39	39	9	8	8	163909	163909	163909	10	10	10	146766	146766	146766	12	11	11	139162	139162	139162	10	10	10	144990	144990	144990
113	a	sp|O14733|MP2K7_HUMAN	O14733	MP2K7_HUMAN	MAP2K7	419	16	Homo sapiens OX=9606	1:Experimental evidence at protein level	Dual specificity mitogen-activated protein kinase kinase 7	1	0.999	5	14	14	14	1	1	1	69880.5	69880.5	69880.5	5	5	5	101659	101659	101659	5	5	5	107052	107052	107052	3	3	3	96868.4	96868.4	96868.4
114	a	sp|O14735|CDIPT_HUMAN	O14735	CDIPT_HUMAN	CDIPT	213	21	Homo sapiens OX=9606	1:Experimental evidence at protein level	CDP-diacylglycerol--inositol 3-phosphatidyltransferase	1	0.999	4	9	9	9	3	3	3	70510.6	70510.6	70510.6	3	3	3	71301.3	71301.3	71301.3	2	2	2	71168.9	71168.9	71168.9	1	1	1	61499.4	61499.4	61499.4
115	a	sp|O14744|ANM5_HUMAN	O14744	ANM5_HUMAN	PRMT5	637	46	Homo sapiens OX=9606	1:Experimental evidence at protein level	Protein arginine N-methyltransferase 5	1	0.999	23	186	186	186	49	49	49	2.68516e+06	2.68516e+06	2.68516e+06	47	47	47	2.27915e+06	2.27915e+06	2.27915e+06	46	46	46	2.29778e+06	2.29778e+06	2.29778e+06	44	44	44	2.77214e+06	2.77214e+06	2.77214e+06
116	a	sp|O14745|NHRF1_HUMAN	O14745	NHRF1_HUMAN	SLC9A3R1	358	51	Homo sapiens OX=9606	1:Experimental evidence at protein level	Na(+)/H(+) exchange regulatory cofactor NHE-RF1	1	0.999	15	130	130	130	28	28	28	1.83929e+06	1.83929e+06	1.83929e+06	31	31	31	2.00191e+06	2.00191e+06	2.00191e+06	37	37	37	2.10635e+06	2.10635e+06	2.10635e+06	34	34	34	1.5253e+06	1.5253e+06	1.5253e+06
117	a	sp|O14757|CHK1_HUMAN	O14757	CHK1_HUMAN	CHEK1	476	29	Homo sapiens OX=9606	1:Experimental evidence at protein level	Serine/threonine-protein kinase Chk1	1	0.999	9	27	27	27	8	8	8	155151	155151	155151	6	6	6	322720	322720	322720	6	6	6	309019	309019	309019	7	7	7	327531	327531	327531
118	a	sp|O14763|TR10B_HUMAN	O14763	TR10B_HUMAN	TNFRSF10B	440	16	Homo sapiens OX=9606	1:Experimental evidence at protein level	Tumor necrosis factor receptor superfamily member 10B	1	0.999	5	26	26	26	7	7	7	139519	139519	139519	7	7	7	158155	158155	158155	7	7	7	226323	226323	226323	5	5	5	242119	242119	242119
119	a	sp|O14772|FPGT_HUMAN	O14772	FPGT_HUMAN	FPGT	607	9	Homo sapiens OX=9606	1:Experimental evidence at protein level	Fucose-1-phosphate guanylyltransferase	1	0.999	3	10	10	10	2	2	2	21350.6	21350.6	21350.6	2	2	2	66673.5	66673.5	66673.5	2	2	2	60400.8	60400.8	60400.8	4	4	4	53254	53254	53254
120	a	sp|O14773|TPP1_HUMAN	O14773	TPP1_HUMAN	TPP1	563	11	Homo sapiens OX=9606	1:Experimental evidence at protein level	Tripeptidyl-peptidase 1	1	0.999	4	23	23	23	6	6	6	259491	259491	259491	6	6	6	222736	222736	222736	6	6	6	248492	248492	248492	5	5	5	226978	226978	226978
121	a	sp|O14776|TCRG1_HUMAN	O14776	TCRG1_HUMAN	TCERG1	1098	24	Homo sapiens OX=9606	1:Experimental evidence at protein level	Transcription elongation regulator 1	1	0.999	26	134	134	134	33	33	33	778141	778141	778141	37	37	37	755329	755329	755329	30	30	30	799183	799183	799183	34	34	34	717873	717873	717873
122	a	sp|O14787|TNPO2_HUMAN	O14787	TNPO2_HUMAN	TNPO2	897	11	Homo sapiens OX=9606	1:Experimental evidence at protein level	Transportin-2	1	0.999	7	44	23	23	12	7	7	2.08554e+06	217367	217367	12	6	6	2.14369e+06	217634	217634	9	5	5	1.81121e+06	154329	154329	11	5	5	2199307	223548	223548
123	a	sp|O14802|RPC1_HUMAN	O14802	RPC1_HUMAN	POLR3A	1390	21	Homo sapiens OX=9606	1:Experimental evidence at protein level	DNA-directed RNA polymerase III subunit RPC1	1	0.999	21	66	66	66	17	17	17	201290	201290	201290	18	18	18	205774	205774	205774	19	19	19	194845	194845	194845	12	12	12	221748	221748	221748
124	a	sp|O14817|TSN4_HUMAN	O14817	TSN4_HUMAN	TSPAN4	238	16	Homo sapiens OX=9606	1:Experimental evidence at protein level	Tetraspanin-4	1	0.999	3	5	5	5	0	0	0				1	1	1	35050.6	35050.6	35050.6	2	2	2	61743.3	61743.3	61743.3	2	2	2	26746.9	26746.9	26746.9
125	a	sp|O14828|SCAM3_HUMAN	O14828	SCAM3_HUMAN	SCAMP3	347	42	Homo sapiens OX=9606	1:Experimental evidence at protein level	Secretory carrier-associated membrane protein 3	1	0.999	9	61	61	61	15	15	15	1.10005e+06	1.10005e+06	1.10005e+06	16	16	16	1162804	1162804	1162804	18	18	18	1.1369e+06	1.1369e+06	1.1369e+06	12	12	12	1.00004e+06	1.00004e+06	1.00004e+06
126	a	sp|O14841|OPLA_HUMAN	O14841	OPLA_HUMAN	OPLAH	1288	6	Homo sapiens OX=9606	1:Experimental evidence at protein level	5-oxoprolinase	1	0.999	6	5	5	5	2	2	2	14938.3	14938.3	14938.3	0	0	0				2	2	2	22661.9	22661.9	22661.9	1	1	1
127	a	sp|O14874|BCKD_HUMAN	O14874	BCKD_HUMAN	BCKDK	412	10	Homo sapiens OX=9606	1:Experimental evidence at protein level	[3-methyl-2-oxobutanoate dehydrogenase [lipoamide]] kinase, mitochondrial	1	0.999	4	16	16	16	5	5	5	187698	187698	187698	4	4	4	203538	203538	203538	3	3	3	146001	146001	146001	4	4	4	196481	196481	196481
128	a	sp|O14879|IFIT3_HUMAN	O14879	IFIT3_HUMAN	IFIT3	490	32	Homo sapiens OX=9606	1:Experimental evidence at protein level	Interferon-induced protein with tetratricopeptide repeats 3	1	0.999	11	20	20	20	3	3	3	81836.8	81836.8	81836.8	7	7	7	99025.1	99025.1	99025.1	4	4	4	94666.3	94666.3	94666.3	6	6	6	76874.2	76874.2	76874.2
129	a	sp|O14880|MGST3_HUMAN	O14880	MGST3_HUMAN	MGST3	152	28	Homo sapiens OX=9606	1:Experimental evidence at protein level	Microsomal glutathione S-transferase 3	1	0.999	3	71	71	71	23	23	23	1.8352e+06	1.8352e+06	1.8352e+06	15	15	15	1941771	1941771	1941771	16	16	16	1.96833e+06	1.96833e+06	1.96833e+06	17	17	17	1.99795e+06	1.99795e+06	1.99795e+06
130	a	sp|O14893|GEMI2_HUMAN	O14893	GEMI2_HUMAN	GEMIN2	280	20	Homo sapiens OX=9606	1:Experimental evidence at protein level	Gem-associated protein 2	1	0.999	4	19	19	19	5	5	5	297820	297820	297820	5	5	5	312952	312952	312952	6	6	6	298426	298426	298426	3	3	3	293939	293939	293939
131	a	sp|O14907|TX1B3_HUMAN	O14907	TX1B3_HUMAN	TAX1BP3	124	34	Homo sapiens OX=9606	1:Experimental evidence at protein level	Tax1-binding protein 3	1	0.999	3	11	11	11	2	2	2	195251	195251	195251	4	4	4	296902	296902	296902	3	3	3	332345	332345	332345	2	2	2	318257	318257	318257
132	a	sp|O14920|IKKB_HUMAN	O14920	IKKB_HUMAN	IKBKB	756	12	Homo sapiens OX=9606	1:Experimental evidence at protein level	Inhibitor of nuclear factor kappa-B kinase subunit beta	1	0.999	5	8	8	8	1	1	1	25333	25333	25333	3	3	3	28383.5	28383.5	28383.5	4	4	4	26289.2	26289.2	26289.2	0	0	0
133	a	sp|O14929|HAT1_HUMAN	O14929	HAT1_HUMAN	HAT1	419	39	Homo sapiens OX=9606	1:Experimental evidence at protein level	Histone acetyltransferase type B catalytic subunit	1	0.999	11	157	157	157	34	34	34	2363924	2363924	2363924	46	46	46	2.19124e+06	2.19124e+06	2.19124e+06	34	34	34	2345440	2345440	2345440	43	43	43	2.26547e+06	2.26547e+06	2.26547e+06
134	a	sp|O14936|CSKP_HUMAN	O14936	CSKP_HUMAN	CASK	926	6	Homo sapiens OX=9606	1:Experimental evidence at protein level	Peripheral plasma membrane protein CASK	1	0.999	4	5	5	5	2	2	2	7312.47	7312.47	7312.47	1	1	1				1	1	1	6166.12	6166.12	6166.12	1	1	1	2999.68	2999.68	2999.68
135	a	sp|O14949|QCR8_HUMAN	O14949	QCR8_HUMAN	UQCRQ	82	45	Homo sapiens OX=9606	1:Experimental evidence at protein level	Cytochrome b-c1 complex subunit 8	1	0.999	4	14	14	14	4	4	4	480342	480342	480342	3	3	3	301959	301959	301959	4	4	4	455384	455384	455384	3	3	3	485396	485396	485396
136	a	sp|O14965|AURKA_HUMAN	O14965	AURKA_HUMAN	AURKA	403	28	Homo sapiens OX=9606	1:Experimental evidence at protein level	Aurora kinase A	1	0.999	8	40	40	40	9	9	9	533360	533360	533360	8	8	8	539494	539494	539494	11	11	11	538737	538737	538737	12	12	12	511035	511035	511035
137	a	sp|O14975|S27A2_HUMAN	O14975	S27A2_HUMAN	SLC27A2	620	27	Homo sapiens OX=9606	1:Experimental evidence at protein level	Very long-chain acyl-CoA synthetase	1	0.999	12	50	50	50	11	11	11	521538	521538	521538	17	17	17	479829	479829	479829	10	10	10	520424	520424	520424	12	12	12	503633	503633	503633
138	a	sp|O14976|GAK_HUMAN	O14976	GAK_HUMAN	GAK	1311	17	Homo sapiens OX=9606	1:Experimental evidence at protein level	Cyclin-G-associated kinase	1	0.999	14	63	63	63	16	16	16	394412	394412	394412	17	17	17	367488	367488	367488	14	14	14	380852	380852	380852	16	16	16	370928	370928	370928
139	a	sp|O14979|HNRDL_HUMAN	O14979	HNRDL_HUMAN	HNRNPDL	420	30	Homo sapiens OX=9606	1:Experimental evidence at protein level	Heterogeneous nuclear ribonucleoprotein D-like	1	0.999	12	132	99	99	33	23	23	6619479	6714801	6714801	29	20	20	6755294	6.79234e+06	6.79234e+06	34	26	26	7804767	7456365	7456365	36	30	30	7382330	6.83462e+06	6.83462e+06
140	a	sp|O15013|ARHGA_HUMAN	O15013	ARHGA_HUMAN	ARHGEF10	1369	12	Homo sapiens OX=9606	1:Experimental evidence at protein level	Rho guanine nucleotide exchange factor 10	1	0.999	9	22	22	22	6	6	6	143327	143327	143327	6	6	6	116595	116595	116595	6	6	6	141510	141510	141510	4	4	4	162937	162937	162937
141	a	sp|O15027|SC16A_HUMAN	O15027	SC16A_HUMAN	SEC16A	2357	32	Homo sapiens OX=9606	1:Experimental evidence at protein level	Protein transport protein Sec16A	1	0.999	45	214	214	214	53	53	53	608722	608722	608722	59	59	59	639758	639758	639758	53	53	53	663387	663387	663387	49	49	49	665847	665847	665847
142	a	sp|O15031|PLXB2_HUMAN	O15031	PLXB2_HUMAN	PLXNB2	1838	19	Homo sapiens OX=9606	1:Experimental evidence at protein level	Plexin-B2	1	0.999	23	86	86	86	23	23	23	364147	364147	364147	19	19	19	397074	397074	397074	23	23	23	186695	186695	186695	21	21	21	425918	425918	425918
143	a	sp|O15047|SET1A_HUMAN	O15047	SET1A_HUMAN	SETD1A	1707	5	Homo sapiens OX=9606	1:Experimental evidence at protein level	Histone-lysine N-methyltransferase SETD1A	1	0.999	7	23	23	23	5	5	5	129461	129461	129461	7	7	7	133814	133814	133814	5	5	5	137086	137086	137086	6	6	6	135364	135364	135364
144	a	sp|O15061|SYNEM_HUMAN	O15061	SYNEM_HUMAN	SYNM	1565	2	Homo sapiens OX=9606	1:Experimental evidence at protein level	Synemin	1	0.9989	3	7	7	7	1	1	1	69475.7	69475.7	69475.7	2	2	2				2	2	2	66248.1	66248.1	66248.1	2	2	2	87637.9	87637.9	87637.9
145	a	sp|O15066|KIF3B_HUMAN	O15066	KIF3B_HUMAN	KIF3B	747	13	Homo sapiens OX=9606	1:Experimental evidence at protein level	Kinesin-like protein KIF3B	1	0.999	9	24	19	20	8	7	7	259889	192737	192737	6	4	5	237094	175646	175646	6	5	5	245268	187379	187379	4	3	3	263238	168942	168942
146	a	sp|O15067|PUR4_HUMAN	O15067	PUR4_HUMAN	PFAS	1338	41	Homo sapiens OX=9606	1:Experimental evidence at protein level	Phosphoribosylformylglycinamidine synthase	1	0.999	32	346	346	346	91	91	91	1.79058e+06	1.79058e+06	1.79058e+06	85	85	85	1750654	1750654	1750654	87	87	87	1.65703e+06	1.65703e+06	1.65703e+06	83	83	83	1.61962e+06	1.61962e+06	1.61962e+06
147	a	sp|O15091|MRPP3_HUMAN	O15091	MRPP3_HUMAN	PRORP	583	18	Homo sapiens OX=9606	1:Experimental evidence at protein level	Mitochondrial ribonuclease P catalytic subunit	1	0.999	8	39	39	39	10	10	10	234047	234047	234047	14	14	14	229032	229032	229032	5	5	5	268606	268606	268606	10	10	10	245268	245268	245268
148	a	sp|O15116|LSM1_HUMAN	O15116	LSM1_HUMAN	LSM1	133	44	Homo sapiens OX=9606	1:Experimental evidence at protein level	U6 snRNA-associated Sm-like protein LSm1	1	0.999	5	25	25	25	5	5	5	414132	414132	414132	6	6	6	375530	375530	375530	7	7	7	387683	387683	387683	7	7	7	399287	399287	399287
149	a	sp|O15118|NPC1_HUMAN	O15118	NPC1_HUMAN	NPC1	1278	11	Homo sapiens OX=9606	1:Experimental evidence at protein level	NPC intracellular cholesterol transporter 1	1	0.999	10	30	28	28	7	7	7	358774	358774	358774	4	4	4	355876	355876	355876	10	8	8	253774	253774	253774	9	9	9	787484	787484	787484
150	a	sp|O15121|DEGS1_HUMAN	O15121	DEGS1_HUMAN	DEGS1	323	25	Homo sapiens OX=9606	1:Experimental evidence at protein level	Sphingolipid delta(4)-desaturase DES1	1	0.999	4	32	32	32	8	8	8	408543	408543	408543	7	7	7	416826	416826	416826	10	10	10	467767	467767	467767	7	7	7	433263	433263	433263
151	a	sp|O15144|ARPC2_HUMAN	O15144	ARPC2_HUMAN	ARPC2	300	56	Homo sapiens OX=9606	1:Experimental evidence at protein level	Actin-related protein 2/3 complex subunit 2	1	0.999	15	75	75	75	22	22	22	1.15498e+06	1.15498e+06	1.15498e+06	17	17	17	997851	997851	997851	20	20	20	948987	948987	948987	16	16	16	1115871	1115871	1115871
152	a	sp|O15145|ARPC3_HUMAN	O15145	ARPC3_HUMAN	ARPC3	178	32	Homo sapiens OX=9606	1:Experimental evidence at protein level	Actin-related protein 2/3 complex subunit 3	1	0.999	6	44	44	44	10	10	10	635151	635151	635151	12	12	12	619878	619878	619878	12	12	12	613536	613536	613536	10	10	10	588658	588658	588658
153	a	sp|O15155|BET1_HUMAN	O15155	BET1_HUMAN	BET1	118	24	Homo sapiens OX=9606	1:Experimental evidence at protein level	BET1 homolog	1	0.999	2	16	16	16	5	5	5	313011	313011	313011	2	2	2	178251	178251	178251	3	3	3	242150	242150	242150	6	6	6	285952	285952	285952
154	a	sp|O15160|RPAC1_HUMAN	O15160	RPAC1_HUMAN	POLR1C	346	48	Homo sapiens OX=9606	1:Experimental evidence at protein level	DNA-directed RNA polymerases I and III subunit RPAC1	1	0.999	10	64	64	64	13	13	13	1.24063e+06	1.24063e+06	1.24063e+06	17	17	17	1.30777e+06	1.30777e+06	1.30777e+06	17	17	17	1289658	1289658	1289658	17	17	17	1269979	1269979	1269979
155	a	sp|O15173|PGRC2_HUMAN	O15173	PGRC2_HUMAN	PGRMC2	223	38	Homo sapiens OX=9606	1:Experimental evidence at protein level	Membrane-associated progesterone receptor component 2	1	0.999	7	24	18	18	5	4	4	931864	807116	807116	4	3	3	883613	824127	824127	8	5	5	1.00911e+06	925987	925987	7	6	6	990231	909178	909178
156	a	sp|O15182|CETN3_HUMAN	O15182	CETN3_HUMAN	CETN3	167	33	Homo sapiens OX=9606	1:Experimental evidence at protein level	Centrin-3	1	0.999	6	8	8	8	2	2	2	46722.3	46722.3	46722.3	2	2	2	48656.8	48656.8	48656.8	3	3	3	52727.9	52727.9	52727.9	1	1	1	29204.5	29204.5	29204.5
157	a	sp|O15213|WDR46_HUMAN	O15213	WDR46_HUMAN	WDR46	610	39	Homo sapiens OX=9606	1:Experimental evidence at protein level	WD repeat-containing protein 46	1	0.999	15	61	61	61	14	14	14	681495	681495	681495	14	14	14	639865	639865	639865	20	20	20	699625	699625	699625	13	13	13	633425	633425	633425
158	a	sp|O15228|GNPAT_HUMAN	O15228	GNPAT_HUMAN	GNPAT	680	29	Homo sapiens OX=9606	1:Experimental evidence at protein level	Dihydroxyacetone phosphate acyltransferase	1	0.999	14	66	66	66	17	17	17	232553	232553	232553	19	19	19	244214	244214	244214	14	14	14	237212	237212	237212	16	16	16	242985	242985	242985
159	a	sp|O15234|CASC3_HUMAN	O15234	CASC3_HUMAN	CASC3	703	13	Homo sapiens OX=9606	1:Experimental evidence at protein level	Protein CASC3	1	0.999	6	17	17	17	4	4	4	71918.1	71918.1	71918.1	3	3	3	158406	158406	158406	4	4	4	162255	162255	162255	6	6	6	136180	136180	136180
160	a	sp|O15258|RER1_HUMAN	O15258	RER1_HUMAN	RER1	196	18	Homo sapiens OX=9606	1:Experimental evidence at protein level	Protein RER1	1	0.999	3	14	14	14	3	3	3	437421	437421	437421	3	3	3	497103	497103	497103	4	4	4	503016	503016	503016	4	4	4	495795	495795	495795
161	a	sp|O15260|SURF4_HUMAN	O15260	SURF4_HUMAN	SURF4	269	20	Homo sapiens OX=9606	1:Experimental evidence at protein level	Surfeit locus protein 4	1	0.999	4	71	71	71	19	19	19	2.43941e+06	2.43941e+06	2.43941e+06	19	19	19	2.27963e+06	2.27963e+06	2.27963e+06	18	18	18	2154891	2154891	2154891	15	15	15	2143295	2143295	2143295
162	a	sp|O15269|SPTC1_HUMAN	O15269	SPTC1_HUMAN	SPTLC1	473	29	Homo sapiens OX=9606	1:Experimental evidence at protein level	Serine palmitoyltransferase 1	1	0.999	12	73	73	73	22	22	22	729603	729603	729603	17	17	17	718693	718693	718693	16	16	16	486825	486825	486825	18	18	18	740257	740257	740257
163	a	sp|O15294|OGT1_HUMAN	O15294	OGT1_HUMAN	OGT	1046	37	Homo sapiens OX=9606	1:Experimental evidence at protein level	UDP-N-acetylglucosamine--peptide N-acetylglucosaminyltransferase 110 kDa subunit	1	0.999	27	144	144	144	35	35	35	455457	455457	455457	37	37	37	485479	485479	485479	38	38	38	471754	471754	471754	34	34	34	454364	454364	454364
164	a	sp|O15318|RPC7_HUMAN	O15318	RPC7_HUMAN	POLR3G	223	20	Homo sapiens OX=9606	1:Experimental evidence at protein level	DNA-directed RNA polymerase III subunit RPC7	1	0.999	3	14	14	14	3	3	3	323526	323526	323526	2	2	2	278111	278111	278111	6	6	6	347917	347917	347917	3	3	3	334184	334184	334184
165	a	sp|O15344|TRI18_HUMAN	O15344	TRI18_HUMAN	MID1	667	6	Homo sapiens OX=9606	1:Experimental evidence at protein level	E3 ubiquitin-protein ligase Midline-1	1	0.999	3	11	11	11	3	3	3	125211	125211	125211	2	2	2	396738	396738	396738	4	4	4	394335	394335	394335	2	2	2	364384	364384	364384
166	a	sp|O15347|HMGB3_HUMAN	O15347	HMGB3_HUMAN	HMGB3	200	24	Homo sapiens OX=9606	1:Experimental evidence at protein level	High mobility group protein B3	1	0.999	4	30	30	30	7	7	7	1.01315e+06	1.01315e+06	1.01315e+06	9	9	9	1.14319e+06	1.14319e+06	1.14319e+06	9	9	9	1.15046e+06	1.15046e+06	1.15046e+06	5	5	5	1093794	1093794	1093794
167	a	sp|O15355|PPM1G_HUMAN	O15355	PPM1G_HUMAN	PPM1G	546	57	Homo sapiens OX=9606	1:Experimental evidence at protein level	Protein phosphatase 1G	1	0.999	21	242	236	242	59	58	59	2363301	2363301	2363301	59	58	59	2.42322e+06	2.42322e+06	2.42322e+06	64	62	64	2.26129e+06	2.26129e+06	2.26129e+06	60	58	60	2.35325e+06	2.35325e+06	2.35325e+06
168	a	sp|O15357|SHIP2_HUMAN	O15357	SHIP2_HUMAN	INPPL1	1258	34	Homo sapiens OX=9606	1:Experimental evidence at protein level	Phosphatidylinositol 3,4,5-trisphosphate 5-phosphatase 2	1	0.999	31	144	144	144	40	40	40	553533	553533	553533	37	37	37	583222	583222	583222	35	35	35	556350	556350	556350	32	32	32	584505	584505	584505
169	a	sp|O15371|EIF3D_HUMAN	O15371	EIF3D_HUMAN	EIF3D	548	52	Homo sapiens OX=9606	1:Experimental evidence at protein level	Eukaryotic translation initiation factor 3 subunit D	1	0.999	19	182	182	182	48	48	48	2.48553e+06	2.48553e+06	2.48553e+06	47	47	47	1.09162e+06	1.09162e+06	1.09162e+06	45	45	45	3.81809e+06	3.81809e+06	3.81809e+06	42	42	42	3706930	3706930	3706930
170	a	sp|O15372|EIF3H_HUMAN	O15372	EIF3H_HUMAN	EIF3H	352	36	Homo sapiens OX=9606	1:Experimental evidence at protein level	Eukaryotic translation initiation factor 3 subunit H	1	0.999	11	66	66	66	16	16	16	1.86588e+06	1.86588e+06	1.86588e+06	16	16	16	1.73495e+06	1.73495e+06	1.73495e+06	16	16	16	1.91801e+06	1.91801e+06	1.91801e+06	18	18	18	1190669	1190669	1190669
171	a	sp|O15382|BCAT2_HUMAN	O15382	BCAT2_HUMAN	BCAT2	392	34	Homo sapiens OX=9606	1:Experimental evidence at protein level	Branched-chain-amino-acid aminotransferase, mitochondrial	1	0.999	9	39	39	39	7	7	7	363032	363032	363032	13	13	13	268807	268807	268807	7	7	7	295890	295890	295890	12	12	12	340951	340951	340951
172	a	sp|O15392|BIRC5_HUMAN	O15392	BIRC5_HUMAN	BIRC5	142	56	Homo sapiens OX=9606	1:Experimental evidence at protein level	Baculoviral IAP repeat-containing protein 5	1	0.999	6	27	27	27	7	7	7	228308	228308	228308	8	8	8	197830	197830	197830	6	6	6	208803	208803	208803	6	6	6	227687	227687	227687
173	a	sp|O15400|STX7_HUMAN	O15400	STX7_HUMAN	STX7	261	20	Homo sapiens OX=9606	1:Experimental evidence at protein level	Syntaxin-7	1	0.999	4	21	21	21	5	5	5	143025	143025	143025	6	6	6	239413	239413	239413	5	5	5	212722	212722	212722	5	5	5	265617	265617	265617
174	a	sp|O15431|COPT1_HUMAN	O15431	COPT1_HUMAN	SLC31A1	190	15	Homo sapiens OX=9606	1:Experimental evidence at protein level	High affinity copper uptake protein 1	1	0.999	2	11	11	11	3	3	3	60341.8	60341.8	60341.8	4	4	4	26787	26787	26787	2	2	2	51876.7	51876.7	51876.7	2	2	2	34815	34815	34815
175	a	sp|O15440|MRP5_HUMAN	O15440	MRP5_HUMAN	ABCC5	1437	11	Homo sapiens OX=9606	1:Experimental evidence at protein level	Multidrug resistance-associated protein 5	1	0.999	9	22	22	22	8	8	8	89126.3	89126.3	89126.3	6	6	6	84056.4	84056.4	84056.4	4	4	4	62159	62159	62159	4	4	4	66419.1	66419.1	66419.1
176	a	sp|O15446|RPA34_HUMAN	O15446	RPA34_HUMAN	CD3EAP	510	32	Homo sapiens OX=9606	1:Experimental evidence at protein level	DNA-directed RNA polymerase I subunit RPA34	1	0.999	9	114	114	114	19	19	19	517521	517521	517521	33	33	33	505979	505979	505979	30	30	30	554384	554384	554384	32	32	32	527958	527958	527958
177	a	sp|O15498|YKT6_HUMAN	O15498	YKT6_HUMAN	YKT6	198	63	Homo sapiens OX=9606	1:Experimental evidence at protein level	Synaptobrevin homolog YKT6	1	0.999	11	67	67	67	17	17	17	658560	658560	658560	17	17	17	702803	702803	702803	17	17	17	772377	772377	772377	16	16	16	795067	795067	795067
178	a	sp|O15504|NUP42_HUMAN	O15504	NUP42_HUMAN	NUP42	423	14	Homo sapiens OX=9606	1:Experimental evidence at protein level	Nucleoporin NUP42	1	0.999	4	30	30	30	8	8	8	406189	406189	406189	7	7	7	407444	407444	407444	8	8	8	396535	396535	396535	7	7	7	375817	375817	375817
179	a	sp|O15511|ARPC5_HUMAN	O15511	ARPC5_HUMAN	ARPC5	151	45	Homo sapiens OX=9606	1:Experimental evidence at protein level	Actin-related protein 2/3 complex subunit 5	1	0.999	5	22	17	17	5	4	4	360581	427839	427839	7	5	5	371285	353012	353012	5	4	4	442082	425506	425506	5	4	4	441806	356317	356317
180	a	sp|O15514|RPB4_HUMAN	O15514	RPB4_HUMAN	POLR2D	142	54	Homo sapiens OX=9606	1:Experimental evidence at protein level	DNA-directed RNA polymerase II subunit RPB4	1	0.999	5	27	27	27	7	7	7	413449	413449	413449	8	8	8	435048	435048	435048	8	8	8	415070	415070	415070	4	4	4	420090	420090	420090
181	a	sp|O15530|PDPK1_HUMAN	O15530	PDPK1_HUMAN	PDPK1	556	15	Homo sapiens OX=9606	1:Experimental evidence at protein level	3-phosphoinositide-dependent protein kinase 1	1	0.999	5	14	14	14	3	3	3	93859.9	93859.9	93859.9	5	5	5	92620.9	92620.9	92620.9	4	4	4	101881	101881	101881	2	2	2	95441.3	95441.3	95441.3	sp|Q6A1A2|PDPK2_HUMAN
182	a	sp|O15541|R113A_HUMAN	O15541	R113A_HUMAN	RNF113A	343	36	Homo sapiens OX=9606	1:Experimental evidence at protein level	E3 ubiquitin-protein ligase RNF113A	1	0.999	12	31	31	31	6	6	6	181136	181136	181136	5	5	5	164913	164913	164913	10	10	10	163919	163919	163919	10	10	10	190206	190206	190206
183	a	sp|O43143|DHX15_HUMAN	O43143	DHX15_HUMAN	DHX15	795	52	Homo sapiens OX=9606	1:Experimental evidence at protein level	Pre-mRNA-splicing factor ATP-dependent RNA helicase DHX15	1	0.999	34	359	349	359	95	93	95	2.73832e+06	2.73832e+06	2.73832e+06	91	88	91	2.12949e+06	2.12949e+06	2.12949e+06	85	82	85	2.99946e+06	2.99946e+06	2.99946e+06	88	86	88	2.99664e+06	2.99664e+06	2.99664e+06
184	a	sp|O43148|MCES_HUMAN	O43148	MCES_HUMAN	RNMT	476	29	Homo sapiens OX=9606	1:Experimental evidence at protein level	mRNA cap guanine-N7 methyltransferase	1	0.999	12	46	46	46	10	10	10	347790	347790	347790	13	13	13	420698	420698	420698	10	10	10	332008	332008	332008	13	13	13	445436	445436	445436
185	a	sp|O43149|ZZEF1_HUMAN	O43149	ZZEF1_HUMAN	ZZEF1	2961	9	Homo sapiens OX=9606	1:Experimental evidence at protein level	Zinc finger ZZ-type and EF-hand domain-containing protein 1	1	0.999	18	46	46	46	13	13	13	142047	142047	142047	6	6	6	214382	214382	214382	11	11	11	220310	220310	220310	16	16	16	218328	218328	218328
186	a	sp|O43156|TTI1_HUMAN	O43156	TTI1_HUMAN	TTI1	1089	17	Homo sapiens OX=9606	1:Experimental evidence at protein level	TELO2-interacting protein 1 homolog	1	0.999	13	83	83	83	18	18	18	553696	553696	553696	21	21	21	541280	541280	541280	21	21	21	486874	486874	486874	23	23	23	500156	500156	500156
187	a	sp|O43159|RRP8_HUMAN	O43159	RRP8_HUMAN	RRP8	456	34	Homo sapiens OX=9606	1:Experimental evidence at protein level	Ribosomal RNA-processing protein 8	1	0.999	10	70	70	70	21	21	21	531923	531923	531923	15	15	15	470873	470873	470873	15	15	15	517819	517819	517819	19	19	19	509514	509514	509514
188	a	sp|O43164|PJA2_HUMAN	O43164	PJA2_HUMAN	PJA2	708	28	Homo sapiens OX=9606	1:Experimental evidence at protein level	E3 ubiquitin-protein ligase Praja-2	1	0.999	13	75	75	75	17	17	17	477632	477632	477632	21	21	21	478018	478018	478018	19	19	19	500379	500379	500379	18	18	18	526041	526041	526041
189	a	sp|O43169|CYB5B_HUMAN	O43169	CYB5B_HUMAN	CYB5B	150	64	Homo sapiens OX=9606	1:Experimental evidence at protein level	Cytochrome b5 type B	1	0.999	6	69	69	69	18	18	18	1.37802e+06	1.37802e+06	1.37802e+06	19	19	19	1.64444e+06	1.64444e+06	1.64444e+06	15	15	15	1.67789e+06	1.67789e+06	1.67789e+06	17	17	17	1.37789e+06	1.37789e+06	1.37789e+06
190	a	sp|O43172|PRP4_HUMAN	O43172	PRP4_HUMAN	PRPF4	522	53	Homo sapiens OX=9606	1:Experimental evidence at protein level	U4/U6 small nuclear ribonucleoprotein Prp4	1	0.999	20	139	139	139	34	34	34	1048402	1048402	1048402	34	34	34	1.20073e+06	1.20073e+06	1.20073e+06	33	33	33	1.15574e+06	1.15574e+06	1.15574e+06	38	38	38	1085744	1085744	1085744
191	a	sp|O43175|SERA_HUMAN	O43175	SERA_HUMAN	PHGDH	533	41	Homo sapiens OX=9606	1:Experimental evidence at protein level	D-3-phosphoglycerate dehydrogenase	1	0.999	19	251	251	251	60	60	60	4.01306e+06	4.01306e+06	4.01306e+06	66	66	66	3.62081e+06	3.62081e+06	3.62081e+06	64	64	64	3990649	3990649	3990649	61	61	61	3832433	3832433	3832433
192	a	sp|O43181|NDUS4_HUMAN	O43181	NDUS4_HUMAN	NDUFS4	175	19	Homo sapiens OX=9606	1:Experimental evidence at protein level	NADH dehydrogenase [ubiquinone] iron-sulfur protein 4, mitochondrial	1	0.9989	3	13	13	13	4	4	4	198771	198771	198771	2	2	2	89433.1	89433.1	89433.1	4	4	4	157042	157042	157042	3	3	3	248174	248174	248174
193	a	sp|O43237|DC1L2_HUMAN	O43237	DC1L2_HUMAN	DYNC1LI2	492	47	Homo sapiens OX=9606	1:Experimental evidence at protein level	Cytoplasmic dynein 1 light intermediate chain 2	1	0.999	17	101	95	95	24	23	23	671549	671549	671549	33	30	30	664062	664062	664062	24	23	23	687158	687158	687158	20	19	19	732116	732116	732116
194	a	sp|O43242|PSMD3_HUMAN	O43242	PSMD3_HUMAN	PSMD3	534	49	Homo sapiens OX=9606	1:Experimental evidence at protein level	26S proteasome non-ATPase regulatory subunit 3	1	0.999	24	189	181	189	49	47	49	2.16647e+06	2.16647e+06	2.16647e+06	47	46	47	2.46352e+06	2.46352e+06	2.46352e+06	50	48	50	2327871	2327871	2327871	43	40	43	2593264	2593264	2593264
195	a	sp|O43252|PAPS1_HUMAN	O43252	PAPS1_HUMAN	PAPSS1	624	42	Homo sapiens OX=9606	1:Experimental evidence at protein level	Bifunctional 3'-phosphoadenosine 5'-phosphosulfate synthase 1	1	0.999	19	104	96	96	28	26	26	532139	532139	532139	30	28	28	555256	555256	555256	23	21	21	288700	288700	288700	23	21	21	489673	489673	489673
196	a	sp|O43264|ZW10_HUMAN	O43264	ZW10_HUMAN	ZW10	779	50	Homo sapiens OX=9606	1:Experimental evidence at protein level	Centromere/kinetochore protein zw10 homolog	1	0.999	26	148	148	148	35	35	35	666334	666334	666334	37	37	37	669055	669055	669055	45	45	45	462725	462725	462725	31	31	31	737289	737289	737289
197	a	sp|O43292|GPAA1_HUMAN	O43292	GPAA1_HUMAN	GPAA1	621	7	Homo sapiens OX=9606	1:Experimental evidence at protein level	Glycosylphosphatidylinositol anchor attachment 1 protein	1	0.999	5	12	9	9	2	1	1	281749	257692	281749	3	2	2	219636	195884	219636	2	2	2	291930	291930	291930	5	4	4	255235	231423	255235
198	a	sp|O43298|ZBT43_HUMAN	O43298	ZBT43_HUMAN	ZBTB43	467	13	Homo sapiens OX=9606	1:Experimental evidence at protein level	Zinc finger and BTB domain-containing protein 43	1	0.999	4	8	8	8	1	1	1	22675.2	22675.2	22675.2	2	2	2	80646	80646	80646	3	3	3	66708.3	66708.3	66708.3	2	2	2	59442.3	59442.3	59442.3
199	a	sp|O43314|VIP2_HUMAN	O43314	VIP2_HUMAN	PPIP5K2	1243	14	Homo sapiens OX=9606	1:Experimental evidence at protein level	Inositol hexakisphosphate and diphosphoinositol-pentakisphosphate kinase 2	1	0.999	14	30	22	30	8	6	8	250321	212689	250321	6	6	6	180623	219512	180623	7	4	7	204390	213148	204390	9	6	9	228379	208100	228379
200	a	sp|O43318|M3K7_HUMAN	O43318	M3K7_HUMAN	MAP3K7	606	12	Homo sapiens OX=9606	1:Experimental evidence at protein level	Mitogen-activated protein kinase kinase kinase 7	1	0.999	5	12	12	12	2	2	2	111184	111184	111184	4	4	4	141173	141173	141173	3	3	3	132061	132061	132061	3	3	3	46360.8	46360.8	46360.8
201	a	sp|O43324|MCA3_HUMAN	O43324	MCA3_HUMAN	EEF1E1	174	48	Homo sapiens OX=9606	1:Experimental evidence at protein level	Eukaryotic translation elongation factor 1 epsilon-1	1	0.999	7	48	48	48	11	11	11	916194	916194	916194	12	12	12	941573	941573	941573	12	12	12	988406	988406	988406	13	13	13	962223	962223	962223
202	a	sp|O43353|RIPK2_HUMAN	O43353	RIPK2_HUMAN	RIPK2	540	11	Homo sapiens OX=9606	1:Experimental evidence at protein level	Receptor-interacting serine/threonine-protein kinase 2	1	0.999	4	16	16	16	3	3	3	59061	59061	59061	1	1	1	54425.6	54425.6	54425.6	5	5	5	65915.5	65915.5	65915.5	7	7	7	67615	67615	67615
203	a	sp|O43390|HNRPR_HUMAN	O43390	HNRPR_HUMAN	HNRNPR	633	50	Homo sapiens OX=9606	1:Experimental evidence at protein level	Heterogeneous nuclear ribonucleoprotein R	1	0.999	27	307	260	260	68	59	59	5624122	5624122	5624122	81	67	67	5401171	5401171	5401171	82	69	69	5408745	5408745	5408745	76	65	65	4869668	4869668	4869668
204	a	sp|O43395|PRPF3_HUMAN	O43395	PRPF3_HUMAN	PRPF3	683	32	Homo sapiens OX=9606	1:Experimental evidence at protein level	U4/U6 small nuclear ribonucleoprotein Prp3	1	0.999	15	89	89	89	19	19	19	725805	725805	725805	26	26	26	709762	709762	709762	22	22	22	689993	689993	689993	22	22	22	716691	716691	716691
205	a	sp|O43396|TXNL1_HUMAN	O43396	TXNL1_HUMAN	TXNL1	289	54	Homo sapiens OX=9606	1:Experimental evidence at protein level	Thioredoxin-like protein 1	1	0.999	12	95	95	95	20	20	20	1455981	1455981	1455981	26	26	26	1.45502e+06	1.45502e+06	1.45502e+06	23	23	23	1.38843e+06	1.38843e+06	1.38843e+06	26	26	26	1.35896e+06	1.35896e+06	1.35896e+06
206	a	sp|O43399|TPD54_HUMAN	O43399	TPD54_HUMAN	TPD52L2	206	66	Homo sapiens OX=9606	1:Experimental evidence at protein level	Tumor protein D54	1	0.999	11	97	97	97	24	24	24	2565910	2565910	2565910	27	27	27	2.68351e+06	2.68351e+06	2.68351e+06	23	23	23	2.63912e+06	2.63912e+06	2.63912e+06	23	23	23	1613250	1613250	1613250
207	a	sp|O43402|EMC8_HUMAN	O43402	EMC8_HUMAN	EMC8	210	45	Homo sapiens OX=9606	1:Experimental evidence at protein level	ER membrane protein complex subunit 8	1	0.999	7	39	39	39	10	10	10	294626	294626	294626	9	9	9	340608	340608	340608	12	12	12	315642	315642	315642	8	8	8	315657	315657	315657
208	a	sp|O43414|ERI3_HUMAN	O43414	ERI3_HUMAN	ERI3	337	19	Homo sapiens OX=9606	1:Experimental evidence at protein level	ERI1 exoribonuclease 3	1	0.999	6	38	38	38	9	9	9	475555	475555	475555	10	10	10	502784	502784	502784	8	8	8	502687	502687	502687	11	11	11	458753	458753	458753
209	a	sp|O43422|P52K_HUMAN	O43422	P52K_HUMAN	THAP12	761	20	Homo sapiens OX=9606	1:Experimental evidence at protein level	52 kDa repressor of the inhibitor of the protein kinase	1	0.999	10	33	33	33	8	8	8	138771	138771	138771	8	8	8	97718	97718	97718	8	8	8	200954	200954	200954	9	9	9	199387	199387	199387
210	a	sp|O43432|IF4G3_HUMAN	O43432	IF4G3_HUMAN	EIF4G3	1585	10	Homo sapiens OX=9606	1:Experimental evidence at protein level	Eukaryotic translation initiation factor 4 gamma 3	1	0.999	15	124	27	31	30	7	8	1.48057e+06	99465.5	123231	30	7	8	1.35972e+06	100807	74112.9	33	8	9	1306634	111841	141161	31	5	6	1236741	116226	144512
211	a	sp|O43447|PPIH_HUMAN	O43447	PPIH_HUMAN	PPIH	177	62	Homo sapiens OX=9606	1:Experimental evidence at protein level	Peptidyl-prolyl cis-trans isomerase H	1	0.999	9	51	51	51	15	15	15	647192	647192	647192	14	14	14	583337	583337	583337	13	13	13	595580	595580	595580	9	9	9	540003	540003	540003
212	a	sp|O43493|TGON2_HUMAN	O43493	TGON2_HUMAN	TGOLN2	437	22	Homo sapiens OX=9606	1:Experimental evidence at protein level	Trans-Golgi network integral membrane protein 2	1	0.999	7	35	35	35	10	10	10	359975	359975	359975	8	8	8	377783	377783	377783	9	9	9	373720	373720	373720	8	8	8	338780	338780	338780
213	a	sp|O43504|LTOR5_HUMAN	O43504	LTOR5_HUMAN	LAMTOR5	91	96	Homo sapiens OX=9606	1:Experimental evidence at protein level	Ragulator complex protein LAMTOR5	1	0.999	5	66	66	66	15	15	15	838918	838918	838918	15	15	15	881948	881948	881948	18	18	18	860307	860307	860307	18	18	18	898261	898261	898261
214	a	sp|O43572|AKA10_HUMAN	O43572	AKA10_HUMAN	AKAP10	662	16	Homo sapiens OX=9606	1:Experimental evidence at protein level	A-kinase anchor protein 10, mitochondrial	1	0.999	7	10	10	10	3	3	3				2	2	2				2	2	2	30332.1	30332.1	30332.1	3	3	3	27292.2	27292.2	27292.2
215	a	sp|O43583|DENR_HUMAN	O43583	DENR_HUMAN	DENR	198	49	Homo sapiens OX=9606	1:Experimental evidence at protein level	Density-regulated protein	1	0.999	7	68	68	68	17	17	17	1.08142e+06	1.08142e+06	1.08142e+06	16	16	16	1130430	1130430	1130430	17	17	17	1.15993e+06	1.15993e+06	1.15993e+06	18	18	18	1093934	1093934	1093934
216	a	sp|O43598|DNPH1_HUMAN	O43598	DNPH1_HUMAN	DNPH1	174	34	Homo sapiens OX=9606	1:Experimental evidence at protein level	2'-deoxynucleoside 5'-phosphate N-hydrolase 1	1	0.999	4	11	11	11	5	5	5	251723	251723	251723	2	2	2	226554	226554	226554	3	3	3	253184	253184	253184	1	1	1	122406	122406	122406
217	a	sp|O43615|TIM44_HUMAN	O43615	TIM44_HUMAN	TIMM44	452	46	Homo sapiens OX=9606	1:Experimental evidence at protein level	Mitochondrial import inner membrane translocase subunit TIM44	1	0.999	20	117	117	117	29	29	29	1.50676e+06	1.50676e+06	1.50676e+06	26	26	26	1.31384e+06	1.31384e+06	1.31384e+06	33	33	33	1.55008e+06	1.55008e+06	1.55008e+06	29	29	29	1.52708e+06	1.52708e+06	1.52708e+06
218	a	sp|O43617|TPPC3_HUMAN	O43617	TPPC3_HUMAN	TRAPPC3	180	42	Homo sapiens OX=9606	1:Experimental evidence at protein level	Trafficking protein particle complex subunit 3	1	0.999	8	36	36	36	9	9	9	298609	298609	298609	9	9	9	323007	323007	323007	11	11	11	323498	323498	323498	7	7	7	326805	326805	326805
219	a	sp|O43657|TSN6_HUMAN	O43657	TSN6_HUMAN	TSPAN6	245	22	Homo sapiens OX=9606	1:Experimental evidence at protein level	Tetraspanin-6	1	0.999	5	22	22	22	6	6	6	241805	241805	241805	7	7	7	222288	222288	222288	4	4	4	226534	226534	226534	5	5	5	231628	231628	231628
220	a	sp|O43660|PLRG1_HUMAN	O43660	PLRG1_HUMAN	PLRG1	514	48	Homo sapiens OX=9606	1:Experimental evidence at protein level	Pleiotropic regulator 1	1	0.999	17	94	94	94	24	24	24	733332	733332	733332	18	18	18	734147	734147	734147	24	24	24	727568	727568	727568	28	28	28	810030	810030	810030
221	a	sp|O43663|PRC1_HUMAN	O43663	PRC1_HUMAN	PRC1	620	25	Homo sapiens OX=9606	1:Experimental evidence at protein level	Protein regulator of cytokinesis 1	1	0.999	12	42	41	41	9	9	9	334590	334590	334590	15	14	14	373794	373794	373794	9	9	9	369785	369785	369785	9	9	9	388444	388444	388444
222	a	sp|O43665|RGS10_HUMAN	O43665	RGS10_HUMAN	RGS10	181	33	Homo sapiens OX=9606	1:Experimental evidence at protein level	Regulator of G-protein signaling 10	1	0.999	4	9	9	9	3	3	3	29339.6	29339.6	29339.6	3	3	3	31970.8	31970.8	31970.8	2	2	2	32617.1	32617.1	32617.1	1	1	1
223	a	sp|O43674|NDUB5_HUMAN	O43674	NDUB5_HUMAN	NDUFB5	189	24	Homo sapiens OX=9606	1:Experimental evidence at protein level	NADH dehydrogenase [ubiquinone] 1 beta subcomplex subunit 5, mitochondrial	1	0.999	5	21	21	21	6	6	6	471800	471800	471800	7	7	7	452193	452193	452193	5	5	5	439465	439465	439465	3	3	3	354355	354355	354355
224	a	sp|O43676|NDUB3_HUMAN	O43676	NDUB3_HUMAN	NDUFB3	98	28	Homo sapiens OX=9606	1:Experimental evidence at protein level	NADH dehydrogenase [ubiquinone] 1 beta subcomplex subunit 3	1	0.999	3	8	8	8	1	1	1	131488	131488	131488	3	3	3	126536	126536	126536	3	3	3	117693	117693	117693	1	1	1	64733.3	64733.3	64733.3
225	a	sp|O43683|BUB1_HUMAN	O43683	BUB1_HUMAN	BUB1	1085	10	Homo sapiens OX=9606	1:Experimental evidence at protein level	Mitotic checkpoint serine/threonine-protein kinase BUB1	1	0.999	8	33	28	28	8	7	7	2167501	2.13044e+06	2.13044e+06	7	6	6	2.32913e+06	2290125	2290125	9	7	7	1.11004e+06	1071868	1071868	9	8	8	2.22676e+06	2.18513e+06	2.18513e+06
226	a	sp|O43684|BUB3_HUMAN	O43684	BUB3_HUMAN	BUB3	328	53	Homo sapiens OX=9606	1:Experimental evidence at protein level	Mitotic checkpoint protein BUB3	1	0.999	13	100	100	100	26	26	26	2263008	2263008	2263008	27	27	27	2.15932e+06	2.15932e+06	2.15932e+06	24	24	24	2.30777e+06	2.30777e+06	2.30777e+06	23	23	23	2.30725e+06	2.30725e+06	2.30725e+06
227	a	sp|O43688|PLPP2_HUMAN	O43688	PLPP2_HUMAN	PLPP2	288	19	Homo sapiens OX=9606	1:Experimental evidence at protein level	Phospholipid phosphatase 2	1	0.999	3	20	20	20	5	5	5	181203	181203	181203	6	6	6	185883	185883	185883	6	6	6	169918	169918	169918	3	3	3	106043	106043	106043
228	a	sp|O43708|MAAI_HUMAN	O43708	MAAI_HUMAN	GSTZ1	216	21	Homo sapiens OX=9606	1:Experimental evidence at protein level	Maleylacetoacetate isomerase	1	0.999	3	25	25	25	6	6	6	132290	132290	132290	9	9	9	142587	142587	142587	6	6	6	129750	129750	129750	4	4	4	69346.8	69346.8	69346.8
229	a	sp|O43709|BUD23_HUMAN	O43709	BUD23_HUMAN	BUD23	281	29	Homo sapiens OX=9606	1:Experimental evidence at protein level	Probable 18S rRNA (guanine-N(7))-methyltransferase	1	0.999	6	52	52	52	13	13	13	864026	864026	864026	14	14	14	791377	791377	791377	11	11	11	879646	879646	879646	14	14	14	849820	849820	849820
230	a	sp|O43715|TRIA1_HUMAN	O43715	TRIA1_HUMAN	TRIAP1	76	44	Homo sapiens OX=9606	1:Experimental evidence at protein level	TP53-regulated inhibitor of apoptosis 1	1	0.999	3	9	9	9	1	1	1	107978	107978	107978	1	1	1	110292	110292	110292	3	3	3	98347.1	98347.1	98347.1	4	4	4	109769	109769	109769
231	a	sp|O43719|HTSF1_HUMAN	O43719	HTSF1_HUMAN	HTATSF1	755	32	Homo sapiens OX=9606	1:Experimental evidence at protein level	HIV Tat-specific factor 1	1	0.999	21	114	114	114	27	27	27	783473	783473	783473	26	26	26	714234	714234	714234	26	26	26	774415	774415	774415	35	35	35	837570	837570	837570
232	a	sp|O43747|AP1G1_HUMAN	O43747	AP1G1_HUMAN	AP1G1	822	39	Homo sapiens OX=9606	1:Experimental evidence at protein level	AP-1 complex subunit gamma-1	1	0.999	24	125	125	125	33	33	33	884140	884140	884140	36	36	36	887678	887678	887678	27	27	27	901966	901966	901966	29	29	29	824585	824585	824585
233	a	sp|O43752|STX6_HUMAN	O43752	STX6_HUMAN	STX6	255	40	Homo sapiens OX=9606	1:Experimental evidence at protein level	Syntaxin-6	1	0.999	7	29	27	29	6	5	6	373814	373814	373814	11	10	11	340359	340359	340359	6	6	6	335220	335220	335220	6	6	6	289884	289884	289884
234	a	sp|O43768|ENSA_HUMAN	O43768	ENSA_HUMAN	ENSA	121	59	Homo sapiens OX=9606	1:Experimental evidence at protein level	Alpha-endosulfine	1	0.999	7	55	42	55	15	12	15	824702	824702	824702	17	13	17	861157	861157	861157	13	9	13	748910	748910	748910	10	8	10	762979	762979	762979
235	a	sp|O43772|MCAT_HUMAN	O43772	MCAT_HUMAN	SLC25A20	301	18	Homo sapiens OX=9606	1:Experimental evidence at protein level	Mitochondrial carnitine/acylcarnitine carrier protein	1	0.999	4	13	13	13	4	4	4	93853.9	93853.9	93853.9	6	6	6	52171.8	52171.8	52171.8	2	2	2	56290.6	56290.6	56290.6	1	1	1
236	a	sp|O43776|SYNC_HUMAN	O43776	SYNC_HUMAN	NARS	548	46	Homo sapiens OX=9606	1:Experimental evidence at protein level	Asparagine--tRNA ligase, cytoplasmic	1	0.999	22	237	237	237	58	58	58	2.83793e+06	2.83793e+06	2.83793e+06	59	59	59	2.62763e+06	2.62763e+06	2.62763e+06	66	66	66	2764036	2764036	2764036	54	54	54	2.67005e+06	2.67005e+06	2.67005e+06
237	a	sp|O43808|PM34_HUMAN	O43808	PM34_HUMAN	SLC25A17	307	9	Homo sapiens OX=9606	1:Experimental evidence at protein level	Peroxisomal membrane protein PMP34	1	0.999	3	23	13	13	5	2	2	443138	142347	142347	5	3	3	545243	139102	139102	5	2	2	431494	127330	127330	8	6	6	478679	142702	142702
238	a	sp|O43809|CPSF5_HUMAN	O43809	CPSF5_HUMAN	NUDT21	227	46	Homo sapiens OX=9606	1:Experimental evidence at protein level	Cleavage and polyadenylation specificity factor subunit 5	1	0.999	11	70	62	63	19	17	17	2.46879e+06	2.46879e+06	2.46879e+06	19	15	16	2.52392e+06	2.52392e+06	2.52392e+06	17	16	16	2.54906e+06	2.54906e+06	2.54906e+06	15	14	14	2359529	2359529	2359529
239	a	sp|O43813|LANC1_HUMAN	O43813	LANC1_HUMAN	LANCL1	399	42	Homo sapiens OX=9606	1:Experimental evidence at protein level	Glutathione S-transferase LANCL1	1	0.999	11	71	71	71	18	18	18	702891	702891	702891	18	18	18	721374	721374	721374	18	18	18	807407	807407	807407	17	17	17	708324	708324	708324
240	a	sp|O43815|STRN_HUMAN	O43815	STRN_HUMAN	STRN	780	41	Homo sapiens OX=9606	1:Experimental evidence at protein level	Striatin	1	0.999	20	77	77	77	20	20	20	464949	464949	464949	17	17	17	494570	494570	494570	20	20	20	511904	511904	511904	20	20	20	498209	498209	498209
241	a	sp|O43818|U3IP2_HUMAN	O43818	U3IP2_HUMAN	RRP9	475	29	Homo sapiens OX=9606	1:Experimental evidence at protein level	U3 small nucleolar RNA-interacting protein 2	1	0.999	10	37	36	37	10	10	10	317598	317598	317598	9	9	9	268777	268777	268777	9	9	9	252360	252360	252360	9	8	9	306899	306899	306899
242	a	sp|O43819|SCO2_HUMAN	O43819	SCO2_HUMAN	SCO2	266	33	Homo sapiens OX=9606	1:Experimental evidence at protein level	Protein SCO2 homolog, mitochondrial	1	0.999	6	20	20	20	5	5	5	115854	115854	115854	5	5	5	133710	133710	133710	5	5	5	107754	107754	107754	5	5	5	92844.2	92844.2	92844.2
243	a	sp|O43823|AKAP8_HUMAN	O43823	AKAP8_HUMAN	AKAP8	692	29	Homo sapiens OX=9606	1:Experimental evidence at protein level	A-kinase anchor protein 8	1	0.999	13	77	77	77	13	13	13	1.09858e+06	1.09858e+06	1.09858e+06	24	24	24	985536	985536	985536	19	19	19	587884	587884	587884	21	21	21	1.00325e+06	1.00325e+06	1.00325e+06
244	a	sp|O43826|G6PT1_HUMAN	O43826	G6PT1_HUMAN	SLC37A4	429	7	Homo sapiens OX=9606	1:Experimental evidence at protein level	Glucose-6-phosphate exchanger SLC37A4	1	0.999	2	16	16	16	3	3	3	120675	120675	120675	5	5	5	155382	155382	155382	4	4	4	151138	151138	151138	4	4	4	135818	135818	135818
245	a	sp|O43837|IDH3B_HUMAN	O43837	IDH3B_HUMAN	IDH3B	385	47	Homo sapiens OX=9606	1:Experimental evidence at protein level	Isocitrate dehydrogenase [NAD] subunit beta, mitochondrial	1	0.999	14	114	114	114	29	29	29	1.40618e+06	1.40618e+06	1.40618e+06	33	33	33	1.23525e+06	1.23525e+06	1.23525e+06	27	27	27	1260038	1260038	1260038	25	25	25	1.50934e+06	1.50934e+06	1.50934e+06
246	a	sp|O43847|NRDC_HUMAN	O43847	NRDC_HUMAN	NRDC	1151	28	Homo sapiens OX=9606	1:Experimental evidence at protein level	Nardilysin	1	0.999	27	159	159	159	43	43	43	863516	863516	863516	41	41	41	1.00223e+06	1.00223e+06	1.00223e+06	40	40	40	864069	864069	864069	35	35	35	949940	949940	949940
247	a	sp|O43852|CALU_HUMAN	O43852	CALU_HUMAN	CALU	315	62	Homo sapiens OX=9606	1:Experimental evidence at protein level	Calumenin	1	0.999	16	215	215	215	53	53	53	4337423	4337423	4337423	51	51	51	5.1516e+06	5.1516e+06	5.1516e+06	54	54	54	5406078	5406078	5406078	57	57	57	4497230	4497230	4497230
248	a	sp|O43865|SAHH2_HUMAN	O43865	SAHH2_HUMAN	AHCYL1	530	43	Homo sapiens OX=9606	1:Experimental evidence at protein level	S-adenosylhomocysteine hydrolase-like protein 1	1	0.999	19	125	55	111	34	12	30	1.52392e+06	479026	1.29174e+06	35	18	32	1.56279e+06	376760	1.28391e+06	30	13	26	1.39546e+06	432097	1.07952e+06	26	12	23	1.4959e+06	508355	1.1199e+06
249	a	sp|O43913|ORC5_HUMAN	O43913	ORC5_HUMAN	ORC5	435	20	Homo sapiens OX=9606	1:Experimental evidence at protein level	Origin recognition complex subunit 5	1	0.999	7	24	24	24	4	4	4	244758	244758	244758	5	5	5	272998	272998	272998	6	6	6	274977	274977	274977	9	9	9	293412	293412	293412
250	a	sp|O43920|NDUS5_HUMAN	O43920	NDUS5_HUMAN	NDUFS5	106	46	Homo sapiens OX=9606	1:Experimental evidence at protein level	NADH dehydrogenase [ubiquinone] iron-sulfur protein 5	1	0.999	6	16	16	16	4	4	4	258082	258082	258082	3	3	3	249236	249236	249236	5	5	5	233704	233704	233704	4	4	4	254315	254315	254315
251	a	sp|O60220|TIM8A_HUMAN	O60220	TIM8A_HUMAN	TIMM8A	97	68	Homo sapiens OX=9606	1:Experimental evidence at protein level	Mitochondrial import inner membrane translocase subunit Tim8 A	1	0.999	4	38	38	38	9	9	9	709041	709041	709041	10	10	10	755021	755021	755021	12	12	12	724992	724992	724992	7	7	7	641934	641934	641934
252	a	sp|O60231|DHX16_HUMAN	O60231	DHX16_HUMAN	DHX16	1041	27	Homo sapiens OX=9606	1:Experimental evidence at protein level	Pre-mRNA-splicing factor ATP-dependent RNA helicase DHX16	1	0.999	23	99	89	89	24	22	22	658172	658172	658172	28	25	25	618232	618232	618232	26	23	23	633642	633642	633642	21	19	19	651198	651198	651198
253	a	sp|O60232|ZNRD2_HUMAN	O60232	ZNRD2_HUMAN	ZNRD2	199	51	Homo sapiens OX=9606	1:Experimental evidence at protein level	Protein ZNRD2	1	0.999	6	70	70	70	13	13	13	821221	821221	821221	23	23	23	1.30891e+06	1.30891e+06	1.30891e+06	16	16	16	904642	904642	904642	18	18	18	474453	474453	474453
254	a	sp|O60237|MYPT2_HUMAN	O60237	MYPT2_HUMAN	PPP1R12B	982	4	Homo sapiens OX=9606	1:Experimental evidence at protein level	Protein phosphatase 1 regulatory subunit 12B	1	0.999	4	4	3	3	0	0	0				0	0	0				2	2	2	13959.3	13959.3	13959.3	2	1	1	13955.3	13955.3	13955.3
255	a	sp|O60239|3BP5_HUMAN	O60239	3BP5_HUMAN	SH3BP5	455	12	Homo sapiens OX=9606	1:Experimental evidence at protein level	SH3 domain-binding protein 5	1	0.999	5	16	16	16	5	5	5	106397	106397	106397	3	3	3	115149	115149	115149	4	4	4	125114	125114	125114	4	4	4	91649.7	91649.7	91649.7
256	a	sp|O60244|MED14_HUMAN	O60244	MED14_HUMAN	MED14	1454	13	Homo sapiens OX=9606	1:Experimental evidence at protein level	Mediator of RNA polymerase II transcription subunit 14	1	0.999	11	34	34	34	11	11	11	99269.9	99269.9	99269.9	8	8	8	94646.7	94646.7	94646.7	5	5	5	94151.9	94151.9	94151.9	10	10	10	72615	72615	72615
257	a	sp|O60256|KPRB_HUMAN	O60256	KPRB_HUMAN	PRPSAP2	369	31	Homo sapiens OX=9606	1:Experimental evidence at protein level	Phosphoribosyl pyrophosphate synthase-associated protein 2	1	0.999	9	54	37	37	16	11	11	595117	595117	595117	14	10	10	620115	620115	620115	12	8	8	581849	581849	581849	12	8	8	572696	572696	572696
258	a	sp|O60287|NPA1P_HUMAN	O60287	NPA1P_HUMAN	URB1	2271	27	Homo sapiens OX=9606	1:Experimental evidence at protein level	Nucleolar pre-ribosomal-associated protein 1	1	0.999	45	193	188	193	49	48	49	671880	671880	671880	44	43	44	736392	736392	736392	54	53	54	725705	725705	725705	46	44	46	740250	740250	740250
259	a	sp|O60294|TYW4_HUMAN	O60294	TYW4_HUMAN	LCMT2	686	17	Homo sapiens OX=9606	1:Experimental evidence at protein level	tRNA wybutosine-synthesizing protein 4	1	0.999	8	19	19	19	6	6	6	80569.6	80569.6	80569.6	4	4	4	87500.8	87500.8	87500.8	4	4	4	81043.3	81043.3	81043.3	5	5	5	88182.9	88182.9	88182.9
260	a	sp|O60306|AQR_HUMAN	O60306	AQR_HUMAN	AQR	1485	27	Homo sapiens OX=9606	1:Experimental evidence at protein level	RNA helicase aquarius	1	0.999	28	169	169	169	38	38	38	501807	501807	501807	44	44	44	527238	527238	527238	43	43	43	500874	500874	500874	44	44	44	532198	532198	532198
261	a	sp|O60313|OPA1_HUMAN	O60313	OPA1_HUMAN	OPA1	960	39	Homo sapiens OX=9606	1:Experimental evidence at protein level	Dynamin-like 120 kDa protein, mitochondrial	1	0.999	30	196	196	196	46	46	46	579560	579560	579560	48	48	48	544258	544258	544258	49	49	49	564227	564227	564227	53	53	53	563394	563394	563394
262	a	sp|O60318|GANP_HUMAN	O60318	GANP_HUMAN	MCM3AP	1980	13	Homo sapiens OX=9606	1:Experimental evidence at protein level	Germinal-center associated nuclear protein	1	0.999	15	45	45	45	9	9	9	209004	209004	209004	14	14	14	228408	228408	228408	10	10	10	255978	255978	255978	12	12	12	145021	145021	145021
263	a	sp|O60337|MARH6_HUMAN	O60337	MARH6_HUMAN	2020-03-06	910	4	Homo sapiens OX=9606	1:Experimental evidence at protein level	E3 ubiquitin-protein ligase MARCH6	1	0.999	3	13	13	13	4	4	4	82944.9	82944.9	82944.9	5	5	5	85237.4	85237.4	85237.4	1	1	1	40512.5	40512.5	40512.5	3	3	3	92431.9	92431.9	92431.9
264	a	sp|O60341|KDM1A_HUMAN	O60341	KDM1A_HUMAN	KDM1A	852	44	Homo sapiens OX=9606	1:Experimental evidence at protein level	Lysine-specific histone demethylase 1A	1	0.999	24	130	130	130	36	36	36	694239	694239	694239	31	31	31	584958	584958	584958	28	28	28	593973	593973	593973	35	35	35	612239	612239	612239
265	a	sp|O60427|FADS1_HUMAN	O60427	FADS1_HUMAN	FADS1	444	27	Homo sapiens OX=9606	1:Experimental evidence at protein level	Acyl-CoA (8-3)-desaturase	1	0.999	10	61	60	61	14	14	14	313233	313233	313233	13	13	13	330670	330670	330670	17	17	17	348718	348718	348718	17	16	17	341496	341496	341496
266	a	sp|O60443|GSDME_HUMAN	O60443	GSDME_HUMAN	GSDME	496	26	Homo sapiens OX=9606	1:Experimental evidence at protein level	Gasdermin-E	1	0.999	9	56	56	56	12	12	12	740592	740592	740592	9	9	9	765580	765580	765580	16	16	16	766010	766010	766010	19	19	19	780226	780226	780226
267	a	sp|O60476|MA1A2_HUMAN	O60476	MA1A2_HUMAN	MAN1A2	641	8	Homo sapiens OX=9606	1:Experimental evidence at protein level	Mannosyl-oligosaccharide 1,2-alpha-mannosidase IB	1	0.999	3	13	13	13	6	6	6	80702.3	80702.3	80702.3	3	3	3	72199	72199	72199	2	2	2	75200.6	75200.6	75200.6	2	2	2	61549.1	61549.1	61549.1
268	a	sp|O60487|MPZL2_HUMAN	O60487	MPZL2_HUMAN	MPZL2	215	14	Homo sapiens OX=9606	1:Experimental evidence at protein level	Myelin protein zero-like protein 2	1	0.999	3	10	10	10	2	2	2	81956.9	81956.9	81956.9	3	3	3	80102.1	80102.1	80102.1	4	4	4	80684.6	80684.6	80684.6	1	1	1	58015.3	58015.3	58015.3
269	a	sp|O60488|ACSL4_HUMAN	O60488	ACSL4_HUMAN	ACSL4	711	46	Homo sapiens OX=9606	1:Experimental evidence at protein level	Long-chain-fatty-acid--CoA ligase 4	1	0.999	24	135	127	135	33	31	33	1.61294e+06	674583	1.61294e+06	36	34	36	1.74054e+06	676742	1.74054e+06	34	32	34	1.7211e+06	721694	1.7211e+06	32	30	32	1.69325e+06	680729	1.69325e+06
270	a	sp|O60493|SNX3_HUMAN	O60493	SNX3_HUMAN	SNX3	162	39	Homo sapiens OX=9606	1:Experimental evidence at protein level	Sorting nexin-3	1	0.999	7	40	32	40	8	6	8	1.63662e+06	1.63433e+06	1.63662e+06	11	9	11	1.59301e+06	1.56535e+06	1.59301e+06	11	9	11	1.45739e+06	1.46802e+06	1.45739e+06	10	8	10	1.38515e+06	1.39745e+06	1.38515e+06
271	a	sp|O60499|STX10_HUMAN	O60499	STX10_HUMAN	STX10	249	19	Homo sapiens OX=9606	1:Experimental evidence at protein level	Syntaxin-10	1	0.999	5	16	14	14	4	3	3	207342	207342	207342	4	3	3	142646	142646	142646	4	4	4	214445	214445	214445	4	4	4	216252	216252	216252
272	a	sp|O60504|VINEX_HUMAN	O60504	VINEX_HUMAN	SORBS3	671	9	Homo sapiens OX=9606	1:Experimental evidence at protein level	Vinexin	1	0.999	5	11	10	10	3	2	2	139070	139070	139070	2	2	2	89409.3	89409.3	89409.3	3	3	3	156996	156996	156996	3	3	3	146746	146746	146746
273	a	sp|O60506|HNRPQ_HUMAN	O60506	HNRPQ_HUMAN	SYNCRIP	623	58	Homo sapiens OX=9606	1:Experimental evidence at protein level	Heterogeneous nuclear ribonucleoprotein Q	1	0.999	27	455	408	455	109	100	109	7485520	7485520	7485520	112	98	112	8.20649e+06	8.20649e+06	8.20649e+06	124	111	124	7.88226e+06	7.88226e+06	7.88226e+06	110	99	110	8.15139e+06	8.15139e+06	8.15139e+06
274	a	sp|O60508|PRP17_HUMAN	O60508	PRP17_HUMAN	CDC40	579	34	Homo sapiens OX=9606	1:Experimental evidence at protein level	Pre-mRNA-processing factor 17	1	0.999	15	71	71	71	17	17	17	344296	344296	344296	19	19	19	374801	374801	374801	19	19	19	374594	374594	374594	16	16	16	354694	354694	354694
275	a	sp|O60512|B4GT3_HUMAN	O60512	B4GT3_HUMAN	B4GALT3	393	14	Homo sapiens OX=9606	1:Experimental evidence at protein level	Beta-1,4-galactosyltransferase 3	1	0.999	3	11	11	11	2	2	2	23424.8	23424.8	23424.8	1	1	1				4	4	4	25325.4	25325.4	25325.4	4	4	4	27357	27357	27357
276	a	sp|O60524|NEMF_HUMAN	O60524	NEMF_HUMAN	NEMF	1076	14	Homo sapiens OX=9606	1:Experimental evidence at protein level	Nuclear export mediator factor NEMF	1	0.999	11	33	33	33	6	6	6	244998	244998	244998	11	11	11	251133	251133	251133	10	10	10	267943	267943	267943	6	6	6	209807	209807	209807
277	a	sp|O60547|GMDS_HUMAN	O60547	GMDS_HUMAN	GMDS	372	47	Homo sapiens OX=9606	1:Experimental evidence at protein level	GDP-mannose 4,6 dehydratase	1	0.999	14	61	61	61	14	14	14	379758	379758	379758	15	15	15	383624	383624	383624	18	18	18	407177	407177	407177	14	14	14	417272	417272	417272
278	a	sp|O60563|CCNT1_HUMAN	O60563	CCNT1_HUMAN	CCNT1	726	21	Homo sapiens OX=9606	1:Experimental evidence at protein level	Cyclin-T1	1	0.999	11	52	52	52	11	11	11	244677	244677	244677	12	12	12	228180	228180	228180	16	16	16	266708	266708	266708	13	13	13	241790	241790	241790
279	a	sp|O60566|BUB1B_HUMAN	O60566	BUB1B_HUMAN	BUB1B	1050	26	Homo sapiens OX=9606	1:Experimental evidence at protein level	Mitotic checkpoint serine/threonine-protein kinase BUB1 beta	1	0.999	21	70	70	70	22	22	22	493397	493397	493397	17	17	17	401802	401802	401802	15	15	15	543652	543652	543652	16	16	16	476897	476897	476897
280	a	sp|O60573|IF4E2_HUMAN	O60573	IF4E2_HUMAN	EIF4E2	245	23	Homo sapiens OX=9606	1:Experimental evidence at protein level	Eukaryotic translation initiation factor 4E type 2	1	0.999	4	11	11	11	3	3	3	108509	108509	108509	4	4	4	122394	122394	122394	2	2	2	130839	130839	130839	2	2	2	102843	102843	102843
281	a	sp|O60610|DIAP1_HUMAN	O60610	DIAP1_HUMAN	DIAPH1	1272	41	Homo sapiens OX=9606	1:Experimental evidence at protein level	Protein diaphanous homolog 1	1	0.999	43	320	320	320	76	76	76	1.18894e+06	1.18894e+06	1.18894e+06	79	79	79	1.25342e+06	1.25342e+06	1.25342e+06	83	83	83	1.24188e+06	1.24188e+06	1.24188e+06	82	82	82	1.20053e+06	1.20053e+06	1.20053e+06
282	a	sp|O60613|SEP15_HUMAN	O60613	SEP15_HUMAN	SELENOF	165	29	Homo sapiens OX=9606	1:Experimental evidence at protein level	Selenoprotein F	1	0.999	4	14	14	14	4	4	4	375194	375194	375194	4	4	4	373783	373783	373783	3	3	3	345512	345512	345512	3	3	3	327389	327389	327389
283	a	sp|O60645|EXOC3_HUMAN	O60645	EXOC3_HUMAN	EXOC3	745	17	Homo sapiens OX=9606	1:Experimental evidence at protein level	Exocyst complex component 3	1	0.999	9	23	23	23	7	7	7	139498	139498	139498	7	7	7	149713	149713	149713	4	4	4	137965	137965	137965	5	5	5	92233	92233	92233
284	a	sp|O60658|PDE8A_HUMAN	O60658	PDE8A_HUMAN	PDE8A	829	14	Homo sapiens OX=9606	1:Experimental evidence at protein level	High affinity cAMP-specific and IBMX-insensitive 3',5'-cyclic phosphodiesterase 8A	1	0.999	7	20	20	20	5	5	5	99999.8	99999.8	99999.8	7	7	7	91908.8	91908.8	91908.8	4	4	4	97256	97256	97256	4	4	4	105503	105503	105503
285	a	sp|O60664|PLIN3_HUMAN	O60664	PLIN3_HUMAN	PLIN3	434	72	Homo sapiens OX=9606	1:Experimental evidence at protein level	Perilipin-3	1	0.999	20	275	275	275	65	65	65	3.68944e+06	3.68944e+06	3.68944e+06	72	72	72	2.84437e+06	2.84437e+06	2.84437e+06	70	70	70	4720815	4720815	4720815	68	68	68	4802627	4802627	4802627
286	a	sp|O60671|RAD1_HUMAN	O60671	RAD1_HUMAN	RAD1	282	19	Homo sapiens OX=9606	1:Experimental evidence at protein level	Cell cycle checkpoint protein RAD1	1	0.999	4	11	11	11	4	4	4	79260.2	79260.2	79260.2	4	4	4	40542.2	40542.2	40542.2	2	2	2				1	1	1	69527.6	69527.6	69527.6
287	a	sp|O60678|ANM3_HUMAN	O60678	ANM3_HUMAN	PRMT3	531	31	Homo sapiens OX=9606	1:Experimental evidence at protein level	Protein arginine N-methyltransferase 3	1	0.999	12	105	105	105	25	25	25	825897	825897	825897	28	28	28	846407	846407	846407	24	24	24	766711	766711	766711	28	28	28	870867	870867	870867
288	a	sp|O60684|IMA7_HUMAN	O60684	IMA7_HUMAN	KPNA6	536	30	Homo sapiens OX=9606	1:Experimental evidence at protein level	Importin subunit alpha-7	1	0.999	12	115	41	115	29	10	29	1.75498e+06	1.47676e+06	1.75498e+06	32	11	32	1.73007e+06	1.44175e+06	1.73007e+06	30	12	30	1.8576e+06	1.51827e+06	1.8576e+06	24	8	24	1.81957e+06	1398973	1.81957e+06
289	a	sp|O60701|UGDH_HUMAN	O60701	UGDH_HUMAN	UGDH	494	60	Homo sapiens OX=9606	1:Experimental evidence at protein level	UDP-glucose 6-dehydrogenase	1	0.999	21	160	160	160	41	41	41	1669795	1669795	1669795	41	41	41	1.94573e+06	1.94573e+06	1.94573e+06	42	42	42	1.94123e+06	1.94123e+06	1.94123e+06	36	36	36	1.84722e+06	1.84722e+06	1.84722e+06
290	a	sp|O60716|CTND1_HUMAN	O60716	CTND1_HUMAN	CTNND1	968	47	Homo sapiens OX=9606	1:Experimental evidence at protein level	Catenin delta-1	1	0.999	33	165	165	165	44	44	44	786138	786138	786138	45	45	45	681329	681329	681329	40	40	40	749478	749478	749478	36	36	36	736386	736386	736386
291	a	sp|O60725|ICMT_HUMAN	O60725	ICMT_HUMAN	ICMT	284	9	Homo sapiens OX=9606	1:Experimental evidence at protein level	Protein-S-isoprenylcysteine O-methyltransferase	1	0.999	2	14	14	14	1	1	1	32511.8	32511.8	32511.8	4	4	4	87342	87342	87342	6	6	6	92480.1	92480.1	92480.1	3	3	3	96809.9	96809.9	96809.9
292	a	sp|O60739|EIF1B_HUMAN	O60739	EIF1B_HUMAN	EIF1B	113	74	Homo sapiens OX=9606	1:Experimental evidence at protein level	Eukaryotic translation initiation factor 1b	1	0.999	5	57	11	11	18	3	3	1.77343e+06	384283	384283	13	3	3	1.7432e+06	346582	346582	13	3	3	1.67901e+06	358439	358439	13	2	2	1.74186e+06	344730	344730
293	a	sp|O60749|SNX2_HUMAN	O60749	SNX2_HUMAN	SNX2	519	40	Homo sapiens OX=9606	1:Experimental evidence at protein level	Sorting nexin-2	1	0.999	19	85	74	83	21	17	20	747355	781389	747355	23	21	23	879799	683687	879799	22	19	22	951911	764276	951911	19	17	18	796497	805719	796497
294	a	sp|O60762|DPM1_HUMAN	O60762	DPM1_HUMAN	DPM1	260	46	Homo sapiens OX=9606	1:Experimental evidence at protein level	Dolichol-phosphate mannosyltransferase subunit 1	1	0.999	11	59	59	59	14	14	14	992903	992903	992903	14	14	14	1.00038e+06	1.00038e+06	1.00038e+06	15	15	15	991597	991597	991597	16	16	16	939510	939510	939510
295	a	sp|O60783|RT14_HUMAN	O60783	RT14_HUMAN	MRPS14	128	31	Homo sapiens OX=9606	1:Experimental evidence at protein level	28S ribosomal protein S14, mitochondrial	1	0.999	3	16	16	16	4	4	4	330755	330755	330755	5	5	5	343587	343587	343587	3	3	3	346042	346042	346042	4	4	4	357839	357839	357839
296	a	sp|O60784|TOM1_HUMAN	O60784	TOM1_HUMAN	TOM1	492	40	Homo sapiens OX=9606	1:Experimental evidence at protein level	Target of Myb protein 1	1	0.999	11	52	52	52	14	14	14	401420	401420	401420	13	13	13	360098	360098	360098	12	12	12	364446	364446	364446	13	13	13	345290	345290	345290
297	a	sp|O60826|CCD22_HUMAN	O60826	CCD22_HUMAN	CCDC22	627	23	Homo sapiens OX=9606	1:Experimental evidence at protein level	Coiled-coil domain-containing protein 22	1	0.999	10	61	61	61	16	16	16	462242	462242	462242	17	17	17	463333	463333	463333	15	15	15	460675	460675	460675	13	13	13	433483	433483	433483
298	a	sp|O60828|PQBP1_HUMAN	O60828	PQBP1_HUMAN	PQBP1	265	45	Homo sapiens OX=9606	1:Experimental evidence at protein level	Polyglutamine-binding protein 1	1	0.999	9	29	29	29	7	7	7	374420	374420	374420	6	6	6	379166	379166	379166	7	7	7	405075	405075	405075	9	9	9	322177	322177	322177
299	a	sp|O60830|TI17B_HUMAN	O60830	TI17B_HUMAN	TIMM17B	172	43	Homo sapiens OX=9606	1:Experimental evidence at protein level	Mitochondrial import inner membrane translocase subunit Tim17-B	1	0.999	5	31	31	31	7	7	7	520515	520515	520515	5	5	5	519821	519821	519821	9	9	9	532603	532603	532603	10	10	10	509441	509441	509441
300	a	sp|O60832|DKC1_HUMAN	O60832	DKC1_HUMAN	DKC1	514	46	Homo sapiens OX=9606	1:Experimental evidence at protein level	H/ACA ribonucleoprotein complex subunit DKC1	1	0.999	20	103	103	103	24	24	24	1557970	1557970	1557970	30	30	30	1.44501e+06	1.44501e+06	1.44501e+06	29	29	29	1.46363e+06	1.46363e+06	1.46363e+06	20	20	20	1.60943e+06	1.60943e+06	1.60943e+06
301	a	sp|O60841|IF2P_HUMAN	O60841	IF2P_HUMAN	EIF5B	1220	39	Homo sapiens OX=9606	1:Experimental evidence at protein level	Eukaryotic translation initiation factor 5B	1	0.999	42	378	378	378	78	78	78	3.44623e+06	3.44623e+06	3.44623e+06	101	101	101	3622552	3622552	3622552	102	102	102	3.67634e+06	3.67634e+06	3.67634e+06	97	97	97	3544116	3544116	3544116
302	a	sp|O60869|EDF1_HUMAN	O60869	EDF1_HUMAN	EDF1	148	31	Homo sapiens OX=9606	1:Experimental evidence at protein level	Endothelial differentiation-related factor 1	1	0.999	5	42	42	42	13	13	13	1.07802e+06	1.07802e+06	1.07802e+06	9	9	9	1.08615e+06	1.08615e+06	1.08615e+06	12	12	12	946052	946052	946052	8	8	8	660918	660918	660918
303	a	sp|O60870|KIN17_HUMAN	O60870	KIN17_HUMAN	KIN	393	30	Homo sapiens OX=9606	1:Experimental evidence at protein level	DNA/RNA-binding protein KIN17	1	0.999	11	40	40	40	10	10	10	184489	184489	184489	10	10	10	186268	186268	186268	7	7	7	207171	207171	207171	13	13	13	205157	205157	205157
304	a	sp|O60884|DNJA2_HUMAN	O60884	DNJA2_HUMAN	DNAJA2	412	62	Homo sapiens OX=9606	1:Experimental evidence at protein level	DnaJ homolog subfamily A member 2	1	0.999	18	204	204	204	60	60	60	2.46513e+06	2.46513e+06	2.46513e+06	50	50	50	2400715	2400715	2400715	51	51	51	2.39567e+06	2.39567e+06	2.39567e+06	43	43	43	2340260	2340260	2340260
305	a	sp|O60888|CUTA_HUMAN	O60888	CUTA_HUMAN	CUTA	179	47	Homo sapiens OX=9606	1:Experimental evidence at protein level	Protein CutA	1	0.999	5	41	41	41	11	11	11	2.1978e+06	2.1978e+06	2.1978e+06	11	11	11	2151792	2151792	2151792	10	10	10	2.09799e+06	2.09799e+06	2.09799e+06	9	9	9	2243929	2243929	2243929
306	a	sp|O60907|TBL1X_HUMAN	O60907	TBL1X_HUMAN	TBL1X	577	27	Homo sapiens OX=9606	1:Experimental evidence at protein level	F-box-like/WD repeat-containing protein TBL1X	1	0.999	12	51	6	18	12	2	5	543883	42566.7	191245	13	2	4	457926	32039.6	134902	13	1	4	521852	49757.9	189348	13	1	5	502619	51585.1	193592
307	a	sp|O60921|HUS1_HUMAN	O60921	HUS1_HUMAN	HUS1	280	32	Homo sapiens OX=9606	1:Experimental evidence at protein level	Checkpoint protein HUS1	1	0.999	6	15	15	15	6	6	6	231206	231206	231206	5	5	5	217534	217534	217534	2	2	2	223628	223628	223628	2	2	2	209271	209271	209271
308	a	sp|O60925|PFD1_HUMAN	O60925	PFD1_HUMAN	PFDN1	122	31	Homo sapiens OX=9606	1:Experimental evidence at protein level	Prefoldin subunit 1	1	0.999	4	18	18	18	4	4	4	711524	711524	711524	5	5	5	730304	730304	730304	5	5	5	703210	703210	703210	4	4	4	718876	718876	718876
309	a	sp|O60927|PP1RB_HUMAN	O60927	PP1RB_HUMAN	PPP1R11	126	33	Homo sapiens OX=9606	1:Experimental evidence at protein level	E3 ubiquitin-protein ligase PPP1R11	1	0.999	3	17	17	17	3	3	3	153227	153227	153227	3	3	3	99036.3	99036.3	99036.3	6	6	6	140670	140670	140670	5	5	5	153158	153158	153158
310	a	sp|O60934|NBN_HUMAN	O60934	NBN_HUMAN	NBN	754	33	Homo sapiens OX=9606	1:Experimental evidence at protein level	Nibrin	1	0.999	17	52	52	52	14	14	14	285192	285192	285192	13	13	13	248408	248408	248408	11	11	11	278923	278923	278923	14	14	14	256609	256609	256609
311	a	sp|O60936|NOL3_HUMAN	O60936	NOL3_HUMAN	NOL3	208	39	Homo sapiens OX=9606	1:Experimental evidence at protein level	Nucleolar protein 3	1	0.999	4	19	19	19	4	4	4	519113	519113	519113	6	6	6	522049	522049	522049	5	5	5	549246	549246	549246	4	4	4	495201	495201	495201
312	a	sp|O60942|MCE1_HUMAN	O60942	MCE1_HUMAN	RNGTT	597	25	Homo sapiens OX=9606	1:Experimental evidence at protein level	mRNA-capping enzyme	1	0.999	12	37	37	37	9	9	9	246551	246551	246551	10	10	10	257368	257368	257368	9	9	9	256013	256013	256013	9	9	9	228776	228776	228776
313	a	sp|O75027|ABCB7_HUMAN	O75027	ABCB7_HUMAN	ABCB7	752	14	Homo sapiens OX=9606	1:Experimental evidence at protein level	ATP-binding cassette sub-family B member 7, mitochondrial	1	0.999	7	25	25	25	7	7	7	277127	277127	277127	5	5	5	251265	251265	251265	6	6	6	259400	259400	259400	7	7	7	113248	113248	113248
314	a	sp|O75063|XYLK_HUMAN	O75063	XYLK_HUMAN	FAM20B	409	17	Homo sapiens OX=9606	1:Experimental evidence at protein level	Glycosaminoglycan xylosylkinase	1	0.999	5	21	21	21	4	4	4	195194	195194	195194	3	3	3	216513	216513	216513	6	6	6	180543	180543	180543	8	8	8	208311	208311	208311
315	a	sp|O75083|WDR1_HUMAN	O75083	WDR1_HUMAN	WDR1	606	59	Homo sapiens OX=9606	1:Experimental evidence at protein level	WD repeat-containing protein 1	1	0.999	25	138	138	138	29	29	29	1.13871e+06	1.13871e+06	1.13871e+06	40	40	40	1.18005e+06	1.18005e+06	1.18005e+06	37	37	37	1.09908e+06	1.09908e+06	1.09908e+06	32	32	32	1243519	1243519	1243519
316	a	sp|O75113|N4BP1_HUMAN	O75113	N4BP1_HUMAN	N4BP1	896	8	Homo sapiens OX=9606	1:Experimental evidence at protein level	NEDD4-binding protein 1	1	0.999	4	13	13	13	3	3	3	69977.1	69977.1	69977.1	4	4	4	69817.9	69817.9	69817.9	4	4	4	66338.3	66338.3	66338.3	2	2	2	61395.8	61395.8	61395.8
317	a	sp|O75127|PTCD1_HUMAN	O75127	PTCD1_HUMAN	PTCD1	700	20	Homo sapiens OX=9606	1:Experimental evidence at protein level	Pentatricopeptide repeat-containing protein 1, mitochondrial	1	0.999	13	35	35	35	9	9	9	304172	304172	304172	9	9	9	310447	310447	310447	7	7	7	302581	302581	302581	10	10	10	288948	288948	288948
318	a	sp|O75128|COBL_HUMAN	O75128	COBL_HUMAN	COBL	1261	19	Homo sapiens OX=9606	1:Experimental evidence at protein level	Protein cordon-bleu	1	0.999	15	49	49	49	10	10	10	276818	276818	276818	14	14	14	284259	284259	284259	15	15	15	299263	299263	299263	10	10	10	288752	288752	288752
319	a	sp|O75146|HIP1R_HUMAN	O75146	HIP1R_HUMAN	HIP1R	1068	18	Homo sapiens OX=9606	1:Experimental evidence at protein level	Huntingtin-interacting protein 1-related protein	1	0.999	17	45	45	45	12	12	12	184402	184402	184402	11	11	11	194985	194985	194985	10	10	10	198642	198642	198642	12	12	12	190165	190165	190165
320	a	sp|O75150|BRE1B_HUMAN	O75150	BRE1B_HUMAN	RNF40	1001	34	Homo sapiens OX=9606	1:Experimental evidence at protein level	E3 ubiquitin-protein ligase BRE1B	1	0.999	28	97	90	97	28	25	28	391325	319362	391325	25	23	25	452824	362563	452824	25	24	25	412976	391837	412976	19	18	19	426408	395843	426408
321	a	sp|O75157|T22D2_HUMAN	O75157	T22D2_HUMAN	TSC22D2	780	12	Homo sapiens OX=9606	1:Experimental evidence at protein level	TSC22 domain family protein 2	1	0.999	6	18	12	15	4	2	3	167989	128345	128345	4	4	4	190461	239940	239940	5	3	4	273071	235809	235809	5	3	4	314817	227061	227061
322	a	sp|O75164|KDM4A_HUMAN	O75164	KDM4A_HUMAN	KDM4A	1064	3	Homo sapiens OX=9606	1:Experimental evidence at protein level	Lysine-specific demethylase 4A	1	0.999	3	4	4	4	2	2	2	59754.9	59754.9	59754.9	0	0	0				0	0	0				2	2	2	57756.5	57756.5	57756.5
323	a	sp|O75175|CNOT3_HUMAN	O75175	CNOT3_HUMAN	CNOT3	753	23	Homo sapiens OX=9606	1:Experimental evidence at protein level	CCR4-NOT transcription complex subunit 3	1	0.999	9	54	54	54	13	13	13	391993	391993	391993	16	16	16	357875	357875	357875	12	12	12	390103	390103	390103	13	13	13	362460	362460	362460
324	a	sp|O75179|ANR17_HUMAN	O75179	ANR17_HUMAN	ANKRD17	2603	19	Homo sapiens OX=9606	1:Experimental evidence at protein level	Ankyrin repeat domain-containing protein 17	1	0.999	30	146	94	95	43	30	30	695550	360058	360058	35	23	23	686354	347819	347819	35	21	21	711900	347630	347630	33	20	21	718343	362772	362772
325	a	sp|O75182|SIN3B_HUMAN	O75182	SIN3B_HUMAN	SIN3B	1162	10	Homo sapiens OX=9606	1:Experimental evidence at protein level	Paired amphipathic helix protein Sin3b	1	0.999	9	16	16	16	5	5	5	328138	328138	328138	5	5	5	275272	275272	275272	3	3	3	226562	226562	226562	3	3	3	276180	276180	276180
326	a	sp|O75208|COQ9_HUMAN	O75208	COQ9_HUMAN	COQ9	318	36	Homo sapiens OX=9606	1:Experimental evidence at protein level	Ubiquinone biosynthesis protein COQ9, mitochondrial	1	0.999	7	42	42	42	12	12	12	243155	243155	243155	10	10	10	251187	251187	251187	9	9	9	273649	273649	273649	11	11	11	227671	227671	227671
327	a	sp|O75251|NDUS7_HUMAN	O75251	NDUS7_HUMAN	NDUFS7	213	18	Homo sapiens OX=9606	1:Experimental evidence at protein level	NADH dehydrogenase [ubiquinone] iron-sulfur protein 7, mitochondrial	1	0.999	4	19	19	19	3	3	3	99628.3	99628.3	99628.3	4	4	4	155453	155453	155453	5	5	5	148152	148152	148152	7	7	7	191371	191371	191371
328	a	sp|O75306|NDUS2_HUMAN	O75306	NDUS2_HUMAN	NDUFS2	463	47	Homo sapiens OX=9606	1:Experimental evidence at protein level	NADH dehydrogenase [ubiquinone] iron-sulfur protein 2, mitochondrial	1	0.999	14	101	101	101	28	28	28	1.79016e+06	1.79016e+06	1.79016e+06	26	26	26	1.46112e+06	1.46112e+06	1.46112e+06	22	22	22	1.71842e+06	1.71842e+06	1.71842e+06	25	25	25	1.7686e+06	1.7686e+06	1.7686e+06
329	a	sp|O75312|ZPR1_HUMAN	O75312	ZPR1_HUMAN	ZPR1	459	38	Homo sapiens OX=9606	1:Experimental evidence at protein level	Zinc finger protein ZPR1	1	0.999	13	70	64	64	14	13	13	658241	658241	658241	18	15	15	664145	664145	664145	20	20	20	717264	717264	717264	18	16	16	786986	786986	786986
330	a	sp|O75319|DUS11_HUMAN	O75319	DUS11_HUMAN	DUSP11	377	19	Homo sapiens OX=9606	1:Experimental evidence at protein level	RNA/RNP complex-1-interacting phosphatase	1	0.999	5	16	16	16	4	4	4	187892	187892	187892	3	3	3	139734	139734	139734	4	4	4	173349	173349	173349	5	5	5	184396	184396	184396
331	a	sp|O75323|NIPS2_HUMAN	O75323	NIPS2_HUMAN	NIPSNAP2	286	24	Homo sapiens OX=9606	1:Experimental evidence at protein level	Protein NipSnap homolog 2	1	0.999	7	32	26	32	7	6	7	489584	489584	489584	8	7	8	418950	418950	418950	9	6	9	497818	497818	497818	8	7	8	423838	423838	423838
332	a	sp|O75330|HMMR_HUMAN	O75330	HMMR_HUMAN	HMMR	724	16	Homo sapiens OX=9606	1:Experimental evidence at protein level	Hyaluronan mediated motility receptor	1	0.999	10	25	23	23	6	6	6	240395	240395	240395	6	5	5	252273	252273	252273	6	6	6	225923	225923	225923	7	6	6	256640	256640	256640
333	a	sp|O75340|PDCD6_HUMAN	O75340	PDCD6_HUMAN	PDCD6	191	51	Homo sapiens OX=9606	1:Experimental evidence at protein level	Programmed cell death protein 6	1	0.999	8	142	142	142	35	35	35	3.65913e+06	3.65913e+06	3.65913e+06	35	35	35	2979750	2979750	2979750	37	37	37	2.86069e+06	2.86069e+06	2.86069e+06	35	35	35	3009754	3009754	3009754
334	a	sp|O75347|TBCA_HUMAN	O75347	TBCA_HUMAN	TBCA	108	51	Homo sapiens OX=9606	1:Experimental evidence at protein level	Tubulin-specific chaperone A	1	0.999	8	61	61	61	15	15	15	2.18875e+06	2.18875e+06	2.18875e+06	17	17	17	1.95825e+06	1.95825e+06	1.95825e+06	17	17	17	1.81781e+06	1.81781e+06	1.81781e+06	12	12	12	2.07494e+06	2.07494e+06	2.07494e+06
335	a	sp|O75352|MPU1_HUMAN	O75352	MPU1_HUMAN	MPDU1	247	13	Homo sapiens OX=9606	1:Experimental evidence at protein level	Mannose-P-dolichol utilization defect 1 protein	1	0.999	3	28	28	28	8	8	8	1.93444e+06	1.93444e+06	1.93444e+06	7	7	7	1.47326e+06	1.47326e+06	1.47326e+06	7	7	7	1.42595e+06	1.42595e+06	1.42595e+06	6	6	6	1623161	1623161	1623161
336	a	sp|O75368|SH3L1_HUMAN	O75368	SH3L1_HUMAN	SH3BGRL	114	69	Homo sapiens OX=9606	1:Experimental evidence at protein level	SH3 domain-binding glutamic acid-rich-like protein	1	0.999	5	18	18	18	5	5	5	253023	253023	253023	6	6	6	381715	381715	381715	5	5	5	360951	360951	360951	2	2	2	256557	256557	256557
337	a	sp|O75380|NDUS6_HUMAN	O75380	NDUS6_HUMAN	NDUFS6	124	44	Homo sapiens OX=9606	1:Experimental evidence at protein level	NADH dehydrogenase [ubiquinone] iron-sulfur protein 6, mitochondrial	1	0.999	4	29	29	29	6	6	6	487751	487751	487751	8	8	8	275867	275867	275867	6	6	6	470131	470131	470131	9	9	9	463841	463841	463841
338	a	sp|O75381|PEX14_HUMAN	O75381	PEX14_HUMAN	PEX14	377	35	Homo sapiens OX=9606	1:Experimental evidence at protein level	Peroxisomal membrane protein PEX14	1	0.999	9	51	51	51	13	13	13	396432	396432	396432	13	13	13	373571	373571	373571	11	11	11	377926	377926	377926	14	14	14	406074	406074	406074
339	a	sp|O75390|CISY_HUMAN	O75390	CISY_HUMAN	CS	466	44	Homo sapiens OX=9606	1:Experimental evidence at protein level	Citrate synthase, mitochondrial	1	0.999	15	186	186	186	46	46	46	2.8123e+06	2.8123e+06	2.8123e+06	51	51	51	3.68824e+06	3.68824e+06	3.68824e+06	49	49	49	2.90314e+06	2.90314e+06	2.90314e+06	40	40	40	2.57454e+06	2.57454e+06	2.57454e+06
340	a	sp|O75391|SPAG7_HUMAN	O75391	SPAG7_HUMAN	SPAG7	227	43	Homo sapiens OX=9606	1:Experimental evidence at protein level	Sperm-associated antigen 7	1	0.999	7	56	56	56	14	14	14	789391	789391	789391	12	12	12	777958	777958	777958	13	13	13	244985	244985	244985	17	17	17	590816	590816	590816
341	a	sp|O75396|SC22B_HUMAN	O75396	SC22B_HUMAN	SEC22B	215	47	Homo sapiens OX=9606	1:Experimental evidence at protein level	Vesicle-trafficking protein SEC22b	1	0.999	8	78	78	78	20	20	20	2209959	2209959	2209959	19	19	19	2.18677e+06	2.18677e+06	2.18677e+06	20	20	20	2.32759e+06	2.32759e+06	2.32759e+06	19	19	19	2270352	2270352	2270352
342	a	sp|O75400|PR40A_HUMAN	O75400	PR40A_HUMAN	PRPF40A	957	22	Homo sapiens OX=9606	1:Experimental evidence at protein level	Pre-mRNA-processing factor 40 homolog A	1	0.999	19	101	87	101	20	17	20	820084	820084	820084	25	23	25	786869	786869	786869	29	24	29	801074	801074	801074	27	23	27	829772	829772	829772
343	a	sp|O75419|CDC45_HUMAN	O75419	CDC45_HUMAN	CDC45	566	14	Homo sapiens OX=9606	1:Experimental evidence at protein level	Cell division control protein 45 homolog	1	0.999	7	21	21	21	5	5	5	120965	120965	120965	4	4	4	164295	164295	164295	7	7	7	131734	131734	131734	5	5	5	180811	180811	180811
344	a	sp|O75420|GGYF1_HUMAN	O75420	GGYF1_HUMAN	GIGYF1	1035	9	Homo sapiens OX=9606	1:Experimental evidence at protein level	GRB10-interacting GYF protein 1	1	0.999	5	8	8	8	3	3	3	62288.8	62288.8	62288.8	1	1	1	58539.8	58539.8	58539.8	2	2	2	65047.8	65047.8	65047.8	2	2	2	57128.7	57128.7	57128.7
345	a	sp|O75427|LRCH4_HUMAN	O75427	LRCH4_HUMAN	LRCH4	683	12	Homo sapiens OX=9606	1:Experimental evidence at protein level	Leucine-rich repeat and calponin homology domain-containing protein 4	1	0.999	4	13	13	13	4	4	4	77905.6	77905.6	77905.6	3	3	3	35743.8	35743.8	35743.8	2	2	2	87628.4	87628.4	87628.4	4	4	4	76853.4	76853.4	76853.4
346	a	sp|O75431|MTX2_HUMAN	O75431	MTX2_HUMAN	MTX2	263	38	Homo sapiens OX=9606	1:Experimental evidence at protein level	Metaxin-2	1	0.999	7	39	39	39	11	11	11	675068	675068	675068	10	10	10	674102	674102	674102	8	8	8	628246	628246	628246	10	10	10	631378	631378	631378
347	a	sp|O75436|VP26A_HUMAN	O75436	VP26A_HUMAN	VPS26A	327	52	Homo sapiens OX=9606	1:Experimental evidence at protein level	Vacuolar protein sorting-associated protein 26A	1	0.999	14	92	90	92	21	21	21	2.28195e+06	2.28195e+06	2.28195e+06	24	23	24	2.31554e+06	2.31554e+06	2.31554e+06	23	23	23	2066124	2066124	2066124	24	23	24	2.29328e+06	2.29328e+06	2.29328e+06
348	a	sp|O75438|NDUB1_HUMAN	O75438	NDUB1_HUMAN	NDUFB1	58	36	Homo sapiens OX=9606	1:Experimental evidence at protein level	NADH dehydrogenase [ubiquinone] 1 beta subcomplex subunit 1	1	0.999	3	14	14	14	3	3	3	304343	304343	304343	3	3	3	299937	299937	299937	4	4	4	271348	271348	271348	4	4	4	393897	393897	393897
349	a	sp|O75439|MPPB_HUMAN	O75439	MPPB_HUMAN	PMPCB	489	46	Homo sapiens OX=9606	1:Experimental evidence at protein level	Mitochondrial-processing peptidase subunit beta	1	0.999	16	122	119	119	27	26	26	1.05669e+06	1.05669e+06	1.05669e+06	33	33	33	1.05197e+06	1.05197e+06	1.05197e+06	32	32	32	1.03857e+06	1.03857e+06	1.03857e+06	30	28	28	1001227	1001227	1001227
350	a	sp|O75448|MED24_HUMAN	O75448	MED24_HUMAN	MED24	989	12	Homo sapiens OX=9606	1:Experimental evidence at protein level	Mediator of RNA polymerase II transcription subunit 24	1	0.999	8	23	23	23	5	5	5	116807	116807	116807	7	7	7	148600	148600	148600	6	6	6	175740	175740	175740	5	5	5	163079	163079	163079
351	a	sp|O75449|KTNA1_HUMAN	O75449	KTNA1_HUMAN	KATNA1	491	10	Homo sapiens OX=9606	1:Experimental evidence at protein level	Katanin p60 ATPase-containing subunit A1	1	0.999	3	5	5	5	0	0	0				2	2	2	33565.1	33565.1	33565.1	1	1	1	35362.2	35362.2	35362.2	2	2	2	33078.5	33078.5	33078.5
352	a	sp|O75489|NDUS3_HUMAN	O75489	NDUS3_HUMAN	NDUFS3	264	55	Homo sapiens OX=9606	1:Experimental evidence at protein level	NADH dehydrogenase [ubiquinone] iron-sulfur protein 3, mitochondrial	1	0.999	12	67	67	67	17	17	17	2.25457e+06	2.25457e+06	2.25457e+06	18	18	18	2703970	2703970	2703970	16	16	16	2357969	2357969	2357969	16	16	16	2.3039e+06	2.3039e+06	2.3039e+06
353	a	sp|O75506|HSBP1_HUMAN	O75506	HSBP1_HUMAN	HSBP1	76	82	Homo sapiens OX=9606	1:Experimental evidence at protein level	Heat shock factor-binding protein 1	1	0.999	5	106	106	106	24	24	24	1.17403e+06	1.17403e+06	1.17403e+06	26	26	26	1.32335e+06	1.32335e+06	1.32335e+06	28	28	28	1.50073e+06	1.50073e+06	1.50073e+06	28	28	28	1.44187e+06	1.44187e+06	1.44187e+06
354	a	sp|O75528|TADA3_HUMAN	O75528	TADA3_HUMAN	TADA3	432	16	Homo sapiens OX=9606	1:Experimental evidence at protein level	Transcriptional adapter 3	1	0.999	5	17	17	17	3	3	3	212026	212026	212026	6	6	6	212487	212487	212487	5	5	5	208686	208686	208686	3	3	3	144280	144280	144280
355	a	sp|O75529|TAF5L_HUMAN	O75529	TAF5L_HUMAN	TAF5L	589	14	Homo sapiens OX=9606	1:Experimental evidence at protein level	TAF5-like RNA polymerase II p300/CBP-associated factor-associated factor 65 kDa subunit 5L	1	0.999	5	4	4	4	1	1	1				1	1	1				1	1	1				1	1	1
356	a	sp|O75530|EED_HUMAN	O75530	EED_HUMAN	EED	441	20	Homo sapiens OX=9606	1:Experimental evidence at protein level	Polycomb protein EED	1	0.999	8	31	31	31	8	8	8	190006	190006	190006	5	5	5	195882	195882	195882	8	8	8	197826	197826	197826	10	10	10	211009	211009	211009
357	a	sp|O75531|BAF_HUMAN	O75531	BAF_HUMAN	BANF1	89	37	Homo sapiens OX=9606	1:Experimental evidence at protein level	Barrier-to-autointegration factor	1	0.999	4	46	46	46	9	9	9	4.0015e+06	4.0015e+06	4.0015e+06	11	11	11	3708336	3708336	3708336	14	14	14	3.63784e+06	3.63784e+06	3.63784e+06	12	12	12	4.10787e+06	4.10787e+06	4.10787e+06
358	a	sp|O75533|SF3B1_HUMAN	O75533	SF3B1_HUMAN	SF3B1	1304	55	Homo sapiens OX=9606	1:Experimental evidence at protein level	Splicing factor 3B subunit 1	1	0.999	50	511	511	511	137	137	137	3.23378e+06	3.23378e+06	3.23378e+06	119	119	119	2.92387e+06	2.92387e+06	2.92387e+06	130	130	130	3.43968e+06	3.43968e+06	3.43968e+06	125	125	125	3220087	3220087	3220087
359	a	sp|O75534|CSDE1_HUMAN	O75534	CSDE1_HUMAN	CSDE1	798	53	Homo sapiens OX=9606	1:Experimental evidence at protein level	Cold shock domain-containing protein E1	1	0.999	36	229	229	229	52	52	52	2148999	2148999	2148999	60	60	60	1.84675e+06	1.84675e+06	1.84675e+06	62	62	62	2.0514e+06	2.0514e+06	2.0514e+06	55	55	55	2.10466e+06	2.10466e+06	2.10466e+06
360	a	sp|O75554|WBP4_HUMAN	O75554	WBP4_HUMAN	WBP4	376	18	Homo sapiens OX=9606	1:Experimental evidence at protein level	WW domain-binding protein 4	1	0.999	4	16	16	16	5	5	5	157970	157970	157970	1	1	1	94502.6	94502.6	94502.6	5	5	5	178126	178126	178126	5	5	5	173519	173519	173519
361	a	sp|O75569|PRKRA_HUMAN	O75569	PRKRA_HUMAN	PRKRA	313	25	Homo sapiens OX=9606	1:Experimental evidence at protein level	Interferon-inducible double-stranded RNA-dependent protein kinase activator A	1	0.999	5	26	26	26	8	8	8	347526	347526	347526	6	6	6	329254	329254	329254	5	5	5	348701	348701	348701	7	7	7	159575	159575	159575
362	a	sp|O75575|RPC9_HUMAN	O75575	RPC9_HUMAN	CRCP	148	48	Homo sapiens OX=9606	1:Experimental evidence at protein level	DNA-directed RNA polymerase III subunit RPC9	1	0.999	4	22	22	22	7	7	7	83370.7	83370.7	83370.7	4	4	4	72306.3	72306.3	72306.3	5	5	5	65938.8	65938.8	65938.8	6	6	6	52915.2	52915.2	52915.2
363	a	sp|O75592|MYCB2_HUMAN	O75592	MYCB2_HUMAN	MYCBP2	4678	8	Homo sapiens OX=9606	1:Experimental evidence at protein level	E3 ubiquitin-protein ligase MYCBP2	1	0.999	27	59	59	59	16	16	16	244728	244728	244728	14	14	14	253576	253576	253576	15	15	15	163289	163289	163289	14	14	14	220018	220018	220018
364	a	sp|O75600|KBL_HUMAN	O75600	KBL_HUMAN	GCAT	419	7	Homo sapiens OX=9606	1:Experimental evidence at protein level	2-amino-3-ketobutyrate coenzyme A ligase, mitochondrial	1	0.999	3	7	7	7	3	3	3	45132	45132	45132	2	2	2	29488	29488	29488	0	0	0				2	2	2	67369.7	67369.7	67369.7
365	a	sp|O75607|NPM3_HUMAN	O75607	NPM3_HUMAN	NPM3	178	60	Homo sapiens OX=9606	1:Experimental evidence at protein level	Nucleoplasmin-3	1	0.999	6	121	121	121	31	31	31	3.84548e+06	3.84548e+06	3.84548e+06	33	33	33	3.18256e+06	3.18256e+06	3.18256e+06	29	29	29	2.90616e+06	2.90616e+06	2.90616e+06	28	28	28	2640215	2640215	2640215
366	a	sp|O75608|LYPA1_HUMAN	O75608	LYPA1_HUMAN	LYPLA1	230	54	Homo sapiens OX=9606	1:Experimental evidence at protein level	Acyl-protein thioesterase 1	1	0.999	7	31	31	31	9	9	9	481571	481571	481571	10	10	10	371300	371300	371300	7	7	7	337384	337384	337384	5	5	5	357663	357663	357663
367	a	sp|O75616|ERAL1_HUMAN	O75616	ERAL1_HUMAN	ERAL1	437	30	Homo sapiens OX=9606	1:Experimental evidence at protein level	GTPase Era, mitochondrial	1	0.999	8	35	35	35	7	7	7	250054	250054	250054	10	10	10	299702	299702	299702	8	8	8	271325	271325	271325	10	10	10	281875	281875	281875
368	a	sp|O75648|MTU1_HUMAN	O75648	MTU1_HUMAN	TRMU	421	14	Homo sapiens OX=9606	1:Experimental evidence at protein level	Mitochondrial tRNA-specific 2-thiouridylase 1	1	0.999	4	9	9	9	3	3	3	129704	129704	129704	2	2	2	143231	143231	143231	2	2	2	133263	133263	133263	2	2	2	110892	110892	110892
369	a	sp|O75663|TIPRL_HUMAN	O75663	TIPRL_HUMAN	TIPRL	272	48	Homo sapiens OX=9606	1:Experimental evidence at protein level	TIP41-like protein	1	0.999	10	79	79	79	23	23	23	703204	703204	703204	18	18	18	772754	772754	772754	22	22	22	791712	791712	791712	16	16	16	761703	761703	761703
370	a	sp|O75674|TM1L1_HUMAN	O75674	TM1L1_HUMAN	TOM1L1	476	15	Homo sapiens OX=9606	1:Experimental evidence at protein level	TOM1-like protein 1	1	0.999	5	22	22	22	3	3	3	171061	171061	171061	5	5	5	179979	179979	179979	7	7	7	254624	254624	254624	7	7	7	274672	274672	274672
371	a	sp|O75683|SURF6_HUMAN	O75683	SURF6_HUMAN	SURF6	361	25	Homo sapiens OX=9606	1:Experimental evidence at protein level	Surfeit locus protein 6	1	0.999	6	21	21	21	5	5	5	133647	133647	133647	3	3	3	136193	136193	136193	4	4	4	125189	125189	125189	9	9	9	118790	118790	118790
372	a	sp|O75695|XRP2_HUMAN	O75695	XRP2_HUMAN	RP2	350	11	Homo sapiens OX=9606	1:Experimental evidence at protein level	Protein XRP2	1	0.999	5	31	31	31	7	7	7	478608	478608	478608	10	10	10	489050	489050	489050	7	7	7	537245	537245	537245	7	7	7	496992	496992	496992
373	a	sp|O75718|CRTAP_HUMAN	O75718	CRTAP_HUMAN	CRTAP	401	23	Homo sapiens OX=9606	1:Experimental evidence at protein level	Cartilage-associated protein	1	0.999	9	52	52	52	12	12	12	964378	964378	964378	16	16	16	925568	925568	925568	11	11	11	888552	888552	888552	13	13	13	888770	888770	888770
374	a	sp|O75746|CMC1_HUMAN	O75746	CMC1_HUMAN	SLC25A12	678	34	Homo sapiens OX=9606	1:Experimental evidence at protein level	Calcium-binding mitochondrial carrier protein Aralar1	1	0.999	16	75	32	32	16	7	7	852189	237235	237235	21	9	9	1.05016e+06	266646	266646	20	7	7	1.1951e+06	254676	254676	18	9	9	1.06006e+06	232550	232550
375	a	sp|O75787|RENR_HUMAN	O75787	RENR_HUMAN	ATP6AP2	350	30	Homo sapiens OX=9606	1:Experimental evidence at protein level	Renin receptor	1	0.999	7	30	30	30	5	5	5	418115	418115	418115	8	8	8	425853	425853	425853	9	9	9	425385	425385	425385	8	8	8	410634	410634	410634
376	a	sp|O75792|RNH2A_HUMAN	O75792	RNH2A_HUMAN	RNASEH2A	299	37	Homo sapiens OX=9606	1:Experimental evidence at protein level	Ribonuclease H2 subunit A	1	0.999	9	43	39	39	8	7	7	433286	448315	448315	11	10	10	439858	475326	475326	11	10	10	693961	482172	482172	13	12	12	713049	466627	466627
377	a	sp|O75794|CD123_HUMAN	O75794	CD123_HUMAN	CDC123	336	53	Homo sapiens OX=9606	1:Experimental evidence at protein level	Cell division cycle protein 123 homolog	1	0.999	14	98	98	98	22	22	22	873632	873632	873632	27	27	27	1.33378e+06	1.33378e+06	1.33378e+06	26	26	26	1.48572e+06	1.48572e+06	1.48572e+06	23	23	23	1398791	1398791	1398791
378	a	sp|O75815|BCAR3_HUMAN	O75815	BCAR3_HUMAN	BCAR3	825	20	Homo sapiens OX=9606	1:Experimental evidence at protein level	Breast cancer anti-estrogen resistance protein 3	1	0.999	10	26	26	26	7	7	7	121272	121272	121272	6	6	6	302346	302346	302346	6	6	6	292084	292084	292084	7	7	7	231090	231090	231090
379	a	sp|O75817|POP7_HUMAN	O75817	POP7_HUMAN	POP7	140	29	Homo sapiens OX=9606	1:Experimental evidence at protein level	Ribonuclease P protein subunit p20	1	0.999	3	17	16	16	4	4	4	232156	232156	232156	6	5	5	267197	267197	267197	4	4	4	273855	273855	273855	3	3	3	260104	260104	260104
380	a	sp|O75818|RPP40_HUMAN	O75818	RPP40_HUMAN	RPP40	363	39	Homo sapiens OX=9606	1:Experimental evidence at protein level	Ribonuclease P protein subunit p40	1	0.999	10	63	63	63	14	14	14	591029	591029	591029	17	17	17	605865	605865	605865	17	17	17	582487	582487	582487	15	15	15	588831	588831	588831
381	a	sp|O75822|EIF3J_HUMAN	O75822	EIF3J_HUMAN	EIF3J	258	58	Homo sapiens OX=9606	1:Experimental evidence at protein level	Eukaryotic translation initiation factor 3 subunit J	1	0.999	17	188	188	188	53	53	53	2.94839e+06	2.94839e+06	2.94839e+06	45	45	45	3.00999e+06	3.00999e+06	3.00999e+06	47	47	47	3.13803e+06	3.13803e+06	3.13803e+06	43	43	43	2913377	2913377	2913377
382	a	sp|O75828|CBR3_HUMAN	O75828	CBR3_HUMAN	CBR3	277	39	Homo sapiens OX=9606	1:Experimental evidence at protein level	Carbonyl reductase [NADPH] 3	1	0.999	8	41	14	14	11	3	3	2.04259e+06	274044	274044	9	3	3	1947869	262897	262897	11	5	5	1.99232e+06	257202	257202	10	3	3	1.89412e+06	255071	255071
383	a	sp|O75874|IDHC_HUMAN	O75874	IDHC_HUMAN	IDH1	414	45	Homo sapiens OX=9606	1:Experimental evidence at protein level	Isocitrate dehydrogenase [NADP] cytoplasmic	1	0.999	16	123	123	123	33	33	33	1.61974e+06	1.61974e+06	1.61974e+06	29	29	29	1.9558e+06	1.9558e+06	1.9558e+06	31	31	31	1.92835e+06	1.92835e+06	1.92835e+06	30	30	30	1.64129e+06	1.64129e+06	1.64129e+06
384	a	sp|O75879|GATB_HUMAN	O75879	GATB_HUMAN	GATB	557	15	Homo sapiens OX=9606	1:Experimental evidence at protein level	Glutamyl-tRNA(Gln) amidotransferase subunit B, mitochondrial	1	0.999	5	13	13	13	4	4	4	107006	107006	107006	3	3	3	97666	97666	97666	2	2	2	101475	101475	101475	4	4	4	110096	110096	110096
385	a	sp|O75886|STAM2_HUMAN	O75886	STAM2_HUMAN	STAM2	525	16	Homo sapiens OX=9606	1:Experimental evidence at protein level	Signal transducing adapter molecule 2	1	0.999	6	18	10	10	4	2	2	322593	122689	122689	7	4	4	309940	104816	104816	5	3	3	328748	101788	101788	2	1	1	326723	92544.9	92544.9
386	a	sp|O75915|PRAF3_HUMAN	O75915	PRAF3_HUMAN	ARL6IP5	188	28	Homo sapiens OX=9606	1:Experimental evidence at protein level	PRA1 family protein 3	1	0.999	6	78	78	78	15	15	15	1.22375e+06	1.22375e+06	1.22375e+06	19	19	19	1.14967e+06	1.14967e+06	1.14967e+06	26	26	26	1.0256e+06	1.0256e+06	1.0256e+06	18	18	18	1053320	1053320	1053320
387	a	sp|O75934|SPF27_HUMAN	O75934	SPF27_HUMAN	BCAS2	225	70	Homo sapiens OX=9606	1:Experimental evidence at protein level	Pre-mRNA-splicing factor SPF27	1	0.999	11	108	108	108	29	29	29	1.27583e+06	1.27583e+06	1.27583e+06	23	23	23	1.19152e+06	1.19152e+06	1.19152e+06	29	29	29	1.21858e+06	1.21858e+06	1.21858e+06	27	27	27	602337	602337	602337
388	a	sp|O75937|DNJC8_HUMAN	O75937	DNJC8_HUMAN	DNAJC8	253	52	Homo sapiens OX=9606	1:Experimental evidence at protein level	DnaJ homolog subfamily C member 8	1	0.999	12	73	73	73	15	15	15	1.06331e+06	1.06331e+06	1.06331e+06	17	17	17	1088055	1088055	1088055	21	21	21	1.11957e+06	1.11957e+06	1.11957e+06	20	20	20	1.04192e+06	1.04192e+06	1.04192e+06
389	a	sp|O75940|SPF30_HUMAN	O75940	SPF30_HUMAN	SMNDC1	238	28	Homo sapiens OX=9606	1:Experimental evidence at protein level	Survival of motor neuron-related-splicing factor 30	1	0.999	4	37	37	37	10	10	10	719543	719543	719543	8	8	8	892792	892792	892792	10	10	10	769465	769465	769465	9	9	9	771870	771870	771870
390	a	sp|O75955|FLOT1_HUMAN	O75955	FLOT1_HUMAN	FLOT1	427	57	Homo sapiens OX=9606	1:Experimental evidence at protein level	Flotillin-1	1	0.999	19	96	96	96	24	24	24	562298	562298	562298	22	22	22	893650	893650	893650	26	26	26	1.09736e+06	1.09736e+06	1.09736e+06	24	24	24	425578	425578	425578
391	a	sp|O76031|CLPX_HUMAN	O76031	CLPX_HUMAN	CLPX	633	41	Homo sapiens OX=9606	1:Experimental evidence at protein level	ATP-dependent Clp protease ATP-binding subunit clpX-like, mitochondrial	1	0.999	21	106	100	106	29	28	29	739060	560599	739060	28	26	28	650052	590009	650052	20	19	20	334706	338369	334706	29	27	29	727122	597860	727122
392	a	sp|O76071|CIAO1_HUMAN	O76071	CIAO1_HUMAN	CIAO1	339	46	Homo sapiens OX=9606	1:Experimental evidence at protein level	Probable cytosolic iron-sulfur protein assembly protein CIAO1	1	0.999	10	66	66	66	22	22	22	741492	741492	741492	16	16	16	792272	792272	792272	13	13	13	728347	728347	728347	15	15	15	755329	755329	755329
393	a	sp|O76075|DFFB_HUMAN	O76075	DFFB_HUMAN	DFFB	338	26	Homo sapiens OX=9606	1:Experimental evidence at protein level	DNA fragmentation factor subunit beta	1	0.999	5	16	16	16	6	6	6	104391	104391	104391	5	5	5	104548	104548	104548	3	3	3	53678.4	53678.4	53678.4	2	2	2	36727.2	36727.2	36727.2
394	a	sp|O76080|ZFAN5_HUMAN	O76080	ZFAN5_HUMAN	ZFAND5	213	38	Homo sapiens OX=9606	1:Experimental evidence at protein level	AN1-type zinc finger protein 5	1	0.999	5	21	18	18	5	5	5	243281	243281	243281	5	4	4	238564	238564	238564	6	5	5	229189	229189	229189	5	4	4	247460	247460	247460
395	a	sp|O76094|SRP72_HUMAN	O76094	SRP72_HUMAN	SRP72	671	52	Homo sapiens OX=9606	1:Experimental evidence at protein level	Signal recognition particle subunit SRP72	1	0.999	26	183	183	183	44	44	44	835824	835824	835824	46	46	46	879244	879244	879244	47	47	47	914992	914992	914992	46	46	46	817880	817880	817880
396	a	sp|O94760|DDAH1_HUMAN	O94760	DDAH1_HUMAN	DDAH1	285	50	Homo sapiens OX=9606	1:Experimental evidence at protein level	N(G),N(G)-dimethylarginine dimethylaminohydrolase 1	1	0.999	11	57	51	57	14	12	14	271946	271946	271946	15	13	15	416489	416489	416489	13	12	13	372085	372085	372085	15	14	15	340506	340506	340506
397	a	sp|O94761|RECQ4_HUMAN	O94761	RECQ4_HUMAN	RECQL4	1208	3	Homo sapiens OX=9606	1:Experimental evidence at protein level	ATP-dependent DNA helicase Q4	1	0.999	3	5	5	5	0	0	0				2	2	2				1	1	1				2	2	2
398	a	sp|O94762|RECQ5_HUMAN	O94762	RECQ5_HUMAN	RECQL5	991	3	Homo sapiens OX=9606	1:Experimental evidence at protein level	ATP-dependent DNA helicase Q5	1	0.999	3	8	8	8	3	3	3	409313	409313	409313	1	1	1	334490	334490	334490	3	3	3	445958	445958	445958	1	1	1	495005	495005	495005
399	a	sp|O94776|MTA2_HUMAN	O94776	MTA2_HUMAN	MTA2	668	36	Homo sapiens OX=9606	1:Experimental evidence at protein level	Metastasis-associated protein MTA2	1	0.999	22	84	77	84	18	17	18	638290	638290	638290	22	21	22	959660	959660	959660	20	17	20	1.07132e+06	1.07132e+06	1.07132e+06	24	22	24	1.08146e+06	1.08146e+06	1.08146e+06
400	a	sp|O94782|UBP1_HUMAN	O94782	UBP1_HUMAN	USP1	785	6	Homo sapiens OX=9606	1:Experimental evidence at protein level	Ubiquitin carboxyl-terminal hydrolase 1	1	0.999	3	5	5	5	0	0	0				2	2	2	57987.4	57987.4	57987.4	3	3	3	57633.1	57633.1	57633.1	0	0	0
401	a	sp|O94822|LTN1_HUMAN	O94822	LTN1_HUMAN	LTN1	1766	21	Homo sapiens OX=9606	1:Experimental evidence at protein level	E3 ubiquitin-protein ligase listerin	1	0.999	28	127	127	127	35	35	35	388152	388152	388152	31	31	31	407381	407381	407381	29	29	29	416268	416268	416268	32	32	32	421945	421945	421945
402	a	sp|O94826|TOM70_HUMAN	O94826	TOM70_HUMAN	TOMM70	608	54	Homo sapiens OX=9606	1:Experimental evidence at protein level	Mitochondrial import receptor subunit TOM70	1	0.999	26	151	150	151	38	38	38	2.55249e+06	2.55249e+06	2.55249e+06	43	43	43	2.559e+06	2.559e+06	2.559e+06	36	35	36	679812	679812	679812	34	34	34	2.44223e+06	2.44223e+06	2.44223e+06
403	a	sp|O94830|DDHD2_HUMAN	O94830	DDHD2_HUMAN	DDHD2	711	8	Homo sapiens OX=9606	1:Experimental evidence at protein level	Phospholipase DDHD2	1	0.999	4	12	11	11	3	2	2	27477.9	27477.9	27477.9	2	2	2	29627.7	29627.7	29627.7	2	2	2	28781.5	28781.5	28781.5	5	5	5	26792	26792	26792
404	a	sp|O94855|SC24D_HUMAN	O94855	SC24D_HUMAN	SEC24D	1032	18	Homo sapiens OX=9606	1:Experimental evidence at protein level	Protein transport protein Sec24D	1	0.999	14	57	52	52	13	12	12	265153	265153	265153	13	11	11	489849	489849	489849	16	15	15	497133	497133	497133	15	14	14	474899	474899	474899
405	a	sp|O94874|UFL1_HUMAN	O94874	UFL1_HUMAN	UFL1	794	32	Homo sapiens OX=9606	1:Experimental evidence at protein level	E3 UFM1-protein ligase 1	1	0.999	23	98	93	98	28	27	28	588092	588092	588092	23	22	23	677010	677010	677010	21	19	21	679980	679980	679980	26	25	26	703604	703604	703604
406	a	sp|O94875|SRBS2_HUMAN	O94875	SRBS2_HUMAN	SORBS2	1100	10	Homo sapiens OX=9606	1:Experimental evidence at protein level	Sorbin and SH3 domain-containing protein 2	1	0.999	9	30	29	30	10	9	10	290634	290634	290634	6	6	6	398348	398348	398348	8	8	8	375619	375619	375619	6	6	6	345966	345966	345966
407	a	sp|O94888|UBXN7_HUMAN	O94888	UBXN7_HUMAN	UBXN7	489	40	Homo sapiens OX=9606	1:Experimental evidence at protein level	UBX domain-containing protein 7	1	0.999	15	60	60	60	15	15	15	681923	681923	681923	15	15	15	684236	684236	684236	17	17	17	642520	642520	642520	13	13	13	641386	641386	641386
408	a	sp|O94901|SUN1_HUMAN	O94901	SUN1_HUMAN	SUN1	812	29	Homo sapiens OX=9606	1:Experimental evidence at protein level	SUN domain-containing protein 1	1	0.999	14	37	37	37	11	11	11	210395	210395	210395	9	9	9	212151	212151	212151	8	8	8	221625	221625	221625	9	9	9	225153	225153	225153
409	a	sp|O94903|PLPHP_HUMAN	O94903	PLPHP_HUMAN	PLPBP	275	40	Homo sapiens OX=9606	1:Experimental evidence at protein level	Pyridoxal phosphate homeostasis protein	1	0.999	9	53	53	53	14	14	14	596969	596969	596969	12	12	12	542138	542138	542138	10	10	10	584607	584607	584607	17	17	17	576889	576889	576889
410	a	sp|O94905|ERLN2_HUMAN	O94905	ERLN2_HUMAN	ERLIN2	339	53	Homo sapiens OX=9606	1:Experimental evidence at protein level	Erlin-2	1	0.999	14	97	81	97	25	22	25	1.02467e+06	850811	1.02467e+06	21	17	21	661030	468133	661030	27	23	27	1.13012e+06	844308	1.13012e+06	24	19	24	1.02275e+06	784952	1.02275e+06
411	a	sp|O94913|PCF11_HUMAN	O94913	PCF11_HUMAN	PCF11	1555	12	Homo sapiens OX=9606	1:Experimental evidence at protein level	Pre-mRNA cleavage complex 2 protein Pcf11	1	0.999	15	32	32	32	13	13	13	227260	227260	227260	7	7	7	218548	218548	218548	8	8	8	229357	229357	229357	4	4	4	222292	222292	222292
412	a	sp|O94916|NFAT5_HUMAN	O94916	NFAT5_HUMAN	NFAT5	1531	9	Homo sapiens OX=9606	1:Experimental evidence at protein level	Nuclear factor of activated T-cells 5	1	0.999	6	9	9	9	3	3	3				2	2	2				3	3	3				1	1	1
413	a	sp|O94923|GLCE_HUMAN	O94923	GLCE_HUMAN	GLCE	617	14	Homo sapiens OX=9606	1:Experimental evidence at protein level	D-glucuronyl C5-epimerase	1	0.999	6	21	21	21	4	4	4	97789.4	97789.4	97789.4	7	7	7	100042	100042	100042	5	5	5	96441.1	96441.1	96441.1	5	5	5	97344.6	97344.6	97344.6
414	a	sp|O94927|HAUS5_HUMAN	O94927	HAUS5_HUMAN	HAUS5	633	14	Homo sapiens OX=9606	1:Experimental evidence at protein level	HAUS augmin-like complex subunit 5	1	0.999	6	16	16	16	2	2	2	47677	47677	47677	7	7	7	120607	120607	120607	4	4	4	122958	122958	122958	3	3	3	140025	140025	140025
415	a	sp|O94952|FBX21_HUMAN	O94952	FBX21_HUMAN	FBXO21	628	13	Homo sapiens OX=9606	2:Experimental evidence at transcript level	F-box only protein 21	1	0.999	5	16	16	16	5	5	5	177947	177947	177947	4	4	4	173437	173437	173437	3	3	3	196552	196552	196552	4	4	4	182390	182390	182390
416	a	sp|O94953|KDM4B_HUMAN	O94953	KDM4B_HUMAN	KDM4B	1096	6	Homo sapiens OX=9606	1:Experimental evidence at protein level	Lysine-specific demethylase 4B	1	0.999	5	5	5	5	0	0	0				2	2	2				1	1	1	30010.9	30010.9	30010.9	2	2	2	30009	30009	30009
417	a	sp|O94966|UBP19_HUMAN	O94966	UBP19_HUMAN	USP19	1318	21	Homo sapiens OX=9606	1:Experimental evidence at protein level	Ubiquitin carboxyl-terminal hydrolase 19	1	0.999	15	41	41	41	9	9	9	207232	207232	207232	13	13	13	185847	185847	185847	10	10	10	221036	221036	221036	9	9	9	221761	221761	221761
418	a	sp|O94972|TRI37_HUMAN	O94972	TRI37_HUMAN	TRIM37	964	4	Homo sapiens OX=9606	1:Experimental evidence at protein level	E3 ubiquitin-protein ligase TRIM37	1	0.999	3	6	6	6	1	1	1	37593.8	37593.8	37593.8	1	1	1	38526.1	38526.1	38526.1	2	2	2	36262.9	36262.9	36262.9	2	2	2	35268.6	35268.6	35268.6
419	a	sp|O94979|SC31A_HUMAN	O94979	SC31A_HUMAN	SEC31A	1220	30	Homo sapiens OX=9606	1:Experimental evidence at protein level	Protein transport protein Sec31A	1	0.999	28	216	216	216	56	56	56	1.182e+06	1.182e+06	1.182e+06	51	51	51	1.10594e+06	1.10594e+06	1.10594e+06	51	51	51	1.19887e+06	1.19887e+06	1.19887e+06	58	58	58	1.19658e+06	1.19658e+06	1.19658e+06
420	a	sp|O94992|HEXI1_HUMAN	O94992	HEXI1_HUMAN	HEXIM1	359	36	Homo sapiens OX=9606	1:Experimental evidence at protein level	Protein HEXIM1	1	0.999	5	35	35	35	9	9	9	621487	621487	621487	9	9	9	564449	564449	564449	9	9	9	562807	562807	562807	8	8	8	598227	598227	598227
421	a	sp|O95059|RPP14_HUMAN	O95059	RPP14_HUMAN	RPP14	124	47	Homo sapiens OX=9606	1:Experimental evidence at protein level	Ribonuclease P protein subunit p14	1	0.999	4	12	12	12	4	4	4	127600	127600	127600	3	3	3	114997	114997	114997	3	3	3	115400	115400	115400	2	2	2	77333.6	77333.6	77333.6
422	a	sp|O95067|CCNB2_HUMAN	O95067	CCNB2_HUMAN	CCNB2	398	23	Homo sapiens OX=9606	1:Experimental evidence at protein level	G2/mitotic-specific cyclin-B2	1	0.999	7	23	23	23	7	7	7	190320	190320	190320	3	3	3	88778.6	88778.6	88778.6	7	7	7	196542	196542	196542	6	6	6	192485	192485	192485
423	a	sp|O95070|YIF1A_HUMAN	O95070	YIF1A_HUMAN	YIF1A	293	19	Homo sapiens OX=9606	1:Experimental evidence at protein level	Protein YIF1A	1	0.999	4	20	20	20	6	6	6	234101	234101	234101	6	6	6	234787	234787	234787	4	4	4	243164	243164	243164	4	4	4	223455	223455	223455
424	a	sp|O95071|UBR5_HUMAN	O95071	UBR5_HUMAN	UBR5	2799	21	Homo sapiens OX=9606	1:Experimental evidence at protein level	E3 ubiquitin-protein ligase UBR5	1	0.999	37	182	182	182	46	46	46	527482	527482	527482	50	50	50	648343	648343	648343	42	42	42	570065	570065	570065	44	44	44	536494	536494	536494
425	a	sp|O95081|AGFG2_HUMAN	O95081	AGFG2_HUMAN	AGFG2	481	12	Homo sapiens OX=9606	1:Experimental evidence at protein level	Arf-GAP domain and FG repeat-containing protein 2	1	0.999	5	22	22	22	3	3	3	127388	127388	127388	5	5	5	128431	128431	128431	8	8	8	135922	135922	135922	6	6	6	130052	130052	130052
426	a	sp|O95104|SCAF4_HUMAN	O95104	SCAF4_HUMAN	SCAF4	1147	11	Homo sapiens OX=9606	1:Experimental evidence at protein level	SR-related and CTD-associated factor 4	1	0.999	8	28	20	20	7	4	4	516448	348673	348673	7	6	6	496499	318048	318048	6	4	4	561132	393965	393965	8	6	6	578052	397349	397349
427	a	sp|O95139|NDUB6_HUMAN	O95139	NDUB6_HUMAN	NDUFB6	128	31	Homo sapiens OX=9606	1:Experimental evidence at protein level	NADH dehydrogenase [ubiquinone] 1 beta subcomplex subunit 6	1	0.999	4	76	76	76	20	20	20	1.74444e+06	1.74444e+06	1.74444e+06	17	17	17	2110348	2110348	2110348	24	24	24	1.88802e+06	1.88802e+06	1.88802e+06	15	15	15	2.01208e+06	2.01208e+06	2.01208e+06
428	a	sp|O95140|MFN2_HUMAN	O95140	MFN2_HUMAN	MFN2	757	29	Homo sapiens OX=9606	1:Experimental evidence at protein level	Mitofusin-2	1	0.999	19	68	60	64	20	18	19	423393	423393	423393	18	16	17	385966	385966	385966	18	16	17	394117	394117	394117	12	10	11	421162	421162	421162
429	a	sp|O95149|SPN1_HUMAN	O95149	SPN1_HUMAN	SNUPN	360	20	Homo sapiens OX=9606	1:Experimental evidence at protein level	Snurportin-1	1	0.999	5	16	16	16	3	3	3	57061.2	57061.2	57061.2	5	5	5	158856	158856	158856	4	4	4	160002	160002	160002	4	4	4	160186	160186	160186
430	a	sp|O95155|UBE4B_HUMAN	O95155	UBE4B_HUMAN	UBE4B	1302	30	Homo sapiens OX=9606	1:Experimental evidence at protein level	Ubiquitin conjugation factor E4 B	1	0.999	30	161	158	161	36	35	36	777454	777454	777454	42	41	42	780908	780908	780908	47	47	47	784070	784070	784070	36	35	36	770029	770029	770029
431	a	sp|O95159|ZFPL1_HUMAN	O95159	ZFPL1_HUMAN	ZFPL1	310	8	Homo sapiens OX=9606	1:Experimental evidence at protein level	Zinc finger protein-like 1	1	0.999	3	8	8	8	3	3	3	122303	122303	122303	1	1	1	91674.2	91674.2	91674.2	2	2	2	128133	128133	128133	2	2	2	131687	131687	131687
432	a	sp|O95163|ELP1_HUMAN	O95163	ELP1_HUMAN	ELP1	1332	33	Homo sapiens OX=9606	1:Experimental evidence at protein level	Elongator complex protein 1	1	0.999	31	180	180	180	40	40	40	831775	831775	831775	48	48	48	829993	829993	829993	44	44	44	897374	897374	897374	48	48	48	864348	864348	864348
433	a	sp|O95167|NDUA3_HUMAN	O95167	NDUA3_HUMAN	NDUFA3	84	50	Homo sapiens OX=9606	1:Experimental evidence at protein level	NADH dehydrogenase [ubiquinone] 1 alpha subcomplex subunit 3	1	0.999	4	24	24	24	6	6	6	255576	255576	255576	9	9	9	277790	277790	277790	4	4	4	282829	282829	282829	5	5	5	266423	266423	266423
434	a	sp|O95168|NDUB4_HUMAN	O95168	NDUB4_HUMAN	NDUFB4	129	36	Homo sapiens OX=9606	1:Experimental evidence at protein level	NADH dehydrogenase [ubiquinone] 1 beta subcomplex subunit 4	1	0.999	5	18	18	18	3	3	3	252769	252769	252769	3	3	3	442173	442173	442173	4	4	4	345165	345165	345165	8	8	8	331421	331421	331421
435	a	sp|O95169|NDUB8_HUMAN	O95169	NDUB8_HUMAN	NDUFB8	186	31	Homo sapiens OX=9606	1:Experimental evidence at protein level	NADH dehydrogenase [ubiquinone] 1 beta subcomplex subunit 8, mitochondrial	1	0.999	4	37	37	37	10	10	10	547395	547395	547395	11	11	11	498071	498071	498071	8	8	8	559224	559224	559224	8	8	8	436746	436746	436746
436	a	sp|O95182|NDUA7_HUMAN	O95182	NDUA7_HUMAN	NDUFA7	113	38	Homo sapiens OX=9606	1:Experimental evidence at protein level	NADH dehydrogenase [ubiquinone] 1 alpha subcomplex subunit 7	1	0.999	4	11	11	11	1	1	1	70050	70050	70050	3	3	3	96916	96916	96916	4	4	4	103896	103896	103896	3	3	3	113357	113357	113357
437	a	sp|O95218|ZRAB2_HUMAN	O95218	ZRAB2_HUMAN	ZRANB2	330	24	Homo sapiens OX=9606	1:Experimental evidence at protein level	Zinc finger Ran-binding domain-containing protein 2	1	0.999	8	46	46	46	13	13	13	535660	535660	535660	12	12	12	580256	580256	580256	12	12	12	530596	530596	530596	9	9	9	520153	520153	520153
438	a	sp|O95219|SNX4_HUMAN	O95219	SNX4_HUMAN	SNX4	450	10	Homo sapiens OX=9606	1:Experimental evidence at protein level	Sorting nexin-4	1	0.999	4	8	8	8	3	3	3	78209.5	78209.5	78209.5	2	2	2	77941.7	77941.7	77941.7	1	1	1	44263.8	44263.8	44263.8	2	2	2	77549.5	77549.5	77549.5
439	a	sp|O95229|ZWINT_HUMAN	O95229	ZWINT_HUMAN	ZWINT	277	36	Homo sapiens OX=9606	1:Experimental evidence at protein level	ZW10 interactor	1	0.999	7	16	16	16	4	4	4	123160	123160	123160	3	3	3	143098	143098	143098	5	5	5	93316.3	93316.3	93316.3	4	4	4	140988	140988	140988
440	a	sp|O95235|KI20A_HUMAN	O95235	KI20A_HUMAN	KIF20A	890	43	Homo sapiens OX=9606	1:Experimental evidence at protein level	Kinesin-like protein KIF20A	1	0.999	27	113	113	113	34	34	34	306974	306974	306974	26	26	26	309837	309837	309837	27	27	27	296521	296521	296521	26	26	26	189587	189587	189587
441	a	sp|O95248|MTMR5_HUMAN	O95248	MTMR5_HUMAN	SBF1	1868	6	Homo sapiens OX=9606	1:Experimental evidence at protein level	Myotubularin-related protein 5	1	0.9989	8	8	8	8	3	3	3				2	2	2	42111.6	42111.6	42111.6	1	1	1	37053.1	37053.1	37053.1	2	2	2	34164.7	34164.7	34164.7
442	a	sp|O95249|GOSR1_HUMAN	O95249	GOSR1_HUMAN	GOSR1	250	10	Homo sapiens OX=9606	1:Experimental evidence at protein level	Golgi SNAP receptor complex member 1	1	0.999	2	7	7	7	1	1	1	145258	145258	145258	3	3	3	120083	120083	120083	2	2	2	140037	140037	140037	1	1	1	131599	131599	131599
443	a	sp|O95260|ATE1_HUMAN	O95260	ATE1_HUMAN	ATE1	518	11	Homo sapiens OX=9606	1:Experimental evidence at protein level	Arginyl-tRNA--protein transferase 1	1	0.999	4	9	9	9	2	2	2	424981	424981	424981	2	2	2	425693	425693	425693	4	4	4	473029	473029	473029	1	1	1	105660	105660	105660
444	a	sp|O95263|PDE8B_HUMAN	O95263	PDE8B_HUMAN	PDE8B	885	9	Homo sapiens OX=9606	1:Experimental evidence at protein level	High affinity cAMP-specific and IBMX-insensitive 3',5'-cyclic phosphodiesterase 8B	1	0.999	5	9	9	9	2	2	2	21199.7	21199.7	21199.7	3	3	3	24778	24778	24778	1	1	1	22670.4	22670.4	22670.4	3	3	3	19137.9	19137.9	19137.9
445	a	sp|O95292|VAPB_HUMAN	O95292	VAPB_HUMAN	VAPB	243	52	Homo sapiens OX=9606	1:Experimental evidence at protein level	Vesicle-associated membrane protein-associated protein B/C	1	0.999	10	65	52	52	17	13	13	1.56634e+06	542576	542576	15	12	12	1.5788e+06	580039	580039	15	12	12	1732757	661403	661403	18	15	15	1.68062e+06	625965	625965
446	a	sp|O95295|SNAPN_HUMAN	O95295	SNAPN_HUMAN	SNAPIN	136	38	Homo sapiens OX=9606	1:Experimental evidence at protein level	SNARE-associated protein Snapin	1	0.999	5	15	15	15	3	3	3	309585	309585	309585	3	3	3	206760	206760	206760	4	4	4	333755	333755	333755	5	5	5	295199	295199	295199
447	a	sp|O95297|MPZL1_HUMAN	O95297	MPZL1_HUMAN	MPZL1	269	27	Homo sapiens OX=9606	1:Experimental evidence at protein level	Myelin protein zero-like protein 1	1	0.999	6	23	23	23	6	6	6	609180	609180	609180	5	5	5	490261	490261	490261	3	3	3	413550	413550	413550	9	9	9	619080	619080	619080
448	a	sp|O95299|NDUAA_HUMAN	O95299	NDUAA_HUMAN	NDUFA10	355	31	Homo sapiens OX=9606	1:Experimental evidence at protein level	NADH dehydrogenase [ubiquinone] 1 alpha subcomplex subunit 10, mitochondrial	1	0.999	8	61	61	61	14	14	14	595145	595145	595145	13	13	13	617347	617347	617347	19	19	19	529776	529776	529776	15	15	15	526187	526187	526187
449	a	sp|O95319|CELF2_HUMAN	O95319	CELF2_HUMAN	CELF2	508	9	Homo sapiens OX=9606	1:Experimental evidence at protein level	CUGBP Elav-like family member 2	1	0.999	4	17	14	14	4	3	3	23568.2	23568.2	23568.2	6	5	5	64815.1	64815.1	64815.1	4	3	3	148874	148874	148874	3	3	3	120307	120307	120307
450	a	sp|O95336|6PGL_HUMAN	O95336	6PGL_HUMAN	PGLS	258	56	Homo sapiens OX=9606	1:Experimental evidence at protein level	6-phosphogluconolactonase	1	0.999	9	128	128	128	32	32	32	2.21595e+06	2.21595e+06	2.21595e+06	31	31	31	2053019	2053019	2053019	34	34	34	2162616	2162616	2162616	31	31	31	2224409	2224409	2224409
451	a	sp|O95347|SMC2_HUMAN	O95347	SMC2_HUMAN	SMC2	1197	39	Homo sapiens OX=9606	1:Experimental evidence at protein level	Structural maintenance of chromosomes protein 2	1	0.999	41	223	223	223	50	50	50	1.01424e+06	1.01424e+06	1.01424e+06	60	60	60	932363	932363	932363	63	63	63	884075	884075	884075	50	50	50	979372	979372	979372
452	a	sp|O95352|ATG7_HUMAN	O95352	ATG7_HUMAN	ATG7	703	15	Homo sapiens OX=9606	1:Experimental evidence at protein level	Ubiquitin-like modifier-activating enzyme ATG7	1	0.999	8	27	27	27	7	7	7	209107	209107	209107	8	8	8	193608	193608	193608	5	5	5	148416	148416	148416	7	7	7	240795	240795	240795
453	a	sp|O95363|SYFM_HUMAN	O95363	SYFM_HUMAN	FARS2	451	23	Homo sapiens OX=9606	1:Experimental evidence at protein level	Phenylalanine--tRNA ligase, mitochondrial	1	0.999	9	36	36	36	11	11	11	151998	151998	151998	6	6	6	190411	190411	190411	10	10	10	164154	164154	164154	9	9	9	159747	159747	159747
454	a	sp|O95365|ZBT7A_HUMAN	O95365	ZBT7A_HUMAN	ZBTB7A	584	16	Homo sapiens OX=9606	1:Experimental evidence at protein level	Zinc finger and BTB domain-containing protein 7A	1	0.999	4	20	20	20	4	4	4	84535.2	84535.2	84535.2	7	7	7	112032	112032	112032	3	3	3	76114.3	76114.3	76114.3	6	6	6	86804.2	86804.2	86804.2
455	a	sp|O95372|LYPA2_HUMAN	O95372	LYPA2_HUMAN	LYPLA2	231	36	Homo sapiens OX=9606	1:Experimental evidence at protein level	Acyl-protein thioesterase 2	1	0.999	5	62	62	62	14	14	14	411408	411408	411408	18	18	18	396837	396837	396837	13	13	13	351639	351639	351639	17	17	17	322810	322810	322810
456	a	sp|O95373|IPO7_HUMAN	O95373	IPO7_HUMAN	IPO7	1038	41	Homo sapiens OX=9606	1:Experimental evidence at protein level	Importin-7	1	0.999	31	446	441	446	110	109	110	3.98438e+06	3.98438e+06	3.98438e+06	116	115	116	3928875	3928875	3928875	106	104	106	3.96788e+06	3.96788e+06	3.96788e+06	114	113	114	4.08446e+06	4.08446e+06	4.08446e+06
457	a	sp|O95376|ARI2_HUMAN	O95376	ARI2_HUMAN	ARIH2	493	14	Homo sapiens OX=9606	1:Experimental evidence at protein level	E3 ubiquitin-protein ligase ARIH2	1	0.999	5	19	19	19	4	4	4	469794	469794	469794	4	4	4	471530	471530	471530	6	6	6	488061	488061	488061	5	5	5	379105	379105	379105
458	a	sp|O95379|TFIP8_HUMAN	O95379	TFIP8_HUMAN	TNFAIP8	198	19	Homo sapiens OX=9606	1:Experimental evidence at protein level	Tumor necrosis factor alpha-induced protein 8	1	0.999	4	13	13	13	2	2	2	68346	68346	68346	4	4	4	56176.1	56176.1	56176.1	2	2	2	34624.4	34624.4	34624.4	5	5	5	55304	55304	55304
459	a	sp|O95391|SLU7_HUMAN	O95391	SLU7_HUMAN	SLU7	586	30	Homo sapiens OX=9606	1:Experimental evidence at protein level	Pre-mRNA-splicing factor SLU7	1	0.999	12	45	45	45	9	9	9	154081	154081	154081	13	13	13	166754	166754	166754	13	13	13	180147	180147	180147	10	10	10	161811	161811	161811
460	a	sp|O95394|AGM1_HUMAN	O95394	AGM1_HUMAN	PGM3	542	38	Homo sapiens OX=9606	1:Experimental evidence at protein level	Phosphoacetylglucosamine mutase	1	0.999	18	97	97	97	26	26	26	447053	447053	447053	22	22	22	839083	839083	839083	25	25	25	802344	802344	802344	24	24	24	792526	792526	792526
461	a	sp|O95396|MOCS3_HUMAN	O95396	MOCS3_HUMAN	MOCS3	460	24	Homo sapiens OX=9606	1:Experimental evidence at protein level	Adenylyltransferase and sulfurtransferase MOCS3	1	0.999	7	25	25	25	10	10	10	128151	128151	128151	6	6	6	138721	138721	138721	4	4	4	124655	124655	124655	5	5	5	71395.3	71395.3	71395.3
462	a	sp|O95400|CD2B2_HUMAN	O95400	CD2B2_HUMAN	CD2BP2	341	52	Homo sapiens OX=9606	1:Experimental evidence at protein level	CD2 antigen cytoplasmic tail-binding protein 2	1	0.999	11	63	63	63	12	12	12	369598	369598	369598	19	19	19	717159	717159	717159	18	18	18	694034	694034	694034	14	14	14	926165	926165	926165
463	a	sp|O95425|SVIL_HUMAN	O95425	SVIL_HUMAN	SVIL	2214	15	Homo sapiens OX=9606	1:Experimental evidence at protein level	Supervillin	1	0.999	23	68	68	68	16	16	16	318691	318691	318691	17	17	17	260398	260398	260398	15	15	15	337302	337302	337302	20	20	20	339258	339258	339258
464	a	sp|O95427|PIGN_HUMAN	O95427	PIGN_HUMAN	PIGN	931	5	Homo sapiens OX=9606	1:Experimental evidence at protein level	GPI ethanolamine phosphate transferase 1	1	0.999	4	12	12	12	3	3	3	66337.4	66337.4	66337.4	3	3	3	67994.9	67994.9	67994.9	3	3	3	37718.6	37718.6	37718.6	3	3	3	71829.1	71829.1	71829.1
465	a	sp|O95433|AHSA1_HUMAN	O95433	AHSA1_HUMAN	AHSA1	338	69	Homo sapiens OX=9606	1:Experimental evidence at protein level	Activator of 90 kDa heat shock protein ATPase homolog 1	1	0.999	17	278	278	278	62	62	62	3689646	3689646	3689646	74	74	74	3.54373e+06	3.54373e+06	3.54373e+06	73	73	73	3.72039e+06	3.72039e+06	3.72039e+06	69	69	69	3.66621e+06	3.66621e+06	3.66621e+06
466	a	sp|O95453|PARN_HUMAN	O95453	PARN_HUMAN	PARN	639	33	Homo sapiens OX=9606	1:Experimental evidence at protein level	Poly(A)-specific ribonuclease PARN	1	0.999	18	70	70	70	19	19	19	616075	616075	616075	16	16	16	661941	661941	661941	19	19	19	724305	724305	724305	16	16	16	631056	631056	631056
467	a	sp|O95456|PSMG1_HUMAN	O95456	PSMG1_HUMAN	PSMG1	288	43	Homo sapiens OX=9606	1:Experimental evidence at protein level	Proteasome assembly chaperone 1	1	0.999	9	74	74	74	20	20	20	598892	598892	598892	20	20	20	505303	505303	505303	19	19	19	514323	514323	514323	15	15	15	496910	496910	496910
468	a	sp|O95466|FMNL1_HUMAN	O95466	FMNL1_HUMAN	FMNL1	1100	21	Homo sapiens OX=9606	1:Experimental evidence at protein level	Formin-like protein 1	1	0.999	18	76	73	76	16	16	16	315353	315353	315353	23	22	23	337527	337527	337527	18	17	18	317867	317867	317867	19	18	19	303278	303278	303278
469	a	sp|O95470|SGPL1_HUMAN	O95470	SGPL1_HUMAN	SGPL1	568	14	Homo sapiens OX=9606	1:Experimental evidence at protein level	Sphingosine-1-phosphate lyase 1	1	0.999	5	17	17	17	3	3	3	127271	127271	127271	5	5	5	149537	149537	149537	5	5	5	147383	147383	147383	4	4	4	141017	141017	141017
470	a	sp|O95478|NSA2_HUMAN	O95478	NSA2_HUMAN	NSA2	260	47	Homo sapiens OX=9606	1:Experimental evidence at protein level	Ribosome biogenesis protein NSA2 homolog	1	0.999	11	65	61	61	16	15	15	1311796	1311796	1311796	16	15	15	1.23258e+06	1.23258e+06	1.23258e+06	15	14	14	1.41453e+06	1.41453e+06	1.41453e+06	18	17	17	1.46255e+06	1.46255e+06	1.46255e+06
471	a	sp|O95486|SC24A_HUMAN	O95486	SC24A_HUMAN	SEC24A	1093	21	Homo sapiens OX=9606	1:Experimental evidence at protein level	Protein transport protein Sec24A	1	0.999	17	106	96	106	24	22	24	588825	640709	588825	27	25	27	723433	657154	723433	28	25	28	712006	636362	712006	27	24	27	679115	665067	679115
472	a	sp|O95544|NADK_HUMAN	O95544	NADK_HUMAN	NADK	446	11	Homo sapiens OX=9606	1:Experimental evidence at protein level	NAD kinase	1	0.999	3	15	15	15	5	5	5	213215	213215	213215	3	3	3	207430	207430	207430	3	3	3	245094	245094	245094	4	4	4	228348	228348	228348
473	a	sp|O95551|TYDP2_HUMAN	O95551	TYDP2_HUMAN	TDP2	362	29	Homo sapiens OX=9606	1:Experimental evidence at protein level	Tyrosyl-DNA phosphodiesterase 2	1	0.999	8	37	37	37	10	10	10	732195	732195	732195	9	9	9	761418	761418	761418	8	8	8	487512	487512	487512	10	10	10	760334	760334	760334
474	a	sp|O95563|MPC2_HUMAN	O95563	MPC2_HUMAN	MPC2	127	14	Homo sapiens OX=9606	1:Experimental evidence at protein level	Mitochondrial pyruvate carrier 2	1	0.999	2	19	19	19	4	4	4	433726	433726	433726	4	4	4	417412	417412	417412	7	7	7	401188	401188	401188	4	4	4	439732	439732	439732
475	a	sp|O95573|ACSL3_HUMAN	O95573	ACSL3_HUMAN	ACSL3	720	37	Homo sapiens OX=9606	1:Experimental evidence at protein level	Long-chain-fatty-acid--CoA ligase 3	1	0.999	20	106	98	98	29	27	27	2105424	1.28784e+06	1.28784e+06	25	23	23	2.26227e+06	1.37689e+06	1.37689e+06	25	23	23	2.25338e+06	1.42071e+06	1.42071e+06	27	25	25	2.19811e+06	1.3629e+06	1.3629e+06
476	a	sp|O95602|RPA1_HUMAN	O95602	RPA1_HUMAN	POLR1A	1720	33	Homo sapiens OX=9606	1:Experimental evidence at protein level	DNA-directed RNA polymerase I subunit RPA1	1	0.999	38	176	176	176	47	47	47	1.98003e+06	1.98003e+06	1.98003e+06	45	45	45	321440	321440	321440	46	46	46	2.25677e+06	2.25677e+06	2.25677e+06	38	38	38	1999417	1999417	1999417
477	a	sp|O95619|YETS4_HUMAN	O95619	YETS4_HUMAN	YEATS4	227	18	Homo sapiens OX=9606	1:Experimental evidence at protein level	YEATS domain-containing protein 4	1	0.999	3	12	12	12	4	4	4	118145	118145	118145	2	2	2	24965.6	24965.6	24965.6	2	2	2	59675.1	59675.1	59675.1	4	4	4	97447.1	97447.1	97447.1
478	a	sp|O95628|CNOT4_HUMAN	O95628	CNOT4_HUMAN	CNOT4	575	7	Homo sapiens OX=9606	1:Experimental evidence at protein level	CCR4-NOT transcription complex subunit 4	1	0.999	3	8	8	8	2	2	2	146331	146331	146331	1	1	1	78856.5	78856.5	78856.5	3	3	3	143057	143057	143057	2	2	2	134472	134472	134472
479	a	sp|O95633|FSTL3_HUMAN	O95633	FSTL3_HUMAN	FSTL3	263	17	Homo sapiens OX=9606	1:Experimental evidence at protein level	Follistatin-related protein 3	1	0.9989	3	4	4	4	2	2	2	105356	105356	105356	0	0	0				1	1	1	105778	105778	105778	1	1	1
480	a	sp|O95671|ASML_HUMAN	O95671	ASML_HUMAN	ASMTL	621	7	Homo sapiens OX=9606	1:Experimental evidence at protein level	Probable bifunctional dTTP/UTP pyrophosphatase/methyltransferase protein	1	0.999	4	9	9	9	4	4	4	491359	491359	491359	2	2	2	276707	276707	276707	1	1	1	249979	249979	249979	2	2	2	28845.3	28845.3	28845.3
481	a	sp|O95674|CDS2_HUMAN	O95674	CDS2_HUMAN	CDS2	445	13	Homo sapiens OX=9606	1:Experimental evidence at protein level	Phosphatidate cytidylyltransferase 2	1	0.999	4	16	16	16	4	4	4	280862	280862	280862	4	4	4	280381	280381	280381	3	3	3	322877	322877	322877	5	5	5	304348	304348	304348
482	a	sp|O95684|FR1OP_HUMAN	O95684	FR1OP_HUMAN	FGFR1OP	399	30	Homo sapiens OX=9606	1:Experimental evidence at protein level	FGFR1 oncogene partner	1	0.999	8	22	22	22	6	6	6	206160	206160	206160	6	6	6	224510	224510	224510	5	5	5	227224	227224	227224	5	5	5	249379	249379	249379
483	a	sp|O95707|RPP29_HUMAN	O95707	RPP29_HUMAN	POP4	220	20	Homo sapiens OX=9606	1:Experimental evidence at protein level	Ribonuclease P protein subunit p29	1	0.999	4	14	14	14	4	4	4	160236	160236	160236	3	3	3	153107	153107	153107	2	2	2	48287	48287	48287	5	5	5	154991	154991	154991
484	a	sp|O95714|HERC2_HUMAN	O95714	HERC2_HUMAN	HERC2	4834	5	Homo sapiens OX=9606	1:Experimental evidence at protein level	E3 ubiquitin-protein ligase HERC2	1	0.999	17	32	31	32	6	5	6	91456.7	91456.7	91456.7	9	9	9	109504	109504	109504	9	9	9	69608.2	69608.2	69608.2	8	8	8	119119	119119	119119
485	a	sp|O95721|SNP29_HUMAN	O95721	SNP29_HUMAN	SNAP29	258	19	Homo sapiens OX=9606	1:Experimental evidence at protein level	Synaptosomal-associated protein 29	1	0.999	4	19	19	19	5	5	5	236934	236934	236934	7	7	7	227515	227515	227515	3	3	3	236026	236026	236026	4	4	4	226179	226179	226179
486	a	sp|O95747|OXSR1_HUMAN	O95747	OXSR1_HUMAN	OXSR1	527	38	Homo sapiens OX=9606	1:Experimental evidence at protein level	Serine/threonine-protein kinase	1	0.999	15	109	88	109	30	25	30	1.08264e+06	1.08264e+06	1.08264e+06	26	22	26	1.23897e+06	1.23897e+06	1.23897e+06	27	21	27	1223054	1223054	1223054	26	20	26	1.04131e+06	1.04131e+06	1.04131e+06
487	a	sp|O95757|HS74L_HUMAN	O95757	HS74L_HUMAN	HSPA4L	839	62	Homo sapiens OX=9606	1:Experimental evidence at protein level	Heat shock 70 kDa protein 4L	1	0.999	43	394	321	321	97	78	78	3.00418e+06	1.82318e+06	1.82318e+06	102	85	85	2.85434e+06	1.91828e+06	1.91828e+06	95	74	74	2662686	1988655	1988655	100	84	84	3.02384e+06	1.82398e+06	1.82398e+06
488	a	sp|O95758|PTBP3_HUMAN	O95758	PTBP3_HUMAN	PTBP3	552	33	Homo sapiens OX=9606	1:Experimental evidence at protein level	Polypyrimidine tract-binding protein 3	1	0.999	11	69	45	45	17	12	12	703190	392191	392191	16	11	11	1484214	421581	421581	17	10	10	1.39884e+06	403470	403470	19	12	12	1.12784e+06	348253	348253
489	a	sp|O95777|LSM8_HUMAN	O95777	LSM8_HUMAN	LSM8	96	88	Homo sapiens OX=9606	1:Experimental evidence at protein level	U6 snRNA-associated Sm-like protein LSm8	1	0.999	6	40	40	40	14	14	14	726758	726758	726758	9	9	9	639393	639393	639393	8	8	8	641128	641128	641128	9	9	9	715511	715511	715511
490	a	sp|O95793|STAU1_HUMAN	O95793	STAU1_HUMAN	STAU1	577	34	Homo sapiens OX=9606	1:Experimental evidence at protein level	Double-stranded RNA-binding protein Staufen homolog 1	1	0.999	14	56	45	45	15	11	11	339682	339682	339682	13	11	11	340316	340316	340316	13	10	10	343787	343787	343787	15	13	13	375072	375072	375072
491	a	sp|O95801|TTC4_HUMAN	O95801	TTC4_HUMAN	TTC4	387	41	Homo sapiens OX=9606	1:Experimental evidence at protein level	Tetratricopeptide repeat protein 4	1	0.999	10	35	35	35	9	9	9	337542	337542	337542	9	9	9	324054	324054	324054	8	8	8	333794	333794	333794	9	9	9	325658	325658	325658
492	a	sp|O95816|BAG2_HUMAN	O95816	BAG2_HUMAN	BAG2	211	54	Homo sapiens OX=9606	1:Experimental evidence at protein level	BAG family molecular chaperone regulator 2	1	0.999	11	78	78	78	18	18	18	2192386	2192386	2192386	21	21	21	2.1413e+06	2.1413e+06	2.1413e+06	20	20	20	2.33389e+06	2.33389e+06	2.33389e+06	19	19	19	2.20313e+06	2.20313e+06	2.20313e+06
493	a	sp|O95825|QORL1_HUMAN	O95825	QORL1_HUMAN	CRYZL1	349	17	Homo sapiens OX=9606	1:Experimental evidence at protein level	Quinone oxidoreductase-like protein 1	1	0.999	3	21	21	21	6	6	6	152706	152706	152706	6	6	6	143482	143482	143482	5	5	5	158017	158017	158017	4	4	4	138479	138479	138479
494	a	sp|O95831|AIFM1_HUMAN	O95831	AIFM1_HUMAN	AIFM1	613	41	Homo sapiens OX=9606	1:Experimental evidence at protein level	Apoptosis-inducing factor 1, mitochondrial	1	0.999	19	177	177	177	48	48	48	2.95459e+06	2.95459e+06	2.95459e+06	43	43	43	3127194	3127194	3127194	44	44	44	3.0512e+06	3.0512e+06	3.0512e+06	42	42	42	2.92152e+06	2.92152e+06	2.92152e+06
495	a	sp|O95834|EMAL2_HUMAN	O95834	EMAL2_HUMAN	EML2	649	12	Homo sapiens OX=9606	1:Experimental evidence at protein level	Echinoderm microtubule-associated protein-like 2	1	0.999	6	13	13	13	2	2	2				2	2	2	39973.6	39973.6	39973.6	2	2	2	35581.8	35581.8	35581.8	7	7	7	32831.5	32831.5	32831.5
496	a	sp|O95861|BPNT1_HUMAN	O95861	BPNT1_HUMAN	BPNT1	308	50	Homo sapiens OX=9606	1:Experimental evidence at protein level	3'(2'),5'-bisphosphate nucleotidase 1	1	0.999	13	111	111	111	23	23	23	1067772	1067772	1067772	30	30	30	1.59303e+06	1.59303e+06	1.59303e+06	30	30	30	1.45692e+06	1.45692e+06	1.45692e+06	28	28	28	1.73835e+06	1.73835e+06	1.73835e+06
497	a	sp|O95865|DDAH2_HUMAN	O95865	DDAH2_HUMAN	DDAH2	285	27	Homo sapiens OX=9606	1:Experimental evidence at protein level	N(G),N(G)-dimethylarginine dimethylaminohydrolase 2	1	0.999	5	19	13	13	4	2	2	205030	205030	205030	6	4	4	203603	203603	203603	4	3	3	206048	206048	206048	5	4	4	204471	204471	204471
498	a	sp|O95870|ABHGA_HUMAN	O95870	ABHGA_HUMAN	ABHD16A	558	11	Homo sapiens OX=9606	1:Experimental evidence at protein level	Phosphatidylserine lipase ABHD16A	1	0.999	4	14	14	14	4	4	4	257978	257978	257978	5	5	5	287744	287744	287744	3	3	3	264952	264952	264952	2	2	2	209279	209279	209279
499	a	sp|O95881|TXD12_HUMAN	O95881	TXD12_HUMAN	TXNDC12	172	44	Homo sapiens OX=9606	1:Experimental evidence at protein level	Thioredoxin domain-containing protein 12	1	0.999	7	78	78	78	21	21	21	962633	962633	962633	16	16	16	839834	839834	839834	21	21	21	799464	799464	799464	20	20	20	1.05848e+06	1.05848e+06	1.05848e+06
500	a	sp|O95900|TRUB2_HUMAN	O95900	TRUB2_HUMAN	TRUB2	331	28	Homo sapiens OX=9606	1:Experimental evidence at protein level	Mitochondrial mRNA pseudouridine synthase TRUB2	1	0.999	6	12	12	12	2	2	2	88206.8	88206.8	88206.8	3	3	3	44199.7	44199.7	44199.7	2	2	2	85123	85123	85123	5	5	5	89062.4	89062.4	89062.4
501	a	sp|O95905|ECD_HUMAN	O95905	ECD_HUMAN	ECD	644	27	Homo sapiens OX=9606	1:Experimental evidence at protein level	Protein ecdysoneless homolog	1	0.999	11	43	43	43	13	13	13	286888	286888	286888	12	12	12	331808	331808	331808	9	9	9	341079	341079	341079	9	9	9	278435	278435	278435
502	a	sp|O95926|SYF2_HUMAN	O95926	SYF2_HUMAN	SYF2	243	37	Homo sapiens OX=9606	1:Experimental evidence at protein level	Pre-mRNA-splicing factor SYF2	1	0.999	5	15	15	15	4	4	4	146341	146341	146341	4	4	4	140880	140880	140880	3	3	3	140875	140875	140875	4	4	4	128201	128201	128201
503	a	sp|O95983|MBD3_HUMAN	O95983	MBD3_HUMAN	MBD3	291	27	Homo sapiens OX=9606	1:Experimental evidence at protein level	Methyl-CpG-binding domain protein 3	1	0.999	7	39	39	39	12	12	12	564798	564798	564798	7	7	7	623202	623202	623202	11	11	11	617710	617710	617710	9	9	9	633577	633577	633577
504	a	sp|O95985|TOP3B_HUMAN	O95985	TOP3B_HUMAN	TOP3B	862	13	Homo sapiens OX=9606	1:Experimental evidence at protein level	DNA topoisomerase 3-beta-1	1	0.999	7	13	12	12	3	3	3	55865	55865	55865	4	4	4	59750.5	59750.5	59750.5	3	3	3	54321.2	54321.2	54321.2	3	2	2	30213.9	30213.9	30213.9
505	a	sp|O95989|NUDT3_HUMAN	O95989	NUDT3_HUMAN	NUDT3	172	22	Homo sapiens OX=9606	1:Experimental evidence at protein level	Diphosphoinositol polyphosphate phosphohydrolase 1	1	0.999	3	18	18	18	6	6	6	371733	371733	371733	5	5	5	319377	319377	319377	3	3	3	398851	398851	398851	4	4	4	293084	293084	293084
506	a	sp|O96000|NDUBA_HUMAN	O96000	NDUBA_HUMAN	NDUFB10	172	50	Homo sapiens OX=9606	1:Experimental evidence at protein level	NADH dehydrogenase [ubiquinone] 1 beta subcomplex subunit 10	1	0.999	9	63	63	63	13	13	13	1.41537e+06	1.41537e+06	1.41537e+06	14	14	14	1.30234e+06	1.30234e+06	1.30234e+06	21	21	21	1.41486e+06	1.41486e+06	1.41486e+06	15	15	15	1.2587e+06	1.2587e+06	1.2587e+06
507	a	sp|O96005|CLPT1_HUMAN	O96005	CLPT1_HUMAN	CLPTM1	669	27	Homo sapiens OX=9606	1:Experimental evidence at protein level	Cleft lip and palate transmembrane protein 1	1	0.999	11	83	83	83	19	19	19	530387	530387	530387	22	22	22	569946	569946	569946	23	23	23	564761	564761	564761	19	19	19	582725	582725	582725
508	a	sp|O96006|ZBED1_HUMAN	O96006	ZBED1_HUMAN	ZBED1	694	6	Homo sapiens OX=9606	1:Experimental evidence at protein level	Zinc finger BED domain-containing protein 1	1	0.999	4	12	12	12	2	2	2	81880.8	81880.8	81880.8	4	4	4	78869.8	78869.8	78869.8	4	4	4	93017	93017	93017	2	2	2	43568.9	43568.9	43568.9
509	a	sp|O96007|MOC2B_HUMAN	O96007	MOC2B_HUMAN	MOCS2	188	46	Homo sapiens OX=9606	1:Experimental evidence at protein level	Molybdopterin synthase catalytic subunit	1	0.999	8	29	29	29	7	7	7	487413	487413	487413	8	8	8	481231	481231	481231	7	7	7	500565	500565	500565	7	7	7	230613	230613	230613
510	a	sp|O96008|TOM40_HUMAN	O96008	TOM40_HUMAN	TOMM40	361	50	Homo sapiens OX=9606	1:Experimental evidence at protein level	Mitochondrial import receptor subunit TOM40 homolog	1	0.999	10	117	117	117	29	29	29	1.4218e+06	1.4218e+06	1.4218e+06	25	25	25	1.42298e+06	1.42298e+06	1.42298e+06	30	30	30	1.52539e+06	1.52539e+06	1.52539e+06	33	33	33	1.42782e+06	1.42782e+06	1.42782e+06
511	a	sp|O96011|PX11B_HUMAN	O96011	PX11B_HUMAN	PEX11B	259	24	Homo sapiens OX=9606	1:Experimental evidence at protein level	Peroxisomal membrane protein 11B	1	0.999	4	9	9	9	3	3	3	52909.3	52909.3	52909.3	3	3	3	59249.1	59249.1	59249.1	2	2	2	54269	54269	54269	1	1	1	55117.9	55117.9	55117.9
512	a	sp|O96017|CHK2_HUMAN	O96017	CHK2_HUMAN	CHEK2	543	15	Homo sapiens OX=9606	1:Experimental evidence at protein level	Serine/threonine-protein kinase Chk2	1	0.999	5	18	18	18	4	4	4	148658	148658	148658	5	5	5	140224	140224	140224	6	6	6	123064	123064	123064	3	3	3	78809.2	78809.2	78809.2
513	a	sp|O96028|NSD2_HUMAN	O96028	NSD2_HUMAN	NSD2	1365	10	Homo sapiens OX=9606	1:Experimental evidence at protein level	Histone-lysine N-methyltransferase NSD2	1	0.999	10	24	24	24	7	7	7	136609	136609	136609	5	5	5	146435	146435	146435	6	6	6	144563	144563	144563	6	6	6	107250	107250	107250
514	a	sp|P00395|COX1_HUMAN	P00395	COX1_HUMAN	MT-CO1	513	10	Homo sapiens OX=9606	1:Experimental evidence at protein level	Cytochrome c oxidase subunit 1	1	0.999	3	63	63	63	16	16	16	355697	355697	355697	20	20	20	436325	436325	436325	15	15	15	247856	247856	247856	12	12	12	351953	351953	351953
515	a	sp|P00403|COX2_HUMAN	P00403	COX2_HUMAN	MT-CO2	227	30	Homo sapiens OX=9606	1:Experimental evidence at protein level	Cytochrome c oxidase subunit 2	1	0.999	6	119	119	119	27	27	27	1.81373e+06	1.81373e+06	1.81373e+06	27	27	27	1579079	1579079	1579079	34	34	34	1.97827e+06	1.97827e+06	1.97827e+06	31	31	31	2.01576e+06	2.01576e+06	2.01576e+06
516	a	sp|P00414|COX3_HUMAN	P00414	COX3_HUMAN	MT-CO3	261	6	Homo sapiens OX=9606	1:Experimental evidence at protein level	Cytochrome c oxidase subunit 3	1	0.999	2	15	15	15	5	5	5	254600	254600	254600	3	3	3	295439	295439	295439	4	4	4	254951	254951	254951	3	3	3	209679	209679	209679
517	a	sp|P00441|SODC_HUMAN	P00441	SODC_HUMAN	SOD1	154	64	Homo sapiens	1:Experimental evidence at protein level	Superoxide dismutase [Cu-Zn]	1	0.999	6	158	158	158	44	44	44	11973798	11973798	11973798	36	36	36	11416152	11416152	11416152	38	38	38	12148712	12148712	12148712	40	40	40	12326830	12326830	12326830
518	a	sp|P00491|PNPH_HUMAN	P00491	PNPH_HUMAN	PNP	289	67	Homo sapiens OX=9606	1:Experimental evidence at protein level	Purine nucleoside phosphorylase	1	0.999	14	205	205	205	47	47	47	3.89325e+06	3.89325e+06	3.89325e+06	52	52	52	3.93849e+06	3.93849e+06	3.93849e+06	56	56	56	3.95148e+06	3.95148e+06	3.95148e+06	50	50	50	3.92471e+06	3.92471e+06	3.92471e+06
519	a	sp|P00492|HPRT_HUMAN	P00492	HPRT_HUMAN	HPRT1	218	79	Homo sapiens OX=9606	1:Experimental evidence at protein level	Hypoxanthine-guanine phosphoribosyltransferase	1	0.999	13	96	90	96	23	23	23	2665136	2665136	2665136	25	23	25	2.8168e+06	2.8168e+06	2.8168e+06	23	21	23	2995574	2995574	2995574	25	23	25	2.62412e+06	2.62412e+06	2.62412e+06
520	a	sp|P00505|AATM_HUMAN	P00505	AATM_HUMAN	GOT2	430	47	Homo sapiens OX=9606	1:Experimental evidence at protein level	Aspartate aminotransferase, mitochondrial	1	0.999	16	149	149	149	36	36	36	5097349	5097349	5097349	36	36	36	4.65933e+06	4.65933e+06	4.65933e+06	42	42	42	5.30148e+06	5.30148e+06	5.30148e+06	35	35	35	4.46893e+06	4.46893e+06	4.46893e+06
521	a	sp|P00558|PGK1_HUMAN	P00558	PGK1_HUMAN	PGK1	417	77	Homo sapiens OX=9606	1:Experimental evidence at protein level	Phosphoglycerate kinase 1	1	0.999	26	549	462	549	145	122	145	11598305	11598305	11598305	128	104	128	11866277	11866277	11866277	134	113	134	11837367	11837367	11837367	142	123	142	11978805	11978805	11978805
522	a	sp|P00568|KAD1_HUMAN	P00568	KAD1_HUMAN	AK1	194	60	Homo sapiens OX=9606	1:Experimental evidence at protein level	Adenylate kinase isoenzyme 1	1	0.999	10	87	84	87	23	22	23	1.26116e+06	1.26116e+06	1.26116e+06	22	21	22	1.29708e+06	1.29708e+06	1.29708e+06	23	22	23	1.2991e+06	1.2991e+06	1.2991e+06	19	19	19	1.23993e+06	1.23993e+06	1.23993e+06
523	a	sp|P00734|THRB_HUMAN	P00734	THRB_HUMAN	F2	622	13	Homo sapiens OX=9606	1:Experimental evidence at protein level	Prothrombin	1	0.999	7	18	18	18	4	4	4	215304	215304	215304	7	7	7	208049	208049	208049	3	3	3	143211	143211	143211	4	4	4	194274	194274	194274
524	a	sp|P00761|TRYP_PIG	P00761	TRYP_PIG		231	46	Sus scrofa	1:Experimental evidence at protein level	Trypsin	1	0.999	7	112	112	112	32	32	32	5.61398e+06	5.61398e+06	5.61398e+06	21	21	21	1.89226e+06	1.89226e+06	1.89226e+06	32	32	32	4621380	4621380	4621380	27	27	27	3.53206e+06	3.53206e+06	3.53206e+06
525	a	sp|P00813|ADA_HUMAN	P00813	ADA_HUMAN	ADA	363	42	Homo sapiens OX=9606	1:Experimental evidence at protein level	Adenosine deaminase	1	0.999	9	30	30	30	7	7	7	281579	281579	281579	7	7	7	318964	318964	318964	8	8	8	166443	166443	166443	8	8	8	319227	319227	319227
526	a	sp|P00966|ASSY_HUMAN	P00966	ASSY_HUMAN	ASS1	412	65	Homo sapiens OX=9606	1:Experimental evidence at protein level	Argininosuccinate synthase	1	0.999	22	356	356	356	101	101	101	7981159	7981159	7981159	87	87	87	8333072	8333072	8333072	81	81	81	7881279	7881279	7881279	87	87	87	7.8549e+06	7.8549e+06	7.8549e+06
527	a	sp|P01024|CO3_HUMAN	P01024	CO3_HUMAN	C3	1663	12	Homo sapiens OX=9606	1:Experimental evidence at protein level	Complement C3	1	0.999	15	33	33	33	7	7	7	235033	235033	235033	8	8	8	242431	242431	242431	10	10	10	243754	243754	243754	8	8	8	241284	241284	241284
528	a	sp|P01033|TIMP1_HUMAN	P01033	TIMP1_HUMAN	TIMP1	207	31	Homo sapiens OX=9606	1:Experimental evidence at protein level	Metalloproteinase inhibitor 1	1	0.999	4	27	27	27	7	7	7	229549	229549	229549	5	5	5	124249	124249	124249	7	7	7	234809	234809	234809	8	8	8	219427	219427	219427
529	a	sp|P01137|TGFB1_HUMAN	P01137	TGFB1_HUMAN	TGFB1	390	10	Homo sapiens OX=9606	1:Experimental evidence at protein level	Transforming growth factor beta-1 proprotein	1	0.999	3	15	15	15	4	4	4	89285.3	89285.3	89285.3	4	4	4	103800	103800	103800	3	3	3	98718.2	98718.2	98718.2	4	4	4	94801.1	94801.1	94801.1
530	a	sp|P01215|GLHA_HUMAN	P01215	GLHA_HUMAN	CGA	116	23	Homo sapiens OX=9606	1:Experimental evidence at protein level	Glycoprotein hormones alpha chain	1	0.9972	3	21	21	21	5	5	5	393803	393803	393803	4	4	4	383814	383814	383814	6	6	6	386554	386554	386554	6	6	6	431502	431502	431502
531	a	sp|P02751|FINC_HUMAN	P02751	FINC_HUMAN	FN1	2386	3	Homo sapiens OX=9606	1:Experimental evidence at protein level	Fibronectin	1	0.999	6	15	15	15	3	3	3	290279	290279	290279	4	4	4	287356	287356	287356	5	5	5	309071	309071	309071	3	3	3	308677	308677	308677
532	a	sp|P02765|FETUA_HUMAN	P02765	FETUA_HUMAN	AHSG	367	5	Homo sapiens OX=9606	1:Experimental evidence at protein level	Alpha-2-HS-glycoprotein	1	0.999	3	15	15	15	5	5	5	169469	169469	169469	2	2	2	120124	120124	120124	4	4	4	188121	188121	188121	4	4	4	192617	192617	192617
533	a	sp|P02792|FRIL_HUMAN	P02792	FRIL_HUMAN	FTL	175	36	Homo sapiens OX=9606	1:Experimental evidence at protein level	Ferritin light chain	1	0.999	5	26	26	26	6	6	6	294405	294405	294405	7	7	7	236463	236463	236463	8	8	8	340524	340524	340524	5	5	5	337039	337039	337039
534	a	sp|P02794|FRIH_HUMAN	P02794	FRIH_HUMAN	FTH1	183	51	Homo sapiens OX=9606	1:Experimental evidence at protein level	Ferritin heavy chain	1	0.999	9	40	40	40	10	10	10	627561	627561	627561	10	10	10	627600	627600	627600	11	11	11	627281	627281	627281	9	9	9	665122	665122	665122
535	a	sp|P03905|NU4M_HUMAN	P03905	NU4M_HUMAN	MT-ND4	459	10	Homo sapiens OX=9606	1:Experimental evidence at protein level	NADH-ubiquinone oxidoreductase chain 4	1	0.999	4	16	16	16	5	5	5	285809	285809	285809	3	3	3	297649	297649	297649	3	3	3	267358	267358	267358	5	5	5	262844	262844	262844
536	a	sp|P03915|NU5M_HUMAN	P03915	NU5M_HUMAN	MT-ND5	603	11	Homo sapiens OX=9606	1:Experimental evidence at protein level	NADH-ubiquinone oxidoreductase chain 5	1	0.999	4	21	14	21	7	4	7	597763	424512	597763	6	5	6	430053	392302	430053	5	3	5	618937	460273	618937	3	2	3	483447	431154	483447
537	a	sp|P04040|CATA_HUMAN	P04040	CATA_HUMAN	CAT	527	56	Homo sapiens	1:Experimental evidence at protein level	Catalase	1	0.999	23	203	203	203	53	53	53	1.46724e+06	1.46724e+06	1.46724e+06	45	45	45	1468120	1468120	1468120	48	48	48	1.4807e+06	1.4807e+06	1.4807e+06	57	57	57	1.47079e+06	1.47079e+06	1.47079e+06
538	a	sp|P04049|RAF1_HUMAN	P04049	RAF1_HUMAN	RAF1	648	26	Homo sapiens OX=9606	1:Experimental evidence at protein level	RAF proto-oncogene serine/threonine-protein kinase	1	0.999	11	32	28	28	11	9	9	116001	116001	116001	11	9	9	118538	118538	118538	6	6	6	113047	113047	113047	4	4	4	83953.3	83953.3	83953.3
539	a	sp|P04062|GLCM_HUMAN	P04062	GLCM_HUMAN	GBA	536	19	Homo sapiens OX=9606	1:Experimental evidence at protein level	Lysosomal acid glucosylceramidase	1	0.999	7	34	34	34	8	8	8	432588	432588	432588	11	11	11	415271	415271	415271	5	5	5	379897	379897	379897	10	10	10	357324	357324	357324
540	a	sp|P04080|CYTB_HUMAN	P04080	CYTB_HUMAN	CSTB	98	56	Homo sapiens OX=9606	1:Experimental evidence at protein level	Cystatin-B	1	0.999	5	97	97	97	26	26	26	3.85608e+06	3.85608e+06	3.85608e+06	27	27	27	2.93807e+06	2.93807e+06	2.93807e+06	22	22	22	3.19348e+06	3.19348e+06	3.19348e+06	22	22	22	2.84631e+06	2.84631e+06	2.84631e+06
541	a	sp|P04114|APOB_HUMAN	P04114	APOB_HUMAN	APOB	4563	3	Homo sapiens OX=9606	1:Experimental evidence at protein level	Apolipoprotein B-100	1	0.999	15	40	40	40	9	9	9	454412	454412	454412	9	9	9	495535	495535	495535	12	12	12	456142	456142	456142	10	10	10	432007	432007	432007
542	a	sp|P04150|GCR_HUMAN	P04150	GCR_HUMAN	NR3C1	777	16	Homo sapiens OX=9606	1:Experimental evidence at protein level	Glucocorticoid receptor	1	0.999	8	23	23	23	6	6	6	464194	464194	464194	3	3	3	174496	174496	174496	7	7	7	384303	384303	384303	7	7	7	333974	333974	333974
543	a	sp|P04179|SODM_HUMAN	P04179	SODM_HUMAN	SOD2	222	66	Homo sapiens OX=9606	1:Experimental evidence at protein level	Superoxide dismutase [Mn], mitochondrial	1	0.999	11	118	118	118	31	31	31	1.74385e+06	1.74385e+06	1.74385e+06	29	29	29	1.69311e+06	1.69311e+06	1.69311e+06	28	28	28	1.68482e+06	1.68482e+06	1.68482e+06	30	30	30	1.59927e+06	1.59927e+06	1.59927e+06
544	a	sp|P04181|OAT_HUMAN	P04181	OAT_HUMAN	OAT	439	35	Homo sapiens OX=9606	1:Experimental evidence at protein level	Ornithine aminotransferase, mitochondrial	1	0.999	11	90	90	90	27	27	27	676673	676673	676673	23	23	23	681613	681613	681613	19	19	19	2.98259e+06	2.98259e+06	2.98259e+06	21	21	21	2.10251e+06	2.10251e+06	2.10251e+06
545	a	sp|P04183|KITH_HUMAN	P04183	KITH_HUMAN	TK1	234	50	Homo sapiens OX=9606	1:Experimental evidence at protein level	Thymidine kinase, cytosolic	1	0.999	9	53	53	53	14	14	14	472953	472953	472953	14	14	14	475299	475299	475299	14	14	14	658168	658168	658168	11	11	11	613516	613516	613516
546	a	sp|P04424|ARLY_HUMAN	P04424	ARLY_HUMAN	ASL	464	16	Homo sapiens OX=9606	1:Experimental evidence at protein level	Argininosuccinate lyase	1	0.999	5	15	15	15	5	5	5	127165	127165	127165	1	1	1	88598.2	88598.2	88598.2	5	5	5	136375	136375	136375	4	4	4	117607	117607	117607
547	a	sp|P04792|HSPB1_HUMAN	P04792	HSPB1_HUMAN	HSPB1	205	83	Homo sapiens OX=9606	1:Experimental evidence at protein level	Heat shock protein beta-1	1	0.999	14	427	427	427	113	113	113	21622238	21622238	21622238	109	109	109	22408028	22408028	22408028	99	99	99	19394102	19394102	19394102	106	106	106	21994208	21994208	21994208
548	a	sp|P04818|TYSY_HUMAN	P04818	TYSY_HUMAN	TYMS	313	32	Homo sapiens OX=9606	1:Experimental evidence at protein level	Thymidylate synthase	1	0.999	7	56	56	56	15	15	15	662011	662011	662011	13	13	13	654922	654922	654922	13	13	13	670351	670351	670351	15	15	15	1.15123e+06	1.15123e+06	1.15123e+06
549	a	sp|P04843|RPN1_HUMAN	P04843	RPN1_HUMAN	RPN1	607	65	Homo sapiens OX=9606	1:Experimental evidence at protein level	Dolichyl-diphosphooligosaccharide--protein glycosyltransferase subunit 1	1	0.999	31	268	268	268	66	66	66	2.85786e+06	2.85786e+06	2.85786e+06	67	67	67	2.90729e+06	2.90729e+06	2.90729e+06	68	68	68	2.80828e+06	2.80828e+06	2.80828e+06	67	67	67	2.8076e+06	2.8076e+06	2.8076e+06
550	a	sp|P04844|RPN2_HUMAN	P04844	RPN2_HUMAN	RPN2	631	50	Homo sapiens OX=9606	1:Experimental evidence at protein level	Dolichyl-diphosphooligosaccharide--protein glycosyltransferase subunit 2	1	0.999	19	193	193	193	52	52	52	2.92924e+06	2.92924e+06	2.92924e+06	47	47	47	2980867	2980867	2980867	51	51	51	1.42254e+06	1.42254e+06	1.42254e+06	43	43	43	2.93536e+06	2.93536e+06	2.93536e+06
551	a	sp|P04920|B3A2_HUMAN	P04920	B3A2_HUMAN	SLC4A2	1241	15	Homo sapiens OX=9606	1:Experimental evidence at protein level	Anion exchange protein 2	1	0.999	11	52	52	52	10	10	10	328072	328072	328072	14	14	14	333218	333218	333218	11	11	11	290550	290550	290550	17	17	17	287258	287258	287258
552	a	sp|P05026|AT1B1_HUMAN	P05026	AT1B1_HUMAN	ATP1B1	303	32	Homo sapiens OX=9606	1:Experimental evidence at protein level	Sodium/potassium-transporting ATPase subunit beta-1	1	0.999	7	46	46	46	12	12	12	559751	559751	559751	12	12	12	306998	306998	306998	11	11	11	604094	604094	604094	11	11	11	535576	535576	535576
553	a	sp|P05067|A4_HUMAN	P05067	A4_HUMAN	APP	770	26	Homo sapiens OX=9606	1:Experimental evidence at protein level	Amyloid-beta precursor protein	1	0.999	16	67	67	67	14	14	14	564622	564622	564622	20	20	20	527514	527514	527514	17	17	17	576984	576984	576984	16	16	16	500519	500519	500519
554	a	sp|P05114|HMGN1_HUMAN	P05114	HMGN1_HUMAN	HMGN1	100	34	Homo sapiens OX=9606	1:Experimental evidence at protein level	Non-histone chromosomal protein HMG-14	1	0.999	3	28	28	28	9	9	9	1.63235e+06	1.63235e+06	1.63235e+06	5	5	5	1.68327e+06	1.68327e+06	1.68327e+06	7	7	7	1.68129e+06	1.68129e+06	1.68129e+06	7	7	7	1659093	1659093	1659093
555	a	sp|P05161|ISG15_HUMAN	P05161	ISG15_HUMAN	ISG15	165	52	Homo sapiens OX=9606	1:Experimental evidence at protein level	Ubiquitin-like protein ISG15	1	0.999	7	47	47	47	13	13	13	1.47994e+06	1.47994e+06	1.47994e+06	12	12	12	1.38922e+06	1.38922e+06	1.38922e+06	9	9	9	1387359	1387359	1387359	13	13	13	1.51728e+06	1.51728e+06	1.51728e+06
556	a	sp|P05165|PCCA_HUMAN	P05165	PCCA_HUMAN	PCCA	728	16	Homo sapiens OX=9606	1:Experimental evidence at protein level	Propionyl-CoA carboxylase alpha chain, mitochondrial	1	0.999	8	22	22	22	4	4	4	70474.2	70474.2	70474.2	5	5	5	110418	110418	110418	5	5	5	155239	155239	155239	8	8	8	140461	140461	140461
557	a	sp|P05166|PCCB_HUMAN	P05166	PCCB_HUMAN	PCCB	539	28	Homo sapiens OX=9606	1:Experimental evidence at protein level	Propionyl-CoA carboxylase beta chain, mitochondrial	1	0.999	10	36	36	36	10	10	10	195683	195683	195683	9	9	9	178395	178395	178395	10	10	10	187460	187460	187460	7	7	7	191031	191031	191031
558	a	sp|P05198|IF2A_HUMAN	P05198	IF2A_HUMAN	EIF2S1	315	66	Homo sapiens OX=9606	1:Experimental evidence at protein level	Eukaryotic translation initiation factor 2 subunit 1	1	0.999	20	180	180	180	39	39	39	2.83486e+06	2.83486e+06	2.83486e+06	44	44	44	3282537	3282537	3282537	52	52	52	3.23984e+06	3.23984e+06	3.23984e+06	45	45	45	3187085	3187085	3187085
559	a	sp|P05362|ICAM1_HUMAN	P05362	ICAM1_HUMAN	ICAM1	532	19	Homo sapiens OX=9606	1:Experimental evidence at protein level	Intercellular adhesion molecule 1	1	0.999	8	26	26	26	7	7	7	470346	470346	470346	6	6	6	503878	503878	503878	7	7	7	433191	433191	433191	6	6	6	479202	479202	479202
560	a	sp|P05386|RLA1_HUMAN	P05386	RLA1_HUMAN	RPLP1	114	74	Homo sapiens OX=9606	1:Experimental evidence at protein level	60S acidic ribosomal protein P1	1	0.999	3	117	117	117	29	29	29	17719790	17719790	17719790	28	28	28	17457632	17457632	17457632	30	30	30	16602245	16602245	16602245	30	30	30	17030068	17030068	17030068
561	a	sp|P05387|RLA2_HUMAN	P05387	RLA2_HUMAN	RPLP2	115	76	Homo sapiens OX=9606	1:Experimental evidence at protein level	60S acidic ribosomal protein P2	1	0.999	6	193	193	193	49	49	49	7954486	7954486	7954486	51	51	51	8977619	8977619	8977619	50	50	50	7419723	7419723	7419723	43	43	43	7352056	7352056	7352056
562	a	sp|P05423|RPC4_HUMAN	P05423	RPC4_HUMAN	POLR3D	398	25	Homo sapiens OX=9606	1:Experimental evidence at protein level	DNA-directed RNA polymerase III subunit RPC4	1	0.999	8	31	31	31	5	5	5	255125	255125	255125	6	6	6	275042	275042	275042	6	6	6	281988	281988	281988	14	14	14	290135	290135	290135
563	a	sp|P05455|LA_HUMAN	P05455	LA_HUMAN	SSB	408	48	Homo sapiens OX=9606	1:Experimental evidence at protein level	Lupus La protein	1	0.999	18	195	195	195	47	47	47	2.82099e+06	2.82099e+06	2.82099e+06	46	46	46	2.87293e+06	2.87293e+06	2.87293e+06	51	51	51	2852384	2852384	2852384	51	51	51	3005543	3005543	3005543
564	a	sp|P06132|DCUP_HUMAN	P06132	DCUP_HUMAN	UROD	367	40	Homo sapiens OX=9606	1:Experimental evidence at protein level	Uroporphyrinogen decarboxylase	1	0.999	8	59	59	59	18	18	18	759118	759118	759118	14	14	14	741533	741533	741533	12	12	12	748608	748608	748608	15	15	15	757733	757733	757733
565	a	sp|P06276|CHLE_HUMAN	P06276	CHLE_HUMAN	BCHE	602	14	Homo sapiens OX=9606	1:Experimental evidence at protein level	Cholinesterase	1	0.999	7	37	18	18	9	5	5	4328599	148586	148586	11	6	6	3.37011e+06	150847	150847	9	4	4	3.52397e+06	155593	155593	8	3	3	4.22215e+06	152049	152049
566	a	sp|P06280|AGAL_HUMAN	P06280	AGAL_HUMAN	GLA	429	24	Homo sapiens OX=9606	1:Experimental evidence at protein level	Alpha-galactosidase A	1	0.999	8	51	51	51	16	16	16	440878	440878	440878	11	11	11	481166	481166	481166	13	13	13	384396	384396	384396	11	11	11	410570	410570	410570
567	a	sp|P06396|GELS_HUMAN	P06396	GELS_HUMAN	GSN	782	19	Homo sapiens	1:Experimental evidence at protein level	Gelsolin	1	0.999	9	23	23	23	4	4	4	117726	117726	117726	8	8	8	125914	125914	125914	4	4	4	130240	130240	130240	7	7	7	74367.5	74367.5	74367.5
568	a	sp|P06454|PTMA_HUMAN	P06454	PTMA_HUMAN	PTMA	111	38	Homo sapiens OX=9606	1:Experimental evidence at protein level	Prothymosin alpha	1	0.999	7	108	108	108	26	26	26	6.87605e+06	6.87605e+06	6.87605e+06	29	29	29	8165925	8165925	8165925	29	29	29	8.14378e+06	8.14378e+06	8.14378e+06	24	24	24	6666645	6666645	6666645
569	a	sp|P06576|ATPB_HUMAN	P06576	ATPB_HUMAN	ATP5F1B	529	73	Homo sapiens OX=9606	1:Experimental evidence at protein level	ATP synthase subunit beta, mitochondrial	1	0.999	25	689	689	689	170	170	170	13131658	13131658	13131658	166	166	166	12142853	12142853	12142853	175	175	175	12861052	12861052	12861052	178	178	178	13133222	13133222	13133222
570	a	sp|P06703|S10A6_HUMAN	P06703	S10A6_HUMAN	S100A6	90	43	Homo sapiens OX=9606	1:Experimental evidence at protein level	Protein S100-A6	1	0.999	4	27	18	18	6	4	4	3802030	2.18531e+06	3802030	6	4	4	4.04014e+06	2384182	4.04014e+06	8	6	6	3957470	2.26421e+06	3957470	7	4	4	2.83772e+06	1.08256e+06	2.83772e+06
571	a	sp|P06733|ENOA_HUMAN	P06733	ENOA_HUMAN	ENO1	434	67	Homo sapiens OX=9606	1:Experimental evidence at protein level	Alpha-enolase	1	0.999	21	1505	1342	1505	396	354	396	35363304	35363304	35363304	367	322	367	38167664	38167664	38167664	367	329	367	34922736	34922736	34922736	375	337	375	35062044	35062044	35062044
572	a	sp|P06746|DPOLB_HUMAN	P06746	DPOLB_HUMAN	POLB	335	44	Homo sapiens OX=9606	1:Experimental evidence at protein level	DNA polymerase beta	1	0.999	10	21	21	21	4	4	4	171189	171189	171189	5	5	5	170053	170053	170053	5	5	5	170119	170119	170119	7	7	7	184443	184443	184443
573	a	sp|P06756|ITAV_HUMAN	P06756	ITAV_HUMAN	ITGAV	1048	7	Homo sapiens OX=9606	1:Experimental evidence at protein level	Integrin alpha-V	1	0.999	6	19	19	19	4	4	4	99051	99051	99051	5	5	5	140533	140533	140533	5	5	5	123995	123995	123995	5	5	5	130904	130904	130904
574	a	sp|P07099|HYEP_HUMAN	P07099	HYEP_HUMAN	EPHX1	455	47	Homo sapiens OX=9606	1:Experimental evidence at protein level	Epoxide hydrolase 1	1	0.999	15	97	97	97	21	21	21	915468	915468	915468	26	26	26	926811	926811	926811	27	27	27	870764	870764	870764	23	23	23	1.01313e+06	1.01313e+06	1.01313e+06
575	a	sp|P07108|ACBP_HUMAN	P07108	ACBP_HUMAN	DBI	87	58	Homo sapiens OX=9606	1:Experimental evidence at protein level	Acyl-CoA-binding protein	1	0.999	4	78	78	78	21	21	21	3197999	3197999	3197999	21	21	21	3228630	3228630	3228630	19	19	19	3.25273e+06	3.25273e+06	3.25273e+06	17	17	17	3062214	3062214	3062214
576	a	sp|P07199|CENPB_HUMAN	P07199	CENPB_HUMAN	CENPB	599	9	Homo sapiens OX=9606	1:Experimental evidence at protein level	Major centromere autoantigen B	1	0.999	5	18	18	18	3	3	3	58980.7	58980.7	58980.7	5	5	5	117035	117035	117035	4	4	4	110200	110200	110200	6	6	6	138842	138842	138842
577	a	sp|P07203|GPX1_HUMAN	P07203	GPX1_HUMAN	GPX1	203	38	Homo sapiens OX=9606	1:Experimental evidence at protein level	Glutathione peroxidase 1	1	0.999	5	24	24	24	3	3	3	99817.1	99817.1	99817.1	7	7	7	229064	229064	229064	6	6	6	197583	197583	197583	8	8	8	158573	158573	158573
578	a	sp|P07205|PGK2_HUMAN	P07205	PGK2_HUMAN	PGK2	417	17	Homo sapiens OX=9606	1:Experimental evidence at protein level	Phosphoglycerate kinase 2	1	0.9989	6	91	4	4	25	2	2	4.49228e+06	106197	106197	25	1	1	4773613	154563	154563	22	1	1	3.90368e+06	118813	118813	19	0	0	4.37946e+06
579	a	sp|P07305|H10_HUMAN	P07305	H10_HUMAN	H1F0	194	16	Homo sapiens OX=9606	1:Experimental evidence at protein level	Histone H1.0	1	0.999	3	12	12	12	4	4	4	163550	163550	163550	2	2	2	101687	101687	101687	4	4	4	107129	107129	107129	2	2	2	131945	131945	131945
580	a	sp|P07311|ACYP1_HUMAN	P07311	ACYP1_HUMAN	ACYP1	99	50	Homo sapiens OX=9606	1:Experimental evidence at protein level	Acylphosphatase-1	1	0.999	4	13	13	13	3	3	3	168000	168000	168000	4	4	4	174197	174197	174197	3	3	3	167826	167826	167826	3	3	3	149691	149691	149691
581	a	sp|P07384|CAN1_HUMAN	P07384	CAN1_HUMAN	CAPN1	714	35	Homo sapiens OX=9606	1:Experimental evidence at protein level	Calpain-1 catalytic subunit	1	0.999	21	134	134	134	37	37	37	1.31687e+06	1.31687e+06	1.31687e+06	33	33	33	1371150	1371150	1371150	30	30	30	1.36594e+06	1.36594e+06	1.36594e+06	34	34	34	1.28997e+06	1.28997e+06	1.28997e+06
582	a	sp|P07602|SAP_HUMAN	P07602	SAP_HUMAN	PSAP	524	19	Homo sapiens OX=9606	1:Experimental evidence at protein level	Prosaposin	1	0.999	10	67	67	67	15	15	15	1.58471e+06	1.58471e+06	1.58471e+06	19	19	19	1.47527e+06	1.47527e+06	1.47527e+06	15	15	15	1.43385e+06	1.43385e+06	1.43385e+06	18	18	18	1.48576e+06	1.48576e+06	1.48576e+06
583	a	sp|P07686|HEXB_HUMAN	P07686	HEXB_HUMAN	HEXB	556	30	Homo sapiens OX=9606	1:Experimental evidence at protein level	Beta-hexosaminidase subunit beta	1	0.999	16	86	85	86	18	18	18	896895	896895	896895	25	24	25	973217	973217	973217	22	22	22	943798	943798	943798	21	21	21	910384	910384	910384
584	a	sp|P07814|SYEP_HUMAN	P07814	SYEP_HUMAN	EPRS	1512	58	Homo sapiens OX=9606	1:Experimental evidence at protein level	Bifunctional glutamate/proline--tRNA ligase	1	0.999	62	753	738	753	192	188	192	3.83487e+06	3.83487e+06	3.83487e+06	187	184	187	3946759	3946759	3946759	190	185	190	3.97168e+06	3.97168e+06	3.97168e+06	184	181	184	4046688	4046688	4046688
585	a	sp|P07858|CATB_HUMAN	P07858	CATB_HUMAN	CTSB	339	34	Homo sapiens OX=9606	1:Experimental evidence at protein level	Cathepsin B	1	0.999	9	47	47	47	10	10	10	850624	850624	850624	15	15	15	1.01164e+06	1.01164e+06	1.01164e+06	9	9	9	1.3586e+06	1.3586e+06	1.3586e+06	13	13	13	858911	858911	858911
586	a	sp|P07942|LAMB1_HUMAN	P07942	LAMB1_HUMAN	LAMB1	1786	26	Homo sapiens OX=9606	1:Experimental evidence at protein level	Laminin subunit beta-1	1	0.999	35	149	144	144	41	39	39	721926	721926	721926	37	37	37	729612	729612	729612	34	33	33	794826	794826	794826	37	35	35	793548	793548	793548
587	a	sp|P07951|TPM2_HUMAN	P07951	TPM2_HUMAN	TPM2	284	45	Homo sapiens OX=9606	1:Experimental evidence at protein level	Tropomyosin beta chain	1	0.999	14	73	14	14	15	2	2	3206959	281244	281244	20	3	3	3423814	364881	364881	21	5	5	4.33076e+06	388997	388997	17	4	4	3.58873e+06	378740	378740
588	a	sp|P07954|FUMH_HUMAN	P07954	FUMH_HUMAN	FH	510	58	Homo sapiens OX=9606	1:Experimental evidence at protein level	Fumarate hydratase, mitochondrial	1	0.999	19	277	272	277	75	74	75	5251432	5251432	5251432	70	69	70	5.10923e+06	5.10923e+06	5.10923e+06	68	67	68	5.55049e+06	5.55049e+06	5.55049e+06	64	62	64	5.32967e+06	5.32967e+06	5.32967e+06
589	a	sp|P08047|SP1_HUMAN	P08047	SP1_HUMAN	SP1	785	6	Homo sapiens OX=9606	1:Experimental evidence at protein level	Transcription factor Sp1	1	0.999	3	19	19	19	7	7	7	195861	195861	195861	4	4	4	215010	215010	215010	4	4	4	176376	176376	176376	4	4	4	210651	210651	210651
590	a	sp|P08069|IGF1R_HUMAN	P08069	IGF1R_HUMAN	IGF1R	1367	8	Homo sapiens OX=9606	1:Experimental evidence at protein level	Insulin-like growth factor 1 receptor	1	0.999	6	15	15	15	2	2	2	61928.7	61928.7	61928.7	5	5	5	85160.1	85160.1	85160.1	3	3	3	86118.1	86118.1	86118.1	5	5	5	91268.4	91268.4	91268.4
591	a	sp|P08236|BGLR_HUMAN	P08236	BGLR_HUMAN	GUSB	651	18	Homo sapiens OX=9606	1:Experimental evidence at protein level	Beta-glucuronidase	1	0.999	8	22	20	22	5	5	5	205427	205427	205427	6	5	6	225092	225092	225092	5	4	5	240982	240982	240982	6	6	6	222416	222416	222416
592	a	sp|P08237|PFKAM_HUMAN	P08237	PFKAM_HUMAN	PFKM	780	51	Homo sapiens OX=9606	1:Experimental evidence at protein level	ATP-dependent 6-phosphofructokinase, muscle type	1	0.999	28	219	214	214	55	53	53	1.80564e+06	1.80564e+06	1.80564e+06	57	57	57	1.76988e+06	1.76988e+06	1.76988e+06	50	48	48	1942588	1942588	1942588	57	56	56	1.87081e+06	1.87081e+06	1.87081e+06
593	a	sp|P08240|SRPRA_HUMAN	P08240	SRPRA_HUMAN	SRPRA	638	38	Homo sapiens OX=9606	1:Experimental evidence at protein level	Signal recognition particle receptor subunit alpha	1	0.999	21	160	160	160	35	35	35	799176	799176	799176	37	37	37	752356	752356	752356	43	43	43	853922	853922	853922	45	45	45	805472	805472	805472
594	a	sp|P08243|ASNS_HUMAN	P08243	ASNS_HUMAN	ASNS	561	60	Homo sapiens OX=9606	1:Experimental evidence at protein level	Asparagine synthetase [glutamine-hydrolyzing]	1	0.999	26	278	278	278	70	70	70	3068879	3068879	3068879	72	72	72	3041978	3041978	3041978	71	71	71	2.97407e+06	2.97407e+06	2.97407e+06	65	65	65	3034567	3034567	3034567
595	a	sp|P08397|HEM3_HUMAN	P08397	HEM3_HUMAN	HMBS	361	49	Homo sapiens OX=9606	1:Experimental evidence at protein level	Porphobilinogen deaminase	1	0.999	12	84	84	84	21	21	21	789851	789851	789851	20	20	20	824047	824047	824047	19	19	19	731106	731106	731106	24	24	24	755423	755423	755423
596	a	sp|P08574|CY1_HUMAN	P08574	CY1_HUMAN	CYC1	325	32	Homo sapiens OX=9606	1:Experimental evidence at protein level	Cytochrome c1, heme protein, mitochondrial	1	0.999	8	91	91	91	22	22	22	2052253	2052253	2052253	23	23	23	1.93724e+06	1.93724e+06	1.93724e+06	22	22	22	1.97765e+06	1.97765e+06	1.97765e+06	24	24	24	2.19238e+06	2.19238e+06	2.19238e+06
597	a	sp|P08579|RU2B_HUMAN	P08579	RU2B_HUMAN	SNRPB2	225	34	Homo sapiens OX=9606	1:Experimental evidence at protein level	U2 small nuclear ribonucleoprotein B''	1	0.999	7	50	36	50	11	7	11	1.23827e+06	562236	1.23827e+06	14	10	14	961651	441348	961651	11	9	11	1.209e+06	824558	1.209e+06	14	10	14	1.57834e+06	884282	1.57834e+06
598	a	sp|P08581|MET_HUMAN	P08581	MET_HUMAN	MET	1390	15	Homo sapiens OX=9606	1:Experimental evidence at protein level	Hepatocyte growth factor receptor	1	0.999	14	65	65	65	15	15	15	318387	318387	318387	17	17	17	180547	180547	180547	18	18	18	286935	286935	286935	15	15	15	257832	257832	257832
599	a	sp|P08621|RU17_HUMAN	P08621	RU17_HUMAN	SNRNP70	437	46	Homo sapiens OX=9606	1:Experimental evidence at protein level	U1 small nuclear ribonucleoprotein 70 kDa	1	0.999	16	142	142	142	37	37	37	2.57099e+06	2.57099e+06	2.57099e+06	35	35	35	2947396	2947396	2947396	35	35	35	3170027	3170027	3170027	35	35	35	2976595	2976595	2976595
600	a	sp|P08648|ITA5_HUMAN	P08648	ITA5_HUMAN	ITGA5	1049	8	Homo sapiens OX=9606	1:Experimental evidence at protein level	Integrin alpha-5	1	0.999	4	13	13	13	3	3	3	179153	179153	179153	3	3	3	184237	184237	184237	4	4	4	224398	224398	224398	3	3	3	208010	208010	208010
601	a	sp|P08708|RS17_HUMAN	P08708	RS17_HUMAN	RPS17	135	56	Homo sapiens OX=9606	1:Experimental evidence at protein level	40S ribosomal protein S17	1	0.999	7	217	217	217	53	53	53	6173246	6173246	6173246	53	53	53	5376134	5376134	5376134	58	58	58	4.95231e+06	4.95231e+06	4.95231e+06	53	53	53	4.84477e+06	4.84477e+06	4.84477e+06
602	a	sp|P08962|CD63_HUMAN	P08962	CD63_HUMAN	CD63	238	10	Homo sapiens OX=9606	1:Experimental evidence at protein level	CD63 antigen	1	0.999	4	31	31	31	9	9	9	813522	813522	813522	7	7	7	1.44592e+06	1.44592e+06	1.44592e+06	5	5	5	1.38758e+06	1.38758e+06	1.38758e+06	10	10	10	809254	809254	809254
603	a	sp|P09001|RM03_HUMAN	P09001	RM03_HUMAN	MRPL3	348	27	Homo sapiens OX=9606	1:Experimental evidence at protein level	39S ribosomal protein L3, mitochondrial	1	0.999	8	50	50	50	12	12	12	290022	290022	290022	12	12	12	385902	385902	385902	12	12	12	340858	340858	340858	14	14	14	421210	421210	421210
604	a	sp|P09012|SNRPA_HUMAN	P09012	SNRPA_HUMAN	SNRPA	282	24	Homo sapiens OX=9606	1:Experimental evidence at protein level	U1 small nuclear ribonucleoprotein A	1	0.999	6	46	32	32	12	8	8	1.65159e+06	1.0064e+06	1.0064e+06	12	8	8	1.45822e+06	1.04408e+06	1.04408e+06	10	8	8	1.34679e+06	992754	992754	12	8	8	1.62967e+06	975809	975809
605	a	sp|P09104|ENOG_HUMAN	P09104	ENOG_HUMAN	ENO2	434	71	Homo sapiens OX=9606	1:Experimental evidence at protein level	Gamma-enolase	1	0.999	18	224	103	103	58	24	24	11553994	693706	693706	57	25	25	11992282	683020	683020	54	27	27	9920096	714228	714228	55	27	27	12604631	673103	673103
606	a	sp|P09110|THIK_HUMAN	P09110	THIK_HUMAN	ACAA1	424	47	Homo sapiens OX=9606	1:Experimental evidence at protein level	3-ketoacyl-CoA thiolase, peroxisomal	1	0.999	11	144	144	144	34	34	34	1.28678e+06	1.28678e+06	1.28678e+06	38	38	38	1.42094e+06	1.42094e+06	1.42094e+06	33	33	33	1.40482e+06	1.40482e+06	1.40482e+06	39	39	39	1328719	1328719	1328719
607	a	sp|P09132|SRP19_HUMAN	P09132	SRP19_HUMAN	SRP19	144	54	Homo sapiens OX=9606	1:Experimental evidence at protein level	Signal recognition particle 19 kDa protein	1	0.999	5	33	33	33	8	8	8	502585	502585	502585	11	11	11	479327	479327	479327	7	7	7	543529	543529	543529	7	7	7	395217	395217	395217
608	a	sp|P09234|RU1C_HUMAN	P09234	RU1C_HUMAN	SNRPC	159	24	Homo sapiens OX=9606	1:Experimental evidence at protein level	U1 small nuclear ribonucleoprotein C	1	0.999	3	52	52	52	12	12	12	1.24616e+06	1.24616e+06	1.24616e+06	12	12	12	1.3751e+06	1.3751e+06	1.3751e+06	12	12	12	1.41694e+06	1.41694e+06	1.41694e+06	16	16	16	1.32114e+06	1.32114e+06	1.32114e+06
609	a	sp|P09382|LEG1_HUMAN	P09382	LEG1_HUMAN	LGALS1	135	58	Homo sapiens OX=9606	1:Experimental evidence at protein level	Galectin-1	1	0.999	8	83	83	83	21	21	21	1.87979e+06	1.87979e+06	1.87979e+06	23	23	23	1.97197e+06	1.97197e+06	1.97197e+06	19	19	19	2.01823e+06	2.01823e+06	2.01823e+06	20	20	20	2120552	2120552	2120552
610	a	sp|P09417|DHPR_HUMAN	P09417	DHPR_HUMAN	QDPR	244	46	Homo sapiens OX=9606	1:Experimental evidence at protein level	Dihydropteridine reductase	1	0.999	8	74	74	74	19	19	19	649374	649374	649374	16	16	16	687619	687619	687619	17	17	17	757431	757431	757431	22	22	22	759095	759095	759095
611	a	sp|P09497|CLCB_HUMAN	P09497	CLCB_HUMAN	CLTB	229	20	Homo sapiens OX=9606	1:Experimental evidence at protein level	Clathrin light chain B	1	0.999	7	29	18	29	8	5	8	372379	217450	372379	7	4	7	350627	269780	350627	7	5	7	261008	287946	261008	7	4	7	517657	272264	517657
612	a	sp|P09543|CN37_HUMAN	P09543	CN37_HUMAN	CNP	421	35	Homo sapiens OX=9606	1:Experimental evidence at protein level	2',3'-cyclic-nucleotide 3'-phosphodiesterase	1	0.999	13	77	77	77	19	19	19	2.84208e+06	2.84208e+06	2.84208e+06	20	20	20	2.4147e+06	2.4147e+06	2.4147e+06	18	18	18	2550072	2550072	2550072	20	20	20	1.97949e+06	1.97949e+06	1.97949e+06
613	a	sp|P09601|HMOX1_HUMAN	P09601	HMOX1_HUMAN	HMOX1	288	50	Homo sapiens OX=9606	1:Experimental evidence at protein level	Heme oxygenase 1	1	0.999	10	100	100	100	24	24	24	842391	842391	842391	25	25	25	965434	965434	965434	26	26	26	1.03344e+06	1.03344e+06	1.03344e+06	25	25	25	931364	931364	931364
614	a	sp|P09622|DLDH_HUMAN	P09622	DLDH_HUMAN	DLD	509	43	Homo sapiens OX=9606	1:Experimental evidence at protein level	Dihydrolipoyl dehydrogenase, mitochondrial	1	0.999	16	170	170	170	39	39	39	3.73424e+06	3.73424e+06	3.73424e+06	46	46	46	3.81024e+06	3.81024e+06	3.81024e+06	39	39	39	3.84452e+06	3.84452e+06	3.84452e+06	46	46	46	3.76333e+06	3.76333e+06	3.76333e+06
615	a	sp|P09661|RU2A_HUMAN	P09661	RU2A_HUMAN	SNRPA1	255	41	Homo sapiens OX=9606	1:Experimental evidence at protein level	U2 small nuclear ribonucleoprotein A'	1	0.999	9	47	47	47	9	9	9	826433	826433	826433	12	12	12	1.15209e+06	1.15209e+06	1.15209e+06	13	13	13	1143442	1143442	1143442	13	13	13	1.09143e+06	1.09143e+06	1.09143e+06
616	a	sp|P09669|COX6C_HUMAN	P09669	COX6C_HUMAN	COX6C	75	29	Homo sapiens OX=9606	1:Experimental evidence at protein level	Cytochrome c oxidase subunit 6C	1	0.998	3	14	14	14	4	4	4	719150	719150	719150	3	3	3	660899	660899	660899	4	4	4	687278	687278	687278	3	3	3	740796	740796	740796
617	a	sp|P09874|PARP1_HUMAN	P09874	PARP1_HUMAN	PARP1	1014	50	Homo sapiens OX=9606	1:Experimental evidence at protein level	Poly [ADP-ribose] polymerase 1	1	0.999	44	402	402	402	97	97	97	4.01045e+06	4.01045e+06	4.01045e+06	99	99	99	4819835	4819835	4819835	106	106	106	4.29769e+06	4.29769e+06	4.29769e+06	100	100	100	4.05338e+06	4.05338e+06	4.05338e+06
618	a	sp|P09884|DPOLA_HUMAN	P09884	DPOLA_HUMAN	POLA1	1462	19	Homo sapiens OX=9606	1:Experimental evidence at protein level	DNA polymerase alpha catalytic subunit	1	0.999	22	76	76	76	19	19	19	500967	500967	500967	19	19	19	268991	268991	268991	21	21	21	506038	506038	506038	17	17	17	475432	475432	475432
619	a	sp|P09914|IFIT1_HUMAN	P09914	IFIT1_HUMAN	IFIT1	478	28	Homo sapiens OX=9606	1:Experimental evidence at protein level	Interferon-induced protein with tetratricopeptide repeats 1	1	0.999	10	25	19	25	7	6	7	2.18306e+06	2.13143e+06	2.18306e+06	7	5	7	2351509	2.29423e+06	2351509	6	4	6	2175991	2.12506e+06	2175991	5	4	5	2.22802e+06	2181041	2.22802e+06
620	a	sp|P0DN79|CBSL_HUMAN	P0DN79	CBSL_HUMAN	CBSL	551	47	Homo sapiens OX=9606	1:Experimental evidence at protein level	Cystathionine beta-synthase-like protein	1	0.999	20	141	137	141	34	32	34	1.32572e+06	1.32572e+06	1.32572e+06	32	32	32	1270399	1270399	1270399	39	38	39	1.33243e+06	1.33243e+06	1.33243e+06	36	35	36	1.25744e+06	1.25744e+06	1.25744e+06	sp|P35520|CBS_HUMAN
621	a	sp|P10109|ADX_HUMAN	P10109	ADX_HUMAN	FDX1	184	25	Homo sapiens OX=9606	1:Experimental evidence at protein level	Adrenodoxin, mitochondrial	1	0.999	4	25	25	25	6	6	6	298492	298492	298492	9	9	9	349147	349147	349147	7	7	7	338599	338599	338599	3	3	3	277208	277208	277208
622	a	sp|P10155|RO60_HUMAN	P10155	RO60_HUMAN	RO60	538	46	Homo sapiens OX=9606	1:Experimental evidence at protein level	60 kDa SS-A/Ro ribonucleoprotein	1	0.999	20	153	153	153	40	40	40	1.04855e+06	1.04855e+06	1.04855e+06	34	34	34	1.14022e+06	1.14022e+06	1.14022e+06	39	39	39	1.05605e+06	1.05605e+06	1.05605e+06	40	40	40	1.09966e+06	1.09966e+06	1.09966e+06
623	a	sp|P10253|LYAG_HUMAN	P10253	LYAG_HUMAN	GAA	952	22	Homo sapiens OX=9606	1:Experimental evidence at protein level	Lysosomal alpha-glucosidase	1	0.999	11	71	71	71	16	16	16	524344	524344	524344	20	20	20	556522	556522	556522	19	19	19	524582	524582	524582	16	16	16	490030	490030	490030
624	a	sp|P10301|RRAS_HUMAN	P10301	RRAS_HUMAN	RRAS	218	30	Homo sapiens OX=9606	1:Experimental evidence at protein level	Ras-related protein R-Ras	1	0.999	5	36	17	17	8	5	5	252895	252895	252895	10	3	3	264057	198519	198519	8	4	4	335924	213044	213044	10	5	5	319159	233843	233843
625	a	sp|P10398|ARAF_HUMAN	P10398	ARAF_HUMAN	ARAF	606	25	Homo sapiens OX=9606	1:Experimental evidence at protein level	Serine/threonine-protein kinase A-Raf	1	0.999	11	41	37	41	11	9	11	327684	327684	327684	10	8	10	348003	348003	348003	9	9	9	366131	366131	366131	11	11	11	387295	387295	387295
626	a	sp|P10515|ODP2_HUMAN	P10515	ODP2_HUMAN	DLAT	647	44	Homo sapiens OX=9606	1:Experimental evidence at protein level	Dihydrolipoyllysine-residue acetyltransferase component of pyruvate dehydrogenase complex, mitochondrial	1	0.999	20	256	256	256	71	71	71	3.62018e+06	3.62018e+06	3.62018e+06	59	59	59	3.72536e+06	3.72536e+06	3.72536e+06	65	65	65	3.90303e+06	3.90303e+06	3.90303e+06	61	61	61	3.72912e+06	3.72912e+06	3.72912e+06
627	a	sp|P10599|THIO_HUMAN	P10599	THIO_HUMAN	TXN	105	52	Homo sapiens	1:Experimental evidence at protein level	Thioredoxin	1	0.999	5	93	93	93	25	25	25	8631346	8631346	8631346	21	21	21	9752038	9752038	9752038	21	21	21	7431731	7431731	7431731	26	26	26	10523190	10523190	10523190
628	a	sp|P10606|COX5B_HUMAN	P10606	COX5B_HUMAN	COX5B	129	60	Homo sapiens OX=9606	1:Experimental evidence at protein level	Cytochrome c oxidase subunit 5B, mitochondrial	1	0.999	6	40	40	40	12	12	12	1.23452e+06	1.23452e+06	1.23452e+06	10	10	10	872202	872202	872202	8	8	8	1.37126e+06	1.37126e+06	1.37126e+06	10	10	10	1.27676e+06	1.27676e+06	1.27676e+06
629	a	sp|P10619|PPGB_HUMAN	P10619	PPGB_HUMAN	CTSA	480	16	Homo sapiens OX=9606	1:Experimental evidence at protein level	Lysosomal protective protein	1	0.999	7	34	34	34	8	8	8	636468	636468	636468	9	9	9	831866	831866	831866	8	8	8	749577	749577	749577	9	9	9	689598	689598	689598
630	a	sp|P10636|TAU_HUMAN	P10636	TAU_HUMAN	MAPT	758	12	Homo sapiens	1:Experimental evidence at protein level	Microtubule-associated protein tau	1	0.999	6	23	23	23	7	7	7	149817	149817	149817	5	5	5	111230	111230	111230	6	6	6	179462	179462	179462	5	5	5	140010	140010	140010
631	a	sp|P10644|KAP0_HUMAN	P10644	KAP0_HUMAN	PRKAR1A	381	46	Homo sapiens OX=9606	1:Experimental evidence at protein level	cAMP-dependent protein kinase type I-alpha regulatory subunit	1	0.999	15	61	60	61	20	19	20	576923	576923	576923	15	15	15	642920	642920	642920	13	13	13	663263	663263	663263	13	13	13	739212	739212	739212
632	a	sp|P10746|HEM4_HUMAN	P10746	HEM4_HUMAN	UROS	265	20	Homo sapiens OX=9606	1:Experimental evidence at protein level	Uroporphyrinogen-III synthase	1	0.999	3	5	5	5	3	3	3	84993.4	84993.4	84993.4	0	0	0				0	0	0				2	2	2	91034.1	91034.1	91034.1
633	a	sp|P10768|ESTD_HUMAN	P10768	ESTD_HUMAN	ESD	282	59	Homo sapiens OX=9606	1:Experimental evidence at protein level	S-formylglutathione hydrolase	1	0.999	11	176	176	176	44	44	44	2.61618e+06	2.61618e+06	2.61618e+06	50	50	50	2788001	2788001	2788001	40	40	40	2.68651e+06	2.68651e+06	2.68651e+06	42	42	42	2.59481e+06	2.59481e+06	2.59481e+06
634	a	sp|P10909|CLUS_HUMAN	P10909	CLUS_HUMAN	CLU	449	21	Homo sapiens OX=9606	1:Experimental evidence at protein level	Clusterin	1	0.999	7	40	40	40	10	10	10	519206	519206	519206	10	10	10	588357	588357	588357	11	11	11	633802	633802	633802	9	9	9	609598	609598	609598
635	a	sp|P11117|PPAL_HUMAN	P11117	PPAL_HUMAN	ACP2	423	21	Homo sapiens OX=9606	1:Experimental evidence at protein level	Lysosomal acid phosphatase	1	0.999	7	19	19	19	4	4	4	245457	245457	245457	5	5	5	219365	219365	219365	6	6	6	255044	255044	255044	4	4	4	254930	254930	254930
636	a	sp|P11142|HSP7C_HUMAN	P11142	HSP7C_HUMAN	HSPA8	646	60	Homo sapiens OX=9606	1:Experimental evidence at protein level	Heat shock cognate 71 kDa protein	1	0.999	32	1034	826	976	256	206	240	27439764	26706280	27439764	258	202	244	28524304	26001666	28524304	261	206	246	29423816	26968282	29423816	259	212	246	27686334	27896932	27686334
637	a	sp|P11166|GTR1_HUMAN	P11166	GTR1_HUMAN	SLC2A1	492	11	Homo sapiens OX=9606	1:Experimental evidence at protein level	Solute carrier family 2, facilitated glucose transporter member 1	1	0.999	5	37	37	37	10	10	10	1.59578e+06	1.59578e+06	1.59578e+06	8	8	8	1.43593e+06	1.43593e+06	1.43593e+06	9	9	9	1.43846e+06	1.43846e+06	1.43846e+06	10	10	10	1.64104e+06	1.64104e+06	1.64104e+06
638	a	sp|P11171|41_HUMAN	P11171	41_HUMAN	EPB41	864	32	Homo sapiens OX=9606	1:Experimental evidence at protein level	Protein 4.1	1	0.999	23	87	73	87	20	19	20	462407	462407	462407	28	22	28	495725	495725	495725	23	19	23	485400	485400	485400	16	13	16	499461	499461	499461
639	a	sp|P11172|UMPS_HUMAN	P11172	UMPS_HUMAN	UMPS	480	41	Homo sapiens OX=9606	1:Experimental evidence at protein level	Uridine 5'-monophosphate synthase	1	0.999	15	99	99	99	24	24	24	890353	890353	890353	26	26	26	1.29677e+06	1.29677e+06	1.29677e+06	28	28	28	1.3133e+06	1.3133e+06	1.3133e+06	21	21	21	1.24364e+06	1.24364e+06	1.24364e+06
640	a	sp|P11177|ODPB_HUMAN	P11177	ODPB_HUMAN	PDHB	359	60	Homo sapiens OX=9606	1:Experimental evidence at protein level	Pyruvate dehydrogenase E1 component subunit beta, mitochondrial	1	0.999	15	123	123	123	29	29	29	1.88164e+06	1.88164e+06	1.88164e+06	29	29	29	1.92459e+06	1.92459e+06	1.92459e+06	29	29	29	1.94939e+06	1.94939e+06	1.94939e+06	36	36	36	1.83835e+06	1.83835e+06	1.83835e+06
641	a	sp|P11182|ODB2_HUMAN	P11182	ODB2_HUMAN	DBT	482	28	Homo sapiens OX=9606	1:Experimental evidence at protein level	Lipoamide acyltransferase component of branched-chain alpha-keto acid dehydrogenase complex, mitochondrial	1	0.999	10	30	30	30	7	7	7	336235	336235	336235	10	10	10	341018	341018	341018	6	6	6	347023	347023	347023	7	7	7	288394	288394	288394
642	a	sp|P11233|RALA_HUMAN	P11233	RALA_HUMAN	RALA	206	26	Homo sapiens OX=9606	1:Experimental evidence at protein level	Ras-related protein Ral-A	1	0.999	6	29	24	29	6	5	6	808074	676596	808074	8	7	8	850868	728230	850868	9	7	9	848364	719091	848364	6	5	6	793836	667084	793836
643	a	sp|P11234|RALB_HUMAN	P11234	RALB_HUMAN	RALB	206	18	Homo sapiens OX=9606	1:Experimental evidence at protein level	Ras-related protein Ral-B	1	0.999	4	19	14	14	5	4	4	231937	100459	100459	6	5	5	213464	90825.8	90825.8	4	2	2	212676	83404.1	83404.1	4	3	3	214772	88020	88020
644	a	sp|P11274|BCR_HUMAN	P11274	BCR_HUMAN	BCR	1271	5	Homo sapiens OX=9606	1:Experimental evidence at protein level	Breakpoint cluster region protein	1	0.999	4	23	17	23	3	2	3	131899	47451.2	131899	9	8	9	155612	75653.8	155612	6	4	6	147283	71173.7	147283	5	3	5	160335	75366.1	160335
645	a	sp|P11279|LAMP1_HUMAN	P11279	LAMP1_HUMAN	LAMP1	417	17	Homo sapiens OX=9606	1:Experimental evidence at protein level	Lysosome-associated membrane glycoprotein 1	1	0.999	8	39	39	39	9	9	9	1.22357e+06	1.22357e+06	1.22357e+06	11	11	11	1.32934e+06	1.32934e+06	1.32934e+06	11	11	11	1.18195e+06	1.18195e+06	1.18195e+06	8	8	8	1170375	1170375	1170375
646	a	sp|P11310|ACADM_HUMAN	P11310	ACADM_HUMAN	ACADM	421	24	Homo sapiens OX=9606	1:Experimental evidence at protein level	Medium-chain specific acyl-CoA dehydrogenase, mitochondrial	1	0.999	8	33	33	33	6	6	6	277566	277566	277566	10	10	10	442433	442433	442433	9	9	9	480172	480172	480172	8	8	8	513414	513414	513414
647	a	sp|P11441|UBL4A_HUMAN	P11441	UBL4A_HUMAN	UBL4A	157	51	Homo sapiens OX=9606	1:Experimental evidence at protein level	Ubiquitin-like protein 4A	1	0.999	7	33	33	33	9	9	9	578490	578490	578490	9	9	9	607786	607786	607786	8	8	8	530804	530804	530804	7	7	7	529730	529730	529730
648	a	sp|P11498|PYC_HUMAN	P11498	PYC_HUMAN	PC	1178	33	Homo sapiens OX=9606	1:Experimental evidence at protein level	Pyruvate carboxylase, mitochondrial	1	0.999	25	160	160	160	40	40	40	690294	690294	690294	38	38	38	683750	683750	683750	40	40	40	709856	709856	709856	42	42	42	442398	442398	442398
649	a	sp|P11532|DMD_HUMAN	P11532	DMD_HUMAN	DMD	3685	4	Homo sapiens OX=9606	1:Experimental evidence at protein level	Dystrophin	1	0.999	11	15	12	12	5	4	4	48002.9	32352.9	32352.9	1	1	1	21876.3	21876.3	21876.3	5	4	4	61666.1	45150.9	45150.9	4	3	3	53960.6	36470.8	36470.8
650	a	sp|P11586|C1TC_HUMAN	P11586	C1TC_HUMAN	MTHFD1	935	56	Homo sapiens OX=9606	1:Experimental evidence at protein level	C-1-tetrahydrofolate synthase, cytoplasmic	1	0.999	41	381	375	381	100	98	100	2147981	2147981	2147981	97	95	97	2.33503e+06	2.33503e+06	2.33503e+06	97	96	97	2.08361e+06	2.08361e+06	2.08361e+06	87	86	87	1993906	1993906	1993906
651	a	sp|P11766|ADHX_HUMAN	P11766	ADHX_HUMAN	ADH5	374	34	Homo sapiens OX=9606	1:Experimental evidence at protein level	Alcohol dehydrogenase class-3	1	0.999	8	75	75	75	17	17	17	1.21894e+06	1.21894e+06	1.21894e+06	23	23	23	921100	921100	921100	16	16	16	1.23404e+06	1.23404e+06	1.23404e+06	19	19	19	1.00351e+06	1.00351e+06	1.00351e+06
652	a	sp|P12004|PCNA_HUMAN	P12004	PCNA_HUMAN	PCNA	261	67	Homo sapiens OX=9606	1:Experimental evidence at protein level	Proliferating cell nuclear antigen	1	0.999	15	281	279	281	68	68	68	4906056	4906056	4906056	70	70	70	5332139	5332139	5332139	76	75	76	5348845	5348845	5348845	67	66	67	5317868	5317868	5317868
653	a	sp|P12074|CX6A1_HUMAN	P12074	CX6A1_HUMAN	COX6A1	109	43	Homo sapiens OX=9606	1:Experimental evidence at protein level	Cytochrome c oxidase subunit 6A1, mitochondrial	1	0.999	2	20	20	20	5	5	5	633518	633518	633518	3	3	3	466078	466078	466078	6	6	6	620766	620766	620766	6	6	6	711655	711655	711655
655	a	sp|P12268|IMDH2_HUMAN	P12268	IMDH2_HUMAN	IMPDH2	514	48	Homo sapiens OX=9606	1:Experimental evidence at protein level	Inosine-5'-monophosphate dehydrogenase 2	1	0.999	19	246	231	246	63	60	63	4175947	4175947	4175947	61	55	61	3959726	3959726	3959726	62	59	62	4.19182e+06	4.19182e+06	4.19182e+06	60	57	60	4.10076e+06	4.10076e+06	4.10076e+06
656	a	sp|P12277|KCRB_HUMAN	P12277	KCRB_HUMAN	CKB	381	55	Homo sapiens OX=9606	1:Experimental evidence at protein level	Creatine kinase B-type	1	0.999	15	230	219	230	64	61	64	3771489	3771489	3771489	54	51	54	3.92972e+06	3.92972e+06	3.92972e+06	58	55	58	3835738	3835738	3835738	54	52	54	3.77467e+06	3.77467e+06	3.77467e+06
657	a	sp|P12532|KCRU_HUMAN	P12532	KCRU_HUMAN	CKMT1A	417	13	Homo sapiens OX=9606	1:Experimental evidence at protein level	Creatine kinase U-type, mitochondrial	1	0.999	3	13	13	13	3	3	3	233701	233701	233701	3	3	3	156585	156585	156585	4	4	4	197983	197983	197983	3	3	3	229413	229413	229413
658	a	sp|P12694|ODBA_HUMAN	P12694	ODBA_HUMAN	BCKDHA	445	24	Homo sapiens OX=9606	1:Experimental evidence at protein level	2-oxoisovalerate dehydrogenase subunit alpha, mitochondrial	1	0.999	8	35	35	35	10	10	10	258756	258756	258756	7	7	7	143906	143906	143906	7	7	7	230214	230214	230214	11	11	11	256908	256908	256908
659	a	sp|P12955|PEPD_HUMAN	P12955	PEPD_HUMAN	PEPD	493	34	Homo sapiens OX=9606	1:Experimental evidence at protein level	Xaa-Pro dipeptidase	1	0.999	12	63	63	63	14	14	14	1.03496e+06	1.03496e+06	1.03496e+06	18	18	18	960391	960391	960391	15	15	15	990014	990014	990014	16	16	16	1.03521e+06	1.03521e+06	1.03521e+06
660	a	sp|P12956|XRCC6_HUMAN	P12956	XRCC6_HUMAN	XRCC6	609	49	Homo sapiens OX=9606	1:Experimental evidence at protein level	X-ray repair cross-complementing protein 6	1	0.999	25	366	366	366	98	98	98	6067396	6067396	6067396	89	89	89	5904475	5904475	5904475	86	86	86	5821977	5821977	5821977	93	93	93	5.81618e+06	5.81618e+06	5.81618e+06
661	a	sp|P13010|XRCC5_HUMAN	P13010	XRCC5_HUMAN	XRCC5	732	55	Homo sapiens OX=9606	1:Experimental evidence at protein level	X-ray repair cross-complementing protein 5	1	0.999	30	355	355	355	92	92	92	4221032	4221032	4221032	91	91	91	4.27795e+06	4.27795e+06	4.27795e+06	87	87	87	4306306	4306306	4306306	85	85	85	3.9043e+06	3.9043e+06	3.9043e+06
662	a	sp|P13051|UNG_HUMAN	P13051	UNG_HUMAN	UNG	313	30	Homo sapiens OX=9606	1:Experimental evidence at protein level	Uracil-DNA glycosylase	1	0.999	5	17	17	17	3	3	3	179770	179770	179770	6	6	6	193596	193596	193596	3	3	3	206651	206651	206651	5	5	5	192879	192879	192879
663	a	sp|P13056|NR2C1_HUMAN	P13056	NR2C1_HUMAN	NR2C1	603	7	Homo sapiens OX=9606	1:Experimental evidence at protein level	Nuclear receptor subfamily 2 group C member 1	1	0.999	3	4	4	4	1	1	1				1	1	1				1	1	1				1	1	1
664	a	sp|P13073|COX41_HUMAN	P13073	COX41_HUMAN	COX4I1	169	39	Homo sapiens OX=9606	1:Experimental evidence at protein level	Cytochrome c oxidase subunit 4 isoform 1, mitochondrial	1	0.999	7	52	52	52	15	15	15	3.28687e+06	3.28687e+06	3.28687e+06	15	15	15	2.3632e+06	2.3632e+06	2.3632e+06	11	11	11	2850992	2850992	2850992	11	11	11	2.96262e+06	2.96262e+06	2.96262e+06
665	a	sp|P13196|HEM1_HUMAN	P13196	HEM1_HUMAN	ALAS1	640	19	Homo sapiens OX=9606	1:Experimental evidence at protein level	5-aminolevulinate synthase, nonspecific, mitochondrial	1	0.999	8	12	12	12	3	3	3	71349	71349	71349	3	3	3	68593.2	68593.2	68593.2	3	3	3	64583.2	64583.2	64583.2	3	3	3	61333.1	61333.1	61333.1
666	a	sp|P13473|LAMP2_HUMAN	P13473	LAMP2_HUMAN	LAMP2	410	17	Homo sapiens OX=9606	1:Experimental evidence at protein level	Lysosome-associated membrane glycoprotein 2	1	0.999	7	49	49	49	12	12	12	1.33924e+06	1.33924e+06	1.33924e+06	13	13	13	1.60837e+06	1.60837e+06	1.60837e+06	14	14	14	1.33761e+06	1.33761e+06	1.33761e+06	10	10	10	1.22148e+06	1.22148e+06	1.22148e+06
667	a	sp|P13489|RINI_HUMAN	P13489	RINI_HUMAN	RNH1	461	63	Homo sapiens OX=9606	1:Experimental evidence at protein level	Ribonuclease inhibitor	1	0.999	20	220	220	220	62	62	62	2816884	2816884	2816884	52	52	52	2.65326e+06	2.65326e+06	2.65326e+06	49	49	49	2.33172e+06	2.33172e+06	2.33172e+06	57	57	57	2156899	2156899	2156899
668	a	sp|P13667|PDIA4_HUMAN	P13667	PDIA4_HUMAN	PDIA4	645	61	Homo sapiens OX=9606	1:Experimental evidence at protein level	Protein disulfide-isomerase A4	1	0.999	35	415	394	411	96	90	95	5901463	5901463	5901463	104	99	103	5864310	5864310	5864310	108	103	107	5881534	5881534	5881534	107	102	106	5.56659e+06	5.56659e+06	5.56659e+06
669	a	sp|P13674|P4HA1_HUMAN	P13674	P4HA1_HUMAN	P4HA1	534	35	Homo sapiens OX=9606	1:Experimental evidence at protein level	Prolyl 4-hydroxylase subunit alpha-1	1	0.999	15	102	102	102	27	27	27	1.34485e+06	1.34485e+06	1.34485e+06	20	20	20	1.26858e+06	1.26858e+06	1.26858e+06	29	29	29	1.20644e+06	1.20644e+06	1.20644e+06	26	26	26	1.14398e+06	1.14398e+06	1.14398e+06
670	a	sp|P13798|ACPH_HUMAN	P13798	ACPH_HUMAN	APEH	732	38	Homo sapiens OX=9606	1:Experimental evidence at protein level	Acylamino-acid-releasing enzyme	1	0.999	17	102	102	102	26	26	26	707101	707101	707101	28	28	28	820068	820068	820068	25	25	25	873782	873782	873782	23	23	23	814573	814573	814573
671	a	sp|P13804|ETFA_HUMAN	P13804	ETFA_HUMAN	ETFA	333	69	Homo sapiens OX=9606	1:Experimental evidence at protein level	Electron transfer flavoprotein subunit alpha, mitochondrial	1	0.999	17	196	196	196	48	48	48	5023540	5023540	5023540	51	51	51	4830007	4830007	4830007	45	45	45	4491066	4491066	4491066	52	52	52	4802638	4802638	4802638
672	a	sp|P13929|ENOB_HUMAN	P13929	ENOB_HUMAN	ENO3	434	43	Homo sapiens OX=9606	1:Experimental evidence at protein level	Beta-enolase	1	0.999	13	255	85	92	71	27	29	18603624	332879	332879	64	18	19	19909594	317387	317387	60	21	22	18028326	301961	301961	60	19	22	20846840	325610	325610
673	a	sp|P13987|CD59_HUMAN	P13987	CD59_HUMAN	CD59	128	25	Homo sapiens OX=9606	1:Experimental evidence at protein level	CD59 glycoprotein	1	0.999	4	27	27	27	6	6	6	438134	438134	438134	8	8	8	395294	395294	395294	8	8	8	380707	380707	380707	5	5	5	568152	568152	568152
674	a	sp|P14314|GLU2B_HUMAN	P14314	GLU2B_HUMAN	PRKCSH	528	33	Homo sapiens OX=9606	1:Experimental evidence at protein level	Glucosidase 2 subunit beta	1	0.999	14	180	180	180	46	46	46	5471376	5471376	5471376	47	47	47	6349640	6349640	6349640	42	42	42	6.08395e+06	6.08395e+06	6.08395e+06	45	45	45	6.0876e+06	6.0876e+06	6.0876e+06
675	a	sp|P14324|FPPS_HUMAN	P14324	FPPS_HUMAN	FDPS	419	16	Homo sapiens OX=9606	1:Experimental evidence at protein level	Farnesyl pyrophosphate synthase	1	0.999	6	59	59	59	12	12	12	1.44487e+06	1.44487e+06	1.44487e+06	15	15	15	1.37935e+06	1.37935e+06	1.37935e+06	18	18	18	1.58341e+06	1.58341e+06	1.58341e+06	14	14	14	1.39958e+06	1.39958e+06	1.39958e+06
676	a	sp|P14384|CBPM_HUMAN	P14384	CBPM_HUMAN	CPM	443	25	Homo sapiens OX=9606	1:Experimental evidence at protein level	Carboxypeptidase M	1	0.999	7	28	28	28	6	6	6	196141	196141	196141	10	10	10	196402	196402	196402	7	7	7	204052	204052	204052	5	5	5	132935	132935	132935
677	a	sp|P14550|AK1A1_HUMAN	P14550	AK1A1_HUMAN	AKR1A1	325	47	Homo sapiens OX=9606	1:Experimental evidence at protein level	Aldo-keto reductase family 1 member A1	1	0.999	13	122	104	104	35	30	30	3216375	1.81947e+06	1.81947e+06	30	25	25	3.34542e+06	1.82144e+06	1.82144e+06	29	25	25	3238550	1.85572e+06	1.85572e+06	28	24	24	3173683	1.79054e+06	1.79054e+06
678	a	sp|P14635|CCNB1_HUMAN	P14635	CCNB1_HUMAN	CCNB1	433	27	Homo sapiens OX=9606	1:Experimental evidence at protein level	G2/mitotic-specific cyclin-B1	1	0.999	9	98	95	98	24	24	24	710784	710784	710784	23	23	23	598993	598993	598993	28	27	28	620327	620327	620327	23	21	23	697970	697970	697970
679	a	sp|P14649|MYL6B_HUMAN	P14649	MYL6B_HUMAN	MYL6B	208	36	Homo sapiens OX=9606	1:Experimental evidence at protein level	Myosin light chain 6B	1	0.999	7	39	7	7	10	2	2	4.37868e+06	46109.9	46109.9	9	1	1	4.51384e+06	41669.8	41669.8	10	2	2	4616317	31750	31750	10	2	2	4.53029e+06	46197.5	46197.5
680	a	sp|P14735|IDE_HUMAN	P14735	IDE_HUMAN	IDE	1019	41	Homo sapiens OX=9606	1:Experimental evidence at protein level	Insulin-degrading enzyme	1	0.999	32	175	172	175	42	42	42	1.68193e+06	1.68193e+06	1.68193e+06	42	40	42	1.59058e+06	1.59058e+06	1.59058e+06	51	50	51	1.60607e+06	1.60607e+06	1.60607e+06	40	40	40	1.73351e+06	1.73351e+06	1.73351e+06
681	a	sp|P14854|CX6B1_HUMAN	P14854	CX6B1_HUMAN	COX6B1	86	73	Homo sapiens OX=9606	1:Experimental evidence at protein level	Cytochrome c oxidase subunit 6B1	1	0.999	6	56	56	56	14	14	14	1.89744e+06	1.89744e+06	1.89744e+06	13	13	13	1808897	1808897	1808897	12	12	12	1931233	1931233	1931233	17	17	17	1.81686e+06	1.81686e+06	1.81686e+06
682	a	sp|P14866|HNRPL_HUMAN	P14866	HNRPL_HUMAN	HNRNPL	589	48	Homo sapiens OX=9606	1:Experimental evidence at protein level	Heterogeneous nuclear ribonucleoprotein L	1	0.999	18	394	387	394	96	95	96	3.39449e+06	3.39449e+06	3.39449e+06	102	100	102	3.58286e+06	3.58286e+06	3.58286e+06	97	95	97	3.40211e+06	3.40211e+06	3.40211e+06	99	97	99	3.16327e+06	3.16327e+06	3.16327e+06
683	a	sp|P14923|PLAK_HUMAN	P14923	PLAK_HUMAN	JUP	745	49	Homo sapiens OX=9606	1:Experimental evidence at protein level	Junction plakoglobin	1	0.999	25	168	134	168	45	35	45	740074	703760	740074	43	35	43	597798	713034	597798	42	34	42	816771	724588	816771	38	30	38	873618	768770	873618
684	a	sp|P14927|QCR7_HUMAN	P14927	QCR7_HUMAN	UQCRB	111	51	Homo sapiens OX=9606	1:Experimental evidence at protein level	Cytochrome b-c1 complex subunit 7	1	0.999	6	27	25	25	4	4	4	816913	816913	816913	9	8	8	845690	845690	845690	8	7	7	742047	742047	742047	6	6	6	772223	772223	772223
685	a	sp|P15056|BRAF_HUMAN	P15056	BRAF_HUMAN	BRAF	766	12	Homo sapiens OX=9606	1:Experimental evidence at protein level	Serine/threonine-protein kinase B-raf	1	0.999	5	10	8	8	5	4	4	84067.8	84067.8	84067.8	2	1	1	45235.6	45235.6	45235.6	2	2	2	77220.5	77220.5	77220.5	1	1	1	31638.7	31638.7	31638.7
686	a	sp|P15336|ATF2_HUMAN	P15336	ATF2_HUMAN	ATF2	505	14	Homo sapiens OX=9606	1:Experimental evidence at protein level	Cyclic AMP-dependent transcription factor ATF-2	1	0.999	5	19	12	19	7	4	7	124360	79647.6	124360	5	4	5	114258	71636.8	114258	4	3	4	121264	72249.8	121264	3	1	3	75735.3	41094.4	75735.3
687	a	sp|P15374|UCHL3_HUMAN	P15374	UCHL3_HUMAN	UCHL3	230	50	Homo sapiens OX=9606	1:Experimental evidence at protein level	Ubiquitin carboxyl-terminal hydrolase isozyme L3	1	0.999	8	69	69	69	16	16	16	1.77932e+06	1.77932e+06	1.77932e+06	15	15	15	1.73815e+06	1.73815e+06	1.73815e+06	19	19	19	1.80817e+06	1.80817e+06	1.80817e+06	19	19	19	1.73118e+06	1.73118e+06	1.73118e+06
688	a	sp|P15529|MCP_HUMAN	P15529	MCP_HUMAN	CD46	392	8	Homo sapiens OX=9606	1:Experimental evidence at protein level	Membrane cofactor protein	1	0.9965	4	9	9	9	3	3	3	44897.3	44897.3	44897.3	1	1	1	53566.5	53566.5	53566.5	2	2	2	49530	49530	49530	3	3	3	46554.3	46554.3	46554.3
689	a	sp|P15559|NQO1_HUMAN	P15559	NQO1_HUMAN	NQO1	274	40	Homo sapiens	1:Experimental evidence at protein level	NAD(P)H dehydrogenase [quinone] 1	1	0.999	9	134	134	134	37	37	37	6587267	6587267	6587267	34	34	34	6925874	6925874	6925874	34	34	34	6661824	6661824	6661824	29	29	29	7.33672e+06	7.33672e+06	7.33672e+06
690	a	sp|P15586|GNS_HUMAN	P15586	GNS_HUMAN	GNS	552	26	Homo sapiens OX=9606	1:Experimental evidence at protein level	N-acetylglucosamine-6-sulfatase	1	0.999	11	61	61	61	18	18	18	923366	923366	923366	14	14	14	1.03351e+06	1.03351e+06	1.03351e+06	16	16	16	953275	953275	953275	13	13	13	967464	967464	967464
691	a	sp|P15735|PHKG2_HUMAN	P15735	PHKG2_HUMAN	PHKG2	406	21	Homo sapiens OX=9606	1:Experimental evidence at protein level	Phosphorylase b kinase gamma catalytic chain, liver/testis isoform	1	0.999	6	25	25	25	8	8	8	120768	120768	120768	5	5	5	106732	106732	106732	5	5	5	110324	110324	110324	7	7	7	92059.1	92059.1	92059.1
692	a	sp|P15882|CHIN_HUMAN	P15882	CHIN_HUMAN	CHN1	459	12	Homo sapiens OX=9606	1:Experimental evidence at protein level	N-chimaerin	1	0.999	4	8	8	8	2	2	2	78002.9	78002.9	78002.9	2	2	2	71685.1	71685.1	71685.1	2	2	2	73940.2	73940.2	73940.2	2	2	2	73119	73119	73119
693	a	sp|P15923|TFE2_HUMAN	P15923	TFE2_HUMAN	TCF3	654	13	Homo sapiens OX=9606	1:Experimental evidence at protein level	Transcription factor E2-alpha	1	0.999	6	16	15	16	3	3	3	48108.3	48108.3	48108.3	4	4	4	123215	123215	123215	5	5	5	133361	133361	133361	4	3	4	124551	124551	124551
694	a	sp|P15927|RFA2_HUMAN	P15927	RFA2_HUMAN	RPA2	270	59	Homo sapiens OX=9606	1:Experimental evidence at protein level	Replication protein A 32 kDa subunit	1	0.999	8	150	150	150	36	36	36	650261	650261	650261	43	43	43	524324	524324	524324	36	36	36	602664	602664	602664	35	35	35	585072	585072	585072
695	a	sp|P16070|CD44_HUMAN	P16070	CD44_HUMAN	CD44	742	15	Homo sapiens OX=9606	1:Experimental evidence at protein level	CD44 antigen	1	0.999	10	85	85	85	19	19	19	1.92633e+06	1.92633e+06	1.92633e+06	23	23	23	2.17869e+06	2.17869e+06	2.17869e+06	19	19	19	2.23898e+06	2.23898e+06	2.23898e+06	24	24	24	2.24666e+06	2.24666e+06	2.24666e+06
696	a	sp|P16083|NQO2_HUMAN	P16083	NQO2_HUMAN	NQO2	231	57	Homo sapiens	1:Experimental evidence at protein level	Ribosyldihydronicotinamide dehydrogenase [quinone]	1	0.999	9	90	90	90	27	27	27	2039460	2039460	2039460	21	21	21	2.21646e+06	2.21646e+06	2.21646e+06	23	23	23	2189269	2189269	2189269	19	19	19	2.11612e+06	2.11612e+06	2.11612e+06
697	a	sp|P16144|ITB4_HUMAN	P16144	ITB4_HUMAN	ITGB4	1822	7	Homo sapiens OX=9606	1:Experimental evidence at protein level	Integrin beta-4	1	0.999	9	23	23	23	6	6	6	167413	167413	167413	7	7	7	162315	162315	162315	5	5	5	99569.7	99569.7	99569.7	5	5	5	155429	155429	155429
698	a	sp|P16152|CBR1_HUMAN	P16152	CBR1_HUMAN	CBR1	277	59	Homo sapiens OX=9606	1:Experimental evidence at protein level	Carbonyl reductase [NADPH] 1	1	0.999	11	112	85	112	30	22	30	3536039	2944886	3536039	30	24	30	3618335	3.05552e+06	3618335	26	20	26	3.68227e+06	3.20918e+06	3.68227e+06	26	19	26	3650473	3.2193e+06	3650473
699	a	sp|P16219|ACADS_HUMAN	P16219	ACADS_HUMAN	ACADS	412	9	Homo sapiens OX=9606	1:Experimental evidence at protein level	Short-chain specific acyl-CoA dehydrogenase, mitochondrial	1	0.999	3	7	7	7	1	1	1	32209.1	32209.1	32209.1	2	2	2	28140.1	28140.1	28140.1	3	3	3	25822.7	25822.7	25822.7	1	1	1	27370.8	27370.8	27370.8
700	a	sp|P16278|BGAL_HUMAN	P16278	BGAL_HUMAN	GLB1	677	23	Homo sapiens OX=9606	1:Experimental evidence at protein level	Beta-galactosidase	1	0.999	11	67	67	67	14	14	14	695292	695292	695292	16	16	16	646635	646635	646635	16	16	16	654804	654804	654804	21	21	21	757432	757432	757432
701	a	sp|P16383|GCFC2_HUMAN	P16383	GCFC2_HUMAN	GCFC2	781	16	Homo sapiens OX=9606	1:Experimental evidence at protein level	GC-rich sequence DNA-binding factor 2	1	0.999	9	26	26	26	7	7	7	224986	224986	224986	5	5	5	190422	190422	190422	6	6	6	232436	232436	232436	8	8	8	237598	237598	237598
702	a	sp|P16422|EPCAM_HUMAN	P16422	EPCAM_HUMAN	EPCAM	314	16	Homo sapiens OX=9606	1:Experimental evidence at protein level	Epithelial cell adhesion molecule	1	0.999	3	11	11	11	3	3	3	150230	150230	150230	2	2	2	161102	161102	161102	2	2	2	168965	168965	168965	4	4	4	168141	168141	168141
703	a	sp|P16435|NCPR_HUMAN	P16435	NCPR_HUMAN	POR	677	57	Homo sapiens OX=9606	1:Experimental evidence at protein level	NADPH--cytochrome P450 reductase	1	0.999	31	295	295	295	75	75	75	2091534	2091534	2091534	75	75	75	2.03314e+06	2.03314e+06	2.03314e+06	77	77	77	1956892	1956892	1956892	68	68	68	2.05399e+06	2.05399e+06	2.05399e+06
704	a	sp|P16455|MGMT_HUMAN	P16455	MGMT_HUMAN	MGMT	207	33	Homo sapiens OX=9606	1:Experimental evidence at protein level	Methylated-DNA--protein-cysteine methyltransferase	1	0.999	5	28	28	28	5	5	5	338889	338889	338889	7	7	7	372630	372630	372630	6	6	6	233321	233321	233321	10	10	10	360274	360274	360274
705	a	sp|P16591|FER_HUMAN	P16591	FER_HUMAN	FER	822	8	Homo sapiens OX=9606	1:Experimental evidence at protein level	Tyrosine-protein kinase Fer	1	0.999	7	7	7	7	2	2	2	99887.6	99887.6	99887.6	2	2	2	98467.1	98467.1	98467.1	2	2	2	104932	104932	104932	1	1	1	102249	102249	102249
706	a	sp|P16930|FAAA_HUMAN	P16930	FAAA_HUMAN	FAH	419	29	Homo sapiens OX=9606	1:Experimental evidence at protein level	Fumarylacetoacetase	1	0.999	8	56	56	56	14	14	14	637348	637348	637348	15	15	15	551995	551995	551995	16	16	16	560537	560537	560537	11	11	11	556656	556656	556656
707	a	sp|P17096|HMGA1_HUMAN	P17096	HMGA1_HUMAN	HMGA1	107	36	Homo sapiens OX=9606	1:Experimental evidence at protein level	High mobility group protein HMG-I/HMG-Y	1	0.999	4	38	38	38	9	9	9	2.03294e+06	2.03294e+06	2.03294e+06	8	8	8	2.23617e+06	2.23617e+06	2.23617e+06	11	11	11	1871331	1871331	1871331	10	10	10	1.65624e+06	1.65624e+06	1.65624e+06
708	a	sp|P17152|TMM11_HUMAN	P17152	TMM11_HUMAN	TMEM11	192	21	Homo sapiens OX=9606	1:Experimental evidence at protein level	Transmembrane protein 11, mitochondrial	1	0.999	4	15	15	15	5	5	5	180325	180325	180325	2	2	2	181265	181265	181265	4	4	4	171585	171585	171585	4	4	4	212233	212233	212233
709	a	sp|P17174|AATC_HUMAN	P17174	AATC_HUMAN	GOT1	413	56	Homo sapiens OX=9606	1:Experimental evidence at protein level	Aspartate aminotransferase, cytoplasmic	1	0.999	17	212	212	212	56	56	56	3.83437e+06	3.83437e+06	3.83437e+06	52	52	52	3961150	3961150	3961150	58	58	58	3.94773e+06	3.94773e+06	3.94773e+06	46	46	46	3.82959e+06	3.82959e+06	3.82959e+06
710	a	sp|P17301|ITA2_HUMAN	P17301	ITA2_HUMAN	ITGA2	1181	8	Homo sapiens OX=9606	1:Experimental evidence at protein level	Integrin alpha-2	1	0.999	6	11	11	11	2	2	2				3	3	3	37605.5	37605.5	37605.5	2	2	2	38450.3	38450.3	38450.3	4	4	4	43803	43803	43803
711	a	sp|P17480|UBF1_HUMAN	P17480	UBF1_HUMAN	UBTF	764	24	Homo sapiens OX=9606	1:Experimental evidence at protein level	Nucleolar transcription factor 1	1	0.999	16	89	89	89	21	21	21	566516	566516	566516	21	21	21	649100	649100	649100	22	22	22	683843	683843	683843	25	25	25	736191	736191	736191
712	a	sp|P17544|ATF7_HUMAN	P17544	ATF7_HUMAN	ATF7	494	14	Homo sapiens OX=9606	1:Experimental evidence at protein level	Cyclic AMP-dependent transcription factor ATF-7	1	0.999	5	18	11	11	6	3	3	834564	789852	789852	4	3	3	1.63112e+06	1.61323e+06	1.61323e+06	5	4	4	587156	566788	566788	3	1	1	34640.9
713	a	sp|P17568|NDUB7_HUMAN	P17568	NDUB7_HUMAN	NDUFB7	137	43	Homo sapiens OX=9606	1:Experimental evidence at protein level	NADH dehydrogenase [ubiquinone] 1 beta subcomplex subunit 7	1	0.999	4	67	67	67	15	15	15	219830	219830	219830	20	20	20	221821	221821	221821	18	18	18	250436	250436	250436	14	14	14	204566	204566	204566
714	a	sp|P17655|CAN2_HUMAN	P17655	CAN2_HUMAN	CAPN2	700	43	Homo sapiens OX=9606	1:Experimental evidence at protein level	Calpain-2 catalytic subunit	1	0.999	25	226	226	226	52	52	52	2503106	2503106	2503106	58	58	58	2.54589e+06	2.54589e+06	2.54589e+06	59	59	59	2.59107e+06	2.59107e+06	2.59107e+06	57	57	57	2.5431e+06	2.5431e+06	2.5431e+06
715	a	sp|P17676|CEBPB_HUMAN	P17676	CEBPB_HUMAN	CEBPB	345	19	Homo sapiens OX=9606	1:Experimental evidence at protein level	CCAAT/enhancer-binding protein beta	1	0.999	4	13	13	13	3	3	3	217563	217563	217563	4	4	4	230842	230842	230842	3	3	3	215450	215450	215450	3	3	3	199944	199944	199944
716	a	sp|P17706|PTN2_HUMAN	P17706	PTN2_HUMAN	PTPN2	415	23	Homo sapiens OX=9606	1:Experimental evidence at protein level	Tyrosine-protein phosphatase non-receptor type 2	1	0.999	7	29	29	29	8	8	8	267848	267848	267848	7	7	7	221121	221121	221121	8	8	8	203439	203439	203439	6	6	6	254297	254297	254297
717	a	sp|P17812|PYRG1_HUMAN	P17812	PYRG1_HUMAN	CTPS1	591	49	Homo sapiens OX=9606	1:Experimental evidence at protein level	CTP synthase 1	1	0.999	22	212	192	212	47	43	47	2.19528e+06	2.19528e+06	2.19528e+06	60	55	60	2.15266e+06	2.15266e+06	2.15266e+06	55	49	55	2.34341e+06	2.34341e+06	2.34341e+06	50	45	50	2.19223e+06	2.19223e+06	2.19223e+06
718	a	sp|P17813|EGLN_HUMAN	P17813	EGLN_HUMAN	ENG	658	18	Homo sapiens OX=9606	1:Experimental evidence at protein level	Endoglin	1	0.999	7	30	30	30	6	6	6	685205	685205	685205	8	8	8	681250	681250	681250	7	7	7	718262	718262	718262	9	9	9	705361	705361	705361
719	a	sp|P17858|PFKAL_HUMAN	P17858	PFKAL_HUMAN	PFKL	780	41	Homo sapiens OX=9606	1:Experimental evidence at protein level	ATP-dependent 6-phosphofructokinase, liver type	1	0.999	24	185	120	120	49	32	32	3.60127e+06	1172726	1172726	40	23	23	3.59772e+06	1.08586e+06	1.08586e+06	51	34	34	3.66819e+06	1.20905e+06	1.20905e+06	45	31	31	3.7217e+06	1273468	1273468
720	a	sp|P17931|LEG3_HUMAN	P17931	LEG3_HUMAN	LGALS3	250	22	Homo sapiens OX=9606	1:Experimental evidence at protein level	Galectin-3	1	0.999	6	57	57	57	18	18	18	2996543	2996543	2996543	13	13	13	2.65933e+06	2.65933e+06	2.65933e+06	12	12	12	2527057	2527057	2527057	14	14	14	2833529	2833529	2833529
721	a	sp|P18031|PTN1_HUMAN	P18031	PTN1_HUMAN	PTPN1	435	48	Homo sapiens OX=9606	1:Experimental evidence at protein level	Tyrosine-protein phosphatase non-receptor type 1	1	0.999	17	86	86	86	20	20	20	490338	490338	490338	23	23	23	899667	899667	899667	23	23	23	1.06822e+06	1.06822e+06	1.06822e+06	20	20	20	982293	982293	982293
722	a	sp|P18074|ERCC2_HUMAN	P18074	ERCC2_HUMAN	ERCC2	760	17	Homo sapiens OX=9606	1:Experimental evidence at protein level	General transcription and DNA repair factor IIH helicase subunit XPD	1	0.999	8	27	27	27	5	5	5	191833	191833	191833	9	9	9	195733	195733	195733	7	7	7	201777	201777	201777	6	6	6	201807	201807	201807
723	a	sp|P18077|RL35A_HUMAN	P18077	RL35A_HUMAN	RPL35A	110	41	Homo sapiens OX=9606	1:Experimental evidence at protein level	60S ribosomal protein L35a	1	0.9984	6	25	25	25	5	5	5	1.51231e+06	1.51231e+06	1.51231e+06	5	5	5	950220	950220	950220	5	5	5	1.3233e+06	1.3233e+06	1.3233e+06	10	10	10	1.4993e+06	1.4993e+06	1.4993e+06
724	a	sp|P18124|RL7_HUMAN	P18124	RL7_HUMAN	RPL7	248	53	Homo sapiens OX=9606	1:Experimental evidence at protein level	60S ribosomal protein L7	1	0.999	14	160	160	160	38	38	38	7803131	7803131	7803131	43	43	43	8280930	8280930	8280930	42	42	42	8138840	8138840	8138840	37	37	37	8.29301e+06	8.29301e+06	8.29301e+06
725	a	sp|P18615|NELFE_HUMAN	P18615	NELFE_HUMAN	NELFE	380	48	Homo sapiens OX=9606	1:Experimental evidence at protein level	Negative elongation factor E	1	0.999	13	86	86	86	16	16	16	777047	777047	777047	24	24	24	870696	870696	870696	20	20	20	825991	825991	825991	26	26	26	786132	786132	786132
726	a	sp|P18621|RL17_HUMAN	P18621	RL17_HUMAN	RPL17	184	45	Homo sapiens OX=9606	1:Experimental evidence at protein level	60S ribosomal protein L17	1	0.999	7	124	122	122	29	28	28	5.41603e+06	5.41603e+06	5.41603e+06	34	34	34	4.79001e+06	4.79001e+06	4.79001e+06	27	27	27	4353334	4353334	4353334	34	33	33	5141718	5141718	5141718
727	a	sp|P18754|RCC1_HUMAN	P18754	RCC1_HUMAN	RCC1	421	65	Homo sapiens OX=9606	1:Experimental evidence at protein level	Regulator of chromosome condensation	1	0.999	15	222	222	222	55	55	55	2.69388e+06	2.69388e+06	2.69388e+06	58	58	58	2.52078e+06	2.52078e+06	2.52078e+06	59	59	59	2.65562e+06	2.65562e+06	2.65562e+06	50	50	50	2670405	2670405	2670405
728	a	sp|P18827|SDC1_HUMAN	P18827	SDC1_HUMAN	SDC1	310	15	Homo sapiens OX=9606	1:Experimental evidence at protein level	Syndecan-1	1	0.999	4	15	15	15	4	4	4	556952	556952	556952	3	3	3	598939	598939	598939	5	5	5	765906	765906	765906	3	3	3	483321	483321	483321
729	a	sp|P18850|ATF6A_HUMAN	P18850	ATF6A_HUMAN	ATF6	670	8	Homo sapiens OX=9606	1:Experimental evidence at protein level	Cyclic AMP-dependent transcription factor ATF-6 alpha	1	0.999	3	10	10	10	3	3	3	44511.6	44511.6	44511.6	3	3	3	46947.8	46947.8	46947.8	1	1	1	46268.1	46268.1	46268.1	3	3	3	49354.1	49354.1	49354.1
730	a	sp|P18859|ATP5J_HUMAN	P18859	ATP5J_HUMAN	ATP5PF	108	38	Homo sapiens OX=9606	1:Experimental evidence at protein level	ATP synthase-coupling factor 6, mitochondrial	1	0.999	3	35	35	35	9	9	9	2028241	2028241	2028241	9	9	9	2.05095e+06	2.05095e+06	2.05095e+06	8	8	8	2.05665e+06	2.05665e+06	2.05665e+06	9	9	9	2.0723e+06	2.0723e+06	2.0723e+06
731	a	sp|P18887|XRCC1_HUMAN	P18887	XRCC1_HUMAN	XRCC1	633	12	Homo sapiens OX=9606	1:Experimental evidence at protein level	DNA repair protein XRCC1	1	0.999	7	28	27	28	9	8	9	262468	262468	262468	6	6	6	285672	285672	285672	7	7	7	262910	262910	262910	6	6	6	272343	272343	272343
732	a	sp|P19021|AMD_HUMAN	P19021	AMD_HUMAN	PAM	973	8	Homo sapiens OX=9606	1:Experimental evidence at protein level	Peptidyl-glycine alpha-amidating monooxygenase	1	0.999	6	5	5	5	1	1	1	19954.9	19954.9	19954.9	1	1	1	18296.6	18296.6	18296.6	2	2	2	24150.4	24150.4	24150.4	1	1	1
733	a	sp|P19075|TSN8_HUMAN	P19075	TSN8_HUMAN	TSPAN8	237	19	Homo sapiens OX=9606	1:Experimental evidence at protein level	Tetraspanin-8	1	0.9988	3	9	9	9	2	2	2	87600.2	87600.2	87600.2	3	3	3	96715.6	96715.6	96715.6	1	1	1	22246.7	22246.7	22246.7	3	3	3	113223	113223	113223
734	a	sp|P19174|PLCG1_HUMAN	P19174	PLCG1_HUMAN	PLCG1	1290	24	Homo sapiens OX=9606	1:Experimental evidence at protein level	1-phosphatidylinositol 4,5-bisphosphate phosphodiesterase gamma-1	1	0.999	22	112	112	112	25	25	25	397820	397820	397820	29	29	29	417857	417857	417857	34	34	34	426809	426809	426809	24	24	24	413407	413407	413407
735	a	sp|P19338|NUCL_HUMAN	P19338	NUCL_HUMAN	NCL	710	37	Homo sapiens OX=9606	1:Experimental evidence at protein level	Nucleolin	1	0.999	27	323	319	323	86	83	86	13961430	13961430	13961430	75	75	75	15168098	15168098	15168098	79	79	79	13968764	13968764	13968764	83	82	83	13863152	13863152	13863152
736	a	sp|P19387|RPB3_HUMAN	P19387	RPB3_HUMAN	POLR2C	275	46	Homo sapiens OX=9606	1:Experimental evidence at protein level	DNA-directed RNA polymerase II subunit RPB3	1	0.999	9	48	48	48	14	14	14	847595	847595	847595	12	12	12	822939	822939	822939	10	10	10	786373	786373	786373	12	12	12	842258	842258	842258
737	a	sp|P19388|RPAB1_HUMAN	P19388	RPAB1_HUMAN	POLR2E	210	46	Homo sapiens OX=9606	1:Experimental evidence at protein level	DNA-directed RNA polymerases I, II, and III subunit RPABC1	1	0.999	8	25	25	25	6	6	6	675600	675600	675600	6	6	6	651686	651686	651686	6	6	6	664070	664070	664070	7	7	7	569815	569815	569815
738	a	sp|P19404|NDUV2_HUMAN	P19404	NDUV2_HUMAN	NDUFV2	249	32	Homo sapiens OX=9606	1:Experimental evidence at protein level	NADH dehydrogenase [ubiquinone] flavoprotein 2, mitochondrial	1	0.999	6	56	56	56	12	12	12	1.17377e+06	1.17377e+06	1.17377e+06	14	14	14	961094	961094	961094	15	15	15	1.12741e+06	1.12741e+06	1.12741e+06	15	15	15	1.05615e+06	1.05615e+06	1.05615e+06
739	a	sp|P19447|ERCC3_HUMAN	P19447	ERCC3_HUMAN	ERCC3	782	18	Homo sapiens OX=9606	1:Experimental evidence at protein level	General transcription and DNA repair factor IIH helicase subunit XPB	1	0.999	10	20	20	20	4	4	4	56443.9	56443.9	56443.9	6	6	6	99591.1	99591.1	99591.1	7	7	7	105641	105641	105641	3	3	3	96691.8	96691.8	96691.8
740	a	sp|P19525|E2AK2_HUMAN	P19525	E2AK2_HUMAN	EIF2AK2	551	30	Homo sapiens OX=9606	1:Experimental evidence at protein level	Interferon-induced, double-stranded RNA-activated protein kinase	1	0.999	12	123	123	123	34	34	34	957990	957990	957990	30	30	30	974180	974180	974180	31	31	31	986560	986560	986560	28	28	28	1.00795e+06	1.00795e+06	1.00795e+06
741	a	sp|P19623|SPEE_HUMAN	P19623	SPEE_HUMAN	SRM	302	76	Homo sapiens OX=9606	1:Experimental evidence at protein level	Spermidine synthase	1	0.999	15	160	160	160	41	41	41	1.84338e+06	1.84338e+06	1.84338e+06	39	39	39	1.73018e+06	1.73018e+06	1.73018e+06	41	41	41	1916318	1916318	1916318	39	39	39	1.71787e+06	1.71787e+06	1.71787e+06
742	a	sp|P19634|SL9A1_HUMAN	P19634	SL9A1_HUMAN	SLC9A1	815	5	Homo sapiens OX=9606	1:Experimental evidence at protein level	Sodium/hydrogen exchanger 1	1	0.999	2	6	6	6	1	1	1	29403.2	29403.2	29403.2	1	1	1	30835	30835	30835	2	2	2	31521.4	31521.4	31521.4	2	2	2	34509.4	34509.4	34509.4
743	a	sp|P19823|ITIH2_HUMAN	P19823	ITIH2_HUMAN	ITIH2	946	3	Homo sapiens OX=9606	1:Experimental evidence at protein level	Inter-alpha-trypsin inhibitor heavy chain H2	1	0.999	3	7	7	7	1	1	1	116225	116225	116225	1	1	1	132486	132486	132486	3	3	3	131682	131682	131682	2	2	2	136861	136861	136861
744	a	sp|P19838|NFKB1_HUMAN	P19838	NFKB1_HUMAN	NFKB1	968	13	Homo sapiens OX=9606	1:Experimental evidence at protein level	Nuclear factor NF-kappa-B p105 subunit	1	0.999	9	38	38	38	10	10	10	322044	322044	322044	10	10	10	326562	326562	326562	8	8	8	347188	347188	347188	10	10	10	309216	309216	309216
745	a	sp|P19971|TYPH_HUMAN	P19971	TYPH_HUMAN	TYMP	482	28	Homo sapiens OX=9606	1:Experimental evidence at protein level	Thymidine phosphorylase	1	0.999	8	50	50	50	13	13	13	336562	336562	336562	14	14	14	309291	309291	309291	10	10	10	190336	190336	190336	13	13	13	339482	339482	339482
746	a	sp|P20042|IF2B_HUMAN	P20042	IF2B_HUMAN	EIF2S2	333	62	Homo sapiens OX=9606	1:Experimental evidence at protein level	Eukaryotic translation initiation factor 2 subunit 2	1	0.999	20	178	178	178	43	43	43	3.03065e+06	3.03065e+06	3.03065e+06	39	39	39	3.22344e+06	3.22344e+06	3.22344e+06	51	51	51	3.38491e+06	3.38491e+06	3.38491e+06	45	45	45	3378721	3378721	3378721
747	a	sp|P20290|BTF3_HUMAN	P20290	BTF3_HUMAN	BTF3	206	60	Homo sapiens OX=9606	1:Experimental evidence at protein level	Transcription factor BTF3	1	0.999	7	217	217	217	59	59	59	2.8447e+06	2.8447e+06	2.8447e+06	53	53	53	3.11265e+06	3.11265e+06	3.11265e+06	56	56	56	3130427	3130427	3130427	49	49	49	3.04165e+06	3.04165e+06	3.04165e+06
748	a	sp|P20585|MSH3_HUMAN	P20585	MSH3_HUMAN	MSH3	1137	20	Homo sapiens OX=9606	1:Experimental evidence at protein level	DNA mismatch repair protein Msh3	1	0.999	16	58	57	57	14	14	14	1.67042e+06	1.67042e+06	1.67042e+06	16	16	16	1.43121e+06	1.43121e+06	1.43121e+06	17	16	16	130278	130278	130278	11	11	11	821984	821984	821984
749	a	sp|P20618|PSB1_HUMAN	P20618	PSB1_HUMAN	PSMB1	241	46	Homo sapiens OX=9606	1:Experimental evidence at protein level	Proteasome subunit beta type-1	1	0.999	9	115	115	115	30	30	30	2.88063e+06	2.88063e+06	2.88063e+06	27	27	27	2.74968e+06	2.74968e+06	2.74968e+06	28	28	28	2.79371e+06	2.79371e+06	2.79371e+06	30	30	30	2.5909e+06	2.5909e+06	2.5909e+06
750	a	sp|P20645|MPRD_HUMAN	P20645	MPRD_HUMAN	M6PR	277	24	Homo sapiens OX=9606	1:Experimental evidence at protein level	Cation-dependent mannose-6-phosphate receptor	1	0.999	7	43	43	43	11	11	11	1.01926e+06	1.01926e+06	1.01926e+06	10	10	10	959956	959956	959956	10	10	10	1.06299e+06	1.06299e+06	1.06299e+06	12	12	12	1.12656e+06	1.12656e+06	1.12656e+06
751	a	sp|P20674|COX5A_HUMAN	P20674	COX5A_HUMAN	COX5A	150	31	Homo sapiens OX=9606	1:Experimental evidence at protein level	Cytochrome c oxidase subunit 5A, mitochondrial	1	0.999	4	75	75	75	17	17	17	2.64347e+06	2.64347e+06	2.64347e+06	21	21	21	2.8433e+06	2.8433e+06	2.8433e+06	18	18	18	3.05227e+06	3.05227e+06	3.05227e+06	19	19	19	2.51873e+06	2.51873e+06	2.51873e+06
752	a	sp|P20700|LMNB1_HUMAN	P20700	LMNB1_HUMAN	LMNB1	586	61	Homo sapiens OX=9606	1:Experimental evidence at protein level	Lamin-B1	1	0.999	32	251	233	239	63	59	59	2937151	2937151	2937151	66	60	62	3.02437e+06	3.02437e+06	3.02437e+06	61	56	58	2.94613e+06	2.94613e+06	2.94613e+06	61	58	60	2.88445e+06	2.88445e+06	2.88445e+06
753	a	sp|P20810|ICAL_HUMAN	P20810	ICAL_HUMAN	CAST	708	36	Homo sapiens OX=9606	1:Experimental evidence at protein level	Calpastatin	1	0.999	19	157	157	157	41	41	41	1.59307e+06	1.59307e+06	1.59307e+06	40	40	40	1.74657e+06	1.74657e+06	1.74657e+06	39	39	39	1.69874e+06	1.69874e+06	1.69874e+06	37	37	37	1.74646e+06	1.74646e+06	1.74646e+06
754	a	sp|P20839|IMDH1_HUMAN	P20839	IMDH1_HUMAN	IMPDH1	514	37	Homo sapiens OX=9606	1:Experimental evidence at protein level	Inosine-5'-monophosphate dehydrogenase 1	1	0.999	14	129	114	114	35	32	32	1.05086e+06	891542	891542	36	30	30	1.15415e+06	934306	934306	26	23	23	1.14972e+06	956615	956615	32	29	29	1142355	938307	938307
755	a	sp|P20936|RASA1_HUMAN	P20936	RASA1_HUMAN	RASA1	1047	18	Homo sapiens OX=9606	1:Experimental evidence at protein level	Ras GTPase-activating protein 1	1	0.999	12	36	36	36	5	5	5	88903.8	88903.8	88903.8	10	10	10	138338	138338	138338	10	10	10	137985	137985	137985	11	11	11	151819	151819	151819
756	a	sp|P20962|PTMS_HUMAN	P20962	PTMS_HUMAN	PTMS	102	23	Homo sapiens OX=9606	1:Experimental evidence at protein level	Parathymosin	1	0.999	4	29	29	29	9	9	9	905220	905220	905220	6	6	6	1.06662e+06	1.06662e+06	1.06662e+06	7	7	7	921436	921436	921436	7	7	7	1.08398e+06	1.08398e+06	1.08398e+06
757	a	sp|P21266|GSTM3_HUMAN	P21266	GSTM3_HUMAN	GSTM3	225	49	Homo sapiens OX=9606	1:Experimental evidence at protein level	Glutathione S-transferase Mu 3	1	0.999	10	45	45	45	13	13	13	390829	390829	390829	12	12	12	606574	606574	606574	10	10	10	588508	588508	588508	10	10	10	532185	532185	532185
758	a	sp|P21283|VATC1_HUMAN	P21283	VATC1_HUMAN	ATP6V1C1	382	59	Homo sapiens OX=9606	1:Experimental evidence at protein level	V-type proton ATPase subunit C 1	1	0.999	19	89	89	89	24	24	24	879681	879681	879681	24	24	24	867166	867166	867166	24	24	24	850661	850661	850661	17	17	17	852029	852029	852029
759	a	sp|P21359|NF1_HUMAN	P21359	NF1_HUMAN	NF1	2839	8	Homo sapiens OX=9606	1:Experimental evidence at protein level	Neurofibromin	1	0.999	19	44	42	44	12	12	12	296288	296288	296288	14	13	14	323226	323226	323226	11	10	11	336518	336518	336518	7	7	7	284443	284443	284443
760	a	sp|P21399|ACOC_HUMAN	P21399	ACOC_HUMAN	ACO1	889	32	Homo sapiens OX=9606	1:Experimental evidence at protein level	Cytoplasmic aconitate hydratase	1	0.999	19	154	150	154	37	36	37	715035	715035	715035	42	41	42	766037	766037	766037	41	40	41	757204	757204	757204	34	33	34	725411	725411	725411
761	a	sp|P21675|TAF1_HUMAN	P21675	TAF1_HUMAN	TAF1	1872	3	Homo sapiens OX=9606	1:Experimental evidence at protein level	Transcription initiation factor TFIID subunit 1	1	0.999	4	3	2	3	1	0	1				2	2	2				0	0	0				0	0	0
762	a	sp|P21796|VDAC1_HUMAN	P21796	VDAC1_HUMAN	VDAC1	283	67	Homo sapiens OX=9606	1:Experimental evidence at protein level	Voltage-dependent anion-selective channel protein 1	1	0.999	15	214	192	214	54	46	54	4516184	4516184	4516184	55	50	55	4895584	4895584	4895584	51	46	51	5.03377e+06	5.03377e+06	5.03377e+06	54	50	54	5.23451e+06	5.23451e+06	5.23451e+06
763	a	sp|P21912|SDHB_HUMAN	P21912	SDHB_HUMAN	SDHB	280	35	Homo sapiens OX=9606	1:Experimental evidence at protein level	Succinate dehydrogenase [ubiquinone] iron-sulfur subunit, mitochondrial	1	0.999	9	62	62	62	18	18	18	875668	875668	875668	17	17	17	1.07561e+06	1.07561e+06	1.07561e+06	13	13	13	1.11768e+06	1.11768e+06	1.11768e+06	14	14	14	1.06111e+06	1.06111e+06	1.06111e+06
764	a	sp|P21926|CD9_HUMAN	P21926	CD9_HUMAN	CD9	228	17	Homo sapiens OX=9606	1:Experimental evidence at protein level	CD9 antigen	1	0.999	3	8	8	8	1	1	1	169708	169708	169708	2	2	2	260925	260925	260925	3	3	3	211690	211690	211690	2	2	2	299200	299200	299200
765	a	sp|P21953|ODBB_HUMAN	P21953	ODBB_HUMAN	BCKDHB	392	31	Homo sapiens OX=9606	1:Experimental evidence at protein level	2-oxoisovalerate dehydrogenase subunit beta, mitochondrial	1	0.999	8	37	37	37	9	9	9	206680	206680	206680	10	10	10	202060	202060	202060	9	9	9	202790	202790	202790	9	9	9	122307	122307	122307
766	a	sp|P21964|COMT_HUMAN	P21964	COMT_HUMAN	COMT	271	66	Homo sapiens OX=9606	1:Experimental evidence at protein level	Catechol O-methyltransferase	1	0.999	12	91	91	91	23	23	23	1.20234e+06	1.20234e+06	1.20234e+06	26	26	26	1.15432e+06	1.15432e+06	1.15432e+06	21	21	21	1145229	1145229	1145229	21	21	21	1.08559e+06	1.08559e+06	1.08559e+06
767	a	sp|P21980|TGM2_HUMAN	P21980	TGM2_HUMAN	TGM2	687	11	Homo sapiens OX=9606	1:Experimental evidence at protein level	Protein-glutamine gamma-glutamyltransferase 2	1	0.999	6	17	17	17	5	5	5	286093	286093	286093	3	3	3	251683	251683	251683	4	4	4	323113	323113	323113	5	5	5	327534	327534	327534
768	a	sp|P22033|MUTA_HUMAN	P22033	MUTA_HUMAN	MMUT	750	16	Homo sapiens OX=9606	1:Experimental evidence at protein level	Methylmalonyl-CoA mutase, mitochondrial	1	0.999	9	19	19	19	6	6	6	128573	128573	128573	5	5	5	121519	121519	121519	4	4	4	132040	132040	132040	4	4	4	121395	121395	121395
769	a	sp|P22102|PUR2_HUMAN	P22102	PUR2_HUMAN	GART	1010	61	Homo sapiens OX=9606	1:Experimental evidence at protein level	Trifunctional purine biosynthetic protein adenosine-3	1	0.999	43	630	630	630	168	168	168	5832966	5832966	5832966	152	152	152	5.69613e+06	5.69613e+06	5.69613e+06	152	152	152	5843193	5843193	5843193	158	158	158	5.75607e+06	5.75607e+06	5.75607e+06
770	a	sp|P22307|NLTP_HUMAN	P22307	NLTP_HUMAN	SCP2	547	14	Homo sapiens OX=9606	1:Experimental evidence at protein level	Non-specific lipid-transfer protein	1	0.999	9	63	63	63	19	19	19	836078	836078	836078	14	14	14	901147	901147	901147	18	18	18	891679	891679	891679	12	12	12	914114	914114	914114
771	a	sp|P22314|UBA1_HUMAN	P22314	UBA1_HUMAN	UBA1	1058	61	Homo sapiens OX=9606	1:Experimental evidence at protein level	Ubiquitin-like modifier-activating enzyme 1	1	0.999	48	750	748	750	195	194	195	9247092	9247092	9247092	182	181	182	9904021	9904021	9904021	189	189	189	9619856	9619856	9619856	184	184	184	9508587	9508587	9508587
772	a	sp|P22570|ADRO_HUMAN	P22570	ADRO_HUMAN	FDXR	491	20	Homo sapiens OX=9606	1:Experimental evidence at protein level	NADPH:adrenodoxin oxidoreductase, mitochondrial	1	0.999	6	27	27	27	6	6	6	197019	197019	197019	8	8	8	190727	190727	190727	5	5	5	187457	187457	187457	8	8	8	198917	198917	198917
773	a	sp|P22670|RFX1_HUMAN	P22670	RFX1_HUMAN	RFX1	979	10	Homo sapiens OX=9606	1:Experimental evidence at protein level	MHC class II regulatory factor RFX1	1	0.999	5	19	19	19	2	2	2	100262	100262	100262	7	7	7	207961	207961	207961	7	7	7	225917	225917	225917	3	3	3	161678	161678	161678
774	a	sp|P23025|XPA_HUMAN	P23025	XPA_HUMAN	XPA	273	26	Homo sapiens OX=9606	1:Experimental evidence at protein level	DNA repair protein complementing XP-A cells	1	0.999	4	19	19	19	6	6	6	226898	226898	226898	1	1	1	92046.7	92046.7	92046.7	6	6	6	172048	172048	172048	6	6	6	196999	196999	196999
775	a	sp|P23193|TCEA1_HUMAN	P23193	TCEA1_HUMAN	TCEA1	301	38	Homo sapiens OX=9606	1:Experimental evidence at protein level	Transcription elongation factor A protein 1	1	0.999	10	56	50	56	14	12	14	1.25216e+06	1.00578e+06	1.25216e+06	15	13	15	1.17618e+06	906514	1.17618e+06	13	12	13	1.27496e+06	1.01343e+06	1.27496e+06	14	13	14	1.25213e+06	994397	1.25213e+06
776	a	sp|P23246|SFPQ_HUMAN	P23246	SFPQ_HUMAN	SFPQ	707	33	Homo sapiens OX=9606	1:Experimental evidence at protein level	Splicing factor, proline- and glutamine-rich	1	0.999	24	337	336	337	88	87	88	6515234	6515234	6515234	83	83	83	6524721	6524721	6524721	90	90	90	6452269	6452269	6452269	76	76	76	6773831	6773831	6773831
777	a	sp|P23284|PPIB_HUMAN	P23284	PPIB_HUMAN	PPIB	216	49	Homo sapiens OX=9606	1:Experimental evidence at protein level	Peptidyl-prolyl cis-trans isomerase B	1	0.999	11	174	135	174	46	34	46	6398169	6398169	6398169	39	31	39	4.10014e+06	4.10014e+06	4.10014e+06	46	37	46	6322909	6322909	6322909	43	33	43	5807826	5807826	5807826
778	a	sp|P23368|MAOM_HUMAN	P23368	MAOM_HUMAN	ME2	584	48	Homo sapiens OX=9606	1:Experimental evidence at protein level	NAD-dependent malic enzyme, mitochondrial	1	0.999	17	92	92	92	26	26	26	1.33737e+06	1.33737e+06	1.33737e+06	20	20	20	1.50907e+06	1.50907e+06	1.50907e+06	19	19	19	1.5499e+06	1.5499e+06	1.5499e+06	27	27	27	1.2763e+06	1.2763e+06	1.2763e+06
779	a	sp|P23381|SYWC_HUMAN	P23381	SYWC_HUMAN	WARS	471	56	Homo sapiens OX=9606	1:Experimental evidence at protein level	Tryptophan--tRNA ligase, cytoplasmic	1	0.999	18	137	137	137	38	38	38	1.23901e+06	1.23901e+06	1.23901e+06	33	33	33	1.23792e+06	1.23792e+06	1.23792e+06	32	32	32	1.31755e+06	1.31755e+06	1.31755e+06	34	34	34	1.23004e+06	1.23004e+06	1.23004e+06
780	a	sp|P23396|RS3_HUMAN	P23396	RS3_HUMAN	RPS3	243	79	Homo sapiens OX=9606	1:Experimental evidence at protein level	40S ribosomal protein S3	1	0.999	18	356	356	356	90	90	90	10149574	10149574	10149574	95	95	95	10896930	10896930	10896930	84	84	84	9542169	9542169	9542169	87	87	87	10180851	10180851	10180851
781	a	sp|P23434|GCSH_HUMAN	P23434	GCSH_HUMAN	GCSH	173	40	Homo sapiens OX=9606	1:Experimental evidence at protein level	Glycine cleavage system H protein, mitochondrial	1	0.999	4	54	54	54	15	15	15	2.48842e+06	2.48842e+06	2.48842e+06	13	13	13	2.50371e+06	2.50371e+06	2.50371e+06	12	12	12	2.36457e+06	2.36457e+06	2.36457e+06	14	14	14	2.28078e+06	2.28078e+06	2.28078e+06
782	a	sp|P23458|JAK1_HUMAN	P23458	JAK1_HUMAN	JAK1	1154	7	Homo sapiens OX=9606	1:Experimental evidence at protein level	Tyrosine-protein kinase JAK1	1	0.999	7	6	6	6	1	1	1				1	1	1				1	1	1				3	3	3
783	a	sp|P23511|NFYA_HUMAN	P23511	NFYA_HUMAN	NFYA	347	11	Homo sapiens OX=9606	1:Experimental evidence at protein level	Nuclear transcription factor Y subunit alpha	1	0.999	2	20	20	20	6	6	6	352257	352257	352257	4	4	4	330545	330545	330545	6	6	6	422281	422281	422281	4	4	4	382367	382367	382367
784	a	sp|P23526|SAHH_HUMAN	P23526	SAHH_HUMAN	AHCY	432	41	Homo sapiens OX=9606	1:Experimental evidence at protein level	Adenosylhomocysteinase	1	0.999	17	262	248	262	63	59	63	7.03559e+06	7.03559e+06	7.03559e+06	66	63	66	6016592	6016592	6016592	69	65	69	6236484	6236484	6236484	64	61	64	7084326	7084326	7084326
785	a	sp|P23528|COF1_HUMAN	P23528	COF1_HUMAN	CFL1	166	72	Homo sapiens OX=9606	1:Experimental evidence at protein level	Cofilin-1	1	0.999	13	189	119	189	47	28	47	19475162	19642712	19475162	43	28	43	19282080	18971864	19282080	45	28	45	20667392	19689112	20667392	54	35	54	19926630	20160880	19926630
786	a	sp|P23588|IF4B_HUMAN	P23588	IF4B_HUMAN	EIF4B	611	30	Homo sapiens OX=9606	1:Experimental evidence at protein level	Eukaryotic translation initiation factor 4B	1	0.999	17	189	189	189	46	46	46	6260145	6260145	6260145	42	42	42	5.51654e+06	5.51654e+06	5.51654e+06	48	48	48	5521329	5521329	5521329	53	53	53	6.02504e+06	6.02504e+06	6.02504e+06
787	a	sp|P23610|F8I2_HUMAN	P23610	F8I2_HUMAN	F8A1	371	15	Homo sapiens OX=9606	1:Experimental evidence at protein level	Factor VIII intron 22 protein	1	0.999	3	11	11	11	3	3	3	145897	145897	145897	4	4	4	139476	139476	139476	2	2	2	143688	143688	143688	2	2	2	136147	136147	136147
788	a	sp|P23786|CPT2_HUMAN	P23786	CPT2_HUMAN	CPT2	658	38	Homo sapiens OX=9606	1:Experimental evidence at protein level	Carnitine O-palmitoyltransferase 2, mitochondrial	1	0.999	19	73	73	73	20	20	20	418352	418352	418352	19	19	19	421258	421258	421258	16	16	16	411202	411202	411202	18	18	18	386571	386571	386571
789	a	sp|P24311|COX7B_HUMAN	P24311	COX7B_HUMAN	COX7B	80	10	Homo sapiens OX=9606	1:Experimental evidence at protein level	Cytochrome c oxidase subunit 7B, mitochondrial	1	0.9978	2	8	8	8	2	2	2	76736.5	76736.5	76736.5	3	3	3	80947.7	80947.7	80947.7	2	2	2	73875.2	73875.2	73875.2	1	1	1	80909.8	80909.8	80909.8
790	a	sp|P24534|EF1B_HUMAN	P24534	EF1B_HUMAN	EEF1B2	225	65	Homo sapiens OX=9606	1:Experimental evidence at protein level	Elongation factor 1-beta	1	0.999	9	179	156	156	46	41	41	9808224	8599313	8599313	45	38	38	9462712	7989045	7989045	43	35	35	9638716	8308974	8308974	45	42	42	9599011	8223300	8223300
791	a	sp|P24539|AT5F1_HUMAN	P24539	AT5F1_HUMAN	ATP5PB	256	54	Homo sapiens OX=9606	1:Experimental evidence at protein level	ATP synthase F(0) complex subunit B1, mitochondrial	1	0.999	12	113	113	113	27	27	27	2.23714e+06	2.23714e+06	2.23714e+06	32	32	32	2318412	2318412	2318412	29	29	29	2513611	2513611	2513611	25	25	25	2.38418e+06	2.38418e+06	2.38418e+06
792	a	sp|P24666|PPAC_HUMAN	P24666	PPAC_HUMAN	ACP1	158	58	Homo sapiens OX=9606	1:Experimental evidence at protein level	Low molecular weight phosphotyrosine protein phosphatase	1	0.999	6	55	55	55	16	16	16	2.23208e+06	2.23208e+06	2.23208e+06	13	13	13	2274115	2274115	2274115	13	13	13	2.24718e+06	2.24718e+06	2.24718e+06	13	13	13	2.15155e+06	2.15155e+06	2.15155e+06
793	a	sp|P24928|RPB1_HUMAN	P24928	RPB1_HUMAN	POLR2A	1970	27	Homo sapiens OX=9606	1:Experimental evidence at protein level	DNA-directed RNA polymerase II subunit RPB1	1	0.999	39	146	141	146	38	37	38	542675	542675	542675	42	41	42	492639	492639	492639	35	33	35	542613	542613	542613	31	30	31	594448	594448	594448
794	a	sp|P25054|APC_HUMAN	P25054	APC_HUMAN	APC	2843	5	Homo sapiens OX=9606	1:Experimental evidence at protein level	Adenomatous polyposis coli protein	1	0.999	11	13	13	13	4	4	4	40197.6	40197.6	40197.6	3	3	3	39026.8	39026.8	39026.8	3	3	3	41023.5	41023.5	41023.5	3	3	3	42227.2	42227.2	42227.2
795	a	sp|P25098|ARBK1_HUMAN	P25098	ARBK1_HUMAN	GRK2	689	15	Homo sapiens OX=9606	1:Experimental evidence at protein level	Beta-adrenergic receptor kinase 1	1	0.999	7	18	10	18	6	3	6	214942	75002	214942	4	2	4	118749		118749	5	3	5	198410	63375	198410	3	2	3	135874	62306.2	135874
796	a	sp|P25325|THTM_HUMAN	P25325	THTM_HUMAN	MPST	297	42	Homo sapiens OX=9606	1:Experimental evidence at protein level	3-mercaptopyruvate sulfurtransferase	1	0.999	8	59	59	59	16	16	16	982508	982508	982508	18	18	18	1004056	1004056	1004056	12	12	12	955289	955289	955289	13	13	13	930477	930477	930477
797	a	sp|P25398|RS12_HUMAN	P25398	RS12_HUMAN	RPS12	132	70	Homo sapiens OX=9606	1:Experimental evidence at protein level	40S ribosomal protein S12	1	0.999	8	155	155	155	39	39	39	5557608	5557608	5557608	36	36	36	5.82883e+06	5.82883e+06	5.82883e+06	41	41	41	5474668	5474668	5474668	39	39	39	5985115	5985115	5985115
798	a	sp|P25445|TNR6_HUMAN	P25445	TNR6_HUMAN	FAS	335	22	Homo sapiens OX=9606	1:Experimental evidence at protein level	Tumor necrosis factor receptor superfamily member 6	1	0.999	5	9	9	9	4	4	4	60343.7	60343.7	60343.7	1	1	1				2	2	2	48820.1	48820.1	48820.1	2	2	2	48886.9	48886.9	48886.9
799	a	sp|P25786|PSA1_HUMAN	P25786	PSA1_HUMAN	PSMA1	263	65	Homo sapiens OX=9606	1:Experimental evidence at protein level	Proteasome subunit alpha type-1	1	0.999	14	106	104	104	32	31	31	2.98557e+06	2.98557e+06	2.98557e+06	27	26	26	3.42725e+06	3.42725e+06	3.42725e+06	25	25	25	3.15583e+06	3.15583e+06	3.15583e+06	22	22	22	2.87515e+06	2.87515e+06	2.87515e+06
800	a	sp|P25787|PSA2_HUMAN	P25787	PSA2_HUMAN	PSMA2	234	56	Homo sapiens OX=9606	1:Experimental evidence at protein level	Proteasome subunit alpha type-2	1	0.999	9	126	124	126	33	33	33	2.41431e+06	2.41431e+06	2.41431e+06	33	33	33	2.30538e+06	2.30538e+06	2.30538e+06	31	30	31	2.22092e+06	2.22092e+06	2.22092e+06	29	28	29	2.09733e+06	2.09733e+06	2.09733e+06
801	a	sp|P25788|PSA3_HUMAN	P25788	PSA3_HUMAN	PSMA3	255	46	Homo sapiens OX=9606	1:Experimental evidence at protein level	Proteasome subunit alpha type-3	1	0.999	12	58	58	58	14	14	14	1.59404e+06	1.59404e+06	1.59404e+06	16	16	16	1534128	1534128	1534128	15	15	15	1494442	1494442	1494442	13	13	13	1.53933e+06	1.53933e+06	1.53933e+06
802	a	sp|P26196|DDX6_HUMAN	P26196	DDX6_HUMAN	DDX6	483	33	Homo sapiens OX=9606	1:Experimental evidence at protein level	Probable ATP-dependent RNA helicase DDX6	1	0.999	12	69	69	69	21	21	21	755248	755248	755248	17	17	17	777534	777534	777534	14	14	14	761587	761587	761587	17	17	17	759122	759122	759122
803	a	sp|P26232|CTNA2_HUMAN	P26232	CTNA2_HUMAN	CTNNA2	953	13	Homo sapiens OX=9606	1:Experimental evidence at protein level	Catenin alpha-2	1	0.999	10	55	17	17	10	3	3	373064	162303	162303	13	5	5	557560	358742	358742	17	4	4	569404	364865	364865	15	5	5	597177	356071	356071
804	a	sp|P26358|DNMT1_HUMAN	P26358	DNMT1_HUMAN	DNMT1	1616	33	Homo sapiens OX=9606	1:Experimental evidence at protein level	DNA (cytosine-5)-methyltransferase 1	1	0.999	42	312	312	312	74	74	74	1.67656e+06	1.67656e+06	1.67656e+06	82	82	82	1.724e+06	1.724e+06	1.724e+06	69	69	69	1.76224e+06	1.76224e+06	1.76224e+06	87	87	87	1.74054e+06	1.74054e+06	1.74054e+06
805	a	sp|P26368|U2AF2_HUMAN	P26368	U2AF2_HUMAN	U2AF2	475	48	Homo sapiens OX=9606	1:Experimental evidence at protein level	Splicing factor U2AF 65 kDa subunit	1	0.999	14	454	454	454	107	107	107	3.6591e+06	3.6591e+06	3.6591e+06	119	119	119	3618545	3618545	3618545	117	117	117	3.78149e+06	3.78149e+06	3.78149e+06	111	111	111	3709976	3709976	3709976
806	a	sp|P26440|IVD_HUMAN	P26440	IVD_HUMAN	IVD	426	32	Homo sapiens OX=9606	1:Experimental evidence at protein level	Isovaleryl-CoA dehydrogenase, mitochondrial	1	0.999	11	38	38	38	9	9	9	240288	240288	240288	11	11	11	203376	203376	203376	9	9	9	198940	198940	198940	9	9	9	240226	240226	240226
807	a	sp|P26447|S10A4_HUMAN	P26447	S10A4_HUMAN	S100A4	101	36	Homo sapiens OX=9606	1:Experimental evidence at protein level	Protein S100-A4	1	0.999	5	67	67	67	12	12	12	4470299	4470299	4470299	18	18	18	4.63702e+06	4.63702e+06	4.63702e+06	17	17	17	4.2678e+06	4.2678e+06	4.2678e+06	20	20	20	4440989	4440989	4440989
808	a	sp|P26583|HMGB2_HUMAN	P26583	HMGB2_HUMAN	HMGB2	209	18	Homo sapiens OX=9606	1:Experimental evidence at protein level	High mobility group protein B2	1	0.999	4	36	36	36	9	9	9	1.16251e+06	1.16251e+06	1.16251e+06	10	10	10	1.20079e+06	1.20079e+06	1.20079e+06	9	9	9	1.20611e+06	1.20611e+06	1.20611e+06	8	8	8	1.20158e+06	1.20158e+06	1.20158e+06
809	a	sp|P26640|SYVC_HUMAN	P26640	SYVC_HUMAN	VARS	1264	44	Homo sapiens OX=9606	1:Experimental evidence at protein level	Valine--tRNA ligase	1	0.999	45	424	422	424	110	109	110	3.89899e+06	3.89899e+06	3.89899e+06	104	103	104	3.70699e+06	3.70699e+06	3.70699e+06	104	104	104	3815838	3815838	3815838	106	106	106	4.01394e+06	4.01394e+06	4.01394e+06
810	a	sp|P26641|EF1G_HUMAN	P26641	EF1G_HUMAN	EEF1G	437	51	Homo sapiens OX=9606	1:Experimental evidence at protein level	Elongation factor 1-gamma	1	0.999	20	519	519	519	134	134	134	16943614	16943614	16943614	133	133	133	17014210	17014210	17014210	126	126	126	18100674	18100674	18100674	126	126	126	18264034	18264034	18264034
811	a	sp|P26885|FKBP2_HUMAN	P26885	FKBP2_HUMAN	FKBP2	142	61	Homo sapiens OX=9606	1:Experimental evidence at protein level	Peptidyl-prolyl cis-trans isomerase FKBP2	1	0.999	6	65	65	65	18	18	18	1.0014e+06	1.0014e+06	1.0014e+06	15	15	15	966569	966569	966569	16	16	16	1.14601e+06	1.14601e+06	1.14601e+06	16	16	16	1.03093e+06	1.03093e+06	1.03093e+06
812	a	sp|P27105|STOM_HUMAN	P27105	STOM_HUMAN	STOM	288	50	Homo sapiens OX=9606	1:Experimental evidence at protein level	Erythrocyte band 7 integral membrane protein	1	0.999	11	108	108	108	29	29	29	1.10618e+06	1.10618e+06	1.10618e+06	28	28	28	1.32788e+06	1.32788e+06	1.32788e+06	25	25	25	1111484	1111484	1111484	26	26	26	1.22209e+06	1.22209e+06	1.22209e+06
813	a	sp|P27144|KAD4_HUMAN	P27144	KAD4_HUMAN	AK4	223	40	Homo sapiens OX=9606	1:Experimental evidence at protein level	Adenylate kinase 4, mitochondrial	1	0.999	6	29	29	29	6	6	6	391934	391934	391934	9	9	9	418671	418671	418671	7	7	7	466500	466500	466500	7	7	7	433795	433795	433795
814	a	sp|P27348|1433T_HUMAN	P27348	1433T_HUMAN	YWHAQ	245	56	Homo sapiens OX=9606	1:Experimental evidence at protein level	14-3-3 protein theta	1	0.999	14	266	151	151	63	36	36	15768135	12071203	12071203	68	36	36	16807662	12534223	12534223	66	38	38	16831896	12444457	12444457	69	41	41	16273370	11661979	11661979
815	a	sp|P27694|RFA1_HUMAN	P27694	RFA1_HUMAN	RPA1	616	43	Homo sapiens OX=9606	1:Experimental evidence at protein level	Replication protein A 70 kDa DNA-binding subunit	1	0.999	22	137	134	137	37	36	37	3907524	3907524	3907524	35	34	35	2981820	2981820	2981820	33	33	33	4.09666e+06	4.09666e+06	4.09666e+06	32	31	32	3400741	3400741	3400741
816	a	sp|P27695|APEX1_HUMAN	P27695	APEX1_HUMAN	APEX1	318	57	Homo sapiens OX=9606	1:Experimental evidence at protein level	DNA-(apurinic or apyrimidinic site) lyase	1	0.999	13	214	214	214	50	50	50	5008248	5008248	5008248	51	51	51	4.90131e+06	4.90131e+06	4.90131e+06	60	60	60	4.99782e+06	4.99782e+06	4.99782e+06	53	53	53	4.94389e+06	4.94389e+06	4.94389e+06
817	a	sp|P27707|DCK_HUMAN	P27707	DCK_HUMAN	DCK	260	28	Homo sapiens OX=9606	1:Experimental evidence at protein level	Deoxycytidine kinase	1	0.999	7	22	22	22	4	4	4	154519	154519	154519	3	3	3	128117	128117	128117	7	7	7	185096	185096	185096	8	8	8	213427	213427	213427
818	a	sp|P27797|CALR_HUMAN	P27797	CALR_HUMAN	CALR	417	64	Homo sapiens OX=9606	1:Experimental evidence at protein level	Calreticulin	1	0.999	19	606	606	606	154	154	154	17527850	17527850	17527850	156	156	156	17421058	17421058	17421058	145	145	145	17346316	17346316	17346316	151	151	151	17109216	17109216	17109216
819	a	sp|P28062|PSB8_HUMAN	P28062	PSB8_HUMAN	PSMB8	276	36	Homo sapiens OX=9606	1:Experimental evidence at protein level	Proteasome subunit beta type-8	1	0.999	8	49	49	49	13	13	13	345772	345772	345772	14	14	14	301032	301032	301032	10	10	10	303259	303259	303259	12	12	12	368332	368332	368332
820	a	sp|P28066|PSA5_HUMAN	P28066	PSA5_HUMAN	PSMA5	241	55	Homo sapiens OX=9606	1:Experimental evidence at protein level	Proteasome subunit alpha type-5	1	0.999	9	167	166	167	39	39	39	3.25372e+06	3.25372e+06	3.25372e+06	42	42	42	2.59027e+06	2.59027e+06	2.59027e+06	42	42	42	3.15104e+06	3.15104e+06	3.15104e+06	44	43	44	3375252	3375252	3375252
821	a	sp|P28072|PSB6_HUMAN	P28072	PSB6_HUMAN	PSMB6	239	54	Homo sapiens OX=9606	1:Experimental evidence at protein level	Proteasome subunit beta type-6	1	0.999	9	53	53	53	11	11	11	2109286	2109286	2109286	14	14	14	2.40113e+06	2.40113e+06	2.40113e+06	15	15	15	2.44586e+06	2.44586e+06	2.44586e+06	13	13	13	2.17358e+06	2.17358e+06	2.17358e+06
822	a	sp|P28074|PSB5_HUMAN	P28074	PSB5_HUMAN	PSMB5	263	59	Homo sapiens OX=9606	1:Experimental evidence at protein level	Proteasome subunit beta type-5	1	0.999	11	135	135	135	33	33	33	2043836	2043836	2043836	37	37	37	2.07365e+06	2.07365e+06	2.07365e+06	32	32	32	2.20982e+06	2.20982e+06	2.20982e+06	33	33	33	2.11159e+06	2.11159e+06	2.11159e+06
823	a	sp|P28290|ITPI2_HUMAN	P28290	ITPI2_HUMAN	ITPRID2	1259	8	Homo sapiens OX=9606	1:Experimental evidence at protein level	Protein ITPRID2	1	0.999	7	19	19	19	5	5	5	124658	124658	124658	3	3	3	113748	113748	113748	6	6	6	116766	116766	116766	5	5	5	45500.5	45500.5	45500.5
824	a	sp|P28331|NDUS1_HUMAN	P28331	NDUS1_HUMAN	NDUFS1	727	40	Homo sapiens OX=9606	1:Experimental evidence at protein level	NADH-ubiquinone oxidoreductase 75 kDa subunit, mitochondrial	1	0.999	19	153	153	153	35	35	35	1.01016e+06	1.01016e+06	1.01016e+06	42	42	42	980758	980758	980758	38	38	38	983707	983707	983707	38	38	38	982487	982487	982487
825	a	sp|P28715|ERCC5_HUMAN	P28715	ERCC5_HUMAN	ERCC5	1186	15	Homo sapiens OX=9606	1:Experimental evidence at protein level	DNA repair protein complementing XP-G cells	1	0.999	13	31	31	31	8	8	8	266502	266502	266502	8	8	8	265657	265657	265657	7	7	7	271547	271547	271547	8	8	8	303685	303685	303685
826	a	sp|P28838|AMPL_HUMAN	P28838	AMPL_HUMAN	LAP3	519	50	Homo sapiens OX=9606	1:Experimental evidence at protein level	Cytosol aminopeptidase	1	0.999	21	176	176	176	36	36	36	913800	913800	913800	46	46	46	929959	929959	929959	49	49	49	1.01105e+06	1.01105e+06	1.01105e+06	45	45	45	1.00123e+06	1.00123e+06	1.00123e+06
827	a	sp|P29083|T2EA_HUMAN	P29083	T2EA_HUMAN	GTF2E1	439	22	Homo sapiens OX=9606	1:Experimental evidence at protein level	General transcription factor IIE subunit 1	1	0.999	7	37	37	37	12	12	12	254697	254697	254697	8	8	8	259273	259273	259273	10	10	10	261955	261955	261955	7	7	7	263452	263452	263452
828	a	sp|P29144|TPP2_HUMAN	P29144	TPP2_HUMAN	TPP2	1249	40	Homo sapiens OX=9606	1:Experimental evidence at protein level	Tripeptidyl-peptidase 2	1	0.999	38	231	231	231	57	57	57	3.20447e+06	3.20447e+06	3.20447e+06	63	63	63	2.00358e+06	2.00358e+06	2.00358e+06	53	53	53	2.74872e+06	2.74872e+06	2.74872e+06	58	58	58	3.03724e+06	3.03724e+06	3.03724e+06
829	a	sp|P29218|IMPA1_HUMAN	P29218	IMPA1_HUMAN	IMPA1	277	40	Homo sapiens OX=9606	1:Experimental evidence at protein level	Inositol monophosphatase 1	1	0.999	8	52	52	52	14	14	14	730283	730283	730283	13	13	13	702936	702936	702936	12	12	12	772591	772591	772591	13	13	13	792942	792942	792942
830	a	sp|P29372|3MG_HUMAN	P29372	3MG_HUMAN	MPG	298	40	Homo sapiens OX=9606	1:Experimental evidence at protein level	DNA-3-methyladenine glycosylase	1	0.999	8	36	36	36	11	11	11	420933	420933	420933	7	7	7	404673	404673	404673	12	12	12	409954	409954	409954	6	6	6	400533	400533	400533
831	a	sp|P29590|PML_HUMAN	P29590	PML_HUMAN	PML	882	6	Homo sapiens OX=9606	1:Experimental evidence at protein level	Protein PML	1	0.999	4	12	12	12	4	4	4	145881	145881	145881	3	3	3	169350	169350	169350	3	3	3	182669	182669	182669	2	2	2	96096.1	96096.1	96096.1
832	a	sp|P29692|EF1D_HUMAN	P29692	EF1D_HUMAN	EEF1D	281	58	Homo sapiens OX=9606	1:Experimental evidence at protein level	Elongation factor 1-delta	1	0.999	13	233	210	233	50	45	50	9122870	9143065	9122870	63	56	63	9443513	9508079	9443513	61	53	61	8892685	8684622	8892685	59	56	59	9374008	9056366	9374008
833	a	sp|P30038|AL4A1_HUMAN	P30038	AL4A1_HUMAN	ALDH4A1	563	12	Homo sapiens OX=9606	1:Experimental evidence at protein level	Delta-1-pyrroline-5-carboxylate dehydrogenase, mitochondrial	1	0.999	5	13	13	13	4	4	4	137091	137091	137091	2	2	2	330570	330570	330570	4	4	4	152803	152803	152803	3	3	3	39872.2	39872.2	39872.2
834	a	sp|P30040|ERP29_HUMAN	P30040	ERP29_HUMAN	ERP29	261	55	Homo sapiens OX=9606	1:Experimental evidence at protein level	Endoplasmic reticulum resident protein 29	1	0.999	12	175	173	175	40	40	40	4909234	4909234	4909234	38	37	38	5.371e+06	5.371e+06	5.371e+06	51	50	51	5411266	5411266	5411266	46	46	46	5.88887e+06	5.88887e+06	5.88887e+06
835	a	sp|P30041|PRDX6_HUMAN	P30041	PRDX6_HUMAN	PRDX6	224	80	Homo sapiens OX=9606	1:Experimental evidence at protein level	Peroxiredoxin-6	1	0.999	16	308	308	308	81	81	81	19311208	19311208	19311208	81	81	81	20231746	20231746	20231746	75	75	75	18307182	18307182	18307182	71	71	71	19950720	19950720	19950720
836	a	sp|P30043|BLVRB_HUMAN	P30043	BLVRB_HUMAN	BLVRB	206	67	Homo sapiens OX=9606	1:Experimental evidence at protein level	Flavin reductase (NADPH)	1	0.999	9	128	128	128	35	35	35	2.48446e+06	2.48446e+06	2.48446e+06	30	30	30	2.61978e+06	2.61978e+06	2.61978e+06	32	32	32	2.91775e+06	2.91775e+06	2.91775e+06	31	31	31	2.75763e+06	2.75763e+06	2.75763e+06
837	a	sp|P30044|PRDX5_HUMAN	P30044	PRDX5_HUMAN	PRDX5	214	55	Homo sapiens OX=9606	1:Experimental evidence at protein level	Peroxiredoxin-5, mitochondrial	1	0.999	9	171	171	171	45	45	45	8995056	8995056	8995056	37	37	37	9138574	9138574	9138574	43	43	43	9449877	9449877	9449877	46	46	46	9394298	9394298	9394298
838	a	sp|P30047|GFRP_HUMAN	P30047	GFRP_HUMAN	GCHFR	84	81	Homo sapiens OX=9606	1:Experimental evidence at protein level	GTP cyclohydrolase 1 feedback regulatory protein	1	0.999	4	51	51	51	10	10	10	709593	709593	709593	11	11	11	1.05776e+06	1.05776e+06	1.05776e+06	13	13	13	637441	637441	637441	17	17	17	701368	701368	701368
839	a	sp|P30048|PRDX3_HUMAN	P30048	PRDX3_HUMAN	PRDX3	256	38	Homo sapiens OX=9606	1:Experimental evidence at protein level	Thioredoxin-dependent peroxide reductase, mitochondrial	1	0.999	7	123	119	123	32	31	32	5.64343e+06	5.64343e+06	5.64343e+06	28	27	28	5.48975e+06	5.48975e+06	5.48975e+06	27	27	27	5.36339e+06	5.36339e+06	5.36339e+06	36	34	36	4823720	4823720	4823720
840	a	sp|P30049|ATPD_HUMAN	P30049	ATPD_HUMAN	ATP5F1D	168	41	Homo sapiens OX=9606	1:Experimental evidence at protein level	ATP synthase subunit delta, mitochondrial	1	0.999	4	19	19	19	5	5	5	1612792	1612792	1612792	4	4	4	1.86012e+06	1.86012e+06	1.86012e+06	4	4	4	1.84406e+06	1.84406e+06	1.84406e+06	6	6	6	1351953	1351953	1351953
841	a	sp|P30050|RL12_HUMAN	P30050	RL12_HUMAN	RPL12	165	67	Homo sapiens OX=9606	1:Experimental evidence at protein level	60S ribosomal protein L12	1	0.999	10	177	177	177	50	50	50	8772769	8772769	8772769	39	39	39	9054906	9054906	9054906	42	42	42	9178725	9178725	9178725	46	46	46	9020035	9020035	9020035
842	a	sp|P30084|ECHM_HUMAN	P30084	ECHM_HUMAN	ECHS1	290	51	Homo sapiens OX=9606	1:Experimental evidence at protein level	Enoyl-CoA hydratase, mitochondrial	1	0.999	12	138	138	138	34	34	34	3.63608e+06	3.63608e+06	3.63608e+06	33	33	33	3.62746e+06	3.62746e+06	3.62746e+06	37	37	37	3.53643e+06	3.53643e+06	3.53643e+06	34	34	34	3426440	3426440	3426440
843	a	sp|P30101|PDIA3_HUMAN	P30101	PDIA3_HUMAN	PDIA3	505	67	Homo sapiens OX=9606	1:Experimental evidence at protein level	Protein disulfide-isomerase A3	1	0.999	27	380	347	359	98	89	92	12097730	12097730	12097730	98	90	93	11610076	11610076	11610076	104	96	99	12065834	12065834	12065834	80	72	75	12118382	12118382	12118382
844	a	sp|P30153|2AAA_HUMAN	P30153	2AAA_HUMAN	PPP2R1A	589	62	Homo sapiens OX=9606	1:Experimental evidence at protein level	Serine/threonine-protein phosphatase 2A 65 kDa regulatory subunit A alpha isoform	1	0.999	29	380	286	380	102	79	102	3.12611e+06	2909179	3.12611e+06	92	68	92	2865009	2.75276e+06	2865009	94	68	94	3036156	2.90749e+06	3036156	92	71	92	2.94105e+06	2837840	2.94105e+06
845	a	sp|P30154|2AAB_HUMAN	P30154	2AAB_HUMAN	PPP2R1B	601	64	Homo sapiens OX=9606	1:Experimental evidence at protein level	Serine/threonine-protein phosphatase 2A 65 kDa regulatory subunit A beta isoform	1	0.999	28	242	148	148	59	36	36	2.49335e+06	1.42583e+06	1.42583e+06	62	38	38	2.57219e+06	1.60431e+06	1.60431e+06	64	38	38	2659094	1.72179e+06	1.72179e+06	57	36	36	2.54591e+06	1.71877e+06	1.71877e+06
846	a	sp|P30405|PPIF_HUMAN	P30405	PPIF_HUMAN	PPIF	207	45	Homo sapiens OX=9606	1:Experimental evidence at protein level	Peptidyl-prolyl cis-trans isomerase F, mitochondrial	1	0.999	9	73	65	73	19	17	19	1.72016e+06	1.38727e+06	1.72016e+06	19	17	19	1.53847e+06	1.37724e+06	1.53847e+06	21	19	21	1584999	1.42017e+06	1584999	14	12	14	1.25454e+06	920193	1.25454e+06
847	a	sp|P30419|NMT1_HUMAN	P30419	NMT1_HUMAN	NMT1	496	35	Homo sapiens OX=9606	1:Experimental evidence at protein level	Glycylpeptide N-tetradecanoyltransferase 1	1	0.999	13	156	118	156	42	31	42	1.24986e+06	1.33181e+06	1.24986e+06	37	28	37	1.37559e+06	1.19842e+06	1.37559e+06	39	29	39	1342864	1142735	1342864	38	30	38	1.32169e+06	1346253	1.32169e+06
848	a	sp|P30519|HMOX2_HUMAN	P30519	HMOX2_HUMAN	HMOX2	316	66	Homo sapiens OX=9606	1:Experimental evidence at protein level	Heme oxygenase 2	1	0.999	18	139	135	139	42	41	42	1298540	1298540	1298540	34	33	34	1.20532e+06	1.20532e+06	1.20532e+06	32	31	32	1142467	1142467	1142467	31	30	31	1.28824e+06	1.28824e+06	1.28824e+06
849	a	sp|P30520|PURA2_HUMAN	P30520	PURA2_HUMAN	ADSS	456	48	Homo sapiens OX=9606	1:Experimental evidence at protein level	Adenylosuccinate synthetase isozyme 2	1	0.999	17	165	154	165	39	36	39	2.21813e+06	2.21813e+06	2.21813e+06	44	41	44	2568447	2568447	2568447	42	40	42	2.57644e+06	2.57644e+06	2.57644e+06	40	37	40	2.36474e+06	2.36474e+06	2.36474e+06
850	a	sp|P30533|AMRP_HUMAN	P30533	AMRP_HUMAN	LRPAP1	357	39	Homo sapiens OX=9606	1:Experimental evidence at protein level	Alpha-2-macroglobulin receptor-associated protein	1	0.999	15	79	79	79	19	19	19	426971	426971	426971	22	22	22	463962	463962	463962	20	20	20	468895	468895	468895	18	18	18	428821	428821	428821
851	a	sp|P30536|TSPO_HUMAN	P30536	TSPO_HUMAN	TSPO	169	9	Homo sapiens OX=9606	1:Experimental evidence at protein level	Translocator protein	1	0.9983	2	14	14	14	3	3	3	314367	314367	314367	4	4	4	316323	316323	316323	4	4	4	307126	307126	307126	3	3	3	430732	430732	430732
852	a	sp|P30566|PUR8_HUMAN	P30566	PUR8_HUMAN	ADSL	484	51	Homo sapiens OX=9606	1:Experimental evidence at protein level	Adenylosuccinate lyase	1	0.999	17	92	92	92	26	26	26	702173	702173	702173	21	21	21	722187	722187	722187	22	22	22	700367	700367	700367	23	23	23	728460	728460	728460
853	a	sp|P30626|SORCN_HUMAN	P30626	SORCN_HUMAN	SRI	198	56	Homo sapiens OX=9606	1:Experimental evidence at protein level	Sorcin	1	0.999	11	72	72	72	18	18	18	1.03919e+06	1.03919e+06	1.03919e+06	13	13	13	964101	964101	964101	20	20	20	990745	990745	990745	21	21	21	1.03279e+06	1.03279e+06	1.03279e+06
854	a	sp|P30825|CTR1_HUMAN	P30825	CTR1_HUMAN	SLC7A1	629	7	Homo sapiens OX=9606	1:Experimental evidence at protein level	High affinity cationic amino acid transporter 1	1	0.999	4	25	10	10	7	3	3	410802	260924	260924	6	2	2	400834	235826	235826	6	2	2	456281	279876	279876	6	3	3	357854	203018	203018
855	a	sp|P30876|RPB2_HUMAN	P30876	RPB2_HUMAN	POLR2B	1174	28	Homo sapiens OX=9606	1:Experimental evidence at protein level	DNA-directed RNA polymerase II subunit RPB2	1	0.999	25	117	117	117	30	30	30	664510	664510	664510	29	29	29	696382	696382	696382	30	30	30	653808	653808	653808	28	28	28	694592	694592	694592
856	a	sp|P31040|SDHA_HUMAN	P31040	SDHA_HUMAN	SDHA	664	61	Homo sapiens OX=9606	1:Experimental evidence at protein level	Succinate dehydrogenase [ubiquinone] flavoprotein subunit, mitochondrial	1	0.999	25	262	262	262	69	69	69	2.47765e+06	2.47765e+06	2.47765e+06	57	57	57	2.25113e+06	2.25113e+06	2.25113e+06	67	67	67	2223640	2223640	2223640	69	69	69	2145746	2145746	2145746
857	a	sp|P31150|GDIA_HUMAN	P31150	GDIA_HUMAN	GDI1	447	58	Homo sapiens OX=9606	1:Experimental evidence at protein level	Rab GDP dissociation inhibitor alpha	1	0.999	19	235	96	96	55	18	18	5.43946e+06	1171773	1171773	56	26	26	5419811	1.17259e+06	1.17259e+06	58	28	28	5.44141e+06	1.21078e+06	1.21078e+06	66	24	24	4.94338e+06	1.19173e+06	1.19173e+06
858	a	sp|P31321|KAP1_HUMAN	P31321	KAP1_HUMAN	PRKAR1B	381	13	Homo sapiens OX=9606	1:Experimental evidence at protein level	cAMP-dependent protein kinase type I-beta regulatory subunit	1	0.999	4	10	10	10	2	2	2	63555.9	63555.9	63555.9	2	2	2	40511.7	40511.7	40511.7	2	2	2	125682	125682	125682	4	4	4	63453.3	63453.3	63453.3
859	a	sp|P31350|RIR2_HUMAN	P31350	RIR2_HUMAN	RRM2	389	47	Homo sapiens OX=9606	1:Experimental evidence at protein level	Ribonucleoside-diphosphate reductase subunit M2	1	0.999	15	102	89	102	25	21	25	1.65044e+06	1.65044e+06	1.65044e+06	30	26	30	1.71122e+06	1.71122e+06	1.71122e+06	24	22	24	1.75992e+06	1.75992e+06	1.75992e+06	23	20	23	1.69459e+06	1.69459e+06	1.69459e+06
860	a	sp|P31431|SDC4_HUMAN	P31431	SDC4_HUMAN	SDC4	198	25	Homo sapiens OX=9606	1:Experimental evidence at protein level	Syndecan-4	1	0.999	4	25	25	25	5	5	5	271728	271728	271728	8	8	8	292221	292221	292221	6	6	6	291118	291118	291118	6	6	6	255948	255948	255948
861	a	sp|P31689|DNJA1_HUMAN	P31689	DNJA1_HUMAN	DNAJA1	397	56	Homo sapiens OX=9606	1:Experimental evidence at protein level	DnaJ homolog subfamily A member 1	1	0.999	14	174	174	174	43	43	43	2.58882e+06	2.58882e+06	2.58882e+06	44	44	44	2.244e+06	2.244e+06	2.244e+06	45	45	45	2142759	2142759	2142759	42	42	42	2.47915e+06	2.47915e+06	2.47915e+06
862	a	sp|P31930|QCR1_HUMAN	P31930	QCR1_HUMAN	UQCRC1	480	58	Homo sapiens OX=9606	1:Experimental evidence at protein level	Cytochrome b-c1 complex subunit 1, mitochondrial	1	0.999	19	224	221	224	56	55	56	1.75809e+06	1.75809e+06	1.75809e+06	53	53	53	1633119	1633119	1633119	59	59	59	1.58234e+06	1.58234e+06	1.58234e+06	56	54	56	1.8555e+06	1.8555e+06	1.8555e+06
863	a	sp|P31937|3HIDH_HUMAN	P31937	3HIDH_HUMAN	HIBADH	336	43	Homo sapiens OX=9606	1:Experimental evidence at protein level	3-hydroxyisobutyrate dehydrogenase, mitochondrial	1	0.999	9	122	122	122	27	27	27	1.55949e+06	1.55949e+06	1.55949e+06	38	38	38	1.5291e+06	1.5291e+06	1.5291e+06	29	29	29	1.66431e+06	1.66431e+06	1.66431e+06	28	28	28	1.64689e+06	1.64689e+06	1.64689e+06
864	a	sp|P31939|PUR9_HUMAN	P31939	PUR9_HUMAN	ATIC	592	75	Homo sapiens OX=9606	1:Experimental evidence at protein level	Bifunctional purine biosynthesis protein PURH	1	0.999	33	329	329	329	90	90	90	4361935	4361935	4361935	75	75	75	4347194	4347194	4347194	82	82	82	4244223	4244223	4244223	82	82	82	4.34648e+06	4.34648e+06	4.34648e+06
865	a	sp|P31942|HNRH3_HUMAN	P31942	HNRH3_HUMAN	HNRNPH3	346	53	Homo sapiens OX=9606	1:Experimental evidence at protein level	Heterogeneous nuclear ribonucleoprotein H3	1	0.999	12	202	189	189	53	50	50	4.53765e+06	4.13009e+06	4.13009e+06	45	43	43	4309486	4.01266e+06	4.01266e+06	55	53	53	4.18862e+06	3.88618e+06	3.88618e+06	49	43	43	4939098	4287339	4287339
866	a	sp|P31943|HNRH1_HUMAN	P31943	HNRH1_HUMAN	HNRNPH1	449	51	Homo sapiens OX=9606	1:Experimental evidence at protein level	Heterogeneous nuclear ribonucleoprotein H	1	0.999	16	313	164	313	72	39	72	11442024	3766387	11442024	84	46	84	11850788	3.65646e+06	11850788	77	40	77	12407042	3.81784e+06	12407042	80	39	80	11581220	3.7493e+06	11581220
867	a	sp|P31946|1433B_HUMAN	P31946	1433B_HUMAN	YWHAB	246	67	Homo sapiens OX=9606	1:Experimental evidence at protein level	14-3-3 protein beta/alpha	1	0.999	15	278	137	156	68	36	40	16638507	8950864	8950864	72	36	39	17916872	9286240	9286240	68	31	37	18249772	9700541	9700541	70	34	40	17273474	8745526	8745526
868	a	sp|P31947|1433S_HUMAN	P31947	1433S_HUMAN	SFN	248	59	Homo sapiens OX=9606	1:Experimental evidence at protein level	14-3-3 protein sigma	1	0.999	14	270	170	189	65	42	46	12573377	3081586	4.14281e+06	71	43	49	14069006	3167993	4.09045e+06	68	43	47	13526858	3.1329e+06	3797623	66	42	47	13419787	2640668	3580754
869	a	sp|P31949|S10AB_HUMAN	P31949	S10AB_HUMAN	S100A11	105	49	Homo sapiens OX=9606	1:Experimental evidence at protein level	Protein S100-A11	1	0.999	5	84	84	84	25	25	25	5855634	5855634	5855634	19	19	19	6347692	6347692	6347692	24	24	24	5.97101e+06	5.97101e+06	5.97101e+06	16	16	16	5.97393e+06	5.97393e+06	5.97393e+06
870	a	sp|P32004|L1CAM_HUMAN	P32004	L1CAM_HUMAN	L1CAM	1257	16	Homo sapiens OX=9606	1:Experimental evidence at protein level	Neural cell adhesion molecule L1	1	0.999	12	42	42	42	9	9	9	261781	261781	261781	8	8	8	255518	255518	255518	16	16	16	255808	255808	255808	9	9	9	259596	259596	259596
871	a	sp|P32119|PRDX2_HUMAN	P32119	PRDX2_HUMAN	PRDX2	198	69	Homo sapiens OX=9606	1:Experimental evidence at protein level	Peroxiredoxin-2	1	0.999	12	120	107	109	33	30	30	13169272	12976582	12976582	28	25	26	12128897	11957019	11957019	30	28	28	12392404	12097395	12097395	29	24	25	12923343	12399264	12399264
872	a	sp|P32121|ARRB2_HUMAN	P32121	ARRB2_HUMAN	ARRB2	409	21	Homo sapiens OX=9606	1:Experimental evidence at protein level	Beta-arrestin-2	1	0.999	6	25	25	25	8	8	8	21514.5	21514.5	21514.5	6	6	6	19596.1	19596.1	19596.1	7	7	7	23820.6	23820.6	23820.6	4	4	4	20399.8	20399.8	20399.8
873	a	sp|P32320|CDD_HUMAN	P32320	CDD_HUMAN	CDA	146	45	Homo sapiens OX=9606	1:Experimental evidence at protein level	Cytidine deaminase	1	0.999	5	48	48	48	11	11	11	1.04861e+06	1.04861e+06	1.04861e+06	12	12	12	894988	894988	894988	14	14	14	953259	953259	953259	11	11	11	960766	960766	960766
874	a	sp|P32321|DCTD_HUMAN	P32321	DCTD_HUMAN	DCTD	178	33	Homo sapiens OX=9606	1:Experimental evidence at protein level	Deoxycytidylate deaminase	1	0.999	4	13	13	13	2	2	2	133603	133603	133603	4	4	4	118445	118445	118445	4	4	4	136844	136844	136844	3	3	3	130638	130638	130638
875	a	sp|P32322|P5CR1_HUMAN	P32322	P5CR1_HUMAN	PYCR1	319	51	Homo sapiens OX=9606	1:Experimental evidence at protein level	Pyrroline-5-carboxylate reductase 1, mitochondrial	1	0.999	11	118	106	118	28	25	28	1.64393e+06	1.64393e+06	1.64393e+06	30	27	30	1.72658e+06	1.72658e+06	1.72658e+06	32	29	32	1.83183e+06	1.83183e+06	1.83183e+06	28	25	28	1.7878e+06	1.7878e+06	1.7878e+06
876	a	sp|P32754|HPPD_HUMAN	P32754	HPPD_HUMAN	HPD	393	49	Homo sapiens OX=9606	1:Experimental evidence at protein level	4-hydroxyphenylpyruvate dioxygenase	1	0.999	15	145	145	145	34	34	34	1.29819e+06	1.29819e+06	1.29819e+06	35	35	35	1.59158e+06	1.59158e+06	1.59158e+06	41	41	41	1.35191e+06	1.35191e+06	1.35191e+06	35	35	35	1.70204e+06	1.70204e+06	1.70204e+06
877	a	sp|P32780|TF2H1_HUMAN	P32780	TF2H1_HUMAN	GTF2H1	548	28	Homo sapiens OX=9606	1:Experimental evidence at protein level	General transcription factor IIH subunit 1	1	0.999	10	46	46	46	15	15	15	268609	268609	268609	13	13	13	259762	259762	259762	10	10	10	289366	289366	289366	8	8	8	238622	238622	238622
878	a	sp|P32929|CGL_HUMAN	P32929	CGL_HUMAN	CTH	405	32	Homo sapiens OX=9606	1:Experimental evidence at protein level	Cystathionine gamma-lyase	1	0.999	11	51	51	51	12	12	12	512789	512789	512789	13	13	13	407226	407226	407226	12	12	12	489378	489378	489378	14	14	14	460878	460878	460878
879	a	sp|P32969|RL9_HUMAN	P32969	RL9_HUMAN	RPL9	192	62	Homo sapiens OX=9606	1:Experimental evidence at protein level	60S ribosomal protein L9	1	0.999	9	139	139	139	39	39	39	5672960	5672960	5672960	37	37	37	4599011	4599011	4599011	34	34	34	5.01217e+06	5.01217e+06	5.01217e+06	29	29	29	5448111	5448111	5448111
880	a	sp|P33240|CSTF2_HUMAN	P33240	CSTF2_HUMAN	CSTF2	577	40	Homo sapiens OX=9606	1:Experimental evidence at protein level	Cleavage stimulation factor subunit 2	1	0.999	13	64	29	64	16	7	16	1.49451e+06	960210	1.49451e+06	13	6	13	782551	954559	782551	20	9	20	1.67085e+06	1.02254e+06	1.67085e+06	15	7	15	1.62707e+06	1.00922e+06	1.62707e+06
881	a	sp|P33316|DUT_HUMAN	P33316	DUT_HUMAN	DUT	252	48	Homo sapiens OX=9606	1:Experimental evidence at protein level	Deoxyuridine 5'-triphosphate nucleotidohydrolase, mitochondrial	1	0.999	9	99	99	99	26	26	26	4307997	4307997	4307997	29	29	29	4.61956e+06	4.61956e+06	4.61956e+06	20	20	20	4.90224e+06	4.90224e+06	4.90224e+06	24	24	24	4557673	4557673	4557673
882	a	sp|P33527|MRP1_HUMAN	P33527	MRP1_HUMAN	ABCC1	1531	23	Homo sapiens OX=9606	1:Experimental evidence at protein level	Multidrug resistance-associated protein 1	1	0.999	23	66	66	66	20	20	20	658024	658024	658024	17	17	17	348189	348189	348189	17	17	17	555166	555166	555166	12	12	12	557596	557596	557596
883	a	sp|P33552|CKS2_HUMAN	P33552	CKS2_HUMAN	CKS2	79	32	Homo sapiens OX=9606	1:Experimental evidence at protein level	Cyclin-dependent kinases regulatory subunit 2	1	0.999	3	18	13	18	3	2	3	408948	289388	408948	5	4	5	393216	265852	393216	7	5	7	357801	230465	357801	3	2	3	414506	292592	414506
884	a	sp|P33981|TTK_HUMAN	P33981	TTK_HUMAN	TTK	857	30	Homo sapiens OX=9606	1:Experimental evidence at protein level	Dual specificity protein kinase TTK	1	0.999	18	67	64	64	17	16	16	289097	289097	289097	20	19	19	293457	293457	293457	14	13	13	306671	306671	306671	16	16	16	316445	316445	316445
885	a	sp|P33991|MCM4_HUMAN	P33991	MCM4_HUMAN	MCM4	863	46	Homo sapiens OX=9606	1:Experimental evidence at protein level	DNA replication licensing factor MCM4	1	0.999	30	261	261	261	68	68	68	2.20993e+06	2.20993e+06	2.20993e+06	64	64	64	2.0159e+06	2.0159e+06	2.0159e+06	62	62	62	2.36202e+06	2.36202e+06	2.36202e+06	67	67	67	2.21348e+06	2.21348e+06	2.21348e+06
886	a	sp|P33992|MCM5_HUMAN	P33992	MCM5_HUMAN	MCM5	734	42	Homo sapiens OX=9606	1:Experimental evidence at protein level	DNA replication licensing factor MCM5	1	0.999	29	193	192	192	46	46	46	2.47711e+06	2.47711e+06	2.47711e+06	48	48	48	2.46139e+06	2.46139e+06	2.46139e+06	50	49	49	2498235	2498235	2498235	49	49	49	2647645	2647645	2647645
887	a	sp|P34059|GALNS_HUMAN	P34059	GALNS_HUMAN	GALNS	522	10	Homo sapiens OX=9606	1:Experimental evidence at protein level	N-acetylgalactosamine-6-sulfatase	1	0.999	3	17	17	17	5	5	5	39808.6	39808.6	39808.6	3	3	3	41176.1	41176.1	41176.1	4	4	4	36054.8	36054.8	36054.8	5	5	5	32523.6	32523.6	32523.6
888	a	sp|P34896|GLYC_HUMAN	P34896	GLYC_HUMAN	SHMT1	483	33	Homo sapiens OX=9606	1:Experimental evidence at protein level	Serine hydroxymethyltransferase, cytosolic	1	0.999	11	76	53	53	19	14	14	1539854	642699	642699	20	13	13	1.50565e+06	643378	643378	18	12	12	1.5995e+06	588789	588789	19	14	14	1.54162e+06	607414	607414
889	a	sp|P34932|HSP74_HUMAN	P34932	HSP74_HUMAN	HSPA4	840	72	Homo sapiens OX=9606	1:Experimental evidence at protein level	Heat shock 70 kDa protein 4	1	0.999	51	667	601	649	168	151	163	7411499	7411499	7411499	163	147	157	7.3289e+06	7.3289e+06	7.3289e+06	169	150	165	6790490	6790490	6790490	167	153	164	7391668	7391668	7391668
890	a	sp|P34949|MPI_HUMAN	P34949	MPI_HUMAN	MPI	423	33	Homo sapiens OX=9606	1:Experimental evidence at protein level	Mannose-6-phosphate isomerase	1	0.999	10	78	78	78	23	23	23	854462	854462	854462	19	19	19	847818	847818	847818	18	18	18	852808	852808	852808	18	18	18	837696	837696	837696
891	a	sp|P35052|GPC1_HUMAN	P35052	GPC1_HUMAN	GPC1	558	37	Homo sapiens OX=9606	1:Experimental evidence at protein level	Glypican-1	1	0.999	15	64	64	64	14	14	14	413604	413604	413604	16	16	16	411504	411504	411504	20	20	20	395333	395333	395333	14	14	14	403687	403687	403687
892	a	sp|P35221|CTNA1_HUMAN	P35221	CTNA1_HUMAN	CTNNA1	906	55	Homo sapiens OX=9606	1:Experimental evidence at protein level	Catenin alpha-1	1	0.999	37	147	107	147	37	29	37	885805	885805	885805	41	32	41	827888	827888	827888	36	23	36	873039	873039	873039	33	23	33	899258	899258	899258
893	a	sp|P35232|PHB_HUMAN	P35232	PHB_HUMAN	PHB	272	59	Homo sapiens OX=9606	1:Experimental evidence at protein level	Prohibitin	1	0.999	13	172	172	172	49	49	49	5059843	5059843	5059843	45	45	45	5078015	5078015	5078015	41	41	41	4358299	4358299	4358299	37	37	37	5106829	5106829	5106829
894	a	sp|P35237|SPB6_HUMAN	P35237	SPB6_HUMAN	SERPINB6	376	65	Homo sapiens OX=9606	1:Experimental evidence at protein level	Serpin B6	1	0.999	17	201	201	201	55	55	55	3.33411e+06	3.33411e+06	3.33411e+06	49	49	49	3073658	3073658	3073658	52	52	52	3.37213e+06	3.37213e+06	3.37213e+06	45	45	45	3395685	3395685	3395685
895	a	sp|P35244|RFA3_HUMAN	P35244	RFA3_HUMAN	RPA3	121	45	Homo sapiens OX=9606	1:Experimental evidence at protein level	Replication protein A 14 kDa subunit	1	0.999	4	42	42	42	11	11	11	1.66854e+06	1.66854e+06	1.66854e+06	10	10	10	1.74936e+06	1.74936e+06	1.74936e+06	11	11	11	1681416	1681416	1681416	10	10	10	1834450	1834450	1834450
896	a	sp|P35249|RFC4_HUMAN	P35249	RFC4_HUMAN	RFC4	363	33	Homo sapiens OX=9606	1:Experimental evidence at protein level	Replication factor C subunit 4	1	0.999	8	71	71	71	20	20	20	954463	954463	954463	13	13	13	1.13597e+06	1.13597e+06	1.13597e+06	18	18	18	1.1332e+06	1.1332e+06	1.1332e+06	20	20	20	1.10355e+06	1.10355e+06	1.10355e+06
897	a	sp|P35251|RFC1_HUMAN	P35251	RFC1_HUMAN	RFC1	1148	26	Homo sapiens OX=9606	1:Experimental evidence at protein level	Replication factor C subunit 1	1	0.999	24	84	84	84	19	19	19	487372	487372	487372	21	21	21	500786	500786	500786	22	22	22	507054	507054	507054	22	22	22	530384	530384	530384
898	a	sp|P35268|RL22_HUMAN	P35268	RL22_HUMAN	RPL22	128	39	Homo sapiens OX=9606	1:Experimental evidence at protein level	60S ribosomal protein L22	1	0.999	3	75	75	75	16	16	16	2.78005e+06	2.78005e+06	2.78005e+06	17	17	17	3.48639e+06	3.48639e+06	3.48639e+06	24	24	24	2.78827e+06	2.78827e+06	2.78827e+06	18	18	18	2.14102e+06	2.14102e+06	2.14102e+06
899	a	sp|P35269|T2FA_HUMAN	P35269	T2FA_HUMAN	GTF2F1	517	20	Homo sapiens OX=9606	1:Experimental evidence at protein level	General transcription factor IIF subunit 1	1	0.999	8	51	51	51	12	12	12	1.10387e+06	1.10387e+06	1.10387e+06	13	13	13	1089015	1089015	1089015	12	12	12	1.08535e+06	1.08535e+06	1.08535e+06	14	14	14	1146500	1146500	1146500
900	a	sp|P35270|SPRE_HUMAN	P35270	SPRE_HUMAN	SPR	261	48	Homo sapiens OX=9606	1:Experimental evidence at protein level	Sepiapterin reductase	1	0.999	9	126	124	126	31	31	31	2253928	2253928	2253928	29	29	29	2.45299e+06	2.45299e+06	2.45299e+06	33	32	33	2.43661e+06	2.43661e+06	2.43661e+06	33	32	33	2209825	2209825	2209825
901	a	sp|P35354|PGH2_HUMAN	P35354	PGH2_HUMAN	PTGS2	604	27	Homo sapiens OX=9606	1:Experimental evidence at protein level	Prostaglandin G/H synthase 2	1	0.999	10	46	46	46	13	13	13	260356	260356	260356	8	8	8	364673	364673	364673	13	13	13	322314	322314	322314	12	12	12	141753	141753	141753
902	a	sp|P35573|GDE_HUMAN	P35573	GDE_HUMAN	AGL	1532	31	Homo sapiens OX=9606	1:Experimental evidence at protein level	Glycogen debranching enzyme	1	0.999	33	175	175	175	44	44	44	495654	495654	495654	43	43	43	517220	517220	517220	44	44	44	550810	550810	550810	44	44	44	512754	512754	512754
903	a	sp|P35610|SOAT1_HUMAN	P35610	SOAT1_HUMAN	SOAT1	550	23	Homo sapiens OX=9606	1:Experimental evidence at protein level	Sterol O-acyltransferase 1	1	0.999	12	97	97	97	21	21	21	1.59583e+06	1.59583e+06	1.59583e+06	31	31	31	1.83062e+06	1.83062e+06	1.83062e+06	25	25	25	1.93623e+06	1.93623e+06	1.93623e+06	20	20	20	1.39291e+06	1.39291e+06	1.39291e+06
904	a	sp|P35611|ADDA_HUMAN	P35611	ADDA_HUMAN	ADD1	737	30	Homo sapiens OX=9606	1:Experimental evidence at protein level	Alpha-adducin	1	0.999	13	43	43	43	10	10	10	277947	277947	277947	16	16	16	285272	285272	285272	10	10	10	274418	274418	274418	7	7	7	215831	215831	215831
905	a	sp|P35613|BASI_HUMAN	P35613	BASI_HUMAN	BSG	385	31	Homo sapiens OX=9606	1:Experimental evidence at protein level	Basigin	1	0.999	9	105	105	105	32	32	32	6824275	6824275	6824275	25	25	25	2.76714e+06	2.76714e+06	2.76714e+06	25	25	25	2516179	2516179	2516179	23	23	23	3.13774e+06	3.13774e+06	3.13774e+06
906	a	sp|P35637|FUS_HUMAN	P35637	FUS_HUMAN	FUS	526	18	Homo sapiens OX=9606	1:Experimental evidence at protein level	RNA-binding protein FUS	1	0.999	8	118	100	118	31	29	31	3.75321e+06	3.2983e+06	3.75321e+06	26	22	26	4.67393e+06	3.10314e+06	4.67393e+06	28	22	28	4.92026e+06	3.31538e+06	4.92026e+06	33	27	33	3.49423e+06	2.84492e+06	3.49423e+06
907	a	sp|P35658|NU214_HUMAN	P35658	NU214_HUMAN	NUP214	2090	27	Homo sapiens OX=9606	1:Experimental evidence at protein level	Nuclear pore complex protein Nup214	1	0.999	36	173	173	173	46	46	46	588952	588952	588952	41	41	41	565205	565205	565205	41	41	41	530642	530642	530642	45	45	45	523264	523264	523264
908	a	sp|P35754|GLRX1_HUMAN	P35754	GLRX1_HUMAN	GLRX	106	37	Homo sapiens OX=9606	1:Experimental evidence at protein level	Glutaredoxin-1	1	0.999	3	16	16	16	3	3	3	343426	343426	343426	5	5	5	387917	387917	387917	5	5	5	412179	412179	412179	3	3	3	390374	390374	390374
909	a	sp|P35790|CHKA_HUMAN	P35790	CHKA_HUMAN	CHKA	457	30	Homo sapiens OX=9606	1:Experimental evidence at protein level	Choline kinase alpha	1	0.999	7	28	28	28	6	6	6	240232	240232	240232	9	9	9	244265	244265	244265	6	6	6	137293	137293	137293	7	7	7	238771	238771	238771
910	a	sp|P35813|PPM1A_HUMAN	P35813	PPM1A_HUMAN	PPM1A	382	15	Homo sapiens OX=9606	1:Experimental evidence at protein level	Protein phosphatase 1A	1	0.999	4	25	25	25	6	6	6	277376	277376	277376	7	7	7	278752	278752	278752	7	7	7	282755	282755	282755	5	5	5	258107	258107	258107
911	a	sp|P35869|AHR_HUMAN	P35869	AHR_HUMAN	AHR	848	3	Homo sapiens OX=9606	1:Experimental evidence at protein level	Aryl hydrocarbon receptor	1	0.999	3	4	4	4	0	0	0				2	2	2	48349.5	48349.5	48349.5	2	2	2	47813.6	47813.6	47813.6	0	0	0
912	a	sp|P35914|HMGCL_HUMAN	P35914	HMGCL_HUMAN	HMGCL	325	23	Homo sapiens OX=9606	1:Experimental evidence at protein level	Hydroxymethylglutaryl-CoA lyase, mitochondrial	1	0.999	6	21	21	21	6	6	6	241135	241135	241135	6	6	6	241488	241488	241488	4	4	4	239949	239949	239949	5	5	5	257634	257634	257634
913	a	sp|P35998|PRS7_HUMAN	P35998	PRS7_HUMAN	PSMC2	433	60	Homo sapiens OX=9606	1:Experimental evidence at protein level	26S proteasome regulatory subunit 7	1	0.999	23	217	217	217	58	58	58	2.69366e+06	2.69366e+06	2.69366e+06	49	49	49	2.63141e+06	2.63141e+06	2.63141e+06	54	54	54	2705459	2705459	2705459	56	56	56	2572246	2572246	2572246
914	a	sp|P36405|ARL3_HUMAN	P36405	ARL3_HUMAN	ARL3	182	58	Homo sapiens OX=9606	1:Experimental evidence at protein level	ADP-ribosylation factor-like protein 3	1	0.999	9	59	51	59	15	13	15	962096	818676	962096	19	17	19	947486	850616	947486	13	11	13	891325	729706	891325	12	10	12	884114	719761	884114
915	a	sp|P36507|MP2K2_HUMAN	P36507	MP2K2_HUMAN	MAP2K2	400	40	Homo sapiens OX=9606	1:Experimental evidence at protein level	Dual specificity mitogen-activated protein kinase kinase 2	1	0.999	13	107	69	107	28	16	28	892799	772547	892799	23	15	23	879967	832925	879967	30	21	30	905564	871187	905564	26	17	26	934084	895321	934084
916	a	sp|P36542|ATPG_HUMAN	P36542	ATPG_HUMAN	ATP5F1C	298	24	Homo sapiens OX=9606	1:Experimental evidence at protein level	ATP synthase subunit gamma, mitochondrial	1	0.999	7	47	47	47	9	9	9	2452191	2452191	2452191	14	14	14	2.30331e+06	2.30331e+06	2.30331e+06	14	14	14	2491651	2491651	2491651	10	10	10	2.36759e+06	2.36759e+06	2.36759e+06
917	a	sp|P36551|HEM6_HUMAN	P36551	HEM6_HUMAN	CPOX	454	24	Homo sapiens OX=9606	1:Experimental evidence at protein level	Oxygen-dependent coproporphyrinogen-III oxidase, mitochondrial	1	0.999	8	34	34	34	9	9	9	335144	335144	335144	7	7	7	359685	359685	359685	7	7	7	347937	347937	347937	11	11	11	368524	368524	368524
918	a	sp|P36578|RL4_HUMAN	P36578	RL4_HUMAN	RPL4	427	40	Homo sapiens OX=9606	1:Experimental evidence at protein level	60S ribosomal protein L4	1	0.999	17	177	177	177	46	46	46	7011700	7011700	7011700	42	42	42	8766754	8766754	8766754	45	45	45	7552360	7552360	7552360	44	44	44	7907202	7907202	7907202
919	a	sp|P36639|8ODP_HUMAN	P36639	8ODP_HUMAN	NUDT1	197	28	Homo sapiens OX=9606	1:Experimental evidence at protein level	7,8-dihydro-8-oxoguanine triphosphatase	1	0.999	4	22	22	22	6	6	6	623452	623452	623452	4	4	4	674694	674694	674694	6	6	6	638942	638942	638942	6	6	6	681695	681695	681695
920	a	sp|P36871|PGM1_HUMAN	P36871	PGM1_HUMAN	PGM1	562	55	Homo sapiens OX=9606	1:Experimental evidence at protein level	Phosphoglucomutase-1	1	0.999	23	214	214	214	51	51	51	1.47377e+06	1.47377e+06	1.47377e+06	62	62	62	1.47242e+06	1.47242e+06	1.47242e+06	53	53	53	1502529	1502529	1502529	48	48	48	1.48431e+06	1.48431e+06	1.48431e+06
921	a	sp|P36897|TGFR1_HUMAN	P36897	TGFR1_HUMAN	TGFBR1	503	11	Homo sapiens OX=9606	1:Experimental evidence at protein level	TGF-beta receptor type-1	1	0.999	4	15	15	15	3	3	3	37564.1	37564.1	37564.1	3	3	3	49405.9	49405.9	49405.9	3	3	3	46179.4	46179.4	46179.4	6	6	6	47266.2	47266.2	47266.2
922	a	sp|P36915|GNL1_HUMAN	P36915	GNL1_HUMAN	GNL1	607	27	Homo sapiens OX=9606	1:Experimental evidence at protein level	Guanine nucleotide-binding protein-like 1	1	0.999	13	88	88	88	19	19	19	481041	481041	481041	27	27	27	937491	937491	937491	22	22	22	376752	376752	376752	20	20	20	951265	951265	951265
923	a	sp|P36941|TNR3_HUMAN	P36941	TNR3_HUMAN	LTBR	435	22	Homo sapiens OX=9606	1:Experimental evidence at protein level	Tumor necrosis factor receptor superfamily member 3	1	0.999	5	7	7	7	3	3	3	25650.5	25650.5	25650.5	1	1	1				1	1	1				2	2	2	25060.5	25060.5	25060.5
924	a	sp|P36952|SPB5_HUMAN	P36952	SPB5_HUMAN	SERPINB5	375	70	Homo sapiens OX=9606	1:Experimental evidence at protein level	Serpin B5	1	0.999	20	163	157	163	43	42	43	1.69363e+06	1.69363e+06	1.69363e+06	40	39	40	1.87895e+06	1.87895e+06	1.87895e+06	40	38	40	1.76273e+06	1.76273e+06	1.76273e+06	40	38	40	1.78822e+06	1.78822e+06	1.78822e+06
925	a	sp|P36954|RPB9_HUMAN	P36954	RPB9_HUMAN	POLR2I	125	59	Homo sapiens OX=9606	1:Experimental evidence at protein level	DNA-directed RNA polymerase II subunit RPB9	1	0.999	5	25	25	25	8	8	8	218932	218932	218932	7	7	7	260869	260869	260869	4	4	4	247067	247067	247067	6	6	6	273805	273805	273805
926	a	sp|P36956|SRBP1_HUMAN	P36956	SRBP1_HUMAN	SREBF1	1147	5	Homo sapiens OX=9606	1:Experimental evidence at protein level	Sterol regulatory element-binding protein 1	1	0.999	4	11	11	11	1	1	1				1	1	1				4	4	4				5	5	5
927	a	sp|P36957|ODO2_HUMAN	P36957	ODO2_HUMAN	DLST	453	33	Homo sapiens OX=9606	1:Experimental evidence at protein level	Dihydrolipoyllysine-residue succinyltransferase component of 2-oxoglutarate dehydrogenase complex, mitochondrial	1	0.999	12	86	86	86	27	27	27	1.42911e+06	1.42911e+06	1.42911e+06	24	24	24	1.69244e+06	1.69244e+06	1.69244e+06	18	18	18	1785573	1785573	1785573	17	17	17	1430151	1430151	1430151
928	a	sp|P36969|GPX4_HUMAN	P36969	GPX4_HUMAN	GPX4	197	35	Homo sapiens OX=9606	1:Experimental evidence at protein level	Phospholipid hydroperoxide glutathione peroxidase	1	0.999	6	20	20	20	8	8	8	237343	237343	237343	3	3	3	164330	164330	164330	4	4	4	183629	183629	183629	5	5	5	246308	246308	246308
929	a	sp|P37108|SRP14_HUMAN	P37108	SRP14_HUMAN	SRP14	136	67	Homo sapiens OX=9606	1:Experimental evidence at protein level	Signal recognition particle 14 kDa protein	1	0.999	9	88	88	88	22	22	22	4.5126e+06	4.5126e+06	4.5126e+06	24	24	24	4.2015e+06	4.2015e+06	4.2015e+06	25	25	25	4.68105e+06	4.68105e+06	4.68105e+06	17	17	17	4.45439e+06	4.45439e+06	4.45439e+06
930	a	sp|P37198|NUP62_HUMAN	P37198	NUP62_HUMAN	NUP62	522	30	Homo sapiens OX=9606	1:Experimental evidence at protein level	Nuclear pore glycoprotein p62	1	0.999	13	86	86	86	23	23	23	938837	938837	938837	20	20	20	1094907	1094907	1094907	21	21	21	834555	834555	834555	22	22	22	851448	851448	851448
931	a	sp|P37268|FDFT_HUMAN	P37268	FDFT_HUMAN	FDFT1	417	41	Homo sapiens OX=9606	1:Experimental evidence at protein level	Squalene synthase	1	0.999	14	54	54	54	11	11	11	578324	578324	578324	14	14	14	582547	582547	582547	12	12	12	572910	572910	572910	17	17	17	590392	590392	590392
932	a	sp|P37275|ZEB1_HUMAN	P37275	ZEB1_HUMAN	ZEB1	1124	4	Homo sapiens OX=9606	1:Experimental evidence at protein level	Zinc finger E-box-binding homeobox 1	1	0.9985	3	5	5	5	2	2	2	38676.3	38676.3	38676.3	2	2	2	347175	347175	347175	1	1	1				0	0	0
933	a	sp|P37837|TALDO_HUMAN	P37837	TALDO_HUMAN	TALDO1	337	41	Homo sapiens OX=9606	1:Experimental evidence at protein level	Transaldolase	1	0.999	14	130	130	130	31	31	31	4455762	4455762	4455762	31	31	31	4379786	4379786	4379786	37	37	37	4.36169e+06	4.36169e+06	4.36169e+06	31	31	31	4.03893e+06	4.03893e+06	4.03893e+06
934	a	sp|P38117|ETFB_HUMAN	P38117	ETFB_HUMAN	ETFB	255	50	Homo sapiens OX=9606	1:Experimental evidence at protein level	Electron transfer flavoprotein subunit beta	1	0.999	12	105	105	105	24	24	24	1.85127e+06	1.85127e+06	1.85127e+06	26	26	26	1.83174e+06	1.83174e+06	1.83174e+06	27	27	27	1.95987e+06	1.95987e+06	1.95987e+06	28	28	28	1.87842e+06	1.87842e+06	1.87842e+06
935	a	sp|P38432|COIL_HUMAN	P38432	COIL_HUMAN	COIL	576	23	Homo sapiens OX=9606	1:Experimental evidence at protein level	Coilin	1	0.999	9	44	44	44	9	9	9	547372	547372	547372	7	7	7	694261	694261	694261	13	13	13	548381	548381	548381	15	15	15	557374	557374	557374
936	a	sp|P38435|VKGC_HUMAN	P38435	VKGC_HUMAN	GGCX	758	17	Homo sapiens OX=9606	1:Experimental evidence at protein level	Vitamin K-dependent gamma-carboxylase	1	0.999	12	25	25	25	4	4	4	270438	270438	270438	7	7	7	316148	316148	316148	8	8	8	358326	358326	358326	6	6	6	394585	394585	394585
937	a	sp|P38571|LICH_HUMAN	P38571	LICH_HUMAN	LIPA	399	11	Homo sapiens OX=9606	1:Experimental evidence at protein level	Lysosomal acid lipase/cholesteryl ester hydrolase	1	0.999	3	6	6	6	2	2	2	86022	86022	86022	1	1	1	84828.6	84828.6	84828.6	2	2	2	78926	78926	78926	1	1	1	79399.9	79399.9	79399.9
938	a	sp|P38919|IF4A3_HUMAN	P38919	IF4A3_HUMAN	EIF4A3	411	65	Homo sapiens OX=9606	1:Experimental evidence at protein level	Eukaryotic initiation factor 4A-III	1	0.999	22	300	265	265	71	61	61	4096538	4.05979e+06	4.05979e+06	74	65	65	3.96261e+06	3494812	3494812	79	71	71	4229169	3766016	3766016	76	68	68	4.24704e+06	4.21125e+06	4.21125e+06
939	a	sp|P38935|SMBP2_HUMAN	P38935	SMBP2_HUMAN	IGHMBP2	993	13	Homo sapiens OX=9606	1:Experimental evidence at protein level	DNA-binding protein SMUBP-2	1	0.999	10	29	29	29	7	7	7	199645	199645	199645	8	8	8	182468	182468	182468	8	8	8	184782	184782	184782	6	6	6	137162	137162	137162
940	a	sp|P39019|RS19_HUMAN	P39019	RS19_HUMAN	RPS19	145	57	Homo sapiens OX=9606	1:Experimental evidence at protein level	40S ribosomal protein S19	1	0.999	9	85	85	85	20	20	20	6.19647e+06	6.19647e+06	6.19647e+06	24	24	24	5.05959e+06	5.05959e+06	5.05959e+06	20	20	20	4.98827e+06	4.98827e+06	4.98827e+06	21	21	21	4.13792e+06	4.13792e+06	4.13792e+06
941	a	sp|P39210|MPV17_HUMAN	P39210	MPV17_HUMAN	MPV17	176	29	Homo sapiens OX=9606	1:Experimental evidence at protein level	Protein Mpv17	1	0.999	3	17	17	17	6	6	6	73420.3	73420.3	73420.3	6	6	6	73880.7	73880.7	73880.7	3	3	3	67174.5	67174.5	67174.5	2	2	2	61015.2	61015.2	61015.2
942	a	sp|P39656|OST48_HUMAN	P39656	OST48_HUMAN	DDOST	456	45	Homo sapiens OX=9606	1:Experimental evidence at protein level	Dolichyl-diphosphooligosaccharide--protein glycosyltransferase 48 kDa subunit	1	0.999	14	77	77	77	18	18	18	1.37065e+06	1.37065e+06	1.37065e+06	20	20	20	1.37891e+06	1.37891e+06	1.37891e+06	19	19	19	1.36739e+06	1.36739e+06	1.36739e+06	20	20	20	1.29328e+06	1.29328e+06	1.29328e+06
943	a	sp|P39748|FEN1_HUMAN	P39748	FEN1_HUMAN	FEN1	380	46	Homo sapiens OX=9606	1:Experimental evidence at protein level	Flap endonuclease 1	1	0.999	13	206	202	206	61	61	61	2.61013e+06	2.61013e+06	2.61013e+06	54	52	54	2.87137e+06	2.87137e+06	2.87137e+06	46	45	46	2.71632e+06	2.71632e+06	2.71632e+06	45	44	45	2.89143e+06	2.89143e+06	2.89143e+06
944	a	sp|P40123|CAP2_HUMAN	P40123	CAP2_HUMAN	CAP2	477	7	Homo sapiens OX=9606	1:Experimental evidence at protein level	Adenylyl cyclase-associated protein 2	1	0.999	4	9	5	5	4	3	3	371482	30273	30273	1	0	0	220807			2	1	1	223607	32181.9	32181.9	2	1	1	333059	31439.4	31439.4
945	a	sp|P40222|TXLNA_HUMAN	P40222	TXLNA_HUMAN	TXLNA	546	40	Homo sapiens OX=9606	1:Experimental evidence at protein level	Alpha-taxilin	1	0.999	16	110	110	110	32	32	32	1279255	1279255	1279255	24	24	24	1.19739e+06	1.19739e+06	1.19739e+06	29	29	29	1.18891e+06	1.18891e+06	1.18891e+06	25	25	25	1.29281e+06	1.29281e+06	1.29281e+06
946	a	sp|P40227|TCPZ_HUMAN	P40227	TCPZ_HUMAN	CCT6A	531	56	Homo sapiens OX=9606	1:Experimental evidence at protein level	T-complex protein 1 subunit zeta	1	0.999	26	366	314	366	97	84	97	6.39652e+06	6.39652e+06	6.39652e+06	89	77	89	6.75726e+06	6.75726e+06	6.75726e+06	99	84	99	6350040	6350040	6350040	81	69	81	6091163	6091163	6091163
947	a	sp|P40261|NNMT_HUMAN	P40261	NNMT_HUMAN	NNMT	264	49	Homo sapiens OX=9606	1:Experimental evidence at protein level	Nicotinamide N-methyltransferase	1	0.999	10	114	114	114	32	32	32	1.65615e+06	1.65615e+06	1.65615e+06	24	24	24	1.65202e+06	1.65202e+06	1.65202e+06	33	33	33	1.58398e+06	1.58398e+06	1.58398e+06	25	25	25	1.91641e+06	1.91641e+06	1.91641e+06
948	a	sp|P40337|VHL_HUMAN	P40337	VHL_HUMAN	VHL	213	23	Homo sapiens OX=9606	1:Experimental evidence at protein level	von Hippel-Lindau disease tumor suppressor	1	0.999	3	15	15	15	4	4	4	110380	110380	110380	4	4	4	141879	141879	141879	3	3	3	110717	110717	110717	4	4	4	120884	120884	120884
949	a	sp|P40616|ARL1_HUMAN	P40616	ARL1_HUMAN	ARL1	181	47	Homo sapiens OX=9606	1:Experimental evidence at protein level	ADP-ribosylation factor-like protein 1	1	0.999	6	70	70	70	17	17	17	713171	713171	713171	15	15	15	932455	932455	932455	19	19	19	896402	896402	896402	19	19	19	780701	780701	780701
950	a	sp|P40692|MLH1_HUMAN	P40692	MLH1_HUMAN	MLH1	756	25	Homo sapiens OX=9606	1:Experimental evidence at protein level	DNA mismatch repair protein Mlh1	1	0.999	13	60	60	60	19	19	19	392001	392001	392001	15	15	15	429052	429052	429052	14	14	14	278443	278443	278443	12	12	12	174751	174751	174751
951	a	sp|P40763|STAT3_HUMAN	P40763	STAT3_HUMAN	STAT3	770	54	Homo sapiens OX=9606	1:Experimental evidence at protein level	Signal transducer and activator of transcription 3	1	0.999	29	285	280	285	71	69	71	1.08654e+06	1.08654e+06	1.08654e+06	69	68	69	1.01633e+06	1.01633e+06	1.01633e+06	68	67	68	1.09545e+06	1.09545e+06	1.09545e+06	77	76	77	1.12734e+06	1.12734e+06	1.12734e+06
952	a	sp|P40818|UBP8_HUMAN	P40818	UBP8_HUMAN	USP8	1118	15	Homo sapiens OX=9606	1:Experimental evidence at protein level	Ubiquitin carboxyl-terminal hydrolase 8	1	0.999	14	42	42	42	11	11	11	252566	252566	252566	12	12	12	237898	237898	237898	11	11	11	219010	219010	219010	8	8	8	207375	207375	207375
953	a	sp|P40855|PEX19_HUMAN	P40855	PEX19_HUMAN	PEX19	299	53	Homo sapiens OX=9606	1:Experimental evidence at protein level	Peroxisomal biogenesis factor 19	1	0.999	12	75	75	75	17	17	17	466150	466150	466150	25	25	25	526746	526746	526746	14	14	14	473857	473857	473857	19	19	19	543386	543386	543386
954	a	sp|P40926|MDHM_HUMAN	P40926	MDHM_HUMAN	MDH2	338	63	Homo sapiens OX=9606	1:Experimental evidence at protein level	Malate dehydrogenase, mitochondrial	1	0.999	18	290	290	290	77	77	77	11654754	11654754	11654754	68	68	68	11271839	11271839	11271839	72	72	72	12290770	12290770	12290770	73	73	73	11514769	11514769	11514769
955	a	sp|P40938|RFC3_HUMAN	P40938	RFC3_HUMAN	RFC3	356	56	Homo sapiens OX=9606	1:Experimental evidence at protein level	Replication factor C subunit 3	1	0.999	13	104	104	104	25	25	25	918300	918300	918300	27	27	27	1.13961e+06	1.13961e+06	1.13961e+06	28	28	28	1.09399e+06	1.09399e+06	1.09399e+06	24	24	24	1060555	1060555	1060555
956	a	sp|P40939|ECHA_HUMAN	P40939	ECHA_HUMAN	HADHA	763	57	Homo sapiens OX=9606	1:Experimental evidence at protein level	Trifunctional enzyme subunit alpha, mitochondrial	1	0.999	33	374	374	374	91	91	91	3.78044e+06	3.78044e+06	3.78044e+06	95	95	95	3.63682e+06	3.63682e+06	3.63682e+06	95	95	95	3863542	3863542	3863542	93	93	93	3817130	3817130	3817130
957	a	sp|P41214|EIF2D_HUMAN	P41214	EIF2D_HUMAN	EIF2D	584	61	Homo sapiens OX=9606	1:Experimental evidence at protein level	Eukaryotic translation initiation factor 2D	1	0.999	23	154	154	154	39	39	39	700999	700999	700999	41	41	41	737891	737891	737891	36	36	36	609732	609732	609732	38	38	38	626659	626659	626659
958	a	sp|P41223|BUD31_HUMAN	P41223	BUD31_HUMAN	BUD31	144	39	Homo sapiens OX=9606	1:Experimental evidence at protein level	Protein BUD31 homolog	1	0.999	5	60	60	60	13	13	13	1.61985e+06	1.61985e+06	1.61985e+06	14	14	14	1.55197e+06	1.55197e+06	1.55197e+06	16	16	16	1.64987e+06	1.64987e+06	1.64987e+06	17	17	17	1.59047e+06	1.59047e+06	1.59047e+06
959	a	sp|P41250|GARS_HUMAN	P41250	GARS_HUMAN	GARS	739	46	Homo sapiens OX=9606	1:Experimental evidence at protein level	Glycine--tRNA ligase	1	0.999	27	343	343	343	82	82	82	5391100	5391100	5391100	96	96	96	5.0488e+06	5.0488e+06	5.0488e+06	82	82	82	3.92385e+06	3.92385e+06	3.92385e+06	83	83	83	2525350	2525350	2525350
960	a	sp|P41440|S19A1_HUMAN	P41440	S19A1_HUMAN	SLC19A1	591	14	Homo sapiens OX=9606	1:Experimental evidence at protein level	Reduced folate transporter	1	0.999	5	19	19	19	6	6	6	117737	117737	117737	2	2	2	87761.5	87761.5	87761.5	5	5	5	160030	160030	160030	6	6	6	135966	135966	135966
961	a	sp|P41567|EIF1_HUMAN	P41567	EIF1_HUMAN	EIF1	113	74	Homo sapiens OX=9606	1:Experimental evidence at protein level	Eukaryotic translation initiation factor 1	1	0.999	5	72	26	72	20	5	20	2.74819e+06	1.74532e+06	2.74819e+06	16	6	16	2.69685e+06	1.75105e+06	2.69685e+06	18	8	18	2719774	1.77359e+06	2719774	18	7	18	2.76263e+06	1.73529e+06	2.76263e+06
962	a	sp|P41743|KPCI_HUMAN	P41743	KPCI_HUMAN	PRKCI	596	28	Homo sapiens OX=9606	1:Experimental evidence at protein level	Protein kinase C iota type	1	0.999	9	59	59	59	15	15	15	357779	357779	357779	17	17	17	386786	386786	386786	16	16	16	356881	356881	356881	11	11	11	365340	365340	365340
963	a	sp|P42025|ACTY_HUMAN	P42025	ACTY_HUMAN	ACTR1B	376	51	Homo sapiens OX=9606	1:Experimental evidence at protein level	Beta-centractin	1	0.999	12	77	36	36	16	6	6	625901	344408	344408	20	9	9	636910	364054	364054	19	9	9	603343	358491	358491	22	12	12	598970	323986	323986
964	a	sp|P42126|ECI1_HUMAN	P42126	ECI1_HUMAN	ECI1	302	23	Homo sapiens OX=9606	1:Experimental evidence at protein level	Enoyl-CoA delta isomerase 1, mitochondrial	1	0.999	5	41	41	41	9	9	9	919989	919989	919989	14	14	14	924263	924263	924263	7	7	7	831693	831693	831693	11	11	11	965988	965988	965988
965	a	sp|P42166|LAP2A_HUMAN	P42166	LAP2A_HUMAN	TMPO	694	54	Homo sapiens OX=9606	1:Experimental evidence at protein level	Lamina-associated polypeptide 2, isoform alpha	1	0.999	25	241	148	241	64	40	64	3.27343e+06	1291256	3.27343e+06	56	32	56	3.22826e+06	1396788	3.22826e+06	61	38	61	3.33421e+06	1.38675e+06	3.33421e+06	60	38	60	3.37938e+06	1.26918e+06	3.37938e+06
966	a	sp|P42167|LAP2B_HUMAN	P42167	LAP2B_HUMAN	TMPO	454	53	Homo sapiens OX=9606	1:Experimental evidence at protein level	Lamina-associated polypeptide 2, isoforms beta/gamma	1	0.999	17	191	98	98	48	24	24	3.27343e+06	1.46423e+06	1.46423e+06	49	25	25	3.22826e+06	1295304	1295304	48	25	25	3.33421e+06	1.37995e+06	1.37995e+06	46	24	24	3.37938e+06	1.49254e+06	1.49254e+06
967	a	sp|P42285|MTREX_HUMAN	P42285	MTREX_HUMAN	MTREX	1042	41	Homo sapiens OX=9606	1:Experimental evidence at protein level	Exosome RNA helicase MTR4	1	0.999	37	255	254	255	64	63	64	1.44627e+06	1.44627e+06	1.44627e+06	64	64	64	1.48812e+06	1.48812e+06	1.48812e+06	63	63	63	1.47587e+06	1.47587e+06	1.47587e+06	64	64	64	1.44808e+06	1.44808e+06	1.44808e+06
968	a	sp|P42345|MTOR_HUMAN	P42345	MTOR_HUMAN	MTOR	2549	26	Homo sapiens OX=9606	1:Experimental evidence at protein level	Serine/threonine-protein kinase mTOR	1	0.999	47	178	178	178	43	43	43	372657	372657	372657	47	47	47	352350	352350	352350	49	49	49	400541	400541	400541	39	39	39	374734	374734	374734
969	a	sp|P42566|EPS15_HUMAN	P42566	EPS15_HUMAN	EPS15	896	36	Homo sapiens OX=9606	1:Experimental evidence at protein level	Epidermal growth factor receptor substrate 15	1	0.999	21	83	83	83	21	21	21	324297	324297	324297	19	19	19	326598	326598	326598	18	18	18	372294	372294	372294	25	25	25	369690	369690	369690
970	a	sp|P42575|CASP2_HUMAN	P42575	CASP2_HUMAN	CASP2	452	17	Homo sapiens OX=9606	1:Experimental evidence at protein level	Caspase-2	1	0.999	5	17	17	17	6	6	6	331052	331052	331052	5	5	5	336233	336233	336233	3	3	3	243714	243714	243714	3	3	3	179015	179015	179015
971	a	sp|P42684|ABL2_HUMAN	P42684	ABL2_HUMAN	ABL2	1182	9	Homo sapiens OX=9606	1:Experimental evidence at protein level	Tyrosine-protein kinase ABL2	1	0.999	6	17	17	17	5	5	5	26144.3	26144.3	26144.3	3	3	3	68236.9	68236.9	68236.9	3	3	3	71962.9	71962.9	71962.9	6	6	6	73608.4	73608.4	73608.4
972	a	sp|P42694|HELZ_HUMAN	P42694	HELZ_HUMAN	HELZ	1942	8	Homo sapiens OX=9606	1:Experimental evidence at protein level	Probable helicase with zinc finger domain	1	0.999	11	34	34	34	5	5	5	131662	131662	131662	7	7	7	138807	138807	138807	13	13	13	135013	135013	135013	9	9	9	122328	122328	122328
973	a	sp|P42696|RBM34_HUMAN	P42696	RBM34_HUMAN	RBM34	430	31	Homo sapiens OX=9606	1:Experimental evidence at protein level	RNA-binding protein 34	1	0.999	11	47	47	47	11	11	11	510559	510559	510559	11	11	11	590089	590089	590089	12	12	12	459909	459909	459909	13	13	13	628231	628231	628231
974	a	sp|P42702|LIFR_HUMAN	P42702	LIFR_HUMAN	LIFR	1097	8	Homo sapiens OX=9606	1:Experimental evidence at protein level	Leukemia inhibitory factor receptor	1	0.999	7	12	12	12	4	4	4	43989	43989	43989	3	3	3	34014.6	34014.6	34014.6	2	2	2	44623.1	44623.1	44623.1	3	3	3	46743.7	46743.7	46743.7
975	a	sp|P42765|THIM_HUMAN	P42765	THIM_HUMAN	ACAA2	397	65	Homo sapiens OX=9606	1:Experimental evidence at protein level	3-ketoacyl-CoA thiolase, mitochondrial	1	0.999	15	258	258	258	62	62	62	1.87045e+06	1.87045e+06	1.87045e+06	68	68	68	1.81002e+06	1.81002e+06	1.81002e+06	63	63	63	1.8173e+06	1.8173e+06	1.8173e+06	65	65	65	1.77155e+06	1.77155e+06	1.77155e+06
976	a	sp|P42785|PCP_HUMAN	P42785	PCP_HUMAN	PRCP	496	17	Homo sapiens OX=9606	1:Experimental evidence at protein level	Lysosomal Pro-X carboxypeptidase	1	0.999	6	17	17	17	3	3	3	61590.8	61590.8	61590.8	4	4	4	201906	201906	201906	5	5	5	203293	203293	203293	5	5	5	200695	200695	200695
977	a	sp|P42858|HD_HUMAN	P42858	HD_HUMAN	HTT	3142	9	Homo sapiens OX=9606	1:Experimental evidence at protein level	Huntingtin	1	0.999	18	59	59	59	13	13	13	212702	212702	212702	16	16	16	199574	199574	199574	17	17	17	190419	190419	190419	13	13	13	211243	211243	211243
978	a	sp|P42892|ECE1_HUMAN	P42892	ECE1_HUMAN	ECE1	770	24	Homo sapiens OX=9606	1:Experimental evidence at protein level	Endothelin-converting enzyme 1	1	0.999	11	51	51	51	14	14	14	450577	450577	450577	12	12	12	435284	435284	435284	14	14	14	431913	431913	431913	11	11	11	436432	436432	436432
979	a	sp|P43003|EAA1_HUMAN	P43003	EAA1_HUMAN	SLC1A3	542	7	Homo sapiens OX=9606	1:Experimental evidence at protein level	Excitatory amino acid transporter 1	1	0.999	3	12	6	12	3	1	3	139148	104085	139148	3	2	3	145248	104125	145248	4	2	4	148282	104290	148282	2	1	2	142410	96630.1	142410
980	a	sp|P43034|LIS1_HUMAN	P43034	LIS1_HUMAN	PAFAH1B1	410	55	Homo sapiens OX=9606	1:Experimental evidence at protein level	Platelet-activating factor acetylhydrolase IB subunit alpha	1	0.999	20	103	96	97	25	22	22	1.20341e+06	1.20341e+06	1.20341e+06	27	26	26	1166038	1166038	1166038	23	22	22	1201170	1201170	1201170	28	26	27	1.13924e+06	1.13924e+06	1.13924e+06
981	a	sp|P43121|MUC18_HUMAN	P43121	MUC18_HUMAN	MCAM	646	41	Homo sapiens OX=9606	1:Experimental evidence at protein level	Cell surface glycoprotein MUC18	1	0.999	20	162	162	162	39	39	39	2.21637e+06	2.21637e+06	2.21637e+06	41	41	41	2.04516e+06	2.04516e+06	2.04516e+06	39	39	39	2.07152e+06	2.07152e+06	2.07152e+06	43	43	43	1.97265e+06	1.97265e+06	1.97265e+06
982	a	sp|P43246|MSH2_HUMAN	P43246	MSH2_HUMAN	MSH2	934	37	Homo sapiens OX=9606	1:Experimental evidence at protein level	DNA mismatch repair protein Msh2	1	0.999	27	144	144	144	33	33	33	1313212	1313212	1313212	40	40	40	1.37792e+06	1.37792e+06	1.37792e+06	38	38	38	1.38435e+06	1.38435e+06	1.38435e+06	33	33	33	1310088	1310088	1310088
983	a	sp|P43307|SSRA_HUMAN	P43307	SSRA_HUMAN	SSR1	286	29	Homo sapiens OX=9606	1:Experimental evidence at protein level	Translocon-associated protein subunit alpha	1	0.999	5	109	109	109	32	32	32	1.31527e+06	1.31527e+06	1.31527e+06	27	27	27	1.36924e+06	1.36924e+06	1.36924e+06	28	28	28	1.30076e+06	1.30076e+06	1.30076e+06	22	22	22	1.30484e+06	1.30484e+06	1.30484e+06
984	a	sp|P43487|RANG_HUMAN	P43487	RANG_HUMAN	RANBP1	201	47	Homo sapiens OX=9606	1:Experimental evidence at protein level	Ran-specific GTPase-activating protein	1	0.999	6	72	68	72	22	21	22	3888273	3888273	3888273	17	16	17	3.43645e+06	3.43645e+06	3.43645e+06	16	15	16	3.83231e+06	3.83231e+06	3.83231e+06	17	16	17	3.60084e+06	3.60084e+06	3.60084e+06
985	a	sp|P43490|NAMPT_HUMAN	P43490	NAMPT_HUMAN	NAMPT	491	69	Homo sapiens OX=9606	1:Experimental evidence at protein level	Nicotinamide phosphoribosyltransferase	1	0.999	27	250	250	250	56	56	56	3413440	3413440	3413440	64	64	64	3.49283e+06	3.49283e+06	3.49283e+06	68	68	68	3.57407e+06	3.57407e+06	3.57407e+06	62	62	62	3.28727e+06	3.28727e+06	3.28727e+06
986	a	sp|P43897|EFTS_HUMAN	P43897	EFTS_HUMAN	TSFM	325	59	Homo sapiens OX=9606	1:Experimental evidence at protein level	Elongation factor Ts, mitochondrial	1	0.999	13	88	88	88	19	19	19	1249219	1249219	1249219	22	22	22	1.33884e+06	1.33884e+06	1.33884e+06	22	22	22	1.33102e+06	1.33102e+06	1.33102e+06	25	25	25	1.31613e+06	1.31613e+06	1.31613e+06
987	a	sp|P45880|VDAC2_HUMAN	P45880	VDAC2_HUMAN	VDAC2	294	55	Homo sapiens OX=9606	1:Experimental evidence at protein level	Voltage-dependent anion-selective channel protein 2	1	0.999	12	126	126	126	32	32	32	3599592	3599592	3599592	32	32	32	3.66803e+06	3.66803e+06	3.66803e+06	28	28	28	3822042	3822042	3822042	34	34	34	3.62568e+06	3.62568e+06	3.62568e+06
988	a	sp|P45973|CBX5_HUMAN	P45973	CBX5_HUMAN	CBX5	191	56	Homo sapiens OX=9606	1:Experimental evidence at protein level	Chromobox protein homolog 5	1	0.999	10	99	84	84	25	20	20	1.65305e+06	1.65305e+06	1.65305e+06	25	21	21	1.52212e+06	1.52212e+06	1.52212e+06	23	21	21	1.47284e+06	1.47284e+06	1.47284e+06	26	22	22	1.6992e+06	1.6992e+06	1.6992e+06
989	a	sp|P45974|UBP5_HUMAN	P45974	UBP5_HUMAN	USP5	858	42	Homo sapiens OX=9606	1:Experimental evidence at protein level	Ubiquitin carboxyl-terminal hydrolase 5	1	0.999	27	203	189	203	55	50	55	2.0645e+06	2.0645e+06	2.0645e+06	52	48	52	2.10811e+06	2.10811e+06	2.10811e+06	53	50	53	2114659	2114659	2114659	43	41	43	2118468	2118468	2118468
990	a	sp|P45985|MP2K4_HUMAN	P45985	MP2K4_HUMAN	MAP2K4	399	19	Homo sapiens OX=9606	1:Experimental evidence at protein level	Dual specificity mitogen-activated protein kinase kinase 4	1	0.999	6	23	23	23	8	8	8	574199	574199	574199	6	6	6	630748	630748	630748	4	4	4	556328	556328	556328	5	5	5	162459	162459	162459
991	a	sp|P46013|KI67_HUMAN	P46013	KI67_HUMAN	MKI67	3256	41	Homo sapiens OX=9606	1:Experimental evidence at protein level	Proliferation marker protein Ki-67	1	0.999	95	479	479	479	117	117	117	1.13781e+06	1.13781e+06	1.13781e+06	125	125	125	1.06098e+06	1.06098e+06	1.06098e+06	115	115	115	1.00161e+06	1.00161e+06	1.00161e+06	122	122	122	641261	641261	641261
992	a	sp|P46019|KPB2_HUMAN	P46019	KPB2_HUMAN	PHKA2	1235	16	Homo sapiens OX=9606	1:Experimental evidence at protein level	Phosphorylase b kinase regulatory subunit alpha, liver isoform	1	0.999	12	39	36	39	8	8	8	140388	140388	140388	6	5	6	156871	156871	156871	16	15	16	151240	151240	151240	9	8	9	51929.9	51929.9	51929.9
993	a	sp|P46020|KPB1_HUMAN	P46020	KPB1_HUMAN	PHKA1	1223	6	Homo sapiens OX=9606	1:Experimental evidence at protein level	Phosphorylase b kinase regulatory subunit alpha, skeletal muscle isoform	1	0.999	7	16	13	13	1	1	1	43910.8	43910.8	43910.8	4	3	3	79298.8	79298.8	79298.8	4	3	3	91428.8	91428.8	91428.8	7	6	6	94072.3	94072.3	94072.3
994	a	sp|P46060|RAGP1_HUMAN	P46060	RAGP1_HUMAN	RANGAP1	587	50	Homo sapiens OX=9606	1:Experimental evidence at protein level	Ran GTPase-activating protein 1	1	0.999	20	193	193	193	45	45	45	1.48549e+06	1.48549e+06	1.48549e+06	54	54	54	1.49521e+06	1.49521e+06	1.49521e+06	47	47	47	1.5101e+06	1.5101e+06	1.5101e+06	47	47	47	1382215	1382215	1382215
995	a	sp|P46063|RECQ1_HUMAN	P46063	RECQ1_HUMAN	RECQL	649	48	Homo sapiens OX=9606	1:Experimental evidence at protein level	ATP-dependent DNA helicase Q1	1	0.999	23	121	121	121	32	32	32	511822	511822	511822	28	28	28	452158	452158	452158	32	32	32	422285	422285	422285	29	29	29	418036	418036	418036
996	a	sp|P46087|NOP2_HUMAN	P46087	NOP2_HUMAN	NOP2	812	37	Homo sapiens OX=9606	1:Experimental evidence at protein level	Probable 28S rRNA (cytosine(4447)-C(5))-methyltransferase	1	0.999	22	130	130	130	29	29	29	2.33252e+06	2.33252e+06	2.33252e+06	36	36	36	2.32125e+06	2.32125e+06	2.32125e+06	34	34	34	2.38717e+06	2.38717e+06	2.38717e+06	31	31	31	2304478	2304478	2304478
997	a	sp|P46100|ATRX_HUMAN	P46100	ATRX_HUMAN	ATRX	2492	8	Homo sapiens OX=9606	1:Experimental evidence at protein level	Transcriptional regulator ATRX	1	0.999	16	28	28	28	8	8	8	103266	103266	103266	6	6	6	97672.4	97672.4	97672.4	8	8	8	69530.6	69530.6	69530.6	6	6	6	100840	100840	100840
998	a	sp|P46108|CRK_HUMAN	P46108	CRK_HUMAN	CRK	304	38	Homo sapiens OX=9606	1:Experimental evidence at protein level	Adapter molecule crk	1	0.999	8	49	49	49	12	12	12	897992	897992	897992	14	14	14	874523	874523	874523	12	12	12	858067	858067	858067	11	11	11	885831	885831	885831
999	a	sp|P46109|CRKL_HUMAN	P46109	CRKL_HUMAN	CRKL	303	38	Homo sapiens OX=9606	1:Experimental evidence at protein level	Crk-like protein	1	0.999	7	60	60	60	18	18	18	849527	849527	849527	14	14	14	883491	883491	883491	11	11	11	867732	867732	867732	17	17	17	815634	815634	815634
1000	a	sp|P46199|IF2M_HUMAN	P46199	IF2M_HUMAN	MTIF2	727	11	Homo sapiens OX=9606	1:Experimental evidence at protein level	Translation initiation factor IF-2, mitochondrial	1	0.999	8	21	21	21	5	5	5	220364	220364	220364	5	5	5	203764	203764	203764	6	6	6	173591	173591	173591	5	5	5	176106	176106	176106
1001	a	sp|P46379|BAG6_HUMAN	P46379	BAG6_HUMAN	BAG6	1132	33	Homo sapiens OX=9606	1:Experimental evidence at protein level	Large proline-rich protein BAG6	1	0.999	22	158	158	158	38	38	38	987995	987995	987995	39	39	39	995386	995386	995386	39	39	39	1.02752e+06	1.02752e+06	1.02752e+06	42	42	42	994935	994935	994935
1002	a	sp|P46734|MP2K3_HUMAN	P46734	MP2K3_HUMAN	MAP2K3	347	46	Homo sapiens OX=9606	1:Experimental evidence at protein level	Dual specificity mitogen-activated protein kinase kinase 3	1	0.999	13	67	55	67	13	11	13	421490	421490	421490	18	15	18	365134	365134	365134	21	16	21	375137	375137	375137	15	13	15	387033	387033	387033
1003	a	sp|P46736|BRCC3_HUMAN	P46736	BRCC3_HUMAN	BRCC3	316	27	Homo sapiens OX=9606	1:Experimental evidence at protein level	Lys-63-specific deubiquitinase BRCC36	1	0.999	7	40	40	40	10	10	10	371276	371276	371276	11	11	11	419244	419244	419244	9	9	9	374441	374441	374441	10	10	10	407052	407052	407052
1004	a	sp|P46776|RL27A_HUMAN	P46776	RL27A_HUMAN	RPL27A	148	34	Homo sapiens OX=9606	1:Experimental evidence at protein level	60S ribosomal protein L27a	1	0.999	5	64	64	64	13	13	13	5.68164e+06	5.68164e+06	5.68164e+06	20	20	20	5.62674e+06	5.62674e+06	5.62674e+06	17	17	17	6.24843e+06	6.24843e+06	6.24843e+06	14	14	14	6.09431e+06	6.09431e+06	6.09431e+06
1005	a	sp|P46777|RL5_HUMAN	P46777	RL5_HUMAN	RPL5	297	43	Homo sapiens OX=9606	1:Experimental evidence at protein level	60S ribosomal protein L5	1	0.999	13	313	313	313	79	79	79	8419016	8419016	8419016	75	75	75	7719171	7719171	7719171	78	78	78	7.96111e+06	7.96111e+06	7.96111e+06	81	81	81	8992985	8992985	8992985
1006	a	sp|P46778|RL21_HUMAN	P46778	RL21_HUMAN	RPL21	160	41	Homo sapiens OX=9606	1:Experimental evidence at protein level	60S ribosomal protein L21	1	0.999	8	86	86	86	24	24	24	5.79403e+06	5.79403e+06	5.79403e+06	20	20	20	6244762	6244762	6244762	20	20	20	5977583	5977583	5977583	22	22	22	6351316	6351316	6351316
1007	a	sp|P46779|RL28_HUMAN	P46779	RL28_HUMAN	RPL28	137	39	Homo sapiens OX=9606	1:Experimental evidence at protein level	60S ribosomal protein L28	1	0.999	6	74	74	74	20	20	20	2785893	2785893	2785893	18	18	18	2670873	2670873	2670873	20	20	20	2572312	2572312	2572312	16	16	16	2.86881e+06	2.86881e+06	2.86881e+06
1008	a	sp|P46781|RS9_HUMAN	P46781	RS9_HUMAN	RPS9	194	49	Homo sapiens OX=9606	1:Experimental evidence at protein level	40S ribosomal protein S9	1	0.999	12	79	79	79	22	22	22	3.82315e+06	3.82315e+06	3.82315e+06	13	13	13	4.28564e+06	4.28564e+06	4.28564e+06	23	23	23	4.05008e+06	4.05008e+06	4.05008e+06	21	21	21	4691698	4691698	4691698
1009	a	sp|P46782|RS5_HUMAN	P46782	RS5_HUMAN	RPS5	204	53	Homo sapiens OX=9606	1:Experimental evidence at protein level	40S ribosomal protein S5	1	0.999	10	153	153	153	38	38	38	9587503	9587503	9587503	36	36	36	11309615	11309615	11309615	40	40	40	12384952	12384952	12384952	39	39	39	13197805	13197805	13197805
1010	a	sp|P46926|GNPI1_HUMAN	P46926	GNPI1_HUMAN	GNPDA1	289	75	Homo sapiens OX=9606	1:Experimental evidence at protein level	Glucosamine-6-phosphate isomerase 1	1	0.999	15	125	89	120	30	22	29	1701741	877230	1701741	34	25	33	1.67371e+06	910215	1.67371e+06	29	20	28	1.72962e+06	812531	1.72962e+06	32	22	30	1.89423e+06	779220	1.89423e+06
1011	a	sp|P46934|NEDD4_HUMAN	P46934	NEDD4_HUMAN	NEDD4	1319	12	Homo sapiens OX=9606	1:Experimental evidence at protein level	E3 ubiquitin-protein ligase NEDD4	1	0.999	11	52	51	52	10	10	10	458579	458579	458579	12	12	12	470601	470601	470601	14	14	14	485102	485102	485102	16	15	16	494800	494800	494800
1012	a	sp|P46937|YAP1_HUMAN	P46937	YAP1_HUMAN	YAP1	504	21	Homo sapiens OX=9606	1:Experimental evidence at protein level	Transcriptional coactivator YAP1	1	0.999	7	29	29	29	9	9	9	150652	150652	150652	8	8	8	154020	154020	154020	5	5	5	139910	139910	139910	7	7	7	117024	117024	117024
1013	a	sp|P46976|GLYG_HUMAN	P46976	GLYG_HUMAN	GYG1	350	23	Homo sapiens OX=9606	1:Experimental evidence at protein level	Glycogenin-1	1	0.999	7	50	50	50	11	11	11	1.09227e+06	1.09227e+06	1.09227e+06	11	11	11	928835	928835	928835	14	14	14	1.0934e+06	1.0934e+06	1.0934e+06	14	14	14	1.03724e+06	1.03724e+06	1.03724e+06
1014	a	sp|P46977|STT3A_HUMAN	P46977	STT3A_HUMAN	STT3A	705	21	Homo sapiens OX=9606	1:Experimental evidence at protein level	Dolichyl-diphosphooligosaccharide--protein glycosyltransferase subunit STT3A	1	0.999	14	92	92	92	23	23	23	1.12856e+06	1.12856e+06	1.12856e+06	23	23	23	1087748	1087748	1087748	23	23	23	1135276	1135276	1135276	23	23	23	1.14101e+06	1.14101e+06	1.14101e+06
1015	a	sp|P47736|RPGP1_HUMAN	P47736	RPGP1_HUMAN	RAP1GAP	663	14	Homo sapiens OX=9606	1:Experimental evidence at protein level	Rap1 GTPase-activating protein 1	1	0.999	6	24	24	24	7	7	7	295697	295697	295697	5	5	5	263654	263654	263654	6	6	6	271881	271881	271881	6	6	6	296981	296981	296981
1016	a	sp|P47755|CAZA2_HUMAN	P47755	CAZA2_HUMAN	CAPZA2	286	73	Homo sapiens OX=9606	1:Experimental evidence at protein level	F-actin-capping protein subunit alpha-2	1	0.999	13	116	91	91	30	23	23	1923740	1.45563e+06	1.45563e+06	28	22	22	1.92737e+06	1244930	1244930	28	22	22	2.30691e+06	1644930	1644930	30	24	24	1.97346e+06	1385956	1385956
1017	a	sp|P47756|CAPZB_HUMAN	P47756	CAPZB_HUMAN	CAPZB	277	37	Homo sapiens OX=9606	1:Experimental evidence at protein level	F-actin-capping protein subunit beta	1	0.999	10	101	101	101	27	27	27	2.01409e+06	2.01409e+06	2.01409e+06	24	24	24	2.04223e+06	2.04223e+06	2.04223e+06	24	24	24	2259547	2259547	2259547	26	26	26	2325204	2325204	2325204
1018	a	sp|P47914|RL29_HUMAN	P47914	RL29_HUMAN	RPL29	159	14	Homo sapiens OX=9606	1:Experimental evidence at protein level	60S ribosomal protein L29	1	0.999	2	48	48	48	14	14	14	5.10059e+06	5.10059e+06	5.10059e+06	11	11	11	5066575	5066575	5066575	12	12	12	5421412	5421412	5421412	11	11	11	4369094	4369094	4369094
1019	a	sp|P48047|ATPO_HUMAN	P48047	ATPO_HUMAN	ATP5PO	213	46	Homo sapiens OX=9606	1:Experimental evidence at protein level	ATP synthase subunit O, mitochondrial	1	0.999	8	100	100	100	23	23	23	3.17927e+06	3.17927e+06	3.17927e+06	32	32	32	3.10108e+06	3.10108e+06	3.10108e+06	24	24	24	3.10612e+06	3.10612e+06	3.10612e+06	21	21	21	2951112	2951112	2951112
1020	a	sp|P48147|PPCE_HUMAN	P48147	PPCE_HUMAN	PREP	710	59	Homo sapiens OX=9606	1:Experimental evidence at protein level	Prolyl endopeptidase	1	0.999	34	187	187	187	52	52	52	1.26688e+06	1.26688e+06	1.26688e+06	50	50	50	1.31209e+06	1.31209e+06	1.31209e+06	43	43	43	1.32623e+06	1.32623e+06	1.32623e+06	42	42	42	1295950	1295950	1295950
1021	a	sp|P48163|MAOX_HUMAN	P48163	MAOX_HUMAN	ME1	572	60	Homo sapiens OX=9606	1:Experimental evidence at protein level	NADP-dependent malic enzyme	1	0.999	23	301	301	301	79	79	79	1.42238e+06	1.42238e+06	1.42238e+06	82	82	82	1.4843e+06	1.4843e+06	1.4843e+06	69	69	69	1.47543e+06	1.47543e+06	1.47543e+06	71	71	71	1.44308e+06	1.44308e+06	1.44308e+06
1022	a	sp|P48200|IREB2_HUMAN	P48200	IREB2_HUMAN	IREB2	963	31	Homo sapiens OX=9606	1:Experimental evidence at protein level	Iron-responsive element-binding protein 2	1	0.999	18	96	96	96	25	25	25	233488	233488	233488	29	29	29	308195	308195	308195	18	18	18	329872	329872	329872	24	24	24	271662	271662	271662
1023	a	sp|P48382|RFX5_HUMAN	P48382	RFX5_HUMAN	RFX5	616	9	Homo sapiens OX=9606	1:Experimental evidence at protein level	DNA-binding protein RFX5	1	0.999	4	15	15	15	3	3	3	172869	172869	172869	2	2	2	152738	152738	152738	6	6	6	147092	147092	147092	4	4	4	162345	162345	162345
1024	a	sp|P48426|PI42A_HUMAN	P48426	PI42A_HUMAN	PIP4K2A	406	12	Homo sapiens OX=9606	1:Experimental evidence at protein level	Phosphatidylinositol 5-phosphate 4-kinase type-2 alpha	1	0.999	4	14	7	7	4	2	2	138919	40108.8	40108.8	4	3	3	94815.6	45094.4	45094.4	3	1	1	98649.3	44108.4	44108.4	3	1	1	145957	45495.4	45495.4
1025	a	sp|P48449|ERG7_HUMAN	P48449	ERG7_HUMAN	LSS	732	21	Homo sapiens OX=9606	1:Experimental evidence at protein level	Lanosterol synthase	1	0.999	13	49	49	49	15	15	15	510731	510731	510731	13	13	13	493083	493083	493083	10	10	10	541908	541908	541908	11	11	11	512095	512095	512095
1026	a	sp|P48506|GSH1_HUMAN	P48506	GSH1_HUMAN	GCLC	637	44	Homo sapiens OX=9606	1:Experimental evidence at protein level	Glutamate--cysteine ligase catalytic subunit	1	0.999	21	115	111	111	34	33	33	1.00119e+06	1.00119e+06	1.00119e+06	31	30	30	1.22359e+06	1.22359e+06	1.22359e+06	24	23	23	1.17509e+06	1.17509e+06	1.17509e+06	26	25	25	1.26445e+06	1.26445e+06	1.26445e+06
1027	a	sp|P48507|GSH0_HUMAN	P48507	GSH0_HUMAN	GCLM	274	42	Homo sapiens OX=9606	1:Experimental evidence at protein level	Glutamate--cysteine ligase regulatory subunit	1	0.999	9	55	55	55	10	10	10	1.24281e+06	1.24281e+06	1.24281e+06	15	15	15	1.18503e+06	1.18503e+06	1.18503e+06	15	15	15	1.197e+06	1.197e+06	1.197e+06	15	15	15	1235767	1235767	1235767
1028	a	sp|P48553|TPC10_HUMAN	P48553	TPC10_HUMAN	TRAPPC10	1259	3	Homo sapiens OX=9606	1:Experimental evidence at protein level	Trafficking protein particle complex subunit 10	1	0.999	3	11	11	11	4	4	4	42041.3	42041.3	42041.3	2	2	2	49693.4	49693.4	49693.4	3	3	3	41683.2	41683.2	41683.2	2	2	2	50266.1	50266.1	50266.1
1029	a	sp|P48556|PSMD8_HUMAN	P48556	PSMD8_HUMAN	PSMD8	350	27	Homo sapiens OX=9606	1:Experimental evidence at protein level	26S proteasome non-ATPase regulatory subunit 8	1	0.999	7	30	30	30	9	9	9	951167	951167	951167	7	7	7	581614	581614	581614	5	5	5	885054	885054	885054	9	9	9	961414	961414	961414
1030	a	sp|P48634|PRC2A_HUMAN	P48634	PRC2A_HUMAN	PRRC2A	2157	16	Homo sapiens OX=9606	1:Experimental evidence at protein level	Protein PRRC2A	1	0.999	21	106	84	84	23	17	17	729530	571538	571538	22	18	18	705557	588869	588869	22	16	16	747998	561763	561763	39	33	33	715900	587862	587862
1031	a	sp|P48637|GSHB_HUMAN	P48637	GSHB_HUMAN	GSS	474	53	Homo sapiens OX=9606	1:Experimental evidence at protein level	Glutathione synthetase	1	0.999	20	103	103	103	23	23	23	1.00668e+06	1.00668e+06	1.00668e+06	30	30	30	986564	986564	986564	26	26	26	1.03019e+06	1.03019e+06	1.03019e+06	24	24	24	1096428	1096428	1096428
1032	a	sp|P48643|TCPE_HUMAN	P48643	TCPE_HUMAN	CCT5	541	68	Homo sapiens OX=9606	1:Experimental evidence at protein level	T-complex protein 1 subunit epsilon	1	0.999	30	544	522	544	132	126	132	6693097	6693097	6693097	133	129	133	6.51595e+06	6.51595e+06	6.51595e+06	136	131	136	6.15884e+06	6.15884e+06	6.15884e+06	143	136	143	5930063	5930063	5930063
1033	a	sp|P48651|PTSS1_HUMAN	P48651	PTSS1_HUMAN	PTDSS1	473	19	Homo sapiens OX=9606	1:Experimental evidence at protein level	Phosphatidylserine synthase 1	1	0.999	8	38	38	38	9	9	9	505452	505452	505452	8	8	8	480016	480016	480016	11	11	11	488998	488998	488998	10	10	10	460837	460837	460837
1034	a	sp|P48723|HSP13_HUMAN	P48723	HSP13_HUMAN	HSPA13	471	10	Homo sapiens OX=9606	1:Experimental evidence at protein level	Heat shock 70 kDa protein 13	1	0.999	5	17	17	17	5	5	5	612984	612984	612984	6	6	6	634476	634476	634476	1	1	1	58730.3	58730.3	58730.3	5	5	5	608292	608292	608292
1035	a	sp|P48735|IDHP_HUMAN	P48735	IDHP_HUMAN	IDH2	452	29	Homo sapiens OX=9606	1:Experimental evidence at protein level	Isocitrate dehydrogenase [NADP], mitochondrial	1	0.999	10	39	39	39	10	10	10	257524	257524	257524	11	11	11	243461	243461	243461	10	10	10	267534	267534	267534	8	8	8	247479	247479	247479
1036	a	sp|P48739|PIPNB_HUMAN	P48739	PIPNB_HUMAN	PITPNB	271	54	Homo sapiens OX=9606	1:Experimental evidence at protein level	Phosphatidylinositol transfer protein beta isoform	1	0.999	12	74	70	74	20	19	20	384844	384844	384844	18	17	18	607692	607692	607692	16	15	16	542520	542520	542520	20	19	20	526811	526811	526811
1037	a	sp|P49023|PAXI_HUMAN	P49023	PAXI_HUMAN	PXN	591	23	Homo sapiens OX=9606	1:Experimental evidence at protein level	Paxillin	1	0.999	8	34	34	34	11	11	11	238692	238692	238692	9	9	9	253803	253803	253803	5	5	5	244730	244730	244730	9	9	9	254247	254247	254247
1038	a	sp|P49069|CAMLG_HUMAN	P49069	CAMLG_HUMAN	CAMLG	296	14	Homo sapiens OX=9606	1:Experimental evidence at protein level	Calcium signal-modulating cyclophilin ligand	1	0.999	3	10	10	10	2	2	2	88592.5	88592.5	88592.5	3	3	3	84941	84941	84941	2	2	2	80283.7	80283.7	80283.7	3	3	3	89233.5	89233.5	89233.5
1039	a	sp|P49116|NR2C2_HUMAN	P49116	NR2C2_HUMAN	NR2C2	596	8	Homo sapiens OX=9606	1:Experimental evidence at protein level	Nuclear receptor subfamily 2 group C member 2	1	0.999	4	4	4	4	1	1	1	29736.1	29736.1	29736.1	1	1	1				1	1	1	43002.2	43002.2	43002.2	1	1	1	35844.8	35844.8	35844.8
1040	a	sp|P49207|RL34_HUMAN	P49207	RL34_HUMAN	RPL34	117	29	Homo sapiens OX=9606	1:Experimental evidence at protein level	60S ribosomal protein L34	1	0.999	5	43	43	43	10	10	10	1902538	1902538	1902538	9	9	9	1.29269e+06	1.29269e+06	1.29269e+06	12	12	12	1.26038e+06	1.26038e+06	1.26038e+06	12	12	12	1.94124e+06	1.94124e+06	1.94124e+06
1041	a	sp|P49247|RPIA_HUMAN	P49247	RPIA_HUMAN	RPIA	311	25	Homo sapiens OX=9606	1:Experimental evidence at protein level	Ribose-5-phosphate isomerase	1	0.999	5	22	22	22	5	5	5	351055	351055	351055	8	8	8	373414	373414	373414	5	5	5	366425	366425	366425	4	4	4	148470	148470	148470
1042	a	sp|P49257|LMAN1_HUMAN	P49257	LMAN1_HUMAN	LMAN1	510	47	Homo sapiens OX=9606	1:Experimental evidence at protein level	Protein ERGIC-53	1	0.999	16	139	139	139	33	33	33	1548547	1548547	1548547	35	35	35	1.4377e+06	1.4377e+06	1.4377e+06	36	36	36	1.70393e+06	1.70393e+06	1.70393e+06	35	35	35	1701870	1701870	1701870
1043	a	sp|P49354|FNTA_HUMAN	P49354	FNTA_HUMAN	FNTA	379	39	Homo sapiens OX=9606	1:Experimental evidence at protein level	Protein farnesyltransferase/geranylgeranyltransferase type-1 subunit alpha	1	0.999	10	65	65	65	13	13	13	360829	360829	360829	17	17	17	362058	362058	362058	21	21	21	440675	440675	440675	14	14	14	436125	436125	436125
1044	a	sp|P49406|RM19_HUMAN	P49406	RM19_HUMAN	MRPL19	292	24	Homo sapiens OX=9606	1:Experimental evidence at protein level	39S ribosomal protein L19, mitochondrial	1	0.999	8	44	44	44	10	10	10	309472	309472	309472	11	11	11	286525	286525	286525	14	14	14	294048	294048	294048	9	9	9	285166	285166	285166
1045	a	sp|P49419|AL7A1_HUMAN	P49419	AL7A1_HUMAN	ALDH7A1	539	50	Homo sapiens OX=9606	1:Experimental evidence at protein level	Alpha-aminoadipic semialdehyde dehydrogenase	1	0.999	19	137	137	137	30	30	30	1.19183e+06	1.19183e+06	1.19183e+06	37	37	37	1286848	1286848	1286848	34	34	34	1291818	1291818	1291818	36	36	36	1.21882e+06	1.21882e+06	1.21882e+06
1046	a	sp|P49441|INPP_HUMAN	P49441	INPP_HUMAN	INPP1	399	18	Homo sapiens OX=9606	1:Experimental evidence at protein level	Inositol polyphosphate 1-phosphatase	1	0.999	5	10	10	10	0	0	0				6	6	6	143657	143657	143657	0	0	0				4	4	4	166826	166826	166826
1047	a	sp|P49458|SRP09_HUMAN	P49458	SRP09_HUMAN	SRP9	86	61	Homo sapiens OX=9606	1:Experimental evidence at protein level	Signal recognition particle 9 kDa protein	1	0.999	6	53	53	53	13	13	13	2.36145e+06	2.36145e+06	2.36145e+06	15	15	15	2.37644e+06	2.37644e+06	2.37644e+06	13	13	13	2.49715e+06	2.49715e+06	2.49715e+06	12	12	12	2.43789e+06	2.43789e+06	2.43789e+06
1048	a	sp|P49459|UBE2A_HUMAN	P49459	UBE2A_HUMAN	UBE2A	152	24	Homo sapiens OX=9606	1:Experimental evidence at protein level	Ubiquitin-conjugating enzyme E2 A	1	0.999	2	21	18	21	5	4	5	516743	474693	516743	5	4	5	494946	457707	494946	5	4	5	489859	457503	489859	6	6	6	498440	498440	498440
1049	a	sp|P49588|SYAC_HUMAN	P49588	SYAC_HUMAN	AARS	968	61	Homo sapiens OX=9606	1:Experimental evidence at protein level	Alanine--tRNA ligase, cytoplasmic	1	0.999	44	522	522	522	126	126	126	5.31648e+06	5.31648e+06	5.31648e+06	134	134	134	5035955	5035955	5035955	141	141	141	4.86683e+06	4.86683e+06	4.86683e+06	121	121	121	4724153	4724153	4724153
1050	a	sp|P49589|SYCC_HUMAN	P49589	SYCC_HUMAN	CARS	748	36	Homo sapiens OX=9606	1:Experimental evidence at protein level	Cysteine--tRNA ligase, cytoplasmic	1	0.999	23	122	122	122	25	25	25	726150	726150	726150	37	37	37	776414	776414	776414	31	31	31	786825	786825	786825	29	29	29	828543	828543	828543
1051	a	sp|P49590|SYHM_HUMAN	P49590	SYHM_HUMAN	HARS2	506	27	Homo sapiens OX=9606	1:Experimental evidence at protein level	Probable histidine--tRNA ligase, mitochondrial	1	0.999	12	50	20	20	11	4	4	592389	169863	169863	16	7	7	728284	226222	226222	9	4	4	607980	242791	242791	14	5	5	578117	226536	226536
1052	a	sp|P49591|SYSC_HUMAN	P49591	SYSC_HUMAN	SARS	514	40	Homo sapiens OX=9606	1:Experimental evidence at protein level	Serine--tRNA ligase, cytoplasmic	1	0.999	17	150	150	150	39	39	39	905692	905692	905692	42	42	42	777334	777334	777334	34	34	34	897858	897858	897858	35	35	35	869553	869553	869553
1053	a	sp|P49593|PPM1F_HUMAN	P49593	PPM1F_HUMAN	PPM1F	454	23	Homo sapiens OX=9606	1:Experimental evidence at protein level	Protein phosphatase 1F	1	0.999	6	45	45	45	9	9	9	346793	346793	346793	16	16	16	375875	375875	375875	7	7	7	322927	322927	322927	13	13	13	358107	358107	358107
1054	a	sp|P49642|PRI1_HUMAN	P49642	PRI1_HUMAN	PRIM1	420	32	Homo sapiens OX=9606	1:Experimental evidence at protein level	DNA primase small subunit	1	0.999	12	49	49	49	14	14	14	524812	524812	524812	10	10	10	491494	491494	491494	11	11	11	475176	475176	475176	14	14	14	513136	513136	513136
1055	a	sp|P49643|PRI2_HUMAN	P49643	PRI2_HUMAN	PRIM2	509	30	Homo sapiens OX=9606	1:Experimental evidence at protein level	DNA primase large subunit	1	0.999	13	57	57	57	14	14	14	874266	874266	874266	15	15	15	844495	844495	844495	13	13	13	887251	887251	887251	15	15	15	859565	859565	859565
1056	a	sp|P49674|KC1E_HUMAN	P49674	KC1E_HUMAN	CSNK1E	416	22	Homo sapiens OX=9606	1:Experimental evidence at protein level	Casein kinase I isoform epsilon	1	0.999	8	27	8	27	7	2	7	209874	46109	209874	6	2	6	176343	96044.6	176343	6	2	6	172126	107292	172126	8	2	8	215344	91112.6	215344
1057	a	sp|P49721|PSB2_HUMAN	P49721	PSB2_HUMAN	PSMB2	201	40	Homo sapiens OX=9606	1:Experimental evidence at protein level	Proteasome subunit beta type-2	1	0.999	8	56	56	56	14	14	14	1.12816e+06	1.12816e+06	1.12816e+06	16	16	16	1.08455e+06	1.08455e+06	1.08455e+06	14	14	14	1.14686e+06	1.14686e+06	1.14686e+06	12	12	12	1171614	1171614	1171614
1058	a	sp|P49736|MCM2_HUMAN	P49736	MCM2_HUMAN	MCM2	904	44	Homo sapiens OX=9606	1:Experimental evidence at protein level	DNA replication licensing factor MCM2	1	0.999	28	252	242	252	66	63	66	2348005	2348005	2348005	57	55	57	1.93846e+06	1.93846e+06	1.93846e+06	67	64	67	2.07933e+06	2.07933e+06	2.07933e+06	62	60	62	2.08168e+06	2.08168e+06	2.08168e+06
1059	a	sp|P49748|ACADV_HUMAN	P49748	ACADV_HUMAN	ACADVL	655	65	Homo sapiens OX=9606	1:Experimental evidence at protein level	Very long-chain specific acyl-CoA dehydrogenase, mitochondrial	1	0.999	32	281	281	281	71	71	71	2.3452e+06	2.3452e+06	2.3452e+06	67	67	67	2402321	2402321	2402321	79	79	79	2.45933e+06	2.45933e+06	2.45933e+06	64	64	64	2.532e+06	2.532e+06	2.532e+06
1060	a	sp|P49750|YLPM1_HUMAN	P49750	YLPM1_HUMAN	YLPM1	2146	13	Homo sapiens OX=9606	1:Experimental evidence at protein level	YLP motif-containing protein 1	1	0.999	23	69	66	69	15	14	15	421775	421775	421775	16	16	16	429041	429041	429041	17	17	17	387560	387560	387560	21	19	21	369824	369824	369824
1061	a	sp|P49753|ACOT2_HUMAN	P49753	ACOT2_HUMAN	ACOT2	483	12	Homo sapiens OX=9606	1:Experimental evidence at protein level	Acyl-coenzyme A thioesterase 2, mitochondrial	1	0.999	4	15	15	15	4	4	4	106452	106452	106452	4	4	4	118905	118905	118905	5	5	5	112167	112167	112167	2	2	2	55610.8	55610.8	55610.8	sp|Q86TX2|ACOT1_HUMAN
1062	a	sp|P49754|VPS41_HUMAN	P49754	VPS41_HUMAN	VPS41	854	15	Homo sapiens OX=9606	1:Experimental evidence at protein level	Vacuolar protein sorting-associated protein 41 homolog	1	0.999	10	28	28	28	7	7	7	108201	108201	108201	3	3	3	50384.5	50384.5	50384.5	6	6	6	119301	119301	119301	12	12	12	127430	127430	127430
1063	a	sp|P49757|NUMB_HUMAN	P49757	NUMB_HUMAN	NUMB	651	18	Homo sapiens OX=9606	1:Experimental evidence at protein level	Protein numb homolog	1	0.999	7	11	11	11	2	2	2	120007	120007	120007	2	2	2	120950	120950	120950	5	5	5	136944	136944	136944	2	2	2	125509	125509	125509
1064	a	sp|P49773|HINT1_HUMAN	P49773	HINT1_HUMAN	HINT1	126	72	Homo sapiens OX=9606	1:Experimental evidence at protein level	Histidine triad nucleotide-binding protein 1	1	0.999	6	131	131	131	31	31	31	2.37767e+06	2.37767e+06	2.37767e+06	36	36	36	1.85913e+06	1.85913e+06	1.85913e+06	32	32	32	1.79913e+06	1.79913e+06	1.79913e+06	32	32	32	2.30498e+06	2.30498e+06	2.30498e+06
1065	a	sp|P49815|TSC2_HUMAN	P49815	TSC2_HUMAN	TSC2	1807	5	Homo sapiens OX=9606	1:Experimental evidence at protein level	Tuberin	1	0.999	8	23	23	23	6	6	6	148946	148946	148946	3	3	3	215369	215369	215369	7	7	7	222362	222362	222362	7	7	7	189958	189958	189958
1066	a	sp|P49821|NDUV1_HUMAN	P49821	NDUV1_HUMAN	NDUFV1	464	54	Homo sapiens OX=9606	1:Experimental evidence at protein level	NADH dehydrogenase [ubiquinone] flavoprotein 1, mitochondrial	1	0.999	16	82	77	82	22	21	22	852254	852254	852254	19	18	19	805062	805062	805062	22	21	22	790698	790698	790698	19	17	19	815322	815322	815322
1067	a	sp|P49848|TAF6_HUMAN	P49848	TAF6_HUMAN	TAF6	677	25	Homo sapiens OX=9606	1:Experimental evidence at protein level	Transcription initiation factor TFIID subunit 6	1	0.999	13	42	42	42	10	10	10	262273	262273	262273	10	10	10	275496	275496	275496	9	9	9	258194	258194	258194	13	13	13	288793	288793	288793
1068	a	sp|P49903|SPS1_HUMAN	P49903	SPS1_HUMAN	SEPHS1	392	56	Homo sapiens OX=9606	1:Experimental evidence at protein level	Selenide, water dikinase 1	1	0.999	13	127	127	127	34	34	34	1.44449e+06	1.44449e+06	1.44449e+06	31	31	31	1.55211e+06	1.55211e+06	1.55211e+06	27	27	27	1.24928e+06	1.24928e+06	1.24928e+06	35	35	35	1.41268e+06	1.41268e+06	1.41268e+06
1069	a	sp|P49914|MTHFS_HUMAN	P49914	MTHFS_HUMAN	MTHFS	203	44	Homo sapiens OX=9606	1:Experimental evidence at protein level	5-formyltetrahydrofolate cyclo-ligase	1	0.999	7	40	40	40	13	13	13	573645	573645	573645	7	7	7	456616	456616	456616	10	10	10	609597	609597	609597	10	10	10	568206	568206	568206
1070	a	sp|P49915|GUAA_HUMAN	P49915	GUAA_HUMAN	GMPS	693	63	Homo sapiens OX=9606	1:Experimental evidence at protein level	GMP synthase [glutamine-hydrolyzing]	1	0.999	31	426	426	426	100	100	100	3.32415e+06	3.32415e+06	3.32415e+06	118	118	118	3.02117e+06	3.02117e+06	3.02117e+06	98	98	98	3194264	3194264	3194264	110	110	110	3.1055e+06	3.1055e+06	3.1055e+06
1071	a	sp|P49916|DNLI3_HUMAN	P49916	DNLI3_HUMAN	LIG3	1009	38	Homo sapiens OX=9606	1:Experimental evidence at protein level	DNA ligase 3	1	0.999	33	96	96	96	24	24	24	550485	550485	550485	21	21	21	544450	544450	544450	26	26	26	563568	563568	563568	25	25	25	613006	613006	613006
1072	a	sp|P49917|DNLI4_HUMAN	P49917	DNLI4_HUMAN	LIG4	911	8	Homo sapiens OX=9606	1:Experimental evidence at protein level	DNA ligase 4	1	0.999	4	8	8	8	1	1	1	31169.3	31169.3	31169.3	2	2	2	28549.2	28549.2	28549.2	3	3	3	28174.8	28174.8	28174.8	2	2	2	27103.9	27103.9	27103.9
1073	a	sp|P49959|MRE11_HUMAN	P49959	MRE11_HUMAN	MRE11	708	28	Homo sapiens OX=9606	1:Experimental evidence at protein level	Double-strand break repair protein MRE11	1	0.999	17	74	74	74	17	17	17	439341	439341	439341	20	20	20	404522	404522	404522	19	19	19	479172	479172	479172	18	18	18	464871	464871	464871
1075	a	sp|P50336|PPOX_HUMAN	P50336	PPOX_HUMAN	PPOX	477	37	Homo sapiens OX=9606	1:Experimental evidence at protein level	Protoporphyrinogen oxidase	1	0.999	11	55	55	55	16	16	16	377109	377109	377109	12	12	12	405133	405133	405133	15	15	15	390024	390024	390024	12	12	12	339937	339937	339937
1076	a	sp|P50402|EMD_HUMAN	P50402	EMD_HUMAN	EMD	254	52	Homo sapiens OX=9606	1:Experimental evidence at protein level	Emerin	1	0.999	9	71	71	71	16	16	16	1.38769e+06	1.38769e+06	1.38769e+06	22	22	22	1.39107e+06	1.39107e+06	1.39107e+06	18	18	18	1.37767e+06	1.37767e+06	1.37767e+06	15	15	15	1.32095e+06	1.32095e+06	1.32095e+06
1077	a	sp|P50542|PEX5_HUMAN	P50542	PEX5_HUMAN	PEX5	639	37	Homo sapiens OX=9606	1:Experimental evidence at protein level	Peroxisomal targeting signal 1 receptor	1	0.999	15	44	44	44	10	10	10	225180	225180	225180	15	15	15	234520	234520	234520	13	13	13	159268	159268	159268	6	6	6	219519	219519	219519
1078	a	sp|P50579|MAP2_HUMAN	P50579	MAP2_HUMAN	METAP2	478	63	Homo sapiens OX=9606	1:Experimental evidence at protein level	Methionine aminopeptidase 2	1	0.999	18	186	186	186	44	44	44	2123183	2123183	2123183	45	45	45	2.09427e+06	2.09427e+06	2.09427e+06	44	44	44	2.13583e+06	2.13583e+06	2.13583e+06	53	53	53	2.13326e+06	2.13326e+06	2.13326e+06
1079	a	sp|P50583|AP4A_HUMAN	P50583	AP4A_HUMAN	NUDT2	147	55	Homo sapiens OX=9606	1:Experimental evidence at protein level	Bis(5'-nucleosyl)-tetraphosphatase [asymmetrical]	1	0.999	6	44	44	44	12	12	12	580497	580497	580497	11	11	11	515120	515120	515120	11	11	11	576708	576708	576708	10	10	10	572412	572412	572412
1080	a	sp|P50613|CDK7_HUMAN	P50613	CDK7_HUMAN	CDK7	346	33	Homo sapiens OX=9606	1:Experimental evidence at protein level	Cyclin-dependent kinase 7	1	0.999	9	40	40	40	10	10	10	276469	276469	276469	12	12	12	559870	559870	559870	9	9	9	615364	615364	615364	9	9	9	561564	561564	561564
1081	a	sp|P50897|PPT1_HUMAN	P50897	PPT1_HUMAN	PPT1	306	33	Homo sapiens OX=9606	1:Experimental evidence at protein level	Palmitoyl-protein thioesterase 1	1	0.999	7	56	56	56	14	14	14	1.22048e+06	1.22048e+06	1.22048e+06	13	13	13	1.18634e+06	1.18634e+06	1.18634e+06	13	13	13	1.17757e+06	1.17757e+06	1.17757e+06	16	16	16	1.16267e+06	1.16267e+06	1.16267e+06
1082	a	sp|P50990|TCPQ_HUMAN	P50990	TCPQ_HUMAN	CCT8	548	77	Homo sapiens OX=9606	1:Experimental evidence at protein level	T-complex protein 1 subunit theta	1	0.999	36	464	464	464	113	113	113	7215593	7215593	7215593	118	118	118	6901378	6901378	6901378	115	115	115	7.74874e+06	7.74874e+06	7.74874e+06	118	118	118	7676982	7676982	7676982
1083	a	sp|P51114|FXR1_HUMAN	P51114	FXR1_HUMAN	FXR1	621	49	Homo sapiens OX=9606	1:Experimental evidence at protein level	Fragile X mental retardation syndrome-related protein 1	1	0.999	24	110	92	110	31	25	31	1.1391e+06	1.1391e+06	1.1391e+06	24	21	24	1.11749e+06	1.11749e+06	1.11749e+06	30	26	30	1.12105e+06	1.12105e+06	1.12105e+06	25	20	25	1.134e+06	1.134e+06	1.134e+06
1084	a	sp|P51116|FXR2_HUMAN	P51116	FXR2_HUMAN	FXR2	673	45	Homo sapiens OX=9606	1:Experimental evidence at protein level	Fragile X mental retardation syndrome-related protein 2	1	0.999	20	90	62	72	24	14	18	719105	652432	652432	24	18	21	701558	669128	669128	22	16	18	711351	703045	703045	20	14	15	774111	669621	669621
1085	a	sp|P51398|RT29_HUMAN	P51398	RT29_HUMAN	DAP3	398	36	Homo sapiens OX=9606	1:Experimental evidence at protein level	28S ribosomal protein S29, mitochondrial	1	0.999	9	69	69	69	16	16	16	1.21371e+06	1.21371e+06	1.21371e+06	16	16	16	1087293	1087293	1087293	18	18	18	1.25224e+06	1.25224e+06	1.25224e+06	19	19	19	1.26808e+06	1.26808e+06	1.26808e+06
1086	a	sp|P51452|DUS3_HUMAN	P51452	DUS3_HUMAN	DUSP3	185	45	Homo sapiens OX=9606	1:Experimental evidence at protein level	Dual specificity protein phosphatase 3	1	0.999	6	37	37	37	11	11	11	676827	676827	676827	9	9	9	503072	503072	503072	9	9	9	636214	636214	636214	8	8	8	627083	627083	627083
1087	a	sp|P51530|DNA2_HUMAN	P51530	DNA2_HUMAN	DNA2	1060	6	Homo sapiens OX=9606	1:Experimental evidence at protein level	DNA replication ATP-dependent helicase/nuclease DNA2	1	0.999	5	12	12	12	1	1	1	44454.7	44454.7	44454.7	2	2	2	64493.9	64493.9	64493.9	5	5	5	72064	72064	72064	4	4	4	63964.9	63964.9	63964.9
1088	a	sp|P51553|IDH3G_HUMAN	P51553	IDH3G_HUMAN	IDH3G	393	37	Homo sapiens OX=9606	1:Experimental evidence at protein level	Isocitrate dehydrogenase [NAD] subunit gamma, mitochondrial	1	0.999	8	63	63	63	17	17	17	478945	478945	478945	14	14	14	503149	503149	503149	16	16	16	511711	511711	511711	16	16	16	472860	472860	472860
1089	a	sp|P51570|GALK1_HUMAN	P51570	GALK1_HUMAN	GALK1	392	35	Homo sapiens OX=9606	1:Experimental evidence at protein level	Galactokinase	1	0.999	9	47	47	47	10	10	10	515572	515572	515572	14	14	14	467824	467824	467824	8	8	8	490808	490808	490808	15	15	15	494586	494586	494586
1090	a	sp|P51571|SSRD_HUMAN	P51571	SSRD_HUMAN	SSR4	173	36	Homo sapiens OX=9606	1:Experimental evidence at protein level	Translocon-associated protein subunit delta	1	0.999	5	113	113	113	28	28	28	4.53766e+06	4.53766e+06	4.53766e+06	26	26	26	4576069	4576069	4576069	29	29	29	4.03286e+06	4.03286e+06	4.03286e+06	30	30	30	4.55558e+06	4.55558e+06	4.55558e+06
1091	a	sp|P51580|TPMT_HUMAN	P51580	TPMT_HUMAN	TPMT	245	38	Homo sapiens OX=9606	1:Experimental evidence at protein level	Thiopurine S-methyltransferase	1	0.999	8	26	26	26	6	6	6	291427	291427	291427	6	6	6	270358	270358	270358	6	6	6	280385	280385	280385	8	8	8	191593	191593	191593
1092	a	sp|P51610|HCFC1_HUMAN	P51610	HCFC1_HUMAN	HCFC1	2035	25	Homo sapiens OX=9606	1:Experimental evidence at protein level	Host cell factor 1	1	0.999	30	232	232	232	55	55	55	1.02125e+06	1.02125e+06	1.02125e+06	57	57	57	739463	739463	739463	62	62	62	1.17667e+06	1.17667e+06	1.17667e+06	58	58	58	1.10545e+06	1.10545e+06	1.10545e+06
1093	a	sp|P51659|DHB4_HUMAN	P51659	DHB4_HUMAN	HSD17B4	736	47	Homo sapiens OX=9606	1:Experimental evidence at protein level	Peroxisomal multifunctional enzyme type 2	1	0.999	26	194	194	194	53	53	53	1.55603e+06	1.55603e+06	1.55603e+06	42	42	42	1651006	1651006	1651006	51	51	51	1.74303e+06	1.74303e+06	1.74303e+06	48	48	48	1.47592e+06	1.47592e+06	1.47592e+06
1094	a	sp|P51665|PSMD7_HUMAN	P51665	PSMD7_HUMAN	PSMD7	324	48	Homo sapiens OX=9606	1:Experimental evidence at protein level	26S proteasome non-ATPase regulatory subunit 7	1	0.999	11	97	97	97	27	27	27	1033884	1033884	1033884	24	24	24	1.05771e+06	1.05771e+06	1.05771e+06	20	20	20	949944	949944	949944	26	26	26	996638	996638	996638
1095	a	sp|P51692|STA5B_HUMAN	P51692	STA5B_HUMAN	STAT5B	787	26	Homo sapiens OX=9606	1:Experimental evidence at protein level	Signal transducer and activator of transcription 5B	1	0.999	17	60	16	16	16	4	4	457406	272805	272805	16	4	4	456729	318817	318817	15	4	4	480466	176711	176711	13	4	4	420844	318533	318533
1096	a	sp|P51784|UBP11_HUMAN	P51784	UBP11_HUMAN	USP11	963	20	Homo sapiens OX=9606	1:Experimental evidence at protein level	Ubiquitin carboxyl-terminal hydrolase 11	1	0.999	14	51	43	51	14	12	14	450487	450487	450487	13	11	13	350352	350352	350352	14	12	14	438725	438725	438725	10	8	10	362015	362015	362015
1097	a	sp|P51809|VAMP7_HUMAN	P51809	VAMP7_HUMAN	VAMP7	220	40	Homo sapiens OX=9606	1:Experimental evidence at protein level	Vesicle-associated membrane protein 7	1	0.999	7	34	34	34	6	6	6	296260	296260	296260	11	11	11	493291	493291	493291	9	9	9	468458	468458	468458	8	8	8	471642	471642	471642
1098	a	sp|P51858|HDGF_HUMAN	P51858	HDGF_HUMAN	HDGF	240	67	Homo sapiens OX=9606	1:Experimental evidence at protein level	Hepatoma-derived growth factor	1	0.999	15	187	187	187	51	51	51	4690143	4690143	4690143	41	41	41	5059215	5059215	5059215	44	44	44	4840454	4840454	4840454	51	51	51	4.6003e+06	4.6003e+06	4.6003e+06
1099	a	sp|P51946|CCNH_HUMAN	P51946	CCNH_HUMAN	CCNH	323	37	Homo sapiens OX=9606	1:Experimental evidence at protein level	Cyclin-H	1	0.999	10	27	27	27	10	10	10	417645	417645	417645	4	4	4	232737	232737	232737	7	7	7	412885	412885	412885	6	6	6	403503	403503	403503
1100	a	sp|P52294|IMA5_HUMAN	P52294	IMA5_HUMAN	KPNA1	538	25	Homo sapiens OX=9606	1:Experimental evidence at protein level	Importin subunit alpha-5	1	0.999	11	92	32	33	23	9	9	1057694	873798	873798	26	8	8	1066089	891144	891144	22	8	8	1.17276e+06	844130	844130	21	7	8	1.19861e+06	1022503	1022503
1101	a	sp|P52306|GDS1_HUMAN	P52306	GDS1_HUMAN	RAP1GDS1	607	46	Homo sapiens OX=9606	1:Experimental evidence at protein level	Rap1 GTPase-GDP dissociation stimulator 1	1	0.999	22	119	119	119	33	33	33	523528	523528	523528	29	29	29	663888	663888	663888	31	31	31	517013	517013	517013	26	26	26	482625	482625	482625
1102	a	sp|P52434|RPAB3_HUMAN	P52434	RPAB3_HUMAN	POLR2H	150	54	Homo sapiens OX=9606	1:Experimental evidence at protein level	DNA-directed RNA polymerases I, II, and III subunit RPABC3	1	0.999	7	51	51	51	12	12	12	1.04096e+06	1.04096e+06	1.04096e+06	15	15	15	1164939	1164939	1164939	13	13	13	1153014	1153014	1153014	11	11	11	1.08787e+06	1.08787e+06	1.08787e+06
1103	a	sp|P52564|MP2K6_HUMAN	P52564	MP2K6_HUMAN	MAP2K6	334	42	Homo sapiens OX=9606	1:Experimental evidence at protein level	Dual specificity mitogen-activated protein kinase kinase 6	1	0.999	11	39	27	27	7	5	5	261449	252326	252326	12	9	9	242519	221971	221971	11	6	6	216742	205479	205479	9	7	7	235028	224178	224178
1104	a	sp|P52565|GDIR1_HUMAN	P52565	GDIR1_HUMAN	ARHGDIA	204	50	Homo sapiens OX=9606	1:Experimental evidence at protein level	Rho GDP-dissociation inhibitor 1	1	0.999	8	155	155	155	35	35	35	4.47269e+06	4.47269e+06	4.47269e+06	42	42	42	3925227	3925227	3925227	44	44	44	4.02817e+06	4.02817e+06	4.02817e+06	34	34	34	4.02928e+06	4.02928e+06	4.02928e+06
1105	a	sp|P52569|CTR2_HUMAN	P52569	CTR2_HUMAN	SLC7A2	658	17	Homo sapiens OX=9606	1:Experimental evidence at protein level	Cationic amino acid transporter 2	1	0.999	11	49	30	49	11	5	11	582139	514691	582139	13	8	13	639965	554605	639965	13	8	13	602951	551690	602951	12	9	12	588856	546763	588856
1106	a	sp|P52594|AGFG1_HUMAN	P52594	AGFG1_HUMAN	AGFG1	562	26	Homo sapiens OX=9606	1:Experimental evidence at protein level	Arf-GAP domain and FG repeat-containing protein 1	1	0.999	10	64	64	64	15	15	15	1.01111e+06	1.01111e+06	1.01111e+06	18	18	18	887217	887217	887217	14	14	14	937288	937288	937288	17	17	17	929438	929438	929438
1107	a	sp|P52597|HNRPF_HUMAN	P52597	HNRPF_HUMAN	HNRNPF	415	48	Homo sapiens OX=9606	1:Experimental evidence at protein level	Heterogeneous nuclear ribonucleoprotein F	1	0.999	14	225	149	149	51	35	35	10517522	2.58485e+06	2.58485e+06	60	39	39	11208104	2749319	2749319	57	38	38	11691076	2.6968e+06	2.6968e+06	57	37	37	11094735	2.92888e+06	2.92888e+06
1108	a	sp|P52630|STAT2_HUMAN	P52630	STAT2_HUMAN	STAT2	851	11	Homo sapiens OX=9606	1:Experimental evidence at protein level	Signal transducer and activator of transcription 2	1	0.999	7	37	37	37	8	8	8	220509	220509	220509	13	13	13	208389	208389	208389	9	9	9	210917	210917	210917	7	7	7	211029	211029	211029
1109	a	sp|P52701|MSH6_HUMAN	P52701	MSH6_HUMAN	MSH6	1360	45	Homo sapiens OX=9606	1:Experimental evidence at protein level	DNA mismatch repair protein Msh6	1	0.999	45	304	303	304	78	78	78	1.82292e+06	1.82292e+06	1.82292e+06	69	69	69	1.70605e+06	1.70605e+06	1.70605e+06	80	79	80	1.73571e+06	1.73571e+06	1.73571e+06	77	77	77	1.69019e+06	1.69019e+06	1.69019e+06
1110	a	sp|P52732|KIF11_HUMAN	P52732	KIF11_HUMAN	KIF11	1056	30	Homo sapiens OX=9606	1:Experimental evidence at protein level	Kinesin-like protein KIF11	1	0.999	28	104	103	103	26	26	26	468328	468328	468328	29	29	29	490315	490315	490315	26	26	26	476301	476301	476301	23	22	22	461212	461212	461212
1111	a	sp|P52756|RBM5_HUMAN	P52756	RBM5_HUMAN	RBM5	815	4	Homo sapiens OX=9606	1:Experimental evidence at protein level	RNA-binding protein 5	1	0.999	3	8	8	8	2	2	2	59154.1	59154.1	59154.1	1	1	1	78043.7	78043.7	78043.7	3	3	3	54187.1	54187.1	54187.1	2	2	2	58401.3	58401.3	58401.3
1112	a	sp|P52758|RIDA_HUMAN	P52758	RIDA_HUMAN	RIDA	137	51	Homo sapiens OX=9606	1:Experimental evidence at protein level	2-iminobutanoate/2-iminopropanoate deaminase	1	0.999	5	37	37	37	8	8	8	955928	955928	955928	9	9	9	954712	954712	954712	10	10	10	1.01782e+06	1.01782e+06	1.01782e+06	10	10	10	909951	909951	909951
1113	a	sp|P52788|SPSY_HUMAN	P52788	SPSY_HUMAN	SMS	366	63	Homo sapiens OX=9606	1:Experimental evidence at protein level	Spermine synthase	1	0.999	15	117	117	117	31	31	31	1.5425e+06	1.5425e+06	1.5425e+06	28	28	28	1464919	1464919	1464919	31	31	31	1558265	1558265	1558265	27	27	27	1608312	1608312	1608312
1114	a	sp|P52815|RM12_HUMAN	P52815	RM12_HUMAN	MRPL12	198	28	Homo sapiens OX=9606	1:Experimental evidence at protein level	39S ribosomal protein L12, mitochondrial	1	0.999	3	123	123	123	26	26	26	1.73666e+06	1.73666e+06	1.73666e+06	36	36	36	1.74806e+06	1.74806e+06	1.74806e+06	31	31	31	1.69988e+06	1.69988e+06	1.69988e+06	30	30	30	1.64452e+06	1.64452e+06	1.64452e+06
1115	a	sp|P52888|THOP1_HUMAN	P52888	THOP1_HUMAN	THOP1	689	35	Homo sapiens OX=9606	1:Experimental evidence at protein level	Thimet oligopeptidase	1	0.999	21	123	113	113	29	28	28	1.00572e+06	1.00572e+06	1.00572e+06	27	22	22	947412	947412	947412	38	35	35	695813	695813	695813	29	28	28	1.03812e+06	1.03812e+06	1.03812e+06
1116	a	sp|P52907|CAZA1_HUMAN	P52907	CAZA1_HUMAN	CAPZA1	286	73	Homo sapiens OX=9606	1:Experimental evidence at protein level	F-actin-capping protein subunit alpha-1	1	0.999	13	163	138	163	35	28	35	2777774	2.53203e+06	2777774	45	39	45	2.55355e+06	2.42644e+06	2.55355e+06	39	33	39	3.04091e+06	2.74002e+06	3.04091e+06	44	38	44	2754504	2.65304e+06	2754504
1117	a	sp|P52943|CRIP2_HUMAN	P52943	CRIP2_HUMAN	CRIP2	208	20	Homo sapiens OX=9606	1:Experimental evidence at protein level	Cysteine-rich protein 2	1	0.999	3	23	23	23	5	5	5	493408	493408	493408	6	6	6	559461	559461	559461	6	6	6	550771	550771	550771	6	6	6	499912	499912	499912
1118	a	sp|P53004|BIEA_HUMAN	P53004	BIEA_HUMAN	BLVRA	296	30	Homo sapiens OX=9606	1:Experimental evidence at protein level	Biliverdin reductase A	1	0.999	9	39	39	39	10	10	10	1.0795e+06	1.0795e+06	1.0795e+06	10	10	10	1.29125e+06	1.29125e+06	1.29125e+06	11	11	11	1.38008e+06	1.38008e+06	1.38008e+06	8	8	8	1.08925e+06	1.08925e+06	1.08925e+06
1119	a	sp|P53007|TXTP_HUMAN	P53007	TXTP_HUMAN	SLC25A1	311	18	Homo sapiens OX=9606	1:Experimental evidence at protein level	Tricarboxylate transport protein, mitochondrial	1	0.999	5	17	17	17	4	4	4	249026	249026	249026	3	3	3	161679	161679	161679	6	6	6	255106	255106	255106	4	4	4	248863	248863	248863
1120	a	sp|P53041|PPP5_HUMAN	P53041	PPP5_HUMAN	PPP5C	499	49	Homo sapiens OX=9606	1:Experimental evidence at protein level	Serine/threonine-protein phosphatase 5	1	0.999	19	87	87	87	17	17	17	792419	792419	792419	23	23	23	742656	742656	742656	26	26	26	806567	806567	806567	21	21	21	657889	657889	657889
1121	a	sp|P53350|PLK1_HUMAN	P53350	PLK1_HUMAN	PLK1	603	35	Homo sapiens OX=9606	1:Experimental evidence at protein level	Serine/threonine-protein kinase PLK1	1	0.999	15	55	55	55	14	14	14	248924	248924	248924	15	15	15	416288	416288	416288	14	14	14	443145	443145	443145	12	12	12	420550	420550	420550
1122	a	sp|P53367|ARFP1_HUMAN	P53367	ARFP1_HUMAN	ARFIP1	373	43	Homo sapiens OX=9606	1:Experimental evidence at protein level	Arfaptin-1	1	0.999	13	37	36	37	13	13	13	338299	338299	338299	9	8	9	350946	350946	350946	9	9	9	327689	327689	327689	6	6	6	333798	333798	333798
1123	a	sp|P53396|ACLY_HUMAN	P53396	ACLY_HUMAN	ACLY	1101	45	Homo sapiens OX=9606	1:Experimental evidence at protein level	ATP-citrate synthase	1	0.999	44	547	547	547	135	135	135	4648191	4648191	4648191	137	137	137	4.43944e+06	4.43944e+06	4.43944e+06	137	137	137	4580430	4580430	4580430	138	138	138	4785478	4785478	4785478
1124	a	sp|P53582|MAP11_HUMAN	P53582	MAP11_HUMAN	METAP1	386	51	Homo sapiens OX=9606	1:Experimental evidence at protein level	Methionine aminopeptidase 1	1	0.999	13	60	60	60	16	16	16	868184	868184	868184	14	14	14	896198	896198	896198	16	16	16	890560	890560	890560	14	14	14	844336	844336	844336
1125	a	sp|P53597|SUCA_HUMAN	P53597	SUCA_HUMAN	SUCLG1	346	33	Homo sapiens OX=9606	1:Experimental evidence at protein level	Succinate--CoA ligase [ADP/GDP-forming] subunit alpha, mitochondrial	1	0.999	9	59	59	59	14	14	14	536493	536493	536493	14	14	14	1.56003e+06	1.56003e+06	1.56003e+06	13	13	13	1.5691e+06	1.5691e+06	1.5691e+06	18	18	18	1.51912e+06	1.51912e+06	1.51912e+06
1126	a	sp|P53602|MVD1_HUMAN	P53602	MVD1_HUMAN	MVD	400	24	Homo sapiens OX=9606	1:Experimental evidence at protein level	Diphosphomevalonate decarboxylase	1	0.999	7	19	19	19	4	4	4	385897	385897	385897	5	5	5	429265	429265	429265	3	3	3	77977.1	77977.1	77977.1	7	7	7	195767	195767	195767
1127	a	sp|P53609|PGTB1_HUMAN	P53609	PGTB1_HUMAN	PGGT1B	377	16	Homo sapiens OX=9606	1:Experimental evidence at protein level	Geranylgeranyl transferase type-1 subunit beta	1	0.999	6	11	11	11	2	2	2	122369	122369	122369	3	3	3	115576	115576	115576	4	4	4	122552	122552	122552	2	2	2	118994	118994	118994
1128	a	sp|P53611|PGTB2_HUMAN	P53611	PGTB2_HUMAN	RABGGTB	331	19	Homo sapiens OX=9606	1:Experimental evidence at protein level	Geranylgeranyl transferase type-2 subunit beta	1	0.999	7	36	36	36	8	8	8	1.0458e+06	1.0458e+06	1.0458e+06	9	9	9	871644	871644	871644	9	9	9	1.04141e+06	1.04141e+06	1.04141e+06	10	10	10	572587	572587	572587
1129	a	sp|P53634|CATC_HUMAN	P53634	CATC_HUMAN	CTSC	463	21	Homo sapiens OX=9606	1:Experimental evidence at protein level	Dipeptidyl peptidase 1	1	0.999	7	40	40	40	9	9	9	305244	305244	305244	10	10	10	254690	254690	254690	9	9	9	295625	295625	295625	12	12	12	276884	276884	276884
1130	a	sp|P53675|CLH2_HUMAN	P53675	CLH2_HUMAN	CLTCL1	1640	18	Homo sapiens OX=9606	1:Experimental evidence at protein level	Clathrin heavy chain 2	1	0.999	25	213	26	26	53	6	6	4831133	162795	162795	57	9	9	4.61904e+06	159939	159939	55	6	6	4.13538e+06	168226	168226	48	5	5	4367121	106080	106080
1131	a	sp|P53680|AP2S1_HUMAN	P53680	AP2S1_HUMAN	AP2S1	142	31	Homo sapiens OX=9606	1:Experimental evidence at protein level	AP-2 complex subunit sigma	1	0.999	4	15	15	15	3	3	3	238917	238917	238917	3	3	3	211723	211723	211723	5	5	5	242093	242093	242093	4	4	4	235645	235645	235645
1132	a	sp|P53701|CCHL_HUMAN	P53701	CCHL_HUMAN	HCCS	268	59	Homo sapiens OX=9606	1:Experimental evidence at protein level	Cytochrome c-type heme lyase	1	0.999	13	83	83	83	20	20	20	859326	859326	859326	22	22	22	823702	823702	823702	17	17	17	934368	934368	934368	24	24	24	859938	859938	859938
1133	a	sp|P53985|MOT1_HUMAN	P53985	MOT1_HUMAN	SLC16A1	500	13	Homo sapiens OX=9606	1:Experimental evidence at protein level	Monocarboxylate transporter 1	1	0.999	5	27	27	27	7	7	7	1.51314e+06	1.51314e+06	1.51314e+06	7	7	7	1.30687e+06	1.30687e+06	1.30687e+06	7	7	7	1.21693e+06	1.21693e+06	1.21693e+06	6	6	6	1.64787e+06	1.64787e+06	1.64787e+06
1134	a	sp|P53990|IST1_HUMAN	P53990	IST1_HUMAN	IST1	364	38	Homo sapiens OX=9606	1:Experimental evidence at protein level	IST1 homolog	1	0.999	7	36	36	36	12	12	12	338782	338782	338782	7	7	7	328909	328909	328909	7	7	7	301916	301916	301916	10	10	10	306907	306907	306907
1135	a	sp|P53992|SC24C_HUMAN	P53992	SC24C_HUMAN	SEC24C	1094	33	Homo sapiens OX=9606	1:Experimental evidence at protein level	Protein transport protein Sec24C	1	0.999	28	226	221	226	52	51	52	859085	859085	859085	58	56	58	1.81117e+06	1.81117e+06	1.81117e+06	54	53	54	1.51568e+06	1.51568e+06	1.51568e+06	62	61	62	1.7237e+06	1.7237e+06	1.7237e+06
1136	a	sp|P53999|TCP4_HUMAN	P53999	TCP4_HUMAN	SUB1	127	26	Homo sapiens OX=9606	1:Experimental evidence at protein level	Activated RNA polymerase II transcriptional coactivator p15	1	0.999	3	40	40	40	10	10	10	5.16871e+06	5.16871e+06	5.16871e+06	10	10	10	6.1799e+06	6.1799e+06	6.1799e+06	12	12	12	6331340	6331340	6331340	8	8	8	5.4327e+06	5.4327e+06	5.4327e+06
1137	a	sp|P54105|ICLN_HUMAN	P54105	ICLN_HUMAN	CLNS1A	237	44	Homo sapiens OX=9606	1:Experimental evidence at protein level	Methylosome subunit pICln	1	0.999	8	84	84	84	19	19	19	1526714	1526714	1526714	20	20	20	1.51162e+06	1.51162e+06	1.51162e+06	25	25	25	1.68309e+06	1.68309e+06	1.68309e+06	20	20	20	1.51481e+06	1.51481e+06	1.51481e+06
1138	a	sp|P54132|BLM_HUMAN	P54132	BLM_HUMAN	BLM	1417	16	Homo sapiens OX=9606	1:Experimental evidence at protein level	Bloom syndrome protein	1	0.999	16	39	39	39	10	10	10	176700	176700	176700	13	13	13	174810	174810	174810	8	8	8	176829	176829	176829	8	8	8	189205	189205	189205
1139	a	sp|P54198|HIRA_HUMAN	P54198	HIRA_HUMAN	HIRA	1017	4	Homo sapiens OX=9606	1:Experimental evidence at protein level	Protein HIRA	1	0.999	3	11	11	11	2	2	2	149293	149293	149293	4	4	4	140131	140131	140131	3	3	3	135078	135078	135078	2	2	2	131391	131391	131391
1140	a	sp|P54259|ATN1_HUMAN	P54259	ATN1_HUMAN	ATN1	1190	6	Homo sapiens OX=9606	1:Experimental evidence at protein level	Atrophin-1	1	0.999	3	13	13	13	3	3	3	94870.9	94870.9	94870.9	3	3	3	87266.6	87266.6	87266.6	2	2	2	93160.9	93160.9	93160.9	5	5	5	87038.2	87038.2	87038.2
1141	a	sp|P54289|CA2D1_HUMAN	P54289	CA2D1_HUMAN	CACNA2D1	1103	10	Homo sapiens OX=9606	1:Experimental evidence at protein level	Voltage-dependent calcium channel subunit alpha-2/delta-1	1	0.999	8	25	25	25	6	6	6	175246	175246	175246	8	8	8	104659	104659	104659	5	5	5	155537	155537	155537	6	6	6	165803	165803	165803
1143	a	sp|P54725|RD23A_HUMAN	P54725	RD23A_HUMAN	RAD23A	363	54	Homo sapiens OX=9606	1:Experimental evidence at protein level	UV excision repair protein RAD23 homolog A	1	0.999	10	104	75	104	26	19	26	1.36531e+06	1204182	1.36531e+06	27	19	27	1.13521e+06	1.18255e+06	1.13521e+06	29	21	29	1300904	1.28601e+06	1300904	22	16	22	1.5179e+06	1.32509e+06	1.5179e+06
1144	a	sp|P54727|RD23B_HUMAN	P54727	RD23B_HUMAN	RAD23B	409	37	Homo sapiens OX=9606	1:Experimental evidence at protein level	UV excision repair protein RAD23 homolog B	1	0.999	11	67	38	38	16	9	9	930665	613068	613068	23	15	15	835339	640514	640514	15	7	7	921839	710226	710226	13	7	7	900825	529612	529612
1145	a	sp|P54750|PDE1A_HUMAN	P54750	PDE1A_HUMAN	PDE1A	535	13	Homo sapiens OX=9606	1:Experimental evidence at protein level	Calcium/calmodulin-dependent 3',5'-cyclic nucleotide phosphodiesterase 1A	1	0.999	5	16	16	16	3	3	3	129962	129962	129962	4	4	4	144383	144383	144383	4	4	4	160393	160393	160393	5	5	5	158133	158133	158133
1146	a	sp|P54802|ANAG_HUMAN	P54802	ANAG_HUMAN	NAGLU	743	17	Homo sapiens OX=9606	1:Experimental evidence at protein level	Alpha-N-acetylglucosaminidase	1	0.999	8	20	20	20	7	7	7	180372	180372	180372	5	5	5	163861	163861	163861	4	4	4	172671	172671	172671	4	4	4	168403	168403	168403
1147	a	sp|P54852|EMP3_HUMAN	P54852	EMP3_HUMAN	EMP3	163	17	Homo sapiens OX=9606	1:Experimental evidence at protein level	Epithelial membrane protein 3	1	0.999	3	10	6	6	3	2	2	1.35168e+06	87427.2	87427.2	2	1	1	1406696	71553.1	71553.1	2	1	1	1.38642e+06	84191.3	84191.3	3	2	2	1.37464e+06	94862.6	94862.6
1148	a	sp|P55010|IF5_HUMAN	P55010	IF5_HUMAN	EIF5	431	41	Homo sapiens OX=9606	1:Experimental evidence at protein level	Eukaryotic translation initiation factor 5	1	0.999	18	139	139	139	37	37	37	2.22445e+06	2.22445e+06	2.22445e+06	33	33	33	2.13819e+06	2.13819e+06	2.13819e+06	35	35	35	2.21141e+06	2.21141e+06	2.21141e+06	34	34	34	2.13989e+06	2.13989e+06	2.13989e+06
1149	a	sp|P55011|S12A2_HUMAN	P55011	S12A2_HUMAN	SLC12A2	1212	11	Homo sapiens OX=9606	1:Experimental evidence at protein level	Solute carrier family 12 member 2	1	0.999	9	16	16	16	5	5	5	136092	136092	136092	3	3	3	107240	107240	107240	6	6	6	153158	153158	153158	2	2	2	109069	109069	109069
1150	a	sp|P55039|DRG2_HUMAN	P55039	DRG2_HUMAN	DRG2	364	42	Homo sapiens OX=9606	1:Experimental evidence at protein level	Developmentally-regulated GTP-binding protein 2	1	0.999	14	49	49	49	14	14	14	679627	679627	679627	11	11	11	687622	687622	687622	13	13	13	655009	655009	655009	11	11	11	479937	479937	479937
1151	a	sp|P55061|BI1_HUMAN	P55061	BI1_HUMAN	TMBIM6	237	8	Homo sapiens OX=9606	1:Experimental evidence at protein level	Bax inhibitor 1	1	0.999	2	3	3	3	0	0	0				3	3	3				0	0	0				0	0	0
1152	a	sp|P55196|AFAD_HUMAN	P55196	AFAD_HUMAN	AFDN	1824	15	Homo sapiens OX=9606	1:Experimental evidence at protein level	Afadin	1	0.999	19	53	53	53	13	13	13	408917	408917	408917	16	16	16	419998	419998	419998	13	13	13	397650	397650	397650	11	11	11	362594	362594	362594
1153	a	sp|P55199|ELL_HUMAN	P55199	ELL_HUMAN	ELL	621	9	Homo sapiens OX=9606	1:Experimental evidence at protein level	RNA polymerase II elongation factor ELL	1	0.999	5	13	13	13	3	3	3	110855	110855	110855	3	3	3	105017	105017	105017	3	3	3	93256.7	93256.7	93256.7	4	4	4	152586	152586	152586
1154	a	sp|P55201|BRPF1_HUMAN	P55201	BRPF1_HUMAN	BRPF1	1214	5	Homo sapiens OX=9606	1:Experimental evidence at protein level	Peregrin	1	0.999	4	8	8	8	2	2	2	59772.1	59772.1	59772.1	3	3	3	64253.5	64253.5	64253.5	2	2	2	61041	61041	61041	1	1	1	51002.2	51002.2	51002.2
1155	a	sp|P55209|NP1L1_HUMAN	P55209	NP1L1_HUMAN	NAP1L1	391	38	Homo sapiens OX=9606	1:Experimental evidence at protein level	Nucleosome assembly protein 1-like 1	1	0.999	10	237	221	237	60	54	60	9988888	9590085	9988888	61	57	61	10141736	10398332	10141736	61	59	61	9568811	9726439	9568811	55	51	55	10656892	10388472	10656892
1156	a	sp|P55210|CASP7_HUMAN	P55210	CASP7_HUMAN	CASP7	303	28	Homo sapiens OX=9606	1:Experimental evidence at protein level	Caspase-7	1	0.999	6	21	21	21	11	11	11	273208	273208	273208	3	3	3	278832	278832	278832	4	4	4	290427	290427	290427	3	3	3	287118	287118	287118
1157	a	sp|P55211|CASP9_HUMAN	P55211	CASP9_HUMAN	CASP9	416	12	Homo sapiens OX=9606	1:Experimental evidence at protein level	Caspase-9	1	0.999	3	13	13	13	3	3	3	172236	172236	172236	4	4	4	181008	181008	181008	4	4	4	160720	160720	160720	2	2	2	170955	170955	170955
1158	a	sp|P55263|ADK_HUMAN	P55263	ADK_HUMAN	ADK	362	50	Homo sapiens OX=9606	1:Experimental evidence at protein level	Adenosine kinase	1	0.999	13	99	99	99	24	24	24	1.25328e+06	1.25328e+06	1.25328e+06	24	24	24	1.30297e+06	1.30297e+06	1.30297e+06	28	28	28	1.242e+06	1.242e+06	1.242e+06	23	23	23	1.15911e+06	1.15911e+06	1.15911e+06
1159	a	sp|P55265|DSRAD_HUMAN	P55265	DSRAD_HUMAN	ADAR	1226	35	Homo sapiens OX=9606	1:Experimental evidence at protein level	Double-stranded RNA-specific adenosine deaminase	1	0.999	33	220	220	220	57	57	57	1823075	1823075	1823075	60	60	60	1.83781e+06	1.83781e+06	1.83781e+06	48	48	48	1927850	1927850	1927850	55	55	55	1.77974e+06	1.77974e+06	1.77974e+06
1160	a	sp|P55327|TPD52_HUMAN	P55327	TPD52_HUMAN	TPD52	224	41	Homo sapiens OX=9606	1:Experimental evidence at protein level	Tumor protein D52	1	0.999	6	65	65	65	13	13	13	1.24926e+06	1.24926e+06	1.24926e+06	19	19	19	1.29879e+06	1.29879e+06	1.29879e+06	14	14	14	1.24438e+06	1.24438e+06	1.24438e+06	19	19	19	1.1696e+06	1.1696e+06	1.1696e+06
1161	a	sp|P55735|SEC13_HUMAN	P55735	SEC13_HUMAN	SEC13	322	53	Homo sapiens OX=9606	1:Experimental evidence at protein level	Protein SEC13 homolog	1	0.999	11	134	134	134	35	35	35	2.71876e+06	2.71876e+06	2.71876e+06	32	32	32	2.63911e+06	2.63911e+06	2.63911e+06	33	33	33	2.64741e+06	2.64741e+06	2.64741e+06	34	34	34	2597365	2597365	2597365
1162	a	sp|P55769|NH2L1_HUMAN	P55769	NH2L1_HUMAN	SNU13	128	39	Homo sapiens OX=9606	1:Experimental evidence at protein level	NHP2-like protein 1	1	0.999	5	51	51	51	14	14	14	2733545	2733545	2733545	14	14	14	2670748	2670748	2670748	12	12	12	2.98306e+06	2.98306e+06	2.98306e+06	11	11	11	2.85436e+06	2.85436e+06	2.85436e+06
1163	a	sp|P55789|ALR_HUMAN	P55789	ALR_HUMAN	GFER	205	19	Homo sapiens OX=9606	1:Experimental evidence at protein level	FAD-linked sulfhydryl oxidase ALR	1	0.999	2	9	9	9	2	2	2	131709	131709	131709	4	4	4	116429	116429	116429	2	2	2	107842	107842	107842	1	1	1	82785.1	82785.1	82785.1
1164	a	sp|P55795|HNRH2_HUMAN	P55795	HNRH2_HUMAN	HNRNPH2	449	45	Homo sapiens OX=9606	1:Experimental evidence at protein level	Heterogeneous nuclear ribonucleoprotein H2	1	0.999	14	172	85	85	43	22	22	4459803	1.57758e+06	1.57758e+06	41	21	21	5.16478e+06	1.59572e+06	1.59572e+06	42	20	20	5058524	1662879	1662879	46	22	22	4.80055e+06	1.73629e+06	1.73629e+06
1165	a	sp|P55884|EIF3B_HUMAN	P55884	EIF3B_HUMAN	EIF3B	814	48	Homo sapiens OX=9606	1:Experimental evidence at protein level	Eukaryotic translation initiation factor 3 subunit B	1	0.999	30	283	283	283	72	72	72	1.86911e+06	1.86911e+06	1.86911e+06	66	66	66	2795919	2795919	2795919	69	69	69	2.69752e+06	2.69752e+06	2.69752e+06	76	76	76	2.45142e+06	2.45142e+06	2.45142e+06
1166	a	sp|P56134|ATPK_HUMAN	P56134	ATPK_HUMAN	ATP5MF	94	50	Homo sapiens OX=9606	1:Experimental evidence at protein level	ATP synthase subunit f, mitochondrial	1	0.999	3	33	33	33	10	10	10	3.02907e+06	3.02907e+06	3.02907e+06	7	7	7	3064600	3064600	3064600	8	8	8	3.13668e+06	3.13668e+06	3.13668e+06	8	8	8	3172882	3172882	3172882
1167	a	sp|P56182|RRP1_HUMAN	P56182	RRP1_HUMAN	RRP1	461	26	Homo sapiens OX=9606	1:Experimental evidence at protein level	Ribosomal RNA processing protein 1 homolog A	1	0.999	11	53	53	53	13	13	13	1.31696e+06	1.31696e+06	1.31696e+06	12	12	12	1.42838e+06	1.42838e+06	1.42838e+06	14	14	14	1.40494e+06	1.40494e+06	1.40494e+06	14	14	14	1.42925e+06	1.42925e+06	1.42925e+06
1168	a	sp|P56199|ITA1_HUMAN	P56199	ITA1_HUMAN	ITGA1	1179	5	Homo sapiens OX=9606	1:Experimental evidence at protein level	Integrin alpha-1	1	0.999	6	12	12	12	1	1	1	42957.2	42957.2	42957.2	2	2	2	44214.5	44214.5	44214.5	1	1	1	49929	49929	49929	8	8	8	46918.5	46918.5	46918.5
1169	a	sp|P56211|ARP19_HUMAN	P56211	ARP19_HUMAN	ARPP19	112	45	Homo sapiens OX=9606	1:Experimental evidence at protein level	cAMP-regulated phosphoprotein 19	1	0.999	4	37	29	29	9	7	7	724629	724629	724629	11	8	8	803082	803082	803082	9	7	7	922712	922712	922712	8	7	7	723170	723170	723170
1170	a	sp|P56270|MAZ_HUMAN	P56270	MAZ_HUMAN	MAZ	477	7	Homo sapiens OX=9606	1:Experimental evidence at protein level	Myc-associated zinc finger protein	1	0.999	3	12	8	8	4	3	3	122213	93371.3	93371.3	3	2	2	67543.7	35595.1	35595.1	2	1	1	80168.3	44822.4	44822.4	3	2	2	117895	86564.1	86564.1
1171	a	sp|P56282|DPOE2_HUMAN	P56282	DPOE2_HUMAN	POLE2	527	27	Homo sapiens OX=9606	1:Experimental evidence at protein level	DNA polymerase epsilon subunit 2	1	0.999	8	24	24	24	7	7	7	89564.6	89564.6	89564.6	5	5	5	117111	117111	117111	5	5	5	123407	123407	123407	7	7	7	142447	142447	142447
1172	a	sp|P56385|ATP5I_HUMAN	P56385	ATP5I_HUMAN	ATP5ME	69	52	Homo sapiens OX=9606	1:Experimental evidence at protein level	ATP synthase subunit e, mitochondrial	1	0.999	4	17	17	17	2	2	2	553788	553788	553788	7	7	7	488103	488103	488103	3	3	3	522887	522887	522887	5	5	5	573244	573244	573244
1173	a	sp|P56524|HDAC4_HUMAN	P56524	HDAC4_HUMAN	HDAC4	1084	11	Homo sapiens OX=9606	1:Experimental evidence at protein level	Histone deacetylase 4	1	0.999	7	17	17	17	5	5	5	73472.1	73472.1	73472.1	4	4	4	25085.8	25085.8	25085.8	3	3	3	64099.4	64099.4	64099.4	5	5	5	74586.3	74586.3	74586.3
1174	a	sp|P56537|IF6_HUMAN	P56537	IF6_HUMAN	EIF6	245	60	Homo sapiens OX=9606	1:Experimental evidence at protein level	Eukaryotic translation initiation factor 6	1	0.999	10	123	123	123	31	31	31	4216248	4216248	4216248	30	30	30	4378592	4378592	4378592	29	29	29	4.16189e+06	4.16189e+06	4.16189e+06	33	33	33	4445469	4445469	4445469
1175	a	sp|P56545|CTBP2_HUMAN	P56545	CTBP2_HUMAN	CTBP2	445	42	Homo sapiens OX=9606	1:Experimental evidence at protein level	C-terminal-binding protein 2	1	0.999	11	71	64	71	19	16	19	539998	539998	539998	21	20	21	540080	540080	540080	18	16	18	537260	537260	537260	13	12	13	485644	485644	485644
1176	a	sp|P56556|NDUA6_HUMAN	P56556	NDUA6_HUMAN	NDUFA6	128	32	Homo sapiens OX=9606	1:Experimental evidence at protein level	NADH dehydrogenase [ubiquinone] 1 alpha subcomplex subunit 6	1	0.999	4	25	25	25	7	7	7	202161	202161	202161	6	6	6	252423	252423	252423	5	5	5	211834	211834	211834	7	7	7	194768	194768	194768
1177	a	sp|P56589|PEX3_HUMAN	P56589	PEX3_HUMAN	PEX3	373	30	Homo sapiens OX=9606	1:Experimental evidence at protein level	Peroxisomal biogenesis factor 3	1	0.999	7	37	37	37	8	8	8	204060	204060	204060	12	12	12	355405	355405	355405	10	10	10	365318	365318	365318	7	7	7	389300	389300	389300
1178	a	sp|P56937|DHB7_HUMAN	P56937	DHB7_HUMAN	HSD17B7	341	10	Homo sapiens OX=9606	1:Experimental evidence at protein level	3-keto-steroid reductase	1	0.999	3	10	10	10	3	3	3	75632.1	75632.1	75632.1	3	3	3	71548.7	71548.7	71548.7	1	1	1	73646.4	73646.4	73646.4	3	3	3	78606.4	78606.4	78606.4
1179	a	sp|P56945|BCAR1_HUMAN	P56945	BCAR1_HUMAN	BCAR1	870	32	Homo sapiens OX=9606	1:Experimental evidence at protein level	Breast cancer anti-estrogen resistance protein 1	1	0.999	16	60	60	60	16	16	16	394640	394640	394640	12	12	12	427871	427871	427871	13	13	13	401970	401970	401970	19	19	19	395767	395767	395767
1180	a	sp|P57076|CF298_HUMAN	P57076	CF298_HUMAN	CFAP298	290	44	Homo sapiens OX=9606	1:Experimental evidence at protein level	Cilia- and flagella-associated protein 298	1	0.999	8	52	52	52	11	11	11	419620	419620	419620	11	11	11	417842	417842	417842	15	15	15	460126	460126	460126	15	15	15	448682	448682	448682
1181	a	sp|P57086|SCND1_HUMAN	P57086	SCND1_HUMAN	SCAND1	179	33	Homo sapiens OX=9606	1:Experimental evidence at protein level	SCAN domain-containing protein 1	1	0.999	3	11	11	11	1	1	1	14310.4	14310.4	14310.4	3	3	3	14140.5	14140.5	14140.5	5	5	5	16763.5	16763.5	16763.5	2	2	2	14069.2	14069.2	14069.2
1182	a	sp|P57088|TMM33_HUMAN	P57088	TMM33_HUMAN	TMEM33	247	16	Homo sapiens OX=9606	1:Experimental evidence at protein level	Transmembrane protein 33	1	0.999	3	27	27	27	8	8	8	536033	536033	536033	7	7	7	617930	617930	617930	6	6	6	601355	601355	601355	6	6	6	483045	483045	483045
1183	a	sp|P57105|SYJ2B_HUMAN	P57105	SYJ2B_HUMAN	SYNJ2BP	145	37	Homo sapiens OX=9606	1:Experimental evidence at protein level	Synaptojanin-2-binding protein	1	0.999	3	18	18	18	4	4	4	157618	157618	157618	6	6	6	180788	180788	180788	4	4	4	200079	200079	200079	4	4	4	196119	196119	196119
1184	a	sp|P57737|CORO7_HUMAN	P57737	CORO7_HUMAN	CORO7	925	32	Homo sapiens OX=9606	1:Experimental evidence at protein level	Coronin-7	1	0.999	16	53	53	53	12	12	12	386232	386232	386232	14	14	14	327998	327998	327998	14	14	14	370860	370860	370860	13	13	13	311662	311662	311662
1185	a	sp|P57740|NU107_HUMAN	P57740	NU107_HUMAN	NUP107	925	37	Homo sapiens OX=9606	1:Experimental evidence at protein level	Nuclear pore complex protein Nup107	1	0.999	27	108	108	108	22	22	22	594054	594054	594054	25	25	25	677149	677149	677149	30	30	30	684569	684569	684569	31	31	31	758657	758657	758657
1186	a	sp|P57764|GSDMD_HUMAN	P57764	GSDMD_HUMAN	GSDMD	484	8	Homo sapiens OX=9606	1:Experimental evidence at protein level	Gasdermin-D	1	0.999	3	7	7	7	0	0	0				2	2	2	90787.9	90787.9	90787.9	3	3	3	157865	157865	157865	2	2	2	93549.8	93549.8	93549.8
1187	a	sp|P57772|SELB_HUMAN	P57772	SELB_HUMAN	EEFSEC	596	23	Homo sapiens OX=9606	1:Experimental evidence at protein level	Selenocysteine-specific elongation factor	1	0.999	9	17	17	17	4	4	4	70763.5	70763.5	70763.5	6	6	6	71640.6	71640.6	71640.6	2	2	2	78979.3	78979.3	78979.3	5	5	5	76742.6	76742.6	76742.6
1188	a	sp|P58546|MTPN_HUMAN	P58546	MTPN_HUMAN	MTPN	118	50	Homo sapiens OX=9606	1:Experimental evidence at protein level	Myotrophin	1	0.999	5	50	50	50	12	12	12	3258436	3258436	3258436	13	13	13	3.12505e+06	3.12505e+06	3.12505e+06	12	12	12	3.1359e+06	3.1359e+06	3.1359e+06	13	13	13	3425464	3425464	3425464
1189	a	sp|P58557|YBEY_HUMAN	P58557	YBEY_HUMAN	YBEY	167	21	Homo sapiens OX=9606	1:Experimental evidence at protein level	Endoribonuclease YbeY	1	0.999	3	12	12	12	4	4	4	58685.1	58685.1	58685.1	2	2	2	72824.6	72824.6	72824.6	3	3	3	60908.2	60908.2	60908.2	3	3	3	90570.4	90570.4	90570.4
1190	a	sp|P59780|AP3S2_HUMAN	P59780	AP3S2_HUMAN	AP3S2	193	20	Homo sapiens OX=9606	2:Experimental evidence at transcript level	AP-3 complex subunit sigma-2	1	0.999	3	9	9	9	2	2	2	171047	171047	171047	3	3	3	182260	182260	182260	2	2	2	132706	132706	132706	2	2	2	79564.4	79564.4	79564.4
1191	a	sp|P59998|ARPC4_HUMAN	P59998	ARPC4_HUMAN	ARPC4	168	52	Homo sapiens OX=9606	1:Experimental evidence at protein level	Actin-related protein 2/3 complex subunit 4	1	0.999	7	41	41	41	9	9	9	540737	540737	540737	9	9	9	878237	878237	878237	8	8	8	776454	776454	776454	15	15	15	572586	572586	572586
1192	a	sp|P60059|SC61G_HUMAN	P60059	SC61G_HUMAN	SEC61G	68	36	Homo sapiens OX=9606	1:Experimental evidence at protein level	Protein transport protein Sec61 subunit gamma	1	0.999	2	18	18	18	4	4	4	992978	992978	992978	5	5	5	1.00779e+06	1.00779e+06	1.00779e+06	5	5	5	1.06318e+06	1.06318e+06	1.06318e+06	4	4	4	1.10636e+06	1.10636e+06	1.10636e+06
1193	a	sp|P60174|TPIS_HUMAN	P60174	TPIS_HUMAN	TPI1	286	75	Homo sapiens OX=9606	1:Experimental evidence at protein level	Triosephosphate isomerase	1	0.999	16	432	432	432	101	101	101	24119536	24119536	24119536	108	108	108	23918698	23918698	23918698	114	114	114	24698666	24698666	24698666	109	109	109	24411154	24411154	24411154
1194	a	sp|P60228|EIF3E_HUMAN	P60228	EIF3E_HUMAN	EIF3E	445	55	Homo sapiens OX=9606	1:Experimental evidence at protein level	Eukaryotic translation initiation factor 3 subunit E	1	0.999	21	245	245	245	59	59	59	2.06718e+06	2.06718e+06	2.06718e+06	66	66	66	1.97139e+06	1.97139e+06	1.97139e+06	60	60	60	2.09408e+06	2.09408e+06	2.09408e+06	60	60	60	2035397	2035397	2035397
1195	a	sp|P60484|PTEN_HUMAN	P60484	PTEN_HUMAN	PTEN	403	10	Homo sapiens OX=9606	1:Experimental evidence at protein level	Phosphatidylinositol 3,4,5-trisphosphate 3-phosphatase and dual-specificity protein phosphatase PTEN	1	0.999	2	12	12	12	4	4	4	116330	116330	116330	4	4	4	122696	122696	122696	3	3	3	115598	115598	115598	1	1	1	106378	106378	106378
1196	a	sp|P60510|PP4C_HUMAN	P60510	PP4C_HUMAN	PPP4C	307	41	Homo sapiens OX=9606	1:Experimental evidence at protein level	Serine/threonine-protein phosphatase 4 catalytic subunit	1	0.999	8	47	41	41	12	10	10	754140	678738	678738	14	13	13	922613	825831	825831	12	10	10	922777	810541	810541	9	8	8	488351	403970	403970
1197	a	sp|P60602|ROMO1_HUMAN	P60602	ROMO1_HUMAN	ROMO1	79	32	Homo sapiens OX=9606	1:Experimental evidence at protein level	Reactive oxygen species modulator 1	1	0.999	3	18	18	18	5	5	5	1140560	1140560	1140560	4	4	4	1.19892e+06	1.19892e+06	1.19892e+06	5	5	5	1.1762e+06	1.1762e+06	1.1762e+06	4	4	4	1211685	1211685	1211685
1198	a	sp|P60604|UB2G2_HUMAN	P60604	UB2G2_HUMAN	UBE2G2	165	41	Homo sapiens OX=9606	1:Experimental evidence at protein level	Ubiquitin-conjugating enzyme E2 G2	1	0.999	4	41	41	41	9	9	9	288073	288073	288073	10	10	10	329343	329343	329343	11	11	11	324936	324936	324936	11	11	11	387947	387947	387947
1199	a	sp|P60866|RS20_HUMAN	P60866	RS20_HUMAN	RPS20	119	25	Homo sapiens OX=9606	1:Experimental evidence at protein level	40S ribosomal protein S20	1	0.999	3	40	40	40	11	11	11	4934450	4934450	4934450	9	9	9	4212886	4212886	4212886	10	10	10	4.11903e+06	4.11903e+06	4.11903e+06	10	10	10	4977628	4977628	4977628
1200	a	sp|P60900|PSA6_HUMAN	P60900	PSA6_HUMAN	PSMA6	246	54	Homo sapiens OX=9606	1:Experimental evidence at protein level	Proteasome subunit alpha type-6	1	0.999	13	118	118	118	30	30	30	2.24977e+06	2.24977e+06	2.24977e+06	28	28	28	2709858	2709858	2709858	32	32	32	2.71949e+06	2.71949e+06	2.71949e+06	28	28	28	2.44809e+06	2.44809e+06	2.44809e+06
1201	a	sp|P60903|S10AA_HUMAN	P60903	S10AA_HUMAN	S100A10	97	35	Homo sapiens OX=9606	1:Experimental evidence at protein level	Protein S100-A10	1	0.999	3	21	21	21	6	6	6	1.42693e+06	1.42693e+06	1.42693e+06	3	3	3	335993	335993	335993	5	5	5	1527725	1527725	1527725	7	7	7	1.35148e+06	1.35148e+06	1.35148e+06
1202	a	sp|P60981|DEST_HUMAN	P60981	DEST_HUMAN	DSTN	165	66	Homo sapiens OX=9606	1:Experimental evidence at protein level	Destrin	1	0.999	11	85	70	70	20	17	17	3.00419e+06	1.71832e+06	1.71832e+06	19	14	14	3.01966e+06	1.94015e+06	1.94015e+06	25	22	22	3.06292e+06	2.04429e+06	2.04429e+06	21	17	17	2.94667e+06	2.0573e+06	2.0573e+06
1203	a	sp|P61011|SRP54_HUMAN	P61011	SRP54_HUMAN	SRP54	504	38	Homo sapiens OX=9606	1:Experimental evidence at protein level	Signal recognition particle 54 kDa protein	1	0.999	15	90	90	90	20	20	20	724369	724369	724369	24	24	24	721449	721449	721449	23	23	23	716266	716266	716266	23	23	23	701140	701140	701140
1204	a	sp|P61024|CKS1_HUMAN	P61024	CKS1_HUMAN	CKS1B	79	32	Homo sapiens OX=9606	1:Experimental evidence at protein level	Cyclin-dependent kinases regulatory subunit 1	1	0.999	3	23	18	18	5	4	4	782952	777891	777891	6	5	5	842880	849143	849143	6	4	4	830622	847301	847301	6	5	5	757454	737934	737934
1205	a	sp|P61081|UBC12_HUMAN	P61081	UBC12_HUMAN	UBE2M	183	41	Homo sapiens OX=9606	1:Experimental evidence at protein level	NEDD8-conjugating enzyme Ubc12	1	0.999	7	35	35	35	9	9	9	1249308	1249308	1249308	8	8	8	1.22876e+06	1.22876e+06	1.22876e+06	10	10	10	1.32329e+06	1.32329e+06	1.32329e+06	8	8	8	1.33655e+06	1.33655e+06	1.33655e+06
1206	a	sp|P61160|ARP2_HUMAN	P61160	ARP2_HUMAN	ACTR2	394	34	Homo sapiens OX=9606	1:Experimental evidence at protein level	Actin-related protein 2	1	0.999	11	95	95	95	20	20	20	876908	876908	876908	24	24	24	1.97671e+06	1.97671e+06	1.97671e+06	27	27	27	1.95617e+06	1.95617e+06	1.95617e+06	24	24	24	1.79898e+06	1.79898e+06	1.79898e+06
1207	a	sp|P61163|ACTZ_HUMAN	P61163	ACTZ_HUMAN	ACTR1A	376	50	Homo sapiens OX=9606	1:Experimental evidence at protein level	Alpha-centractin	1	0.999	15	144	103	144	36	26	36	2452873	2452873	2452873	33	22	33	2513896	2513896	2513896	40	30	40	2417947	2417947	2417947	35	25	35	2.35946e+06	2.35946e+06	2.35946e+06
1208	a	sp|P61201|CSN2_HUMAN	P61201	CSN2_HUMAN	COPS2	443	46	Homo sapiens OX=9606	1:Experimental evidence at protein level	COP9 signalosome complex subunit 2	1	0.999	17	93	93	93	27	27	27	686254	686254	686254	26	26	26	699361	699361	699361	22	22	22	709568	709568	709568	18	18	18	695890	695890	695890
1209	a	sp|P61221|ABCE1_HUMAN	P61221	ABCE1_HUMAN	ABCE1	599	37	Homo sapiens OX=9606	1:Experimental evidence at protein level	ATP-binding cassette sub-family E member 1	1	0.999	18	114	114	114	27	27	27	1.17773e+06	1.17773e+06	1.17773e+06	31	31	31	1.15288e+06	1.15288e+06	1.15288e+06	32	32	32	922078	922078	922078	24	24	24	887534	887534	887534
1210	a	sp|P61244|MAX_HUMAN	P61244	MAX_HUMAN	MAX	160	31	Homo sapiens OX=9606	1:Experimental evidence at protein level	Protein max	1	0.999	4	17	17	17	4	4	4	96753.8	96753.8	96753.8	6	6	6	117936	117936	117936	5	5	5	129777	129777	129777	2	2	2	116630	116630	116630
1211	a	sp|P61247|RS3A_HUMAN	P61247	RS3A_HUMAN	RPS3A	264	57	Homo sapiens OX=9606	1:Experimental evidence at protein level	40S ribosomal protein S3a	1	0.999	16	253	253	253	60	60	60	9588412	9588412	9588412	64	64	64	7516000	7516000	7516000	66	66	66	8872638	8872638	8872638	63	63	63	8497567	8497567	8497567
1212	a	sp|P61289|PSME3_HUMAN	P61289	PSME3_HUMAN	PSME3	254	72	Homo sapiens OX=9606	1:Experimental evidence at protein level	Proteasome activator complex subunit 3	1	0.999	15	146	144	146	39	38	39	3.11411e+06	3.11411e+06	3.11411e+06	31	31	31	3.21255e+06	3.21255e+06	3.21255e+06	33	32	33	3.25692e+06	3.25692e+06	3.25692e+06	43	43	43	3.30825e+06	3.30825e+06	3.30825e+06
1213	a	sp|P61313|RL15_HUMAN	P61313	RL15_HUMAN	RPL15	204	30	Homo sapiens OX=9606	1:Experimental evidence at protein level	60S ribosomal protein L15	1	0.999	7	46	46	46	10	10	10	2938328	2938328	2938328	11	11	11	2.78652e+06	2.78652e+06	2.78652e+06	14	14	14	2.84095e+06	2.84095e+06	2.84095e+06	11	11	11	2.9449e+06	2.9449e+06	2.9449e+06
1214	a	sp|P61326|MGN_HUMAN	P61326	MGN_HUMAN	MAGOH	146	41	Homo sapiens OX=9606	1:Experimental evidence at protein level	Protein mago nashi homolog	1	0.999	7	45	45	45	11	11	11	1.00575e+06	1.00575e+06	1.00575e+06	14	14	14	820914	820914	820914	10	10	10	876368	876368	876368	10	10	10	950079	950079	950079	sp|Q96A72|MGN2_HUMAN
1215	a	sp|P61353|RL27_HUMAN	P61353	RL27_HUMAN	RPL27	136	41	Homo sapiens OX=9606	1:Experimental evidence at protein level	60S ribosomal protein L27	1	0.999	5	61	61	61	15	15	15	4.4755e+06	4.4755e+06	4.4755e+06	14	14	14	4023700	4023700	4023700	14	14	14	4.19033e+06	4.19033e+06	4.19033e+06	18	18	18	4582266	4582266	4582266
1216	a	sp|P61457|PHS_HUMAN	P61457	PHS_HUMAN	PCBD1	104	67	Homo sapiens OX=9606	1:Experimental evidence at protein level	Pterin-4-alpha-carbinolamine dehydratase	1	0.999	6	28	27	28	6	6	6	680832	680832	680832	4	4	4	491751	491751	491751	8	7	8	702237	702237	702237	10	10	10	710234	710234	710234
1217	a	sp|P61599|NAA20_HUMAN	P61599	NAA20_HUMAN	NAA20	178	19	Homo sapiens OX=9606	1:Experimental evidence at protein level	N-alpha-acetyltransferase 20	1	0.999	3	6	6	6	2	2	2	52165.4	52165.4	52165.4	0	0	0				2	2	2	47506.4	47506.4	47506.4	2	2	2	45191.1	45191.1	45191.1
1218	a	sp|P61604|CH10_HUMAN	P61604	CH10_HUMAN	HSPE1	102	62	Homo sapiens OX=9606	1:Experimental evidence at protein level	10 kDa heat shock protein, mitochondrial	1	0.999	7	76	68	76	17	15	17	5618584	4930655	5618584	22	20	22	5.61901e+06	5662862	5.61901e+06	18	16	18	5.10585e+06	4364715	5.10585e+06	19	17	19	5668479	4671699	5668479
1219	a	sp|P61619|S61A1_HUMAN	P61619	S61A1_HUMAN	SEC61A1	476	12	Homo sapiens OX=9606	1:Experimental evidence at protein level	Protein transport protein Sec61 subunit alpha isoform 1	1	0.999	6	29	16	29	6	3	6	380414	358391	380414	9	4	9	466158	385814	466158	8	5	8	401956	384207	401956	6	4	6	407818	387044	407818
1220	a	sp|P61764|STXB1_HUMAN	P61764	STXB1_HUMAN	STXBP1	594	27	Homo sapiens OX=9606	1:Experimental evidence at protein level	Syntaxin-binding protein 1	1	0.999	11	50	50	50	11	11	11	323686	323686	323686	12	12	12	302208	302208	302208	12	12	12	303176	303176	303176	15	15	15	299433	299433	299433
1221	a	sp|P61769|B2MG_HUMAN	P61769	B2MG_HUMAN	B2M	119	37	Homo sapiens	1:Experimental evidence at protein level	Beta-2-microglobulin	1	0.999	4	56	56	56	16	16	16	2.55223e+06	2.55223e+06	2.55223e+06	14	14	14	2.5167e+06	2.5167e+06	2.5167e+06	14	14	14	2393466	2393466	2393466	12	12	12	2270763	2270763	2270763
1222	a	sp|P61916|NPC2_HUMAN	P61916	NPC2_HUMAN	NPC2	151	48	Homo sapiens OX=9606	1:Experimental evidence at protein level	NPC intracellular cholesterol transporter 2	1	0.999	6	42	42	42	10	10	10	396121	396121	396121	10	10	10	488990	488990	488990	9	9	9	536532	536532	536532	13	13	13	540837	540837	540837
1223	a	sp|P61923|COPZ1_HUMAN	P61923	COPZ1_HUMAN	COPZ1	177	35	Homo sapiens OX=9606	1:Experimental evidence at protein level	Coatomer subunit zeta-1	1	0.999	5	58	58	58	14	14	14	2.26008e+06	2.26008e+06	2.26008e+06	12	12	12	2517456	2517456	2517456	15	15	15	2577860	2577860	2577860	17	17	17	2.34826e+06	2.34826e+06	2.34826e+06
1224	a	sp|P61960|UFM1_HUMAN	P61960	UFM1_HUMAN	UFM1	85	58	Homo sapiens OX=9606	1:Experimental evidence at protein level	Ubiquitin-fold modifier 1	1	0.999	3	53	53	53	13	13	13	1.62321e+06	1.62321e+06	1.62321e+06	13	13	13	1.63655e+06	1.63655e+06	1.63655e+06	15	15	15	1.67057e+06	1.67057e+06	1.67057e+06	12	12	12	1.59922e+06	1.59922e+06	1.59922e+06
1225	a	sp|P61962|DCAF7_HUMAN	P61962	DCAF7_HUMAN	DCAF7	342	29	Homo sapiens OX=9606	1:Experimental evidence at protein level	DDB1- and CUL4-associated factor 7	1	0.999	8	27	27	27	8	8	8	585742	585742	585742	4	4	4	469110	469110	469110	7	7	7	575798	575798	575798	8	8	8	600821	600821	600821
1226	a	sp|P61970|NTF2_HUMAN	P61970	NTF2_HUMAN	NUTF2	127	74	Homo sapiens OX=9606	1:Experimental evidence at protein level	Nuclear transport factor 2	1	0.999	7	99	99	99	24	24	24	1.75077e+06	1.75077e+06	1.75077e+06	28	28	28	1641067	1641067	1641067	25	25	25	1.71408e+06	1.71408e+06	1.71408e+06	22	22	22	1.59854e+06	1.59854e+06	1.59854e+06
1227	a	sp|P61981|1433G_HUMAN	P61981	1433G_HUMAN	YWHAG	247	61	Homo sapiens OX=9606	1:Experimental evidence at protein level	14-3-3 protein gamma	1	0.999	15	244	125	125	56	29	29	15907503	10539630	10539630	61	30	30	17200274	11066339	11066339	64	33	33	17420814	11269991	11269991	63	33	33	16940130	10672956	10672956
1228	a	sp|P62070|RRAS2_HUMAN	P62070	RRAS2_HUMAN	RRAS2	204	36	Homo sapiens OX=9606	1:Experimental evidence at protein level	Ras-related protein R-Ras2	1	0.999	6	35	16	35	7	4	7	83523.4	83523.4	83523.4	12	5	12	118685	53146.7	118685	8	4	8	157134	34253.6	157134	8	3	8	157679	72362	157679
1229	a	sp|P62072|TIM10_HUMAN	P62072	TIM10_HUMAN	TIMM10	90	52	Homo sapiens OX=9606	1:Experimental evidence at protein level	Mitochondrial import inner membrane translocase subunit Tim10	1	0.999	4	26	26	26	6	6	6	498381	498381	498381	6	6	6	322026	322026	322026	6	6	6	523375	523375	523375	8	8	8	492433	492433	492433
1230	a	sp|P62081|RS7_HUMAN	P62081	RS7_HUMAN	RPS7	194	59	Homo sapiens OX=9606	1:Experimental evidence at protein level	40S ribosomal protein S7	1	0.999	10	185	185	185	45	45	45	11305718	11305718	11305718	50	50	50	11167744	11167744	11167744	43	43	43	11492612	11492612	11492612	47	47	47	10781418	10781418	10781418
1231	a	sp|P62140|PP1B_HUMAN	P62140	PP1B_HUMAN	PPP1CB	327	63	Homo sapiens OX=9606	1:Experimental evidence at protein level	Serine/threonine-protein phosphatase PP1-beta catalytic subunit	1	0.999	16	227	91	91	55	22	22	6102958	1.58044e+06	1.58044e+06	61	26	26	5930425	1.60595e+06	1.60595e+06	57	23	23	5.86938e+06	1.52602e+06	1.52602e+06	54	20	20	5893820	1819210	1819210
1232	a	sp|P62191|PRS4_HUMAN	P62191	PRS4_HUMAN	PSMC1	440	53	Homo sapiens OX=9606	1:Experimental evidence at protein level	26S proteasome regulatory subunit 4	1	0.999	19	127	125	125	30	30	30	1.78884e+06	1.78884e+06	1.78884e+06	32	32	32	1.88739e+06	1.88739e+06	1.88739e+06	33	31	31	1813684	1813684	1813684	32	32	32	1.79973e+06	1.79973e+06	1.79973e+06
1233	a	sp|P62195|PRS8_HUMAN	P62195	PRS8_HUMAN	PSMC5	406	66	Homo sapiens OX=9606	1:Experimental evidence at protein level	26S proteasome regulatory subunit 8	1	0.999	24	194	192	194	44	44	44	2.00206e+06	2.00206e+06	2.00206e+06	50	50	50	2.08728e+06	2.08728e+06	2.08728e+06	52	50	52	1.98503e+06	1.98503e+06	1.98503e+06	48	48	48	1.92446e+06	1.92446e+06	1.92446e+06
1234	a	sp|P62241|RS8_HUMAN	P62241	RS8_HUMAN	RPS8	208	45	Homo sapiens OX=9606	1:Experimental evidence at protein level	40S ribosomal protein S8	1	0.999	8	108	108	108	29	29	29	6079013	6079013	6079013	25	25	25	4.84631e+06	4.84631e+06	4.84631e+06	23	23	23	5.69735e+06	5.69735e+06	5.69735e+06	31	31	31	5.6983e+06	5.6983e+06	5.6983e+06
1235	a	sp|P62249|RS16_HUMAN	P62249	RS16_HUMAN	RPS16	146	43	Homo sapiens OX=9606	1:Experimental evidence at protein level	40S ribosomal protein S16	1	0.999	7	50	50	50	11	11	11	4.22425e+06	4.22425e+06	4.22425e+06	15	15	15	4570310	4570310	4570310	11	11	11	4831107	4831107	4831107	13	13	13	4903618	4903618	4903618
1236	a	sp|P62253|UB2G1_HUMAN	P62253	UB2G1_HUMAN	UBE2G1	170	28	Homo sapiens OX=9606	1:Experimental evidence at protein level	Ubiquitin-conjugating enzyme E2 G1	1	0.999	5	25	25	25	7	7	7	411160	411160	411160	4	4	4	408662	408662	408662	7	7	7	459973	459973	459973	7	7	7	445685	445685	445685
1237	a	sp|P62256|UBE2H_HUMAN	P62256	UBE2H_HUMAN	UBE2H	183	25	Homo sapiens OX=9606	1:Experimental evidence at protein level	Ubiquitin-conjugating enzyme E2 H	1	0.999	4	27	27	27	6	6	6	534420	534420	534420	8	8	8	529164	529164	529164	6	6	6	538856	538856	538856	7	7	7	563402	563402	563402
1238	a	sp|P62258|1433E_HUMAN	P62258	1433E_HUMAN	YWHAE	255	69	Homo sapiens OX=9606	1:Experimental evidence at protein level	14-3-3 protein epsilon	1	0.999	18	391	310	391	92	73	92	20598950	18410974	20598950	100	78	100	21232148	18404720	21232148	107	86	107	21198262	18534678	21198262	92	73	92	20994024	18840308	20994024
1239	a	sp|P62263|RS14_HUMAN	P62263	RS14_HUMAN	RPS14	151	29	Homo sapiens OX=9606	1:Experimental evidence at protein level	40S ribosomal protein S14	1	0.999	4	68	68	68	13	13	13	4343291	4343291	4343291	22	22	22	6.25822e+06	6.25822e+06	6.25822e+06	19	19	19	4.82183e+06	4.82183e+06	4.82183e+06	14	14	14	4314489	4314489	4314489
1240	a	sp|P62266|RS23_HUMAN	P62266	RS23_HUMAN	RPS23	143	48	Homo sapiens OX=9606	1:Experimental evidence at protein level	40S ribosomal protein S23	1	0.999	6	90	90	90	23	23	23	3.06825e+06	3.06825e+06	3.06825e+06	23	23	23	3.7428e+06	3.7428e+06	3.7428e+06	21	21	21	2.71355e+06	2.71355e+06	2.71355e+06	23	23	23	2563337	2563337	2563337
1241	a	sp|P62269|RS18_HUMAN	P62269	RS18_HUMAN	RPS18	152	57	Homo sapiens OX=9606	1:Experimental evidence at protein level	40S ribosomal protein S18	1	0.999	12	126	126	126	33	33	33	12538460	12538460	12538460	31	31	31	13009120	13009120	13009120	28	28	28	13729460	13729460	13729460	34	34	34	13480160	13480160	13480160
1242	a	sp|P62280|RS11_HUMAN	P62280	RS11_HUMAN	RPS11	158	59	Homo sapiens OX=9606	1:Experimental evidence at protein level	40S ribosomal protein S11	1	0.999	10	87	87	87	19	19	19	5766223	5766223	5766223	23	23	23	5.62047e+06	5.62047e+06	5.62047e+06	24	24	24	5608542	5608542	5608542	21	21	21	5596895	5596895	5596895
1243	a	sp|P62304|RUXE_HUMAN	P62304	RUXE_HUMAN	SNRPE	92	39	Homo sapiens OX=9606	1:Experimental evidence at protein level	Small nuclear ribonucleoprotein E	1	0.999	2	24	24	24	7	7	7	3.20343e+06	3.20343e+06	3.20343e+06	6	6	6	3.38589e+06	3.38589e+06	3.38589e+06	4	4	4	3.20866e+06	3.20866e+06	3.20866e+06	7	7	7	3.40032e+06	3.40032e+06	3.40032e+06
1244	a	sp|P62306|RUXF_HUMAN	P62306	RUXF_HUMAN	SNRPF	86	24	Homo sapiens OX=9606	1:Experimental evidence at protein level	Small nuclear ribonucleoprotein F	1	0.999	3	37	37	37	9	9	9	1847410	1847410	1847410	9	9	9	2.00177e+06	2.00177e+06	2.00177e+06	10	10	10	2.04362e+06	2.04362e+06	2.04362e+06	9	9	9	1.95614e+06	1.95614e+06	1.95614e+06
1245	a	sp|P62312|LSM6_HUMAN	P62312	LSM6_HUMAN	LSM6	80	42	Homo sapiens OX=9606	1:Experimental evidence at protein level	U6 snRNA-associated Sm-like protein LSm6	1	0.999	4	9	9	9	2	2	2				1	1	1				4	4	4				2	2	2
1246	a	sp|P62314|SMD1_HUMAN	P62314	SMD1_HUMAN	SNRPD1	119	54	Homo sapiens OX=9606	1:Experimental evidence at protein level	Small nuclear ribonucleoprotein Sm D1	1	0.999	5	68	68	68	17	17	17	1.31794e+06	1.31794e+06	1.31794e+06	15	15	15	1.14558e+06	1.14558e+06	1.14558e+06	17	17	17	1.08284e+06	1.08284e+06	1.08284e+06	19	19	19	966726	966726	966726
1247	a	sp|P62316|SMD2_HUMAN	P62316	SMD2_HUMAN	SNRPD2	118	54	Homo sapiens OX=9606	1:Experimental evidence at protein level	Small nuclear ribonucleoprotein Sm D2	1	0.999	7	85	85	85	24	24	24	3.27829e+06	3.27829e+06	3.27829e+06	18	18	18	3383473	3383473	3383473	21	21	21	3.16894e+06	3.16894e+06	3.16894e+06	22	22	22	3.24559e+06	3.24559e+06	3.24559e+06
1248	a	sp|P62318|SMD3_HUMAN	P62318	SMD3_HUMAN	SNRPD3	126	54	Homo sapiens OX=9606	1:Experimental evidence at protein level	Small nuclear ribonucleoprotein Sm D3	1	0.999	6	92	92	92	21	21	21	5089671	5089671	5089671	28	28	28	5178367	5178367	5178367	19	19	19	5.22404e+06	5.22404e+06	5.22404e+06	24	24	24	5.39796e+06	5.39796e+06	5.39796e+06
1249	a	sp|P62328|TYB4_HUMAN	P62328	TYB4_HUMAN	TMSB4X	44	40	Homo sapiens OX=9606	1:Experimental evidence at protein level	Thymosin beta-4	1	0.999	2	49	43	43	12	10	10	6.18771e+06	5374299	5374299	13	11	11	7271599	6.55232e+06	6.55232e+06	12	11	11	7586365	6740581	6740581	12	11	11	7975517	7.13362e+06	7.13362e+06
1250	a	sp|P62330|ARF6_HUMAN	P62330	ARF6_HUMAN	ARF6	175	24	Homo sapiens OX=9606	1:Experimental evidence at protein level	ADP-ribosylation factor 6	1	0.999	3	14	14	14	4	4	4	277384	277384	277384	5	5	5	285880	285880	285880	2	2	2	257503	257503	257503	3	3	3	252414	252414	252414
1251	a	sp|P62333|PRS10_HUMAN	P62333	PRS10_HUMAN	PSMC6	389	55	Homo sapiens OX=9606	1:Experimental evidence at protein level	26S proteasome regulatory subunit 10B	1	0.999	17	176	176	176	49	49	49	2.793e+06	2.793e+06	2.793e+06	42	42	42	2.33266e+06	2.33266e+06	2.33266e+06	43	43	43	2.45496e+06	2.45496e+06	2.45496e+06	42	42	42	2.32672e+06	2.32672e+06	2.32672e+06
1252	a	sp|P62341|SELT_HUMAN	P62341	SELT_HUMAN	SELENOT	195	16	Homo sapiens OX=9606	1:Experimental evidence at protein level	Thioredoxin reductase-like selenoprotein T	1	0.999	2	10	10	10	2	2	2	37186.2	37186.2	37186.2	2	2	2	33699.6	33699.6	33699.6	5	5	5	30993.5	30993.5	30993.5	1	1	1	32618.5	32618.5	32618.5
1253	a	sp|P62424|RL7A_HUMAN	P62424	RL7A_HUMAN	RPL7A	266	40	Homo sapiens OX=9606	1:Experimental evidence at protein level	60S ribosomal protein L7a	1	0.999	10	150	150	150	33	33	33	9221029	9221029	9221029	38	38	38	9400432	9400432	9400432	40	40	40	9425112	9425112	9425112	39	39	39	9425090	9425090	9425090
1254	a	sp|P62487|RPB7_HUMAN	P62487	RPB7_HUMAN	POLR2G	172	52	Homo sapiens OX=9606	1:Experimental evidence at protein level	DNA-directed RNA polymerase II subunit RPB7	1	0.999	7	19	19	19	5	5	5	235401	235401	235401	4	4	4	197400	197400	197400	4	4	4	263379	263379	263379	6	6	6	240926	240926	240926
1255	a	sp|P62633|CNBP_HUMAN	P62633	CNBP_HUMAN	CNBP	177	48	Homo sapiens OX=9606	1:Experimental evidence at protein level	Cellular nucleic acid-binding protein	1	0.999	8	65	65	65	16	16	16	1754354	1754354	1754354	13	13	13	1.80295e+06	1.80295e+06	1.80295e+06	17	17	17	1.79087e+06	1.79087e+06	1.79087e+06	19	19	19	1762576	1762576	1762576
1256	a	sp|P62750|RL23A_HUMAN	P62750	RL23A_HUMAN	RPL23A	156	46	Homo sapiens OX=9606	1:Experimental evidence at protein level	60S ribosomal protein L23a	1	0.999	8	105	105	105	26	26	26	7.11545e+06	7.11545e+06	7.11545e+06	25	25	25	6100364	6100364	6100364	27	27	27	6963032	6963032	6963032	27	27	27	6483305	6483305	6483305
1257	a	sp|P62753|RS6_HUMAN	P62753	RS6_HUMAN	RPS6	249	30	Homo sapiens OX=9606	1:Experimental evidence at protein level	40S ribosomal protein S6	1	0.999	8	82	82	82	20	20	20	5492600	5492600	5492600	19	19	19	4508102	4508102	4508102	22	22	22	5.54962e+06	5.54962e+06	5.54962e+06	21	21	21	5373919	5373919	5373919
1258	a	sp|P62805|H4_HUMAN	P62805	H4_HUMAN	HIST1H4A	103	45	Homo sapiens OX=9606	1:Experimental evidence at protein level	Histone H4	1	0.999	6	214	214	214	56	56	56	28417208	28417208	28417208	54	54	54	31023204	31023204	31023204	55	55	55	31903460	31903460	31903460	49	49	49	30187552	30187552	30187552
1259	a	sp|P62826|RAN_HUMAN	P62826	RAN_HUMAN	RAN	216	32	Homo sapiens OX=9606	1:Experimental evidence at protein level	GTP-binding nuclear protein Ran	1	0.999	6	103	103	103	27	27	27	9269428	9269428	9269428	29	29	29	8579045	8579045	8579045	24	24	24	8849668	8849668	8849668	23	23	23	9381495	9381495	9381495
1260	a	sp|P62829|RL23_HUMAN	P62829	RL23_HUMAN	RPL23	140	55	Homo sapiens OX=9606	1:Experimental evidence at protein level	60S ribosomal protein L23	1	0.999	7	174	174	174	40	40	40	15074602	15074602	15074602	47	47	47	16296210	16296210	16296210	40	40	40	15654673	15654673	15654673	47	47	47	15470412	15470412	15470412
1261	a	sp|P62841|RS15_HUMAN	P62841	RS15_HUMAN	RPS15	145	40	Homo sapiens OX=9606	1:Experimental evidence at protein level	40S ribosomal protein S15	1	0.999	3	251	251	251	66	66	66	3607394	3607394	3607394	65	65	65	3.44091e+06	3.44091e+06	3.44091e+06	61	61	61	2.93428e+06	2.93428e+06	2.93428e+06	59	59	59	3.73144e+06	3.73144e+06	3.73144e+06
1262	a	sp|P62847|RS24_HUMAN	P62847	RS24_HUMAN	RPS24	133	39	Homo sapiens OX=9606	1:Experimental evidence at protein level	40S ribosomal protein S24	1	0.999	6	55	55	55	16	16	16	3.87935e+06	3.87935e+06	3.87935e+06	15	15	15	3841064	3841064	3841064	11	11	11	2.64323e+06	2.64323e+06	2.64323e+06	13	13	13	3671417	3671417	3671417
1263	a	sp|P62851|RS25_HUMAN	P62851	RS25_HUMAN	RPS25	125	36	Homo sapiens OX=9606	1:Experimental evidence at protein level	40S ribosomal protein S25	1	0.999	5	46	46	46	13	13	13	3048590	3048590	3048590	10	10	10	1.84133e+06	1.84133e+06	1.84133e+06	13	13	13	3071754	3071754	3071754	10	10	10	2.79332e+06	2.79332e+06	2.79332e+06
1264	a	sp|P62857|RS28_HUMAN	P62857	RS28_HUMAN	RPS28	69	30	Homo sapiens OX=9606	1:Experimental evidence at protein level	40S ribosomal protein S28	1	0.999	3	31	27	27	6	5	5	3.40936e+06	3.35135e+06	3.35135e+06	9	8	8	4.08147e+06	4.01832e+06	4.01832e+06	9	8	8	4.28093e+06	3.98195e+06	3.98195e+06	7	6	6	4.28313e+06	3.96767e+06	3.96767e+06
1265	a	sp|P62877|RBX1_HUMAN	P62877	RBX1_HUMAN	RBX1	108	24	Homo sapiens OX=9606	1:Experimental evidence at protein level	E3 ubiquitin-protein ligase RBX1	1	0.999	2	14	14	14	4	4	4	428159	428159	428159	2	2	2	526342	526342	526342	4	4	4	764879	764879	764879	4	4	4	644042	644042	644042
1266	a	sp|P62888|RL30_HUMAN	P62888	RL30_HUMAN	RPL30	115	66	Homo sapiens OX=9606	1:Experimental evidence at protein level	60S ribosomal protein L30	1	0.999	7	73	73	73	17	17	17	3831460	3831460	3831460	18	18	18	4.44635e+06	4.44635e+06	4.44635e+06	19	19	19	4.89042e+06	4.89042e+06	4.89042e+06	19	19	19	4682218	4682218	4682218
1267	a	sp|P62899|RL31_HUMAN	P62899	RL31_HUMAN	RPL31	125	44	Homo sapiens OX=9606	1:Experimental evidence at protein level	60S ribosomal protein L31	1	0.999	6	58	58	58	16	16	16	6.34884e+06	6.34884e+06	6.34884e+06	14	14	14	6.65143e+06	6.65143e+06	6.65143e+06	13	13	13	6.73368e+06	6.73368e+06	6.73368e+06	15	15	15	7461687	7461687	7461687
1268	a	sp|P62910|RL32_HUMAN	P62910	RL32_HUMAN	RPL32	135	43	Homo sapiens OX=9606	1:Experimental evidence at protein level	60S ribosomal protein L32	1	0.999	6	65	65	65	16	16	16	3.20385e+06	3.20385e+06	3.20385e+06	15	15	15	3.12902e+06	3.12902e+06	3.12902e+06	19	19	19	3.10942e+06	3.10942e+06	3.10942e+06	15	15	15	2.98676e+06	2.98676e+06	2.98676e+06
1269	a	sp|P62913|RL11_HUMAN	P62913	RL11_HUMAN	RPL11	178	44	Homo sapiens OX=9606	1:Experimental evidence at protein level	60S ribosomal protein L11	1	0.999	7	51	47	51	14	13	14	5.9189e+06	4.82487e+06	5.9189e+06	12	11	12	4.97314e+06	3.80141e+06	4.97314e+06	12	11	12	5.60403e+06	4418149	5.60403e+06	13	12	13	5825230	4636733	5825230
1270	a	sp|P62942|FKB1A_HUMAN	P62942	FKB1A_HUMAN	FKBP1A	108	69	Homo sapiens OX=9606	1:Experimental evidence at protein level	Peptidyl-prolyl cis-trans isomerase FKBP1A	1	0.999	4	39	39	39	12	12	12	461942	461942	461942	9	9	9	1.02002e+06	1.02002e+06	1.02002e+06	9	9	9	1.19642e+06	1.19642e+06	1.19642e+06	9	9	9	558951	558951	558951
1271	a	sp|P62993|GRB2_HUMAN	P62993	GRB2_HUMAN	GRB2	217	57	Homo sapiens OX=9606	1:Experimental evidence at protein level	Growth factor receptor-bound protein 2	1	0.999	10	57	57	57	16	16	16	923509	923509	923509	13	13	13	844632	844632	844632	13	13	13	949876	949876	949876	15	15	15	932931	932931	932931
1272	a	sp|P62995|TRA2B_HUMAN	P62995	TRA2B_HUMAN	TRA2B	288	33	Homo sapiens OX=9606	1:Experimental evidence at protein level	Transformer-2 protein homolog beta	1	0.999	8	39	39	39	11	11	11	1.61551e+06	1.61551e+06	1.61551e+06	8	8	8	1.59704e+06	1.59704e+06	1.59704e+06	11	11	11	1.48846e+06	1.48846e+06	1.48846e+06	9	9	9	1661826	1661826	1661826
1273	a	sp|P63010|AP2B1_HUMAN	P63010	AP2B1_HUMAN	AP2B1	937	51	Homo sapiens OX=9606	1:Experimental evidence at protein level	AP-2 complex subunit beta	1	0.999	38	387	272	387	97	69	97	1.88552e+06	1.895e+06	1.88552e+06	92	67	92	2.2309e+06	2.09098e+06	2.2309e+06	95	63	95	1.88493e+06	1.67833e+06	1.88493e+06	103	73	103	1975354	1.75296e+06	1975354
1274	a	sp|P63104|1433Z_HUMAN	P63104	1433Z_HUMAN	YWHAZ	245	65	Homo sapiens OX=9606	1:Experimental evidence at protein level	14-3-3 protein zeta/delta	1	0.999	16	298	198	228	76	52	59	21059870	18162302	18162302	76	49	57	22044012	18935028	18935028	75	49	57	21811520	18735370	18735370	71	48	55	21160208	18614296	18614296
1275	a	sp|P63146|UBE2B_HUMAN	P63146	UBE2B_HUMAN	UBE2B	152	24	Homo sapiens OX=9606	1:Experimental evidence at protein level	Ubiquitin-conjugating enzyme E2 B	1	0.999	2	13	10	10	3	2	2	233637	191587	191587	4	3	3	201585	164346	164346	3	2	2	227576	195220	195220	3	3	3	195674	195674	195674
1276	a	sp|P63167|DYL1_HUMAN	P63167	DYL1_HUMAN	DYNLL1	89	44	Homo sapiens OX=9606	1:Experimental evidence at protein level	Dynein light chain 1, cytoplasmic	1	0.999	3	62	53	62	17	14	17	2.43436e+06	1.09392e+06	2.43436e+06	18	16	18	2.36575e+06	987097	2.36575e+06	13	11	13	2.28556e+06	985330	2.28556e+06	14	12	14	2.29885e+06	1.05571e+06	2.29885e+06
1277	a	sp|P63172|DYLT1_HUMAN	P63172	DYLT1_HUMAN	DYNLT1	113	58	Homo sapiens OX=9606	1:Experimental evidence at protein level	Dynein light chain Tctex-type 1	1	0.999	4	25	25	25	6	6	6	501106	501106	501106	7	7	7	475813	475813	475813	6	6	6	455198	455198	455198	6	6	6	476029	476029	476029
1278	a	sp|P63173|RL38_HUMAN	P63173	RL38_HUMAN	RPL38	70	38	Homo sapiens OX=9606	1:Experimental evidence at protein level	60S ribosomal protein L38	1	0.999	3	21	21	21	5	5	5	1.59434e+06	1.59434e+06	1.59434e+06	4	4	4	1417102	1417102	1417102	5	5	5	1.7797e+06	1.7797e+06	1.7797e+06	7	7	7	1.63746e+06	1.63746e+06	1.63746e+06
1279	a	sp|P63208|SKP1_HUMAN	P63208	SKP1_HUMAN	SKP1	163	74	Homo sapiens OX=9606	1:Experimental evidence at protein level	S-phase kinase-associated protein 1	1	0.999	11	185	184	185	42	42	42	3.55203e+06	3.55203e+06	3.55203e+06	51	51	51	3.49743e+06	3.49743e+06	3.49743e+06	44	44	44	3905160	3905160	3905160	48	47	48	3.32591e+06	3.32591e+06	3.32591e+06
1280	a	sp|P63218|GBG5_HUMAN	P63218	GBG5_HUMAN	GNG5	68	38	Homo sapiens OX=9606	1:Experimental evidence at protein level	Guanine nucleotide-binding protein G(I)/G(S)/G(O) subunit gamma-5	1	0.999	3	19	19	19	4	4	4	283615	283615	283615	5	5	5	303323	303323	303323	3	3	3	273331	273331	273331	7	7	7	290454	290454	290454
1281	a	sp|P63220|RS21_HUMAN	P63220	RS21_HUMAN	RPS21	83	66	Homo sapiens OX=9606	1:Experimental evidence at protein level	40S ribosomal protein S21	1	0.999	5	72	72	72	19	19	19	4.61122e+06	4.61122e+06	4.61122e+06	18	18	18	5331406	5331406	5331406	20	20	20	5.07907e+06	5.07907e+06	5.07907e+06	15	15	15	4.43842e+06	4.43842e+06	4.43842e+06
1282	a	sp|P63279|UBC9_HUMAN	P63279	UBC9_HUMAN	UBE2I	158	79	Homo sapiens	1:Experimental evidence at protein level	SUMO-conjugating enzyme UBC9	1	0.999	9	60	60	60	13	13	13	1.34485e+06	1.34485e+06	1.34485e+06	15	15	15	1226283	1226283	1226283	15	15	15	1283518	1283518	1283518	17	17	17	1110118	1110118	1110118
[truncated: 5,252 more rows]
