# Supplementary material for: Fast Quantitative Analysis of timsTOF PASEF Data with MSFragger and IonQuant
Source: Mol Cell Proteomics. 2020 Nov 25;19(9):1575–85. doi: 10.1074/mcp.TIR120.002048 (PMC7996969; doi:10.1074/mcp.TIR120.002048)
Supplement: Supplementary file 1 [file mmc1.zip › mmc1/159579_1_supp_534570_qlltwy.xlsx]

## Sheet: Table legend
Table S3: peptides identified from MSFragger semi-tryptic search. (a) Peptides from the first run. (b) Peptides from the second run. (c) Peptides from the third run. (d) Peptides from the forth run.
Column annotations:
Peptide Sequence:	peptide sequence
Modified Sequence:	modified peptide sequence (if applicable)
Peptide Length:	peptide length
M/Z:	calculated M/Z
Charge:	identified charge states
Observed Mass:	observed experimental mass
Probability:	the best ProteinProphet probability from identified spectra
Expectation:	the best expectation from identified spectra
Spectral Count:	number of identified spectra
Intensity:	intensity from label free quantification
Assigned Modifications:	identified variable modifications
Observed Modifications:	inferred open modifications (not applicable in closed search)
Protein:	razor protein
Protein ID:	razor protein ID
Entry Name:	razor protein name
Gene:	gene name
Protein Description:	razor protein annotation
Mapped Genes:	all possible mapped genes
Mapped Proteins:	all possible mapped proteins

## Sheet: a
Peptide Sequence	Modified Sequence	Peptide Length	M/Z	Charge	Observed Mass	Probability	Expectation	Spectral Count	Intensity	Assigned Modifications	Observed Modifications	Is Unique	Protein	Protein ID	Entry Name	Gene	Protein Description	Mapped Genes	Mapped Proteins
AAAAAAAAAAAAAAVAAPPTAVGSLSGAEGVPVSSQPLPSQPW		43	945.994	4	3779.96	1	1.207e-07	3	14783.4			TRUE	sp|P56270|MAZ_HUMAN	P56270	MAZ_HUMAN	MAZ	Myc-associated zinc finger protein
AAAAAAAAAAK		11	857.484	1	856.474	1	1.142e-05	2	23453			FALSE	sp|P50914|RL14_HUMAN	P50914	RL14_HUMAN	RPL14	60S ribosomal protein L14	ELN, HMX3, LHX2	rev_sp|O60341|KDM1A_HUMAN, rev_sp|Q1XH10|SKDA1_HUMAN, rev_sp|Q9Y651|SOX21_HUMAN, sp|A6NHT5|HMX3_HUMAN, sp|P15502|ELN_HUMAN, sp|P50458|LHX2_HUMAN
AAAAAAAAAK		10	786.447	1	785.437	1	1.557e-05	2	65233.3			FALSE	sp|P50914|RL14_HUMAN	P50914	RL14_HUMAN	RPL14	60S ribosomal protein L14	ELN, EN1, HMX3, LHX2, PHOX2B	rev_sp|O60341|KDM1A_HUMAN, rev_sp|P13378|HXD8_HUMAN, rev_sp|P37108|SRP14_HUMAN, rev_sp|Q1XH10|SKDA1_HUMAN, rev_sp|Q9Y651|SOX21_HUMAN, sp|A6NHT5|HMX3_HUMAN, sp|P15502|ELN_HUMAN, sp|P50458|LHX2_HUMAN, sp|Q05925|HME1_HUMAN, sp|Q99453|PHX2B_HUMAN
AAAAAAAAAPAAAATAPTTAATTAA		25	999.019	2	1996.02	1	1.72e-06	2	54415.7			TRUE	sp|P37108|SRP14_HUMAN	P37108	SRP14_HUMAN	SRP14	Signal recognition particle 14 kDa protein
AAAAAAAAAPAAAATAPTTAATTAATAAQ		29	1184.61	2	2367.21	1	0	5	2.44059e+06			TRUE	sp|P37108|SRP14_HUMAN	P37108	SRP14_HUMAN	SRP14	Signal recognition particle 14 kDa protein
AAAAAAAAAPAAAATAPTTAATTAATAAQ		29	790.075	3	2367.21	1	0.0002068	2	170716			TRUE	sp|P37108|SRP14_HUMAN	P37108	SRP14_HUMAN	SRP14	Signal recognition particle 14 kDa protein
AAAAAAAAK		9	715.41	1	714.401	0.9966	0.003333	2	75222.1			FALSE	sp|P50914|RL14_HUMAN	P50914	RL14_HUMAN	RPL14	60S ribosomal protein L14	ELN, EN1, HMX3, LHX2, PHOX2B, SH2B1	rev_sp|O60341|KDM1A_HUMAN, rev_sp|P13378|HXD8_HUMAN, rev_sp|P37108|SRP14_HUMAN, rev_sp|Q1XH10|SKDA1_HUMAN, rev_sp|Q96CK0|ZN653_HUMAN, rev_sp|Q9Y651|SOX21_HUMAN, sp|A6NHT5|HMX3_HUMAN, sp|P15502|ELN_HUMAN, sp|P50458|LHX2_HUMAN, sp|Q05925|HME1_HUMAN, sp|Q99453|PHX2B_HUMAN, sp|Q9NRF2|SH2B1_HUMAN
AAAAAAAGDSDSWDADAFSVEDPVR	n[42.0106]AAAAAAAGDSDSWDADAFSVEDPVR	25	1254.05	2	2506.1	1	0	2	150826	N-term(42.0106)		TRUE	sp|O75822|EIF3J_HUMAN	O75822	EIF3J_HUMAN	EIF3J	Eukaryotic translation initiation factor 3 subunit J
AAAAAAAGDSDSWDADAFSVEDPVRK	n[42.0106]AAAAAAAGDSDSWDADAFSVEDPVRK	26	1318.1	2	2634.18	1	1.209e-10	2	377608	N-term(42.0106)		TRUE	sp|O75822|EIF3J_HUMAN	O75822	EIF3J_HUMAN	EIF3J	Eukaryotic translation initiation factor 3 subunit J
AAAAAAAGDSDSWDADAFSVEDPVRK	n[42.0106]AAAAAAAGDSDSWDADAFSVEDPVRK	26	879.068	3	2634.18	1	7e-14	1	81951.4	N-term(42.0106)		TRUE	sp|O75822|EIF3J_HUMAN	O75822	EIF3J_HUMAN	EIF3J	Eukaryotic translation initiation factor 3 subunit J
AAAAAAAK		8	644.373	1	643.364	0.9974	0.02881	1	132531			FALSE	sp|P50914|RL14_HUMAN	P50914	RL14_HUMAN	RPL14	60S ribosomal protein L14	CDK12, ELN, EN1, HMX3, LHX2, PHF20L1, PHOX2B, SH2B1	rev_sp|A8MW92|P20L1_HUMAN, rev_sp|O60341|KDM1A_HUMAN, rev_sp|P0CJ78|ZN865_HUMAN, rev_sp|P13378|HXD8_HUMAN, rev_sp|P36578|RL4_HUMAN, rev_sp|P37108|SRP14_HUMAN, rev_sp|Q06945|SOX4_HUMAN, rev_sp|Q1XH10|SKDA1_HUMAN, rev_sp|Q96CK0|ZN653_HUMAN, rev_sp|Q9Y651|SOX21_HUMAN, sp|A6NHT5|HMX3_HUMAN, sp|A8MW92|P20L1_HUMAN, sp|P15502|ELN_HUMAN, sp|P50458|LHX2_HUMAN, sp|Q05925|HME1_HUMAN, sp|Q99453|PHX2B_HUMAN, …
AAAAAAALQ		9	757.42	1	756.413	0.9963	0.002355	1	45550.9			FALSE	sp|P36578|RL4_HUMAN	P36578	RL4_HUMAN	RPL4	60S ribosomal protein L4	CCAR1, FOXD3, SP5	sp|Q6BEB4|SP5_HUMAN, sp|Q8IX12|CCAR1_HUMAN, sp|Q9UJU5|FOXD3_HUMAN
AAAAAADPNAAWAAYYSH		18	896.408	2	1790.8	1	3.028e-09	1	145579			TRUE	sp|Q92945|FUBP2_HUMAN	Q92945	FUBP2_HUMAN	KHSRP	Far upstream element-binding protein 2
AAAAAAGAASGLPGPVAQGLK	n[42.0106]AAAAAAGAASGLPGPVAQGLK	21	895.991	2	1789.97	1	0	5	1.33029e+06	N-term(42.0106)		TRUE	sp|Q96P70|IPO9_HUMAN	Q96P70	IPO9_HUMAN	IPO9	Importin-9
AAAAAAGAGPEMVR	n[42.0106]AAAAAAGAGPEMVR	14	642.822	2	1283.63	1	5.332e-08	1	125215	N-term(42.0106)		TRUE	sp|P28482|MK01_HUMAN	P28482	MK01_HUMAN	MAPK1	Mitogen-activated protein kinase 1
AAAAAAGEAR	n[42.0106]AAAAAAGEAR	10	900.453	1	899.444	0.9998	0.001034	1	135116	N-term(42.0106)		TRUE	sp|P09417|DHPR_HUMAN	P09417	DHPR_HUMAN	QDPR	Dihydropteridine reductase
AAAAAAK		7	573.336	1	572.327	0.6002	0.6245	1	96450.5			FALSE	sp|P50914|RL14_HUMAN	P50914	RL14_HUMAN	RPL14	60S ribosomal protein L14	CDK12, ELN, EN1, HMX3, LHX2, PHF20L1, PHOX2B, SH2B1, SHOX2	rev_sp|A8MW92|P20L1_HUMAN, rev_sp|O60341|KDM1A_HUMAN, rev_sp|P0CJ78|ZN865_HUMAN, rev_sp|P13378|HXD8_HUMAN, rev_sp|P36578|RL4_HUMAN, rev_sp|P37108|SRP14_HUMAN, rev_sp|Q06945|SOX4_HUMAN, rev_sp|Q1XH10|SKDA1_HUMAN, rev_sp|Q8TEJ3|SH3R3_HUMAN, rev_sp|Q92945|FUBP2_HUMAN, rev_sp|Q96CK0|ZN653_HUMAN, rev_sp|Q9NS37|ZHANG_HUMAN, rev_sp|Q9NZU7|CABP1_HUMAN, rev_sp|Q9Y651|SOX21_HUMAN, sp|A6NHT5|HMX3_HUMAN, sp|…
AAAAAALQAK		10	885.515	1	884.506	0.9976	0.001908	2	12007.5			TRUE	sp|P36578|RL4_HUMAN	P36578	RL4_HUMAN	RPL4	60S ribosomal protein L4
AAAAAAPAAAATAPTTAATTAATAAQ		26	1078.05	2	2154.09	1	8.032e-11	1	196760			TRUE	sp|P37108|SRP14_HUMAN	P37108	SRP14_HUMAN	SRP14	Signal recognition particle 14 kDa protein
AAAAAAVTPAAIAAATTTLAQEEPVAAPEPK		31	958.513	3	2872.52	1	2.454e-07	2	40115.8			TRUE	sp|Q8IYB3|SRRM1_HUMAN	Q8IYB3	SRRM1_HUMAN	SRRM1	Serine/arginine repetitive matrix protein 1
AAAAADGPPAADGEDGQDPHSK		22	1024.45	2	2046.89	1	1.141e-09	1	52735.6			TRUE	sp|Q8NBS9|TXND5_HUMAN	Q8NBS9	TXND5_HUMAN	TXNDC5	Thioredoxin domain-containing protein 5
AAAAADGPPAADGEDGQDPHSK		22	683.303	3	2046.88	1	0	2	114585			TRUE	sp|Q8NBS9|TXND5_HUMAN	Q8NBS9	TXND5_HUMAN	TXNDC5	Thioredoxin domain-containing protein 5
AAAAAEQQQFYLLLGNLLSPDNVVR	n[42.0106]AAAAAEQQQFYLLLGNLLSPDNVVR	25	915.152	3	2742.44	0.9971	0.05164	1		N-term(42.0106)		TRUE	sp|O00410|IPO5_HUMAN	O00410	IPO5_HUMAN	IPO5	Importin-5
AAAAAGAGSGPWAAQEK	n[42.0106]AAAAAGAGSGPWAAQEK	17	778.379	2	1554.74	1	7.57e-12	1	156913	N-term(42.0106)		TRUE	sp|P86790|CCZ1B_HUMAN	P86790	CCZ1B_HUMAN	CCZ1B	Vacuolar fusion protein CCZ1 homolog B	CCZ1	sp|P86791|CCZ1_HUMAN
AAAAAGLGGGGAGPGPEAGDFLAR	n[42.0106]AAAAAGLGGGGAGPGPEAGDFLAR	24	1027.01	2	2052	1	0	2	110248	N-term(42.0106)		TRUE	sp|P23610|F8I2_HUMAN	P23610	F8I2_HUMAN	F8A1	Factor VIII intron 22 protein
AAAAALQAK		9	814.478	1	813.47	0.9943	0.00657	2	313936			TRUE	sp|P36578|RL4_HUMAN	P36578	RL4_HUMAN	RPL4	60S ribosomal protein L4
AAAAALSQQQSLQER		15	786.41	2	1570.81	1	3.287e-09	1	31485.1			TRUE	sp|Q8WUQ7|CATIN_HUMAN	Q8WUQ7	CATIN_HUMAN	CACTIN	Cactin
AAAAAMAEQESAR	n[42.0106]AAAAAMAEQESAR	13	659.806	2	1317.6	1	8.641e-06	2	113665	N-term(42.0106)		TRUE	sp|Q7L5D6|GET4_HUMAN	Q7L5D6	GET4_HUMAN	GET4	Golgi to ER traffic protein 4 homolog
AAAAAMAEQESAR	n[42.0106]AAAAAM[15.9949]AEQESAR	13	667.804	2	1333.59	1	2.575e-06	1	35659.4	6M(15.9949), N-term(42.0106)		TRUE	sp|Q7L5D6|GET4_HUMAN	Q7L5D6	GET4_HUMAN	GET4	Golgi to ER traffic protein 4 homolog
AAAAAPAAAATAPTTAATTAATAAQ		25	1042.53	2	2083.05	1	2.779e-10	3	149579			TRUE	sp|P37108|SRP14_HUMAN	P37108	SRP14_HUMAN	SRP14	Signal recognition particle 14 kDa protein
AAAAASAPQQLSDEELFSQLR	n[42.0106]AAAAASAPQQLSDEELFSQLR	21	1123.06	2	2244.1	1	6.681e-10	1	93541.9	N-term(42.0106)		TRUE	sp|Q9Y2U8|MAN1_HUMAN	Q9Y2U8	MAN1_HUMAN	LEMD3	Inner nuclear membrane protein Man1
AAAAASAPQQLSDEELFSQLR	n[42.0106]AAAAASAPQQLSDEELFSQLR	21	749.041	3	2244.09	1	3.549e-09	1	72791.8	N-term(42.0106)		TRUE	sp|Q9Y2U8|MAN1_HUMAN	Q9Y2U8	MAN1_HUMAN	LEMD3	Inner nuclear membrane protein Man1
AAAAASASQDELNQLER	n[42.0106]AAAAASASQDELNQLER	17	893.932	2	1785.85	1	2.911e-11	1	98234	N-term(42.0106)		TRUE	sp|Q5VYK3|ECM29_HUMAN	Q5VYK3	ECM29_HUMAN	ECPAS	Proteasome adapter and scaffold protein ECM29
AAAAASHLNLDALR	n[42.0106]AAAAASHLNLDALR	14	718.386	2	1434.76	1	9.24e-12	2	105272	N-term(42.0106)		TRUE	sp|Q13049|TRI32_HUMAN	Q13049	TRI32_HUMAN	TRIM32	E3 ubiquitin-protein ligase TRIM32
AAAAATVVPPMVGGPPFVGPVGFGPGDR		28	1296.18	2	2590.34	1	6.104e-07	4	109328			TRUE	sp|Q9BTD8|RBM42_HUMAN	Q9BTD8	RBM42_HUMAN	RBM42	RNA-binding protein 42
AAAAATVVPPMVGGPPFVGPVGFGPGDR		28	864.453	3	2590.33	1	1.908e-10	3	290464			TRUE	sp|Q9BTD8|RBM42_HUMAN	Q9BTD8	RBM42_HUMAN	RBM42	RNA-binding protein 42
AAAAATVVPPMVGGPPFVGPVGFGPGDR	AAAAATVVPPM[15.9949]VGGPPFVGPVGFGPGDR	28	869.784	3	2606.33	1	3.662e-09	1	45566	11M(15.9949)		TRUE	sp|Q9BTD8|RBM42_HUMAN	Q9BTD8	RBM42_HUMAN	RBM42	RNA-binding protein 42
AAAAAVTPAAIAAATTTLAQEEPVAAPEPK		30	934.834	3	2801.47	1	7.866e-05	2	82631.3			TRUE	sp|Q8IYB3|SRRM1_HUMAN	Q8IYB3	SRRM1_HUMAN	SRRM1	Serine/arginine repetitive matrix protein 1
AAAAAWEEPSSGNGTAR		17	823.382	2	1644.74	1	0.00016	6	375229			TRUE	sp|Q9P258|RCC2_HUMAN	Q9P258	RCC2_HUMAN	RCC2	Protein RCC2
AAAACLDK	AAAAC[57.0215]LDK	8	819.403	1	818.393	0.9991	0.007785	1	33203.6	5C(57.0215)		TRUE	sp|Q9H3U1|UN45A_HUMAN	Q9H3U1	UN45A_HUMAN	UNC45A	Protein unc-45 homolog A
AAAAECDVVMAATEPELLDDQEAK	n[42.0106]AAAAEC[57.0215]DVVMAATEPELLDDQEAK	24	1295.09	2	2588.16	1	5.57e-12	6	158232	6C(57.0215), N-term(42.0106)		TRUE	sp|Q99615|DNJC7_HUMAN	Q99615	DNJC7_HUMAN	DNAJC7	DnaJ homolog subfamily C member 7
AAAAECDVVMAATEPELLDDQEAK	n[42.0106]AAAAEC[57.0215]DVVM[15.9949]AATEPELLDDQEAK	24	1303.09	2	2606.19	1	1.739e-09	13	28850.5	10M(15.9949), 6C(57.0215), N-term(42.0106)		TRUE	sp|Q99615|DNJC7_HUMAN	Q99615	DNJC7_HUMAN	DNAJC7	DnaJ homolog subfamily C member 7
AAAAELSLLEK	n[42.0106]AAAAELSLLEK	11	579.324	2	1156.63	1	6.789e-05	1	445348	N-term(42.0106)		TRUE	sp|O43324|MCA3_HUMAN	O43324	MCA3_HUMAN	EEF1E1	Eukaryotic translation elongation factor 1 epsilon-1
AAAAGAAAAAAAEGEAPAEMGALLLEK	n[42.0106]AAAAGAAAAAAAEGEAPAEMGALLLEK	27	813.413	3	2437.21	1	8.96e-12	2	132594	N-term(42.0106)		TRUE	sp|Q96KQ7|EHMT2_HUMAN	Q96KQ7	EHMT2_HUMAN	EHMT2	Histone-lysine N-methyltransferase EHMT2
AAAAGAAAAAAAEGEAPAEMGALLLEK	n[42.0106]AAAAGAAAAAAAEGEAPAEMGALLLEK	27	1219.62	2	2437.21	1	0	2	17569.9	N-term(42.0106)		TRUE	sp|Q96KQ7|EHMT2_HUMAN	Q96KQ7	EHMT2_HUMAN	EHMT2	Histone-lysine N-methyltransferase EHMT2
AAAAGAAAAAAAEGEAPAEMGALLLEK	n[42.0106]AAAAGAAAAAAAEGEAPAEM[15.9949]GALLLEK	27	818.744	3	2453.22	1	0.0002043	2	19850.5	20M(15.9949), N-term(42.0106)		TRUE	sp|Q96KQ7|EHMT2_HUMAN	Q96KQ7	EHMT2_HUMAN	EHMT2	Histone-lysine N-methyltransferase EHMT2
AAAAGDGGGEGGAGLGSAAGLGPGPGLR	n[42.0106]AAAAGDGGGEGGAGLGSAAGLGPGPGLR	28	1132.06	2	2262.09	1	0	1	45777.6	N-term(42.0106)		TRUE	sp|Q9HCJ3|RAVR2_HUMAN	Q9HCJ3	RAVR2_HUMAN	RAVER2	Ribonucleoprotein PTB-binding 2
AAAAGGAGGPGSGLAPLPGLPPSAAAHGAALLSHWDPTLSSDWDGER		47	1097.54	4	4386.15	1	0.0005104	1	41249.3			TRUE	sp|Q9H832|UBE2Z_HUMAN	Q9H832	UBE2Z_HUMAN	UBE2Z	Ubiquitin-conjugating enzyme E2 Z
AAAAGSGAGTGGGTASGGTEGGSAESEGAK		30	1191.03	2	2380.04	0.9998	0.0001828	1	19754.4			TRUE	sp|Q14103|HNRPD_HUMAN	Q14103	HNRPD_HUMAN	HNRNPD	Heterogeneous nuclear ribonucleoprotein D0
AAAALGSSSGSASPAVAELCQNTPETFLEASK	n[42.0106]AAAALGSSSGSASPAVAELC[57.0215]QNTPETFLEASK	32	1055.51	3	3163.51	1	0	1	59970.9	20C(57.0215), N-term(42.0106)		TRUE	sp|Q96IV0|NGLY1_HUMAN	Q96IV0	NGLY1_HUMAN	NGLY1	Peptide-N(4)-(N-acetyl-beta-glucosaminyl)asparagine amidase
AAAALINFTEDCPK	AAAALINFTEDC[57.0215]PK	14	760.874	2	1519.72	1	6.644e-09	2	105526	12C(57.0215)		TRUE	sp|O00410|IPO5_HUMAN	O00410	IPO5_HUMAN	IPO5	Importin-5
AAAALPTLYNQNLLTQQSIGAAGSQK		26	1315.2	2	2628.39	1	1.421e-10	2	22964.4			TRUE	sp|Q92879|CELF1_HUMAN	Q92879	CELF1_HUMAN	CELF1	CUGBP Elav-like family member 1
AAAANEVYK		9	936.479	1	935.468	0.9913	0.01124	1	16579.3			TRUE	sp|Q49A26|GLYR1_HUMAN	Q49A26	GLYR1_HUMAN	GLYR1	Putative oxidoreductase GLYR1
AAAANSGSSLPLFDCPTWAGKPPPGLHLDVVK	n[42.0106]AAAANSGSSLPLFDC[57.0215]PTWAGKPPPGLHLDVVK	32	1105.9	3	3314.68	1	7.288e-09	3	247462	15C(57.0215), N-term(42.0106)		TRUE	sp|Q12972|PP1R8_HUMAN	Q12972	PP1R8_HUMAN	PPP1R8	Nuclear inhibitor of protein phosphatase 1
AAAANSGSSLPLFDCPTWAGKPPPGLHLDVVK	n[42.0106]AAAANSGSSLPLFDC[57.0215]PTWAGKPPPGLHLDVVK	32	829.676	4	3314.66	0.9954	0.107	1	38893.9	15C(57.0215), N-term(42.0106)		TRUE	sp|Q12972|PP1R8_HUMAN	Q12972	PP1R8_HUMAN	PPP1R8	Nuclear inhibitor of protein phosphatase 1
AAAAPAAAATAPTTAATTAATAAQ		24	1007.02	2	2012.01	1	5.659e-08	2	162387			TRUE	sp|P37108|SRP14_HUMAN	P37108	SRP14_HUMAN	SRP14	Signal recognition particle 14 kDa protein
AAAAPAATTATPPPEGAPPQPGVHNLPVPTLFGTVK		36	1148.62	3	3442.84	1	8.2e-08	2	47426.1			TRUE	sp|Q9UPT8|ZC3H4_HUMAN	Q9UPT8	ZC3H4_HUMAN	ZC3H4	Zinc finger CCCH domain-containing protein 4
AAAAPNAGGSAPETAGSAEAPLQYSLLLQYLVGDK	n[42.0106]AAAAPNAGGSAPETAGSAEAPLQYSLLLQYLVGDK	35	1148.58	3	3442.72	1	2.706e-09	1		N-term(42.0106)		TRUE	sp|Q9Y584|TIM22_HUMAN	Q9Y584	TIM22_HUMAN	TIMM22	Mitochondrial import inner membrane translocase subunit Tim22
AAAAPVAADDDERR	n[42.0106]AAAAPVAADDDERR	14	735.353	2	1468.69	1	2.822e-08	1	83921.4	N-term(42.0106)		TRUE	sp|Q9H5N1|RABE2_HUMAN	Q9H5N1	RABE2_HUMAN	RABEP2	Rab GTPase-binding effector protein 2
AAAAQLSLTQLSSGNPVYEK	n[42.0106]AAAAQLSLTQLSSGNPVYEK	20	1045.54	2	2089.07	1	7.054e-11	1	196076	N-term(42.0106)		TRUE	sp|P42566|EPS15_HUMAN	P42566	EPS15_HUMAN	EPS15	Epidermal growth factor receptor substrate 15
AAAASAAEAGIATTGTEDSDDALLK		25	1160.56	2	2319.11	1	0	4	257231			TRUE	sp|P55036|PSMD4_HUMAN	P55036	PSMD4_HUMAN	PSMD4	26S proteasome non-ATPase regulatory subunit 4	PIPSL	sp|A2A3N6|PIPSL_HUMAN
AAAASAASGSPGPGEGSAGGEK		22	893.914	2	1785.81	1	2e-14	1	23429.7			TRUE	sp|Q13263|TIF1B_HUMAN	Q13263	TIF1B_HUMAN	TRIM28	Transcription intermediary factor 1-beta
AAAASEVK		8	746.404	1	745.397	0.9956	0.005454	1	77686.1			TRUE	sp|Q15084|PDIA6_HUMAN	Q15084	PDIA6_HUMAN	PDIA6	Protein disulfide-isomerase A6
AAAAVSESWPELELAER	n[42.0106]AAAAVSESWPELELAER	17	935.963	2	1869.92	1	7.602e-11	4	713015	N-term(42.0106)		TRUE	sp|Q8N1G4|LRC47_HUMAN	Q8N1G4	LRC47_HUMAN	LRRC47	Leucine-rich repeat-containing protein 47
AAAAVSSAK	n[42.0106]AAAAVSSAK	9	817.441	1	816.433	0.9999	0.0001868	2	214824	N-term(42.0106)		TRUE	sp|P49914|MTHFS_HUMAN	P49914	MTHFS_HUMAN	MTHFS	5-formyltetrahydrofolate cyclo-ligase
AAAAVVEFQR	n[42.0106]AAAAVVEFQR	10	552.296	2	1102.57	1	5.264e-05	1	55425.2	N-term(42.0106)		TRUE	sp|O00231|PSD11_HUMAN	O00231	PSD11_HUMAN	PSMD11	26S proteasome non-ATPase regulatory subunit 11
AAAAVVVPAEWIK	n[42.0106]AAAAVVVPAEWIK	13	683.89	2	1365.76	1	0.0001311	3	476637	N-term(42.0106)		TRUE	sp|Q8NI27|THOC2_HUMAN	Q8NI27	THOC2_HUMAN	THOC2	THO complex subunit 2
AAADFTAK		8	794.404	1	793.397	0.8451	0.2738	1	171758			TRUE	sp|Q9Y3F4|STRAP_HUMAN	Q9Y3F4	STRAP_HUMAN	STRAP	Serine-threonine kinase receptor-associated protein
AAADGALPEAAALEQPAELPASVR	n[42.0106]AAADGALPEAAALEQPAELPASVR	24	1180.61	2	2359.2	1	0	2	102016	N-term(42.0106)		TRUE	sp|P23025|XPA_HUMAN	P23025	XPA_HUMAN	XPA	DNA repair protein complementing XP-A cells
AAADGDDSLYPIAVLIDELR	n[42.0106]AAADGDDSLYPIAVLIDELR	20	1080.05	2	2158.08	1	7.3e-13	5	98025.5	N-term(42.0106)		TRUE	sp|P30153|2AAA_HUMAN	P30153	2AAA_HUMAN	PPP2R1A	Serine/threonine-protein phosphatase 2A 65 kDa regulatory subunit A alpha isoform
AAADGGGPGGASVGTEEDGGGVGHR	n[42.0106]AAADGGGPGGASVGTEEDGGGVGHR	25	1090.48	2	2178.95	1	1.331e-10	1	99738	N-term(42.0106)		TRUE	sp|A6NHR9|SMHD1_HUMAN	A6NHR9	SMHD1_HUMAN	SMCHD1	Structural maintenance of chromosomes flexible hinge domain-containing protein 1
AAAEAAAEAK		10	902.458	1	901.45	0.9999	0.0005956	1				TRUE	sp|Q9UNF1|MAGD2_HUMAN	Q9UNF1	MAGD2_HUMAN	MAGED2	Melanoma-associated antigen D2
AAAEAANCIMENFVA	n[42.0106]AAAEAANC[57.0215]IMENFVA	15	812.361	2	1622.71	0.9944	0.007083	1	45107	8C(57.0215), N-term(42.0106)		TRUE	sp|Q99873|ANM1_HUMAN	Q99873	ANM1_HUMAN	PRMT1	Protein arginine N-methyltransferase 1
AAAEATK		7	661.351	1	660.343	0.9564	0.1005	1				TRUE	sp|Q3LXA3|TKFC_HUMAN	Q3LXA3	TKFC_HUMAN	TKFC	Triokinase/FMN cyclase
AAAEDVNVTFEDQQK		15	832.892	2	1663.77	1	4.378e-08	2	449181			TRUE	sp|Q9NQP4|PFD4_HUMAN	Q9NQP4	PFD4_HUMAN	PFDN4	Prefoldin subunit 4
AAAEEEDGGPEGPNR	n[42.0106]AAAEEEDGGPEGPNR	15	770.829	2	1539.64	1	1.162e-07	2	67595	N-term(42.0106)		TRUE	sp|Q99942|RNF5_HUMAN	Q99942	RNF5_HUMAN	RNF5	E3 ubiquitin-protein ligase RNF5
AAAEEEPK	n[42.0106]AAAEEEPK	8	886.415	1	885.408	0.9958	0.002544	1	24520.6	N-term(42.0106)		TRUE	sp|P55263|ADK_HUMAN	P55263	ADK_HUMAN	ADK	Adenosine kinase
AAAEEEPKPK	n[42.0106]AAAEEEPKPK	10	556.285	2	1110.55	0.9999	0.001003	1	127773	N-term(42.0106)		TRUE	sp|P55263|ADK_HUMAN	P55263	ADK_HUMAN	ADK	Adenosine kinase
AAAEEGHIIPR		11	582.312	2	1162.61	1	2.694e-06	1	64539.6			TRUE	sp|O95551|TYDP2_HUMAN	O95551	TYDP2_HUMAN	TDP2	Tyrosyl-DNA phosphodiesterase 2
AAAEELLAR		9	943.521	1	942.511	0.7906	1.297	1	48237.6			TRUE	sp|O15357|SHIP2_HUMAN	O15357	SHIP2_HUMAN	INPPL1	Phosphatidylinositol 3,4,5-trisphosphate 5-phosphatase 2
AAAEELQEAAGAGDGATENGVQPPK		25	1191.06	2	2380.11	1	1.9e-13	1	88102			TRUE	sp|Q9H9Y2|RPF1_HUMAN	Q9H9Y2	RPF1_HUMAN	RPF1	Ribosome production factor 1
AAAEEQIK		8	859.452	1	858.444	0.978	0.2942	1	40081.9			TRUE	sp|Q96P70|IPO9_HUMAN	Q96P70	IPO9_HUMAN	IPO9	Importin-9
AAAEGLEPK		9	885.468	1	884.46	0.9582	0.08048	1	84503.6			FALSE	sp|P41236|IPP2_HUMAN	P41236	IPP2_HUMAN	PPP1R2	Protein phosphatase inhibitor 2	PPP1R2B, PPP1R2P1	sp|Q6NXS1|IPP2B_HUMAN, sp|Q96PQ5|IPP2L_HUMAN
AAAEGPVGDGELWQTWLPNHVVFLR	n[42.0106]AAAEGPVGDGELWQTWLPNHVVFLR	25	935.477	3	2803.41	1	1.2e-13	2	45053.1	N-term(42.0106)		TRUE	sp|Q99567|NUP88_HUMAN	Q99567	NUP88_HUMAN	NUP88	Nuclear pore complex protein Nup88
AAAEIDEEPVSK		12	629.812	2	1257.61	1	3.07e-05	1	274974			TRUE	sp|E9PAV3|NACAM_HUMAN	E9PAV3	NACAM_HUMAN	NACA	Nascent polypeptide-associated complex subunit alpha, muscle-specific form		sp|Q13765|NACA_HUMAN
AAAEIYEEFLAAFEGSDGNK		20	1066.49	2	2130.98	1	3.227e-10	1	75333.5			TRUE	sp|O15042|SR140_HUMAN	O15042	SR140_HUMAN	U2SURP	U2 snRNP-associated SURP motif-containing protein
AAAELSAK		8	760.42	1	759.412	0.981	0.02769	1	101748			TRUE	sp|P20962|PTMS_HUMAN	P20962	PTMS_HUMAN	PTMS	Parathymosin
AAAELSLLEK		10	522.8	2	1043.58	0.9364	0.03876	1	44145.1			TRUE	sp|O43324|MCA3_HUMAN	O43324	MCA3_HUMAN	EEF1E1	Eukaryotic translation elongation factor 1 epsilon-1
AAAEPAVLALPNSGAGGAGAPSGTVPVLF	n[42.0106]AAAEPAVLALPNSGAGGAGAPSGTVPVLF	29	868.794	3	2603.35	0.9979	0.0006441	1		N-term(42.0106)		TRUE	sp|Q96CN7|ISOC1_HUMAN	Q96CN7	ISOC1_HUMAN	ISOC1	Isochorismatase domain-containing protein 1
AAAEVAGQFVIK		12	602.34	2	1202.66	1	9.665e-05	2	139501			TRUE	sp|P02786|TFR1_HUMAN	P02786	TFR1_HUMAN	TFRC	Transferrin receptor protein 1
AAAEVNQDYGLDPK		14	745.86	2	1489.7	1	0.0001223	3	842358			TRUE	sp|P07954|FUMH_HUMAN	P07954	FUMH_HUMAN	FH	Fumarate hydratase, mitochondrial
AAAFEASGALAAVATAMPAEHVAVQVPAPEPTPGPVR	n[42.0106]AAAFEASGALAAVATAMPAEHVAVQVPAPEPTPGPVR	37	1198.62	3	3593.79	1	0	2	83856.4	N-term(42.0106)		TRUE	sp|Q9UHI6|DDX20_HUMAN	Q9UHI6	DDX20_HUMAN	DDX20	Probable ATP-dependent RNA helicase DDX20
AAAFEASGALAAVATAMPAEHVAVQVPAPEPTPGPVR	n[42.0106]AAAFEASGALAAVATAM[15.9949]PAEHVAVQVPAPEPTPGPVR	37	1203.95	3	3608.83	1	9.616e-06	3	44603.9	17M(15.9949), N-term(42.0106)		TRUE	sp|Q9UHI6|DDX20_HUMAN	Q9UHI6	DDX20_HUMAN	DDX20	Probable ATP-dependent RNA helicase DDX20
AAAFEEQENETVVVK		15	832.412	2	1662.81	1	9.284e-08	1	169826			TRUE	sp|Q9Y490|TLN1_HUMAN	Q9Y490	TLN1_HUMAN	TLN1	Talin-1
AAAFGLSVPNVHGALAPLAIPSAAAAAAAAGR		32	952.194	3	2853.56	1	0	1	25557.5			TRUE	sp|P26599|PTBP1_HUMAN	P26599	PTBP1_HUMAN	PTBP1	Polypyrimidine tract-binding protein 1
AAAFLNENLPESIFGAPK		18	944.994	2	1887.98	1	6.89e-07	3	1.03099e+06			TRUE	sp|Q15393|SF3B3_HUMAN	Q15393	SF3B3_HUMAN	SF3B3	Splicing factor 3B subunit 3
AAAFPPGFSISEIK		14	717.885	2	1433.75	1	0.001001	2	87770.6			TRUE	sp|Q9H9Y2|RPF1_HUMAN	Q9H9Y2	RPF1_HUMAN	RPF1	Ribosome production factor 1
AAAGAAATHLEVAR		14	654.855	2	1307.69	1	5.012e-08	1	80793.8			TRUE	sp|Q96S52|PIGS_HUMAN	Q96S52	PIGS_HUMAN	PIGS	GPI transamidase component PIG-S
AAAGAAATHLEVAR	n[42.0106]AAAGAAATHLEVAR	14	675.86	2	1349.71	1	5.414e-08	1	39631.2	N-term(42.0106)		TRUE	sp|Q96S52|PIGS_HUMAN	Q96S52	PIGS_HUMAN	PIGS	GPI transamidase component PIG-S
AAAGAPDEAAEALGSADCELSAK	AAAGAPDEAAEALGSADC[57.0215]ELSAK	23	1088	2	2173.98	1	8e-14	2	49219	18C(57.0215)		TRUE	sp|Q96C19|EFHD2_HUMAN	Q96C19	EFHD2_HUMAN	EFHD2	EF-hand domain-containing protein D2
AAAGAPDGMEEPGMDTEAETVATEAPARPVNCLEAEAAAGAAAEDSGAAR	n[42.0106]AAAGAPDGMEEPGMDTEAETVATEAPARPVNC[57.0215]LEAEAAAGAAAEDSGAAR	50	1218.04	4	4868.14	1	7.161e-11	1	23174.9	32C(57.0215), N-term(42.0106)		TRUE	sp|O14562|UBFD1_HUMAN	O14562	UBFD1_HUMAN	UBFD1	Ubiquitin domain-containing protein UBFD1
AAAGDAPPAAAPAASCSASLPGALGGSAGAAGAEDSYGLVAPATAAYR	AAAGDAPPAAAPAASC[57.0215]SASLPGALGGSAGAAGAEDSYGLVAPATAAYR	48	1058.01	4	4228.03	1	2.071e-08	1	6905.07	16C(57.0215)		TRUE	sp|Q9Y4H2|IRS2_HUMAN	Q9Y4H2	IRS2_HUMAN	IRS2	Insulin receptor substrate 2
AAAGEFADDPCSSVK	AAAGEFADDPC[57.0215]SSVK	15	762.835	2	1525.73	1	2.018e-07	2	259371	11C(57.0215)		TRUE	sp|P35221|CTNA1_HUMAN	P35221	CTNA1_HUMAN	CTNNA1	Catenin alpha-1
AAAGELQEDSGLCVLAR	AAAGELQEDSGLC[57.0215]VLAR	17	880.436	2	1758.86	1	0	3	620578	13C(57.0215)		TRUE	sp|Q96C19|EFHD2_HUMAN	Q96C19	EFHD2_HUMAN	EFHD2	EF-hand domain-containing protein D2
AAAGGQGSAVAAEAEPGK		18	771.381	2	1540.74	1	2.37e-12	1	96686.1			TRUE	sp|Q9GZT9|EGLN1_HUMAN	Q9GZT9	EGLN1_HUMAN	EGLN1	Egl nine homolog 1
AAAGGVEHQQLLDLAQK		17	874.968	2	1747.92	1	1.05e-12	1	39339.9			TRUE	sp|P31930|QCR1_HUMAN	P31930	QCR1_HUMAN	UQCRC1	Cytochrome b-c1 complex subunit 1, mitochondrial
AAAGLGGGDSGDGTAR		16	666.811	2	1331.6	1	3.553e-09	2	127299			TRUE	sp|Q96T51|RUFY1_HUMAN	Q96T51	RUFY1_HUMAN	RUFY1	RUN and FYVE domain-containing protein 1
AAAGQESEGPAVGPPQPLGK		20	930.976	2	1859.94	1	2e-14	1	96942.9			TRUE	sp|O14497|ARI1A_HUMAN	O14497	ARI1A_HUMAN	ARID1A	AT-rich interactive domain-containing protein 1A
AAAGSGAGTGGGTASGGTEGGSAESEGAK		29	1155.51	2	2309	1	8.224e-09	1	51636.2			TRUE	sp|Q14103|HNRPD_HUMAN	Q14103	HNRPD_HUMAN	HNRNPD	Heterogeneous nuclear ribonucleoprotein D0
AAAGSPVFLCALSPLGQLLQDR	AAAGSPVFLC[57.0215]ALSPLGQLLQDR	22	1142.61	2	2283.21	1	1.945e-05	1	15272.7	10C(57.0215)		TRUE	sp|O15427|MOT4_HUMAN	O15427	MOT4_HUMAN	SLC16A3	Monocarboxylate transporter 4
AAAGVVSGK	n[42.0106]AAAGVVSGK	9	801.447	1	800.438	1	0.000125	2	198403	N-term(42.0106)		TRUE	sp|Q8TC07|TBC15_HUMAN	Q8TC07	TBC15_HUMAN	TBC1D15	TBC1 domain family member 15
AAAGYDVEK		9	923.447	1	922.44	0.9991	0.0004684	3	3599054			FALSE	sp|P10412|H14_HUMAN	P10412	H14_HUMAN	HIST1H1E	Histone H1.4	HIST1H1A, HIST1H1C, HIST1H1D, HIST1H1T	sp|P16402|H13_HUMAN, sp|P16403|H12_HUMAN, sp|P22492|H1T_HUMAN, sp|Q02539|H11_HUMAN
AAAHTFLLK		9	486.287	2	970.553	0.8515	0.1103	1	44381.7			TRUE	sp|O75718|CRTAP_HUMAN	O75718	CRTAP_HUMAN	CRTAP	Cartilage-associated protein
AAAIAGAK		8	672.404	1	671.395	0.7864	0.3957	1	355625			FALSE	sp|Q8N8S7|ENAH_HUMAN	Q8N8S7	ENAH_HUMAN	ENAH	Protein enabled homolog	EVL, VASP	sp|P50552|VASP_HUMAN, sp|Q9UI08|EVL_HUMAN
AAAIGIDLGTTYSCVGVFQH	AAAIGIDLGTTYSC[57.0215]VGVFQH	20	1040.51	2	2079.01	1	1e-14	1	104297	14C(57.0215)		TRUE	sp|P0DMV8|HS71A_HUMAN	P0DMV8	HS71A_HUMAN	HSPA1A	Heat shock 70 kDa protein 1A	HSPA1B	sp|P0DMV9|HS71B_HUMAN
AAAIGIDLGTTYSCVGVFQHGK	AAAIGIDLGTTYSC[57.0215]VGVFQHGK	22	1133.07	2	2264.12	1	3.2e-13	7	711910	14C(57.0215)		TRUE	sp|P0DMV8|HS71A_HUMAN	P0DMV8	HS71A_HUMAN	HSPA1A	Heat shock 70 kDa protein 1A	HSPA1B	sp|P0DMV9|HS71B_HUMAN
AAAIGIDLGTTYSCVGVFQHGK	AAAIGIDLGTTYSC[57.0215]VGVFQHGK	22	755.716	3	2264.13	1	8e-14	5	1.16105e+06	14C(57.0215)		TRUE	sp|P0DMV8|HS71A_HUMAN	P0DMV8	HS71A_HUMAN	HSPA1A	Heat shock 70 kDa protein 1A	HSPA1B	sp|P0DMV9|HS71B_HUMAN
AAALASLK		8	744.461	1	743.453	0.9913	0.1407	1	40425.4			TRUE	sp|O15269|SPTC1_HUMAN	O15269	SPTC1_HUMAN	SPTLC1	Serine palmitoyltransferase 1
AAALATVNAWAEQTGMK		17	866.938	2	1731.86	1	7.71e-10	1	100419			TRUE	sp|Q14008|CKAP5_HUMAN	Q14008	CKAP5_HUMAN	CKAP5	Cytoskeleton-associated protein 5
AAALCDK	AAALC[57.0215]DK	7	748.366	1	747.357	0.9967	0.04036	1	138700	5C(57.0215)		TRUE	sp|Q9Y2T4|2ABG_HUMAN	Q9Y2T4	2ABG_HUMAN	PPP2R2C	Serine/threonine-protein phosphatase 2A 55 kDa regulatory subunit B gamma isoform
AAALEAMK		8	804.428	1	803.421	0.9985	0.01469	3	521073			TRUE	sp|P31948|STIP1_HUMAN	P31948	STIP1_HUMAN	STIP1	Stress-induced-phosphoprotein 1
AAALEAMK	AAALEAM[15.9949]K	8	820.423	1	819.414	0.9958	0.0555	2	124910	7M(15.9949)		TRUE	sp|P31948|STIP1_HUMAN	P31948	STIP1_HUMAN	STIP1	Stress-induced-phosphoprotein 1
AAALEFLNR		9	502.78	2	1003.54	0.9986	0.01824	1	99093.9			TRUE	sp|P31948|STIP1_HUMAN	P31948	STIP1_HUMAN	STIP1	Stress-induced-phosphoprotein 1
AAALEQFK		8	877.478	1	876.47	0.9991	0.00887	1	90524.7			TRUE	sp|Q13423|NNTM_HUMAN	Q13423	NNTM_HUMAN	NNT	NAD(P) transhydrogenase, mitochondrial
AAALPPK		7	667.414	1	666.406	0.9366	0.1361	1	22758.8			TRUE	sp|O60885|BRD4_HUMAN	O60885	BRD4_HUMAN	BRD4	Bromodomain-containing protein 4		rev_sp|O75909|CCNK_HUMAN
AAALQYPSPSAAQDMVER		18	952.962	2	1903.91	0.9993	0.01705	2	108988			TRUE	sp|P56945|BCAR1_HUMAN	P56945	BCAR1_HUMAN	BCAR1	Breast cancer anti-estrogen resistance protein 1
AAALSDK		7	675.367	1	674.363	0.7508	0.147	1	246519			TRUE	sp|Q03252|LMNB2_HUMAN	Q03252	LMNB2_HUMAN	LMNB2	Lamin-B2
AAAMAGNK		8	733.366	1	732.358	0.9976	0.001792	1	27132.1			TRUE	sp|P12270|TPR_HUMAN	P12270	TPR_HUMAN	TPR	Nucleoprotein TPR
AAAMDVDTPSGTNSGAGK	n[42.0106]AAAMDVDTPSGTNSGAGK	18	846.381	2	1690.74	1	2.206e-10	2	201586	N-term(42.0106)		TRUE	sp|P62877|RBX1_HUMAN	P62877	RBX1_HUMAN	RBX1	E3 ubiquitin-protein ligase RBX1
AAAMDVDTPSGTNSGAGK	n[42.0106]AAAM[15.9949]DVDTPSGTNSGAGK	18	854.378	2	1706.74	1	6.586e-08	2	227799	4M(15.9949), N-term(42.0106)		TRUE	sp|P62877|RBX1_HUMAN	P62877	RBX1_HUMAN	RBX1	E3 ubiquitin-protein ligase RBX1
AAAMLPTVGEGYGYGPESELSQASAATR		28	1392.66	2	2783.31	1	2.684e-08	1	20876.7			TRUE	sp|Q9BQ04|RBM4B_HUMAN	Q9BQ04	RBM4B_HUMAN	RBM4B	RNA-binding protein 4B
AAAMVPGR	n[42.0106]AAAMVPGR	8	814.424	1	813.416	0.9992	0.006593	1	156656	N-term(42.0106)		TRUE	sp|O43598|DNPH1_HUMAN	O43598	DNPH1_HUMAN	DNPH1	2'-deoxynucleoside 5'-phosphate N-hydrolase 1
AAANEQLTR		9	973.506	1	972.496	0.9979	0.02258	1	84654.3			TRUE	sp|Q9NX63|MIC19_HUMAN	Q9NX63	MIC19_HUMAN	CHCHD3	MIC
AAANEQLTR		9	487.257	2	972.495	0.9988	0.02645	1	29443.5			TRUE	sp|Q9NX63|MIC19_HUMAN	Q9NX63	MIC19_HUMAN	CHCHD3	MIC
AAANIFK		7	734.419	1	733.411	0.533	0.7611	2	5.14753e+06			TRUE	sp|Q13490|BIRC2_HUMAN	Q13490	BIRC2_HUMAN	BIRC2	Baculoviral IAP repeat-containing protein 2
AAANLFAQTYGLTGSQDR		18	942.466	2	1882.92	1	3.756e-10	2	120150			TRUE	sp|P22314|UBA1_HUMAN	P22314	UBA1_HUMAN	UBA1	Ubiquitin-like modifier-activating enzyme 1
AAANPISGHYDR		12	636.31	2	1270.6	0.9995	0.0003003	1	110569			TRUE	sp|Q14566|MCM6_HUMAN	Q14566	MCM6_HUMAN	MCM6	DNA replication licensing factor MCM6
AAAPAAAATAPTTAATTAATAAQ		23	971.497	2	1940.98	1	1.419e-11	2	179222			TRUE	sp|P37108|SRP14_HUMAN	P37108	SRP14_HUMAN	SRP14	Signal recognition particle 14 kDa protein
AAAPAESAAPAAGEEPSK		18	812.894	2	1623.77	1	2.23e-12	4	553016			TRUE	sp|P80723|BASP1_HUMAN	P80723	BASP1_HUMAN	BASP1	Brain acid soluble protein 1
AAAPAPEEEMDECEQALAAEPK	AAAPAPEEEMDEC[57.0215]EQALAAEPK	22	1179.02	2	2356.02	1	7e-14	21	7240471	13C(57.0215)		TRUE	sp|P26641|EF1G_HUMAN	P26641	EF1G_HUMAN	EEF1G	Elongation factor 1-gamma
AAAPAPEEEMDECEQALAAEPK	AAAPAPEEEMDEC[57.0215]EQALAAEPK	22	786.347	3	2356.01	1	1.07e-05	1	26592.8	13C(57.0215)		TRUE	sp|P26641|EF1G_HUMAN	P26641	EF1G_HUMAN	EEF1G	Elongation factor 1-gamma
AAAPAPEEEMDECEQALAAEPK	AAAPAPEEEM[15.9949]DEC[57.0215]EQALAAEPK	22	1187.01	2	2372.02	1	3.549e-09	15	2911017	10M(15.9949), 13C(57.0215)		TRUE	sp|P26641|EF1G_HUMAN	P26641	EF1G_HUMAN	EEF1G	Elongation factor 1-gamma
AAAPAPVSEAVCR	AAAPAPVSEAVC[57.0215]R	13	649.83	2	1297.64	1	3.786e-06	1	145206	12C(57.0215)		TRUE	sp|P20810|ICAL_HUMAN	P20810	ICAL_HUMAN	CAST	Calpastatin
AAAPCIIFFDELDSLAPSR	AAAPC[57.0215]IIFFDELDSLAPSR	19	1047.02	2	2092.03	1	2.603e-07	2	38866.9	5C(57.0215)		TRUE	sp|Q13608|PEX6_HUMAN	Q13608	PEX6_HUMAN	PEX6	Peroxisome assembly factor 2
AAAPGVEDEPLLR		13	669.357	2	1336.7	1	8.427e-07	1				TRUE	sp|P31350|RIR2_HUMAN	P31350	RIR2_HUMAN	RRM2	Ribonucleoside-diphosphate reductase subunit M2
AAAPPLSK	n[42.0106]AAAPPLSK	8	796.456	1	795.45	0.9876	0.1211	1	74769.1	N-term(42.0106)		TRUE	sp|Q9BRD0|BUD13_HUMAN	Q9BRD0	BUD13_HUMAN	BUD13	BUD13 homolog
AAAPPSYCFVAFPPR	n[42.0106]AAAPPSYC[57.0215]FVAFPPR	15	846.914	2	1691.81	1	2.255e-06	1	140412	8C(57.0215), N-term(42.0106)		TRUE	sp|Q12765|SCRN1_HUMAN	Q12765	SCRN1_HUMAN	SCRN1	Secernin-1
AAAPQAWAGPMEEPPQAQAPPR		22	1136.05	2	2270.09	1	2e-14	1	129377			TRUE	sp|Q16643|DREB_HUMAN	Q16643	DREB_HUMAN	DBN1	Drebrin
AAAQCYIDLIIK	AAAQC[57.0215]YIDLIIK	12	689.874	2	1377.73	0.9996	0.01052	2	266190	5C(57.0215)		TRUE	sp|P53618|COPB_HUMAN	P53618	COPB_HUMAN	COPB1	Coatomer subunit beta
AAAQDLGSTLFSDTVLPLAPSQPLGTPPATGMGSQAR		37	1208.62	3	3622.82	1	1.1e-13	1				TRUE	sp|Q96N21|AP4AT_HUMAN	Q96N21	AP4AT_HUMAN	TEPSIN	AP-4 complex accessory subunit Tepsin
AAAQEADGAR	n[42.0106]AAAQEADGAR	10	1001.46	1	1000.45	0.9992	0.003205	1	50175	N-term(42.0106)		TRUE	sp|O96005|CLPT1_HUMAN	O96005	CLPT1_HUMAN	CLPTM1	Cleft lip and palate transmembrane protein 1
AAAQEAVEEDIPIAK		15	777.904	2	1553.79	1	6.829e-06	1	173857			TRUE	sp|P52815|RM12_HUMAN	P52815	RM12_HUMAN	MRPL12	39S ribosomal protein L12, mitochondrial
AAAQMPAYQELVEEAIAYGR		20	1091.04	2	2180.04	0.9964	0.000698	1	12917.7			TRUE	sp|P37837|TALDO_HUMAN	P37837	TALDO_HUMAN	TALDO1	Transaldolase
AAAQSGTPGPVFVELPVDVLYPYFMVQK	AAAQSGTPGPVFVELPVDVLYPYFM[15.9949]VQK	28	1013.86	3	3038.54	1	3.969e-06	1	23381.4	25M(15.9949)		TRUE	sp|A1L0T0|ILVBL_HUMAN	A1L0T0	ILVBL_HUMAN	ILVBL	Acetolactate synthase-like protein
AAASAALELPLGPAPVSVAPQAEAEAR		27	1279.18	2	2556.35	1	1.05e-12	1	14241.2			TRUE	sp|P57086|SCND1_HUMAN	P57086	SCND1_HUMAN	SCAND1	SCAN domain-containing protein 1
AAASAASGSPGPGEGSAGGEK		21	858.395	2	1714.77	0.9998	0.000148	1	26287.8			TRUE	sp|Q13263|TIF1B_HUMAN	Q13263	TIF1B_HUMAN	TRIM28	Transcription intermediary factor 1-beta
AAASGLGEK		9	803.426	1	802.42	0.8901	0.1806	1	406635			TRUE	sp|Q6YHU6|THADA_HUMAN	Q6YHU6	THADA_HUMAN	THADA	Thyroid adenoma-associated protein
AAASGNENIQPPPLAYK		17	870.949	2	1739.87	1	5.775e-06	2	165118			TRUE	sp|Q9H2M9|RBGPR_HUMAN	Q9H2M9	RBGPR_HUMAN	RAB3GAP2	Rab3 GTPase-activating protein non-catalytic subunit
AAASGQPRPEMQCPAEHEEDMYR	AAASGQPRPEMQC[57.0215]PAEHEEDMYR	23	887.381	3	2659.12	1	4.94e-06	2	65096.2	13C(57.0215)		TRUE	sp|Q96BN8|OTUL_HUMAN	Q96BN8	OTUL_HUMAN	OTULIN	Ubiquitin thioesterase otulin
AAASLAAVSGTAAASLGSAQPTDLGAHK		28	832.101	3	2493.29	1	1e-13	2	73268.7			TRUE	sp|Q7Z5L9|I2BP2_HUMAN	Q7Z5L9	I2BP2_HUMAN	IRF2BP2	Interferon regulatory factor 2-binding protein 2
AAASLALGK		9	801.483	1	800.475	0.928	0.1928	1	224203			TRUE	sp|Q15021|CND1_HUMAN	Q15021	CND1_HUMAN	NCAPD2	Condensin complex subunit 1
AAASLSQPEEEQK		13	694.339	2	1386.64	0.8828	0.1479	1	83045.1			TRUE	sp|Q9UNS1|TIM_HUMAN	Q9UNS1	TIM_HUMAN	TIMELESS	Protein timeless homolog
AAASMGDTLSEQQLGDSDIPVIVYR		25	1318.65	2	2635.27	1	5.01e-09	1	29888.5			TRUE	sp|Q96P48|ARAP1_HUMAN	Q96P48	ARAP1_HUMAN	ARAP1	Arf-GAP with Rho-GAP domain, ANK repeat and PH domain-containing protein 1
AAASTDYYK		9	989.457	1	988.448	1	2.345e-05	3	11426.8			TRUE	sp|P08559|ODPA_HUMAN	P08559	ODPA_HUMAN	PDHA1	Pyruvate dehydrogenase E1 component subunit alpha, somatic form, mitochondrial
AAASVLTTSMVTMEPGYLFLGSR		23	1201.61	2	2402.21	1	5.81e-05	5	34113.1			TRUE	sp|Q10570|CPSF1_HUMAN	Q10570	CPSF1_HUMAN	CPSF1	Cleavage and polyadenylation specificity factor subunit 1
AAASVTPPGSLELLQPGFSK	n[42.0106]AAASVTPPGSLELLQPGFSK	20	1006.54	2	2011.07	1	0.0001083	4	298009	N-term(42.0106)		TRUE	sp|Q12933|TRAF2_HUMAN	Q12933	TRAF2_HUMAN	TRAF2	TNF receptor-associated factor 2
AAATAEEPDPK		11	550.267	2	1098.51	0.9999	0.001025	2	131622			TRUE	sp|Q99733|NP1L4_HUMAN	Q99733	NP1L4_HUMAN	NAP1L4	Nucleosome assembly protein 1-like 4
AAATGAVAASAASGQAEGK	n[42.0106]AAATGAVAASAASGQAEGK	19	815.905	2	1629.79	1	1.323e-11	2	305687	N-term(42.0106)		TRUE	sp|Q9NWH9|SLTM_HUMAN	Q9NWH9	SLTM_HUMAN	SLTM	SAFB-like transcription modulator
AAATGPSFWLGNETLK	n[42.0106]AAATGPSFWLGNETLK	16	852.933	2	1703.85	1	9.47e-12	2	653446	N-term(42.0106)		TRUE	sp|P12955|PEPD_HUMAN	P12955	PEPD_HUMAN	PEPD	Xaa-Pro dipeptidase
AAATGQPGTAPAGTPGAPPLAGMAIVK		27	1187.13	2	2372.26	1	6.824e-11	2	71151.4			TRUE	sp|Q13263|TIF1B_HUMAN	Q13263	TIF1B_HUMAN	TRIM28	Transcription intermediary factor 1-beta
AAATIVHDTSEAVELCPAYGLYLK	n[42.0106]AAATIVHDTSEAVELC[57.0215]PAYGLYLK	24	878.775	3	2633.3	1	4.19e-07	1	33145.6	16C(57.0215), N-term(42.0106)		TRUE	sp|Q02040|AK17A_HUMAN	Q02040	AK17A_HUMAN	AKAP17A	A-kinase anchor protein 17A
AAATLTSK		8	762.436	1	761.426	0.9937	0.08798	1	26995.7			TRUE	sp|Q9UDW1|QCR9_HUMAN	Q9UDW1	QCR9_HUMAN	UQCR10	Cytochrome b-c1 complex subunit 9
AAATSALVK		9	831.493	1	830.485	0.9985	0.001168	1	72071.8			FALSE	sp|Q9Y490|TLN1_HUMAN	Q9Y490	TLN1_HUMAN	TLN1	Talin-1	TLN2	sp|Q9Y4G6|TLN2_HUMAN
AAATTSQPVLTSQQIETIFFK		21	1141.11	2	2280.19	1	0.0002566	2	47552.1			TRUE	sp|P11274|BCR_HUMAN	P11274	BCR_HUMAN	BCR	Breakpoint cluster region protein
AAATVTK		7	661.388	1	660.38	0.4726	0.905	1	59161.3			TRUE	sp|P16403|H12_HUMAN	P16403	H12_HUMAN	HIST1H1C	Histone H1.2
AAAVAAAGAGEPQSPDELLPK	n[42.0106]AAAVAAAGAGEPQSPDELLPK	21	1003.02	2	2004.02	1	2e-14	6	2.80716e+06	N-term(42.0106)		TRUE	sp|Q9NS69|TOM22_HUMAN	Q9NS69	TOM22_HUMAN	TOMM22	Mitochondrial import receptor subunit TOM22 homolog
AAAVAAPLAAGGEEAAATTSVPGSPGLPGR	n[42.0106]AAAVAAPLAAGGEEAAATTSVPGSPGLPGR	30	887.128	3	2658.36	1	8.196e-08	1	32236	N-term(42.0106)		TRUE	sp|O75427|LRCH4_HUMAN	O75427	LRCH4_HUMAN	LRCH4	Leucine-rich repeat and calponin homology domain-containing protein 4
AAAVCTK	AAAVC[57.0215]TK	7	720.371	1	719.358	0.8002	0.1418	1	67395.7	5C(57.0215)		TRUE	sp|P48444|COPD_HUMAN	P48444	COPD_HUMAN	ARCN1	Coatomer subunit delta
AAAVDLIIK		9	913.572	1	912.56	0.9271	0.06569	1	34456.8			TRUE	sp|P49327|FAS_HUMAN	P49327	FAS_HUMAN	FASN	Fatty acid synthase
AAAVLPVLDLAQR		13	668.901	2	1335.78	1	5.357e-06	4	333008			TRUE	sp|P19404|NDUV2_HUMAN	P19404	NDUV2_HUMAN	NDUFV2	NADH dehydrogenase [ubiquinone] flavoprotein 2, mitochondrial
AAAVPQR	n[42.0106]AAAVPQR	7	754.421	1	753.412	0.9928	0.1096	1	301881	N-term(42.0106)		TRUE	sp|Q00688|FKBP3_HUMAN	Q00688	FKBP3_HUMAN	FKBP3	Peptidyl-prolyl cis-trans isomerase FKBP3
AAAVPVEFQEHHLSEVQNMASEEK		24	894.094	3	2679.25	1	2.031e-11	1	107342			TRUE	sp|O43837|IDH3B_HUMAN	O43837	IDH3B_HUMAN	IDH3B	Isocitrate dehydrogenase [NAD] subunit beta, mitochondrial
AAAVPVEFQEHHLSEVQNMASEEK	AAAVPVEFQEHHLSEVQNM[15.9949]ASEEK	24	899.426	3	2695.24	1	2.502e-10	3	40645.2	19M(15.9949)		TRUE	sp|O43837|IDH3B_HUMAN	O43837	IDH3B_HUMAN	IDH3B	Isocitrate dehydrogenase [NAD] subunit beta, mitochondrial
AAAVQADDVEVLK		13	664.856	2	1327.69	0.9998	0.003656	1	44962.3			TRUE	sp|Q8N201|INT1_HUMAN	Q8N201	INT1_HUMAN	INTS1	Integrator complex subunit 1
AAAVTLK		7	673.424	1	672.414	0.9753	0.2883	1	29534.6			TRUE	sp|O00330|ODPX_HUMAN	O00330	ODPX_HUMAN	PDHX	Pyruvate dehydrogenase protein X component, mitochondrial
AAAVTPAAIAAATTTLAQEEPVAAPEPK		28	887.476	3	2659.42	1	8.018e-07	1	46145.4			TRUE	sp|Q8IYB3|SRRM1_HUMAN	Q8IYB3	SRRM1_HUMAN	SRRM1	Serine/arginine repetitive matrix protein 1
AAAVVGINSETIMK		14	702.382	2	1402.74	1	1.778e-06	1	79287.7			TRUE	sp|P13995|MTDC_HUMAN	P13995	MTDC_HUMAN	MTHFD2	Bifunctional methylenetetrahydrofolate dehydrogenase/cyclohydrolase, mitochondrial
AAAYCTGLLLAR	AAAYC[57.0215]TGLLLAR	12	640.345	2	1278.68	1	5.869e-05	1	139783	5C(57.0215)		TRUE	sp|P46777|RL5_HUMAN	P46777	RL5_HUMAN	RPL5	60S ribosomal protein L5
AAAYLDPNLNHTPNSSTK	n[42.0106]AAAYLDPNLNHTPNSSTK	18	978.476	2	1954.94	1	3.074e-07	2	103172	N-term(42.0106)		TRUE	sp|Q05397|FAK1_HUMAN	Q05397	FAK1_HUMAN	PTK2	Focal adhesion kinase 1
AAAYNLVQHGITNLCVIGGDGSLTGANIFR	AAAYNLVQHGITNLC[57.0215]VIGGDGSLTGANIFR	30	1034.86	3	3101.58	1	0	2	153268	15C(57.0215)		TRUE	sp|P17858|PFKAL_HUMAN	P17858	PFKAL_HUMAN	PFKL	ATP-dependent 6-phosphofructokinase, liver type
AAAYSAQVQPVDGATR		16	802.905	2	1603.79	1	5.6e-08	2	196518			TRUE	sp|Q9H7E9|CH033_HUMAN	Q9H7E9	CH033_HUMAN	C8orf33	UPF0488 protein C8orf33
AACAQHCPEAMICVIANPVNSTIPITAEVFK	AAC[57.0215]AQHC[57.0215]PEAMIC[57.0215]VIANPVNSTIPITAEVFK	31	1138.22	3	3411.64	0.9997	0.000318	1	12573	13C(57.0215), 3C(57.0215), 7C(57.0215)		TRUE	sp|P40926|MDHM_HUMAN	P40926	MDHM_HUMAN	MDH2	Malate dehydrogenase, mitochondrial
AACEQQAVALTLQEDR	AAC[57.0215]EQQAVALTLQEDR	16	901.939	2	1801.87	1	2.631e-10	1	70440.5	3C(57.0215)		TRUE	sp|Q9BUH6|PAXX_HUMAN	Q9BUH6	PAXX_HUMAN	PAXX	Protein PAXX
AACFATIK	AAC[57.0215]FATIK	8	881.455	1	880.446	0.9999	7.434e-05	1	166170	3C(57.0215)		TRUE	sp|P50213|IDH3A_HUMAN	P50213	IDH3A_HUMAN	IDH3A	Isocitrate dehydrogenase [NAD] subunit alpha, mitochondrial
AACIAEQYHTVLK	AAC[57.0215]IAEQYHTVLK	13	752.385	2	1503.8	1	1.44e-05	1	20574.8	3C(57.0215)		TRUE	sp|O95235|KI20A_HUMAN	O95235	KI20A_HUMAN	KIF20A	Kinesin-like protein KIF20A
AACLLDGVPVALK	AAC[57.0215]LLDGVPVALK	13	663.876	2	1325.71	0.9959	0.003596	1	122081	3C(57.0215)		TRUE	sp|Q8TDX7|NEK7_HUMAN	Q8TDX7	NEK7_HUMAN	NEK7	Serine/threonine-protein kinase Nek7
AACQEAQVFGNQLIPPNAQVK	AAC[57.0215]QEAQVFGNQLIPPNAQVK	21	1142.08	2	2282.15	1	8.1e-13	2	100700	3C(57.0215)		TRUE	sp|Q53H12|AGK_HUMAN	Q53H12	AGK_HUMAN	AGK	Acylglycerol kinase, mitochondrial
AADAEAEVA		9	846.384	1	845.374	0.981	0.03347	2	142528			TRUE	sp|P06753|TPM3_HUMAN	P06753	TPM3_HUMAN	TPM3	Tropomyosin alpha-3 chain
AADAEAEVASLNR		13	658.826	2	1315.63	1	1.756e-06	2	285567			TRUE	sp|P06753|TPM3_HUMAN	P06753	TPM3_HUMAN	TPM3	Tropomyosin alpha-3 chain
AADAEPLEIILHLPLLCEDK	AADAEPLEIILHLPLLC[57.0215]EDK	20	754.068	3	2259.18	1	1.313e-07	3	385716	17C(57.0215)		TRUE	sp|P55769|NH2L1_HUMAN	P55769	NH2L1_HUMAN	SNU13	NHP2-like protein 1
AADAVEDLR		9	959.479	1	958.47	0.8466	0.9765	1	58544.1			TRUE	sp|Q9UNF0|PACN2_HUMAN	Q9UNF0	PACN2_HUMAN	PACSIN2	Protein kinase C and casein kinase substrate in neurons protein 2
AADCDLQITNAQTK	AADC[57.0215]DLQITNAQTK	14	774.87	2	1547.72	1	3.314e-08	1	137244	4C(57.0215)		TRUE	sp|Q7Z6E9|RBBP6_HUMAN	Q7Z6E9	RBBP6_HUMAN	RBBP6	E3 ubiquitin-protein ligase RBBP6
AADCEVEQWDSDEPIPAK	AADC[57.0215]EVEQWDSDEPIPAK	18	1030.45	2	2058.89	1	9.99e-11	1	190045	4C(57.0215)		TRUE	sp|Q9UBQ7|GRHPR_HUMAN	Q9UBQ7	GRHPR_HUMAN	GRHPR	Glyoxylate reductase/hydroxypyruvate reductase
AADCISEPVNR	AADC[57.0215]ISEPVNR	11	616.29	2	1230.57	0.9994	0.01162	2	65537.5	4C(57.0215)		TRUE	sp|P43304|GPDM_HUMAN	P43304	GPDM_HUMAN	GPD2	Glycerol-3-phosphate dehydrogenase, mitochondrial
AADEEAFEDNSEEYIR		16	944.398	2	1886.78	1	4.102e-10	2	1.08177e+06			TRUE	sp|P55060|XPO2_HUMAN	P55060	XPO2_HUMAN	CSE1L	Exportin-2
AADETLCQTK	AADETLC[57.0215]QTK	10	568.766	2	1135.52	1	0.0005377	1	51074.4	7C(57.0215)		TRUE	sp|P49916|DNLI3_HUMAN	P49916	DNLI3_HUMAN	LIG3	DNA ligase 3
AADEVAEGK		9	889.426	1	888.416	0.9959	0.04998	1				TRUE	sp|P07954|FUMH_HUMAN	P07954	FUMH_HUMAN	FH	Fumarate hydratase, mitochondrial
AADFIDQALAQK		12	645.838	2	1289.66	1	1.539e-05	1	172670			TRUE	sp|P51452|DUS3_HUMAN	P51452	DUS3_HUMAN	DUSP3	Dual specificity protein phosphatase 3
AADFIEELSSLFK		13	735.38	2	1468.74	1	1.508e-08	2	29889.7			TRUE	sp|Q86TC9|MYPN_HUMAN	Q86TC9	MYPN_HUMAN	MYPN	Myopalladin
AADFQLH		7	801.389	1	800.384	0.8764	0.0554	1	113758			TRUE	sp|Q9Y277|VDAC3_HUMAN	Q9Y277	VDAC3_HUMAN	VDAC3	Voltage-dependent anion-selective channel protein 3
AADFQLHTHVNDGTEFGGSIYQK		23	845.735	3	2534.18	1	0	2	290251			TRUE	sp|Q9Y277|VDAC3_HUMAN	Q9Y277	VDAC3_HUMAN	VDAC3	Voltage-dependent anion-selective channel protein 3
AADFQLHTHVNDGTEFGGSIYQK		23	634.553	4	2534.17	1	7.564e-10	1	58060.3			TRUE	sp|Q9Y277|VDAC3_HUMAN	Q9Y277	VDAC3_HUMAN	VDAC3	Voltage-dependent anion-selective channel protein 3
AADGDWQDFYEFQEPAR	n[42.0106]AADGDWQDFYEFQEPAR	17	1043.94	2	2085.86	1	5.838e-07	2	49405.7	N-term(42.0106)		TRUE	sp|Q9UHY8|FEZ2_HUMAN	Q9UHY8	FEZ2_HUMAN	FEZ2	Fasciculation and elongation protein zeta-2
AADIDQEVK		9	988.495	1	987.488	0.9779	0.2525	1	56134.9			TRUE	sp|Q86VP6|CAND1_HUMAN	Q86VP6	CAND1_HUMAN	CAND1	Cullin-associated NEDD8-dissociated protein 1
AADIGVAMGQTGTDVCK	AADIGVAMGQTGTDVC[57.0215]K	17	847.398	2	1692.78	1	3.85e-12	1	225575	16C(57.0215)		TRUE	sp|P98194|AT2C1_HUMAN	P98194	AT2C1_HUMAN	ATP2C1	Calcium-transporting ATPase type 2C member 1
AADIGVAMGQTGTDVCK	AADIGVAM[15.9949]GQTGTDVC[57.0215]K	17	855.395	2	1708.77	1	9.711e-08	1	27522.8	16C(57.0215), 8M(15.9949)		TRUE	sp|P98194|AT2C1_HUMAN	P98194	AT2C1_HUMAN	ATP2C1	Calcium-transporting ATPase type 2C member 1
AADISESSGADCK	n[42.0106]AADISESSGADC[57.0215]K	13	676.785	2	1351.55	1	9.314e-05	1	67926.9	12C(57.0215), N-term(42.0106)		TRUE	sp|O43583|DENR_HUMAN	O43583	DENR_HUMAN	DENR	Density-regulated protein
AADISLDNLVEGK		13	672.854	2	1343.69	1	2.807e-05	1	86706			TRUE	sp|Q12888|TP53B_HUMAN	Q12888	TP53B_HUMAN	TP53BP1	TP53-binding protein 1
AADLLVNPLDPR		12	647.362	2	1292.7	0.9998	0.003886	1	148033			TRUE	sp|P78362|SRPK2_HUMAN	P78362	SRPK2_HUMAN	SRPK2	SRSF protein kinase 2
AADLLYAMCDR	AADLLYAMC[57.0215]DR	11	649.797	2	1297.57	1	3.07e-06	2	52125.7	9C(57.0215)		TRUE	sp|O95782|AP2A1_HUMAN	O95782	AP2A1_HUMAN	AP2A1	AP-2 complex subunit alpha-1
AADLNGDLTATR		12	609.31	2	1216.6	1	6.573e-05	3	223719			TRUE	sp|Q15293|RCN1_HUMAN	Q15293	RCN1_HUMAN	RCN1	Reticulocalbin-1
AADLNLEWISLPR	n[42.0106]AADLNLEWISLPR	13	770.412	2	1538.81	0.9994	0.008596	1	10303.2	N-term(42.0106)		TRUE	sp|Q9HAU0|PKHA5_HUMAN	Q9HAU0	PKHA5_HUMAN	PLEKHA5	Pleckstrin homology domain-containing family A member 5
AADMGNPVGQSGLGMAYLYGR	AADM[15.9949]GNPVGQSGLGMAYLYGR	21	1072.5	2	2142.97	0.9998	0.002014	1	41068.7	4M(15.9949)		TRUE	sp|Q9UBV2|SE1L1_HUMAN	Q9UBV2	SE1L1_HUMAN	SEL1L	Protein sel-1 homolog 1
AADMGNPVGQSGLGMAYLYGR		21	1064.5	2	2126.99	1	2.632e-05	1	100019			TRUE	sp|Q9UBV2|SE1L1_HUMAN	Q9UBV2	SE1L1_HUMAN	SEL1L	Protein sel-1 homolog 1
AADNQIYIAGHPAFVNYSTSQK		22	799.061	3	2394.16	1	9.075e-11	1	44238.4			TRUE	sp|P14866|HNRPL_HUMAN	P14866	HNRPL_HUMAN	HNRNPL	Heterogeneous nuclear ribonucleoprotein L
AADPLVGVFLWGVAH		15	776.419	2	1550.82	1	1.416e-10	1	80971			TRUE	sp|Q8TBX8|PI42C_HUMAN	Q8TBX8	PI42C_HUMAN	PIP4K2C	Phosphatidylinositol 5-phosphate 4-kinase type-2 gamma
AADPPAENSSAPEAEQGGAE		20	949.406	2	1897.8	1	1.24e-12	12	2.01972e+06			TRUE	sp|P67809|YBOX1_HUMAN	P67809	YBOX1_HUMAN	YBX1	Nuclease-sensitive element-binding protein 1
AADPTELR	n[42.0106]AADPTELR	8	914.458	1	913.451	0.9989	0.01025	1	48277.4	N-term(42.0106)		TRUE	sp|Q8NFD2|ANKK1_HUMAN	Q8NFD2	ANKK1_HUMAN	ANKK1	Ankyrin repeat and protein kinase domain-containing protein 1
AADQFDIYSSQQSK		14	794.368	2	1586.72	1	9.537e-05	1	84660.4			TRUE	sp|Q7Z6I8|CE024_HUMAN	Q7Z6I8	CE024_HUMAN	C5orf24	UPF0461 protein C5orf24
AADQITK		7	746.404	1	745.399	0.7266	0.2599	1	41823			TRUE	sp|Q96I99|SUCB2_HUMAN	Q96I99	SUCB2_HUMAN	SUCLG2	Succinate--CoA ligase [GDP-forming] subunit beta, mitochondrial
AADSDDGAVSAPAASDGGVSK		21	924.416	2	1846.81	1	2e-14	1	82051.8			TRUE	sp|Q96GM8|TOE1_HUMAN	Q96GM8	TOE1_HUMAN	TOE1	Target of EGR1 protein 1
AADSICDGDLVDSQIR	AADSIC[57.0215]DGDLVDSQIR	16	867.902	2	1733.79	1	3e-14	1	156390	6C(57.0215)		TRUE	sp|P35251|RFC1_HUMAN	P35251	RFC1_HUMAN	RFC1	Replication factor C subunit 1
AADSLQQNLQR		11	622.323	2	1242.63	1	1.326e-05	1	130624			TRUE	sp|Q1ED39|KNOP1_HUMAN	Q1ED39	KNOP1_HUMAN	KNOP1	Lysine-rich nucleolar protein 1
AADSQNSGEGNTGAAESSFSQEVSR		25	1243.54	2	2485.06	1	7e-14	1	82229.8			TRUE	sp|P12270|TPR_HUMAN	P12270	TPR_HUMAN	TPR	Nucleoprotein TPR
AADTIGYPVM		10	1037.5	1	1036.49	1	1.3e-05	1	64339.1			TRUE	sp|P31327|CPSM_HUMAN	P31327	CPSM_HUMAN	CPS1	Carbamoyl-phosphate synthase [ammonia], mitochondrial
AADTIGYPVMIR		12	653.845	2	1305.67	1	5.091e-07	3	587087			TRUE	sp|P31327|CPSM_HUMAN	P31327	CPSM_HUMAN	CPS1	Carbamoyl-phosphate synthase [ammonia], mitochondrial
AADTIGYPVMIR	AADTIGYPVM[15.9949]IR	12	661.842	2	1321.67	1	0.0008045	3	473768	10M(15.9949)		TRUE	sp|P31327|CPSM_HUMAN	P31327	CPSM_HUMAN	CPS1	Carbamoyl-phosphate synthase [ammonia], mitochondrial
AADVEAVQTGLDLLEILR		18	963.531	2	1925.05	1	2.311e-08	1	23958.9			TRUE	sp|P09543|CN37_HUMAN	P09543	CN37_HUMAN	CNP	2',3'-cyclic-nucleotide 3'-phosphodiesterase
AADVEAVQTGLDLLEILR		18	642.69	3	1925.04	1	8.367e-06	1	8055.34			TRUE	sp|P09543|CN37_HUMAN	P09543	CN37_HUMAN	CNP	2',3'-cyclic-nucleotide 3'-phosphodiesterase
AADVENVPPVISTPHHYLISIYR		23	648.596	4	2590.35	1	4.215e-08	1	94295.5			TRUE	sp|Q9Y2T2|AP3M1_HUMAN	Q9Y2T2	AP3M1_HUMAN	AP3M1	AP-3 complex subunit mu-1
AADVEQLKPEEIK		13	735.396	2	1468.77	1	1.066e-06	2	103236			TRUE	sp|Q9NU22|MDN1_HUMAN	Q9NU22	MDN1_HUMAN	MDN1	Midasin
AAEAAAAPAESAAPAAGEEPSK		22	983.971	2	1965.93	1	8.1e-13	4	4897245			TRUE	sp|P80723|BASP1_HUMAN	P80723	BASP1_HUMAN	BASP1	Brain acid soluble protein 1
AAEAAAAPAESAAPAAGEEPSKEEGEPK		28	879.416	3	2635.21	1	8.53e-12	1	111738			TRUE	sp|P80723|BASP1_HUMAN	P80723	BASP1_HUMAN	BASP1	Brain acid soluble protein 1
AAEAAASAYYNPGNPHNVYMPTSQPPPPPYYPPEDK		36	1301.26	3	3900.77	1	0	3	155530			TRUE	sp|Q969T9|WBP2_HUMAN	Q969T9	WBP2_HUMAN	WBP2	WW domain-binding protein 2
AAEAADLGLGAAVPVELR	n[42.0106]AAEAADLGLGAAVPVELR	18	882.978	2	1763.94	1	0	2	165733	N-term(42.0106)		TRUE	sp|Q9Y5Q8|TF3C5_HUMAN	Q9Y5Q8	TF3C5_HUMAN	GTF3C5	General transcription factor 3C polypeptide 5
AAEAAPPTQEAQGETEPTEQAPDALEQAADTSR		33	1127.52	3	3379.53	1	0	3	207745			TRUE	sp|Q8N163|CCAR2_HUMAN	Q8N163	CCAR2_HUMAN	CCAR2	Cell cycle and apoptosis regulator protein 2
AAEAAYQTGADQASITAR		18	897.934	2	1793.85	1	7e-14	1	43898.6			TRUE	sp|Q9NR28|DBLOH_HUMAN	Q9NR28	DBLOH_HUMAN	DIABLO	Diablo homolog, mitochondrial
AAEADGPLK	n[42.0106]AAEADGPLK	9	913.463	1	912.456	1	5.08e-05	3	1.11061e+06	N-term(42.0106)		TRUE	sp|O75352|MPU1_HUMAN	O75352	MPU1_HUMAN	MPDU1	Mannose-P-dolichol utilization defect 1 protein
AAEAHVDAHYYEQNEQPTGTCAACITGDNR	AAEAHVDAHYYEQNEQPTGTC[57.0215]AAC[57.0215]ITGDNR	30	1117.15	3	3348.4	1	2.041e-06	1	53491.9	21C(57.0215), 24C(57.0215)		TRUE	sp|P55263|ADK_HUMAN	P55263	ADK_HUMAN	ADK	Adenosine kinase
AAEAIDDIPFGITSNSDVFSK		21	1099.04	2	2196.06	1	8.181e-08	2	189269			TRUE	sp|P07237|PDIA1_HUMAN	P07237	PDIA1_HUMAN	P4HB	Protein disulfide-isomerase
AAEALHGEADSSGVLAAVDATVNK		24	766.052	3	2295.13	1	5.89e-12	1				TRUE	sp|Q14554|PDIA5_HUMAN	Q14554	PDIA5_HUMAN	PDIA5	Protein disulfide-isomerase A5
AAEATNDYETLVK		13	712.849	2	1423.68	1	1.64e-05	1				TRUE	sp|Q2NKX8|ERC6L_HUMAN	Q2NKX8	ERC6L_HUMAN	ERCC6L	DNA excision repair protein ERCC-6-like
AAEAVTGSGK		10	890.458	1	889.449	0.9993	0.0004406	1				TRUE	sp|Q8NHQ9|DDX55_HUMAN	Q8NHQ9	DDX55_HUMAN	DDX55	ATP-dependent RNA helicase DDX55
AAECLSEK	AAEC[57.0215]LSEK	8	907.419	1	906.411	0.996	0.003854	1	80575.4	4C(57.0215)		TRUE	sp|Q12931|TRAP1_HUMAN	Q12931	TRAP1_HUMAN	TRAP1	Heat shock protein 75 kDa, mitochondrial
AAECNIVVTQPR	AAEC[57.0215]NIVVTQPR	12	679.348	2	1357.68	1	5.553e-05	6	1.03443e+06	4C(57.0215)		TRUE	sp|Q08211|DHX9_HUMAN	Q08211	DHX9_HUMAN	DHX9	ATP-dependent RNA helicase A
AAEDDEDDDVDTK		13	719.279	2	1436.54	1	3.663e-10	10	4.00486e+06			TRUE	sp|P06454|PTMA_HUMAN	P06454	PTMA_HUMAN	PTMA	Prothymosin alpha
AAEDDEDDDVDTKK		14	783.326	2	1564.64	1	2.35e-08	1	33915.8			TRUE	sp|P06454|PTMA_HUMAN	P06454	PTMA_HUMAN	PTMA	Prothymosin alpha
AAEDSGGDSK		10	936.39	1	935.382	0.9999	7.934e-05	2	43724.5			TRUE	sp|P41227|NAA10_HUMAN	P41227	NAA10_HUMAN	NAA10	N-alpha-acetyltransferase 10
AAEDSPYWVSPAYSK		15	835.888	2	1669.76	1	2.57e-11	1	104895			TRUE	sp|Q9NW82|WDR70_HUMAN	Q9NW82	WDR70_HUMAN	WDR70	WD repeat-containing protein 70
AAEEAASTLASSIHPEQCIK	AAEEAASTLASSIHPEQC[57.0215]IK	20	1057.02	2	2112.02	1	7.503e-10	1	44650.3	18C(57.0215)		TRUE	sp|Q7Z460|CLAP1_HUMAN	Q7Z460	CLAP1_HUMAN	CLASP1	CLIP-associating protein 1
AAEEAFVNDIDESSPGTEWER		21	1176.52	2	2351.02	1	4.561e-11	2	993131			TRUE	sp|P09496|CLCA_HUMAN	P09496	CLCA_HUMAN	CLTA	Clathrin light chain A
AAEEEDEADPK		11	602.254	2	1202.49	1	1.282e-05	1	247497			TRUE	sp|P20962|PTMS_HUMAN	P20962	PTMS_HUMAN	PTMS	Parathymosin
AAEEEDEADPKR		12	680.305	2	1358.59	1	1.782e-06	3	118489			TRUE	sp|P20962|PTMS_HUMAN	P20962	PTMS_HUMAN	PTMS	Parathymosin
AAEEFVNVYYTTMDK		15	890.909	2	1779.8	0.9985	0.03404	1	43194.8			TRUE	sp|Q9UKK6|NXT1_HUMAN	Q9UKK6	NXT1_HUMAN	NXT1	NTF2-related export protein 1
AAEEIGIK		8	830.462	1	829.454	0.9984	0.01733	2	159712			TRUE	sp|P11586|C1TC_HUMAN	P11586	C1TC_HUMAN	MTHFD1	C-1-tetrahydrofolate synthase, cytoplasmic
AAEEPQQQK	n[42.0106]AAEEPQQQK	9	1070.51	1	1069.51	1	6.346e-06	1	14288.6	N-term(42.0106)		TRUE	sp|Q96FW1|OTUB1_HUMAN	Q96FW1	OTUB1_HUMAN	OTUB1	Ubiquitin thioesterase OTUB1
AAEEVLQTVDHYK	n[42.0106]AAEEVLQTVDHYK	13	772.883	2	1543.75	1	2.68e-07	1	46570.3	N-term(42.0106)		TRUE	sp|Q96G01|BICD1_HUMAN	Q96G01	BICD1_HUMAN	BICD1	Protein bicaudal D homolog 1
AAEFGEPTSEQTGTAAGK		18	876.408	2	1750.8	1	4.67e-10	1	74048.6			TRUE	sp|O95425|SVIL_HUMAN	O95425	SVIL_HUMAN	SVIL	Supervillin
AAEFLQMLEAIK		12	682.368	2	1362.72	1	0.0005568	3	32145.1			TRUE	sp|P52739|ZN131_HUMAN	P52739	ZN131_HUMAN	ZNF131	Zinc finger protein 131
AAEFVPSFLR		10	568.808	2	1135.6	1	7e-05	1	113205			TRUE	sp|Q8IYD1|ERF3B_HUMAN	Q8IYD1	ERF3B_HUMAN	GSPT2	Eukaryotic peptide chain release factor GTP-binding subunit ERF3B
AAEGAEAQGFSGLFAAYTDHPPPFR		25	869.747	3	2606.22	1	2.033e-06	2	51888.1			TRUE	sp|Q9P253|VPS18_HUMAN	Q9P253	VPS18_HUMAN	VPS18	Vacuolar protein sorting-associated protein 18 homolog
AAEGEMNASR		10	1035.45	1	1034.44	0.9546	0.1058	1				TRUE	sp|P27105|STOM_HUMAN	P27105	STOM_HUMAN	STOM	Erythrocyte band 7 integral membrane protein
AAEGLEPK		8	814.431	1	813.423	0.9759	0.04105	1	149346			FALSE	sp|P41236|IPP2_HUMAN	P41236	IPP2_HUMAN	PPP1R2	Protein phosphatase inhibitor 2	PPP1R2B, PPP1R2P1	sp|Q6NXS1|IPP2B_HUMAN, sp|Q96PQ5|IPP2L_HUMAN
AAEGSPGTPDESTPPPR		17	833.389	2	1664.76	1	4.353e-07	1	102542			TRUE	sp|Q14696|MESD_HUMAN	Q14696	MESD_HUMAN	MESD	LRP chaperone MESD
AAEGVSAADMAK	AAEGVSAADM[15.9949]AK	12	568.766	2	1135.51	0.9979	0.02184	1	35795.2	10M(15.9949)		TRUE	sp|Q9NW13|RBM28_HUMAN	Q9NW13	RBM28_HUMAN	RBM28	RNA-binding protein 28
AAEGWSAPILTLAR		14	728.401	2	1454.78	1	1.21e-06	3	114225			TRUE	sp|Q96T51|RUFY1_HUMAN	Q96T51	RUFY1_HUMAN	RUFY1	RUN and FYVE domain-containing protein 1
AAEIITDLLR		10	557.827	2	1113.63	0.9257	0.06235	1	51345			TRUE	sp|Q96AE4|FUBP1_HUMAN	Q96AE4	FUBP1_HUMAN	FUBP1	Far upstream element-binding protein 1
AAEILYYFALR		11	665.364	2	1328.71	1	2.978e-05	3	49475.1			TRUE	sp|Q16706|MA2A1_HUMAN	Q16706	MA2A1_HUMAN	MAN2A1	Alpha-mannosidase 2
AAEINGEVDDDDAGGEWR		18	959.906	2	1917.8	1	7.098e-06	1	32616.7			TRUE	sp|Q92614|MY18A_HUMAN	Q92614	MY18A_HUMAN	MYO18A	Unconventional myosin-XVIIIa
AAEIYGVTHTR		11	609.317	2	1216.61	1	0.0001227	1	81805.1			TRUE	sp|Q9HCS7|SYF1_HUMAN	Q9HCS7	SYF1_HUMAN	XAB2	Pre-mRNA-splicing factor SYF1
AAELAVQNEVGLVDNPLK		18	940.51	2	1879.01	1	4e-14	2	100879			TRUE	sp|Q9NVM6|DJC17_HUMAN	Q9NVM6	DJC17_HUMAN	DNAJC17	DnaJ homolog subfamily C member 17
AAELEMELNEHSLVIDTLK		19	1078.05	2	2154.09	1	0	1	57726.3			TRUE	sp|Q9UHV9|PFD2_HUMAN	Q9UHV9	PFD2_HUMAN	PFDN2	Prefoldin subunit 2
AAELEMELNEHSLVIDTLK		19	719.037	3	2154.09	1	1.82e-09	1	61392.4			TRUE	sp|Q9UHV9|PFD2_HUMAN	Q9UHV9	PFD2_HUMAN	PFDN2	Prefoldin subunit 2
AAELEPDQLLAWQGLANLYEK		21	1186.61	2	2371.2	1	2.165e-09	1	86615.3			TRUE	sp|Q6PGP7|TTC37_HUMAN	Q6PGP7	TTC37_HUMAN	TTC37	Tetratricopeptide repeat protein 37
AAELEPDQLLAWQGLANLYEK		21	791.409	3	2371.2	1	9.851e-07	1	73610.6			TRUE	sp|Q6PGP7|TTC37_HUMAN	Q6PGP7	TTC37_HUMAN	TTC37	Tetratricopeptide repeat protein 37
AAELFGLTAEEVYLVHDELDK		21	788.065	3	2361.17	1	1.116e-09	1	48160			TRUE	sp|Q86Y79|PTH_HUMAN	Q86Y79	PTH_HUMAN	PTRH1	Probable peptidyl-tRNA hydrolase
AAELFHQLSQALEVLTDAAAR		21	752.066	3	2253.18	1	2.202e-09	1	69096.7			TRUE	sp|Q9NVM6|DJC17_HUMAN	Q9NVM6	DJC17_HUMAN	DNAJC17	DnaJ homolog subfamily C member 17
AAELGGLLK		9	871.525	1	870.516	0.9921	0.01055	1	145470			TRUE	sp|O00231|PSD11_HUMAN	O00231	PSD11_HUMAN	PSMD11	26S proteasome non-ATPase regulatory subunit 11
AAELIANSLATAGDGLIELR		20	999.547	2	1997.08	1	0	11	708090			TRUE	sp|P35232|PHB_HUMAN	P35232	PHB_HUMAN	PHB	Prohibitin
AAELIANSLATAGDGLIELR		20	666.7	3	1997.08	1	3.116e-05	3	330825			TRUE	sp|P35232|PHB_HUMAN	P35232	PHB_HUMAN	PHB	Prohibitin
AAELLAK		7	715.435	1	714.428	0.7116	1.341	1	58570.9			FALSE	sp|O94822|LTN1_HUMAN	O94822	LTN1_HUMAN	LTN1	E3 ubiquitin-protein ligase listerin	ORC1, SUSD1	sp|Q13415|ORC1_HUMAN, sp|Q6UWL2|SUSD1_HUMAN
AAELLQDEYSGR		12	676.328	2	1350.64	1	1.115e-05	3	75467.4			TRUE	sp|Q9BUK6|MSTO1_HUMAN	Q9BUK6	MSTO1_HUMAN	MSTO1	Protein misato homolog 1
AAELTATQVEEEEEEEDFRK		20	785.027	3	2352.06	1	8.364e-10	1	49945.4			TRUE	sp|O75717|WDHD1_HUMAN	O75717	WDHD1_HUMAN	WDHD1	WD repeat and HMG-box DNA-binding protein 1
AAELVEAK	n[42.0106]AAELVEAK	8	872.472	1	871.463	0.9981	0.01854	1	79272.4	N-term(42.0106)		TRUE	sp|Q8N2W9|PIAS4_HUMAN	Q8N2W9	PIAS4_HUMAN	PIAS4	E3 SUMO-protein ligase PIAS4
AAEMLSQLDLFSR		13	740.877	2	1479.74	1	3.364e-06	1	74307.1			TRUE	sp|P78318|IGBP1_HUMAN	P78318	IGBP1_HUMAN	IGBP1	Immunoglobulin-binding protein 1
AAEMQELR		8	947.462	1	946.455	0.5492	0.6394	1	89213.3			TRUE	sp|Q8N163|CCAR2_HUMAN	Q8N163	CCAR2_HUMAN	CCAR2	Cell cycle and apoptosis regulator protein 2
AAEPDDPQDAVVANQYK		17	915.929	2	1829.84	1	5.984e-11	1	98824.3			TRUE	sp|P61086|UBE2K_HUMAN	P61086	UBE2K_HUMAN	UBE2K	Ubiquitin-conjugating enzyme E2 K
AAEPLPSSSVSGEEAR		16	793.886	2	1585.75	0.9995	0.0002414	1	48967.5			TRUE	sp|O15047|SET1A_HUMAN	O15047	SET1A_HUMAN	SETD1A	Histone-lysine N-methyltransferase SETD1A
AAEPLSK		7	715.399	1	714.39	0.9436	0.1389	2	328657			TRUE	sp|Q8NBJ5|GT251_HUMAN	Q8NBJ5	GT251_HUMAN	COLGALT1	Procollagen galactosyltransferase 1
AAEPQEQEFGK		11	617.291	2	1232.57	0.9948	0.1338	1	72303.1			TRUE	sp|Q9C0C2|TB182_HUMAN	Q9C0C2	TB182_HUMAN	TNKS1BP1	182 kDa tankyrase-1-binding protein
AAEPVEDNCINFVAMK	n[42.0106]AAEPVEDNC[57.0215]INFVAMK	16	925.427	2	1848.84	1	5.932e-09	3	234319	9C(57.0215), N-term(42.0106)		TRUE	sp|Q14116|IL18_HUMAN	Q14116	IL18_HUMAN	IL18	Interleukin-18
AAEPVEDNCINFVAMK	n[42.0106]AAEPVEDNC[57.0215]INFVAM[15.9949]K	16	933.424	2	1864.83	1	7.162e-11	2	94378.4	15M(15.9949), 9C(57.0215), N-term(42.0106)		TRUE	sp|Q14116|IL18_HUMAN	Q14116	IL18_HUMAN	IL18	Interleukin-18
AAEQDPEAR	n[42.0106]AAEQDPEAR	9	1028.46	1	1027.45	0.8058	1.194	1	56578.6	N-term(42.0106)		TRUE	sp|Q6XQN6|PNCB_HUMAN	Q6XQN6	PNCB_HUMAN	NAPRT	Nicotinate phosphoribosyltransferase
AAEQDVEK		8	889.426	1	888.419	0.9785	0.02702	1	60863.3			TRUE	sp|P26373|RL13_HUMAN	P26373	RL13_HUMAN	RPL13	60S ribosomal protein L13
AAEQYTPK		8	907.452	1	906.442	0.9996	0.001883	2	411980			TRUE	sp|P49327|FAS_HUMAN	P49327	FAS_HUMAN	FASN	Fatty acid synthase
AAESLADPTEYENLFPGLK		19	1033.01	2	2064.01	1	1e-14	3	1157382			TRUE	sp|P35606|COPB2_HUMAN	P35606	COPB2_HUMAN	COPB2	Coatomer subunit beta'
AAESLTAIPEPASPQLLETPIHASQIQK		28	980.861	3	2939.56	1	3.799e-06	1	28931.9			TRUE	sp|Q14676|MDC1_HUMAN	Q14676	MDC1_HUMAN	MDC1	Mediator of DNA damage checkpoint protein 1
AAESPDQKD		9	960.427	1	959.423	0.8485	0.2571	1	55457.1			TRUE	sp|P53985|MOT1_HUMAN	P53985	MOT1_HUMAN	SLC16A1	Monocarboxylate transporter 1
AAESVSKPDVSEEAPGPSK		19	942.963	2	1883.91	1	4.534e-05	2	118658			TRUE	sp|Q9BY42|RTF2_HUMAN	Q9BY42	RTF2_HUMAN	RTF2	Replication termination factor 2
AAESVSKPDVSEEAPGPSK		19	628.978	3	1883.91	1	3.429e-09	1	79371.4			TRUE	sp|Q9BY42|RTF2_HUMAN	Q9BY42	RTF2_HUMAN	RTF2	Replication termination factor 2
AAETIIDTK		9	961.52	1	960.512	0.9985	0.01487	1	41465.9			TRUE	sp|Q9GZS1|RPA49_HUMAN	Q9GZS1	RPA49_HUMAN	POLR1E	DNA-directed RNA polymerase I subunit RPA49
AAETLNFGPEWLR	n[42.0106]AAETLNFGPEWLR	13	773.388	2	1544.76	1	8.554e-08	1	62421.3	N-term(42.0106)		TRUE	sp|O75420|GGYF1_HUMAN	O75420	GGYF1_HUMAN	GIGYF1	GRB10-interacting GYF protein 1
AAETQTLNFGPEWLR	n[42.0106]AAETQTLNFGPEWLR	15	887.942	2	1773.87	1	1.514e-05	1	195040	N-term(42.0106)		TRUE	sp|Q6Y7W6|GGYF2_HUMAN	Q6Y7W6	GGYF2_HUMAN	GIGYF2	GRB10-interacting GYF protein 2
AAETVLK		7	731.43	1	730.421	0.9847	0.2432	2	181012			TRUE	sp|P56192|SYMC_HUMAN	P56192	SYMC_HUMAN	MARS	Methionine--tRNA ligase, cytoplasmic
AAETWVDISSNTAGK		15	775.378	2	1548.74	1	7.035e-08	1	98774.9			TRUE	sp|Q14697|GANAB_HUMAN	Q14697	GANAB_HUMAN	GANAB	Neutral alpha-glucosidase AB
AAEVLNK		7	744.425	1	743.417	0.991	0.1467	2	571851			TRUE	sp|P52272|HNRPM_HUMAN	P52272	HNRPM_HUMAN	HNRNPM	Heterogeneous nuclear ribonucleoprotein M
AAEVPNEELINLLLK		15	833.475	2	1664.93	1	1.963e-07	1	54493.5			TRUE	sp|Q709C8|VP13C_HUMAN	Q709C8	VP13C_HUMAN	VPS13C	Vacuolar protein sorting-associated protein 13C
AAEVVHPGDLK		11	568.309	2	1134.6	1	3.001e-06	3	197014			TRUE	sp|P54577|SYYC_HUMAN	P54577	SYYC_HUMAN	YARS	Tyrosine--tRNA ligase, cytoplasmic
AAEVWMDEYK	AAEVWM[15.9949]DEYK	10	629.276	2	1256.54	1	0.001029	1	42109.4	6M(15.9949)		TRUE	sp|Q10471|GALT2_HUMAN	Q10471	GALT2_HUMAN	GALNT2	Polypeptide N-acetylgalactosaminyltransferase 2	GALNT4	sp|Q8N4A0|GALT4_HUMAN
AAEWQLDQPSWSGR		14	815.884	2	1629.75	1	6.77e-07	1	85843.7			TRUE	sp|Q9NVZ3|NECP2_HUMAN	Q9NVZ3	NECP2_HUMAN	NECAP2	Adaptin ear-binding coat-associated protein 2
AAEWYNIDFSLQNQLR		16	984.484	2	1966.96	1	1.527e-10	1	47958.6			TRUE	sp|Q13045|FLII_HUMAN	Q13045	FLII_HUMAN	FLII	Protein flightless-1 homolog
AAFAELHNCIIDK	AAFAELHNC[57.0215]IIDK	13	751.377	2	1500.73	1	5.073e-09	1	35170	9C(57.0215)		TRUE	sp|Q9NUQ6|SPS2L_HUMAN	Q9NUQ6	SPS2L_HUMAN	SPATS2L	SPATS2-like protein
AAFAHFPELYDFALSNVAEVDTR		23	861.755	3	2582.24	1	3.318e-10	2	71906.3			TRUE	sp|O60306|AQR_HUMAN	O60306	AQR_HUMAN	AQR	RNA helicase aquarius
AAFAVEPQGPALGSEPM	n[42.0106]AAFAVEPQGPALGSEPM	17	857.411	2	1712.81	1	4.178e-05	2	89398.1	N-term(42.0106)		TRUE	sp|Q8NFH5|NUP35_HUMAN	Q8NFH5	NUP35_HUMAN	NUP35	Nucleoporin NUP35
AAFAVEPQGPALGSEPMMLGSPTSPK	n[42.0106]AAFAVEPQGPALGSEPM[15.9949]MLGSPTSPK	26	1314.64	2	2629.27	0.9634	0.001693	1		17M(15.9949), N-term(42.0106)		TRUE	sp|Q8NFH5|NUP35_HUMAN	Q8NFH5	NUP35_HUMAN	NUP35	Nucleoporin NUP35
AAFCLEELMMTNPHNHLYCQQYAEVK	AAFC[57.0215]LEELMMTNPHNHLYC[57.0215]QQYAEVK	26	800.113	4	3196.43	1	5.841e-05	1	24688.9	19C(57.0215), 4C(57.0215)		TRUE	sp|Q15006|EMC2_HUMAN	Q15006	EMC2_HUMAN	EMC2	ER membrane protein complex subunit 2
AAFDDAIAELDTLSEESYK		19	1044.49	2	2086.96	1	7.013e-10	9	8501377			TRUE	sp|P62258|1433E_HUMAN	P62258	1433E_HUMAN	YWHAE	14-3-3 protein epsilon
AAFDDAIAELDTLSEESYK		19	696.66	3	2086.95	1	8.904e-08	1	145741			TRUE	sp|P62258|1433E_HUMAN	P62258	1433E_HUMAN	YWHAE	14-3-3 protein epsilon
AAFECMYTLLDSCLDR	AAFEC[57.0215]MYTLLDSC[57.0215]LDR	16	982.931	2	1963.85	1	1.541e-11	1	142858	13C(57.0215), 5C(57.0215)		TRUE	sp|Q86VP6|CAND1_HUMAN	Q86VP6	CAND1_HUMAN	CAND1	Cullin-associated NEDD8-dissociated protein 1
AAFEELEK		8	936.467	1	935.457	0.9933	0.09959	1	79237.4			TRUE	sp|Q13439|GOGA4_HUMAN	Q13439	GOGA4_HUMAN	GOLGA4	Golgin subfamily A member 4
AAFEVLSSMVGEGGAFPQAVGVK		23	1126.08	2	2250.14	1	1.287e-05	1	25425.6			TRUE	sp|Q8NHX9|TPC2_HUMAN	Q8NHX9	TPC2_HUMAN	TPCN2	Two pore calcium channel protein 2
AAFFVTLDETEEGYR		15	874.412	2	1746.81	1	4.2e-08	2	67714.6			TRUE	sp|P50416|CPT1A_HUMAN	P50416	CPT1A_HUMAN	CPT1A	Carnitine O-palmitoyltransferase 1, liver isoform
AAFGCFGNWLATVEQR	AAFGC[57.0215]FGNWLATVEQR	16	913.936	2	1825.86	1	7.505e-11	1	54248.5	5C(57.0215)		TRUE	sp|Q8IWA0|WDR75_HUMAN	Q8IWA0	WDR75_HUMAN	WDR75	WD repeat-containing protein 75
AAFGEEVDAVDTGISR		16	818.894	2	1635.77	1	6.408e-10	2	270520			TRUE	sp|O00273|DFFA_HUMAN	O00273	DFFA_HUMAN	DFFA	DNA fragmentation factor subunit alpha
AAFGISDSYVDGSSFDPQR		19	1009.96	2	2017.91	1	1.448e-11	1	565797			TRUE	sp|Q9UQ35|SRRM2_HUMAN	Q9UQ35	SRRM2_HUMAN	SRRM2	Serine/arginine repetitive matrix protein 2
AAFGLSEAGFNTACVTK	AAFGLSEAGFNTAC[57.0215]VTK	17	872.422	2	1742.82	1	2.225e-10	2	253991	14C(57.0215)		TRUE	sp|P31040|SDHA_HUMAN	P31040	SDHA_HUMAN	SDHA	Succinate dehydrogenase [ubiquinone] flavoprotein subunit, mitochondrial
AAFGQLHK		8	871.478	1	870.473	0.9103	0.06531	1	52793.3			TRUE	sp|Q12906|ILF3_HUMAN	Q12906	ILF3_HUMAN	ILF3	Interleukin enhancer-binding factor 3
AAFILANEHNVALFK		15	829.457	2	1656.9	1	7.279e-05	1	32030.2			TRUE	sp|O00410|IPO5_HUMAN	O00410	IPO5_HUMAN	IPO5	Importin-5
AAFIPFGDITDIQIPLDYETEK		22	1248.63	2	2495.25	1	2.43e-11	1	48280.9			TRUE	sp|Q9UNP9|PPIE_HUMAN	Q9UNP9	PPIE_HUMAN	PPIE	Peptidyl-prolyl cis-trans isomerase E
AAFNSGK		7	694.352	1	693.342	0.7736	1.371	1	54139.5			TRUE	sp|P04406|G3P_HUMAN	P04406	G3P_HUMAN	GAPDH	Glyceraldehyde-3-phosphate dehydrogenase
AAFPAEK		7	733.388	1	732.378	0.9483	0.1049	1	40780.1			TRUE	sp|Q9BRF8|CPPED_HUMAN	Q9BRF8	CPPED_HUMAN	CPPED1	Serine/threonine-protein phosphatase CPPED1
AAFPSDATAEQGPILTK		17	858.944	2	1715.87	1	1e-14	1	123064			TRUE	sp|Q12906|ILF3_HUMAN	Q12906	ILF3_HUMAN	ILF3	Interleukin enhancer-binding factor 3
AAFQPEANPSHLTLNTALVESEDL		24	1284.13	2	2566.26	1	0.0003281	2	46850.7			TRUE	sp|Q8WX93|PALLD_HUMAN	Q8WX93	PALLD_HUMAN	PALLD	Palladin
AAFQPNSQIGEEMSQNSFIK		20	1113.53	2	2225.05	1	4.505e-05	2	113163			TRUE	sp|Q9UKV3|ACINU_HUMAN	Q9UKV3	ACINU_HUMAN	ACIN1	Apoptotic chromatin condensation inducer in the nucleus
AAFQQGK		7	749.394	1	748.386	0.8851	0.254	1	78894.7			TRUE	sp|P09234|RU1C_HUMAN	P09234	RU1C_HUMAN	SNRPC	U1 small nuclear ribonucleoprotein C
AAFQSLLDAQADEAVLDHPDLK		22	789.732	3	2366.18	1	0	1	108970			TRUE	sp|Q9UBI1|COMD3_HUMAN	Q9UBI1	COMD3_HUMAN	COMMD3	COMM domain-containing protein 3
AAFQSQYK		8	942.468	1	941.458	0.9996	0.002245	2	42987.3			TRUE	sp|Q86XP3|DDX42_HUMAN	Q86XP3	DDX42_HUMAN	DDX42	ATP-dependent RNA helicase DDX42
AAFQYGIK		8	897.483	1	896.474	0.9991	0.00921	1	78306.8			TRUE	sp|Q13123|RED_HUMAN	Q13123	RED_HUMAN	IK	Protein Red
AAFSEDGALMDGGMDLNMEQGMAEHLK		27	956.748	3	2867.23	1	0	1	79397.4			TRUE	sp|Q9BTX3|TM208_HUMAN	Q9BTX3	TM208_HUMAN	TMEM208	Transmembrane protein 208
AAFSEDGALMDGGMDLNMEQGMAEHLK	AAFSEDGALMDGGM[15.9949]DLNMEQGMAEHLK	27	962.08	3	2883.23	1	1.929e-06	1	18358.4	14M(15.9949)		TRUE	sp|Q9BTX3|TM208_HUMAN	Q9BTX3	TM208_HUMAN	TMEM208	Transmembrane protein 208
AAFTAFEEA		9	956.436	1	955.427	0.9945	0.00591	1	72966.7			TRUE	sp|Q96CT7|CC124_HUMAN	Q96CT7	CC124_HUMAN	CCDC124	Coiled-coil domain-containing protein 124
AAFTAFEEAQLPR		13	725.87	2	1449.73	1	9.865e-07	2	552305			TRUE	sp|Q96CT7|CC124_HUMAN	Q96CT7	CC124_HUMAN	CCDC124	Coiled-coil domain-containing protein 124
AAFTCIK	AAFTC[57.0215]IK	7	810.418	1	809.41	0.996	0.04858	1	87316.3	5C(57.0215)		TRUE	sp|Q7Z6Z7|HUWE1_HUMAN	Q7Z6Z7	HUWE1_HUMAN	HUWE1	E3 ubiquitin-protein ligase HUWE1
AAFTVSLDPGPLEQFPH		17	913.46	2	1824.91	1	4.221e-10	2	467735			TRUE	sp|Q9UKD2|MRT4_HUMAN	Q9UKD2	MRT4_HUMAN	MRTO4	mRNA turnover protein 4 homolog
AAFTVSLDPGPLEQFPHSMEPQLR		24	889.779	3	2666.31	1	1.094e-09	1	182428			TRUE	sp|Q9UKD2|MRT4_HUMAN	Q9UKD2	MRT4_HUMAN	MRTO4	mRNA turnover protein 4 homolog
AAFVAESAVAGSAEANAFSVLQHVLGAGPHVK		32	777.158	4	3104.59	1	7.787e-11	1	41805.8			TRUE	sp|P22695|QCR2_HUMAN	P22695	QCR2_HUMAN	UQCRC2	Cytochrome b-c1 complex subunit 2, mitochondrial
AAFVLPEFAR		10	560.811	2	1119.6	1	0.0005688	3	217541			TRUE	sp|P19623|SPEE_HUMAN	P19623	SPEE_HUMAN	SRM	Spermidine synthase
AAFYHQPWAQEAVGR		15	577.618	3	1729.82	1	5.916e-05	1	13501.2			TRUE	sp|Q92925|SMRD2_HUMAN	Q92925	SMRD2_HUMAN	SMARCD2	SWI/SNF-related matrix-associated actin-dependent regulator of chromatin subfamily D member 2
AAGAAEAAVAAVEEVGSAGQFEELLR	n[42.0106]AAGAAEAAVAAVEEVGSAGQFEELLR	26	853.429	3	2557.27	0.7812	1.096	1	4619.14	N-term(42.0106)		TRUE	sp|O76003|GLRX3_HUMAN	O76003	GLRX3_HUMAN	GLRX3	Glutaredoxin-3
AAGADAAYIFEEPFDIR		17	928.447	2	1855.88	1	6.916e-06	1	44497.2			TRUE	sp|Q01813|PFKAP_HUMAN	Q01813	PFKAP_HUMAN	PFKP	ATP-dependent 6-phosphofructokinase, platelet type
AAGADIK		7	645.357	1	644.348	0.9185	0.2093	1	134130			TRUE	sp|P30084|ECHM_HUMAN	P30084	ECHM_HUMAN	ECHS1	Enoyl-CoA hydratase, mitochondrial
AAGAEPDSILKPELLSAIEK		20	684.712	3	2051.11	1	6.223e-10	1	88684.6			TRUE	sp|Q9BZV1|UBXN6_HUMAN	Q9BZV1	UBXN6_HUMAN	UBXN6	UBX domain-containing protein 6
AAGAGAAAPASQHPATGTGAVQTEAMK		27	808.064	3	2421.16	1	4e-14	2	147330			TRUE	sp|Q14444|CAPR1_HUMAN	Q14444	CAPR1_HUMAN	CAPRIN1	Caprin-1
AAGAGAAAPASQHPATGTGAVQTEAMK	AAGAGAAAPASQHPATGTGAVQTEAM[15.9949]K	27	813.396	3	2437.16	1	1.976e-11	1	32873.5	26M(15.9949)		TRUE	sp|Q14444|CAPR1_HUMAN	Q14444	CAPR1_HUMAN	CAPRIN1	Caprin-1
AAGAGKV		7	573.336	1	572.327	0.5965	0.6453	1	50588			FALSE	sp|P68104|EF1A1_HUMAN	P68104	EF1A1_HUMAN	EEF1A1	Elongation factor 1-alpha 1	EEF1A1P5	sp|Q5VTE0|EF1A3_HUMAN
AAGAGLPESVIWAVNAGGEAHVDVHGIHFR		30	608.314	5	3037.51	1	6.608e-05	2	30828.4			TRUE	sp|Q14165|MLEC_HUMAN	Q14165	MLEC_HUMAN	MLEC	Malectin
AAGAGMISK		9	805.424	1	804.414	0.9996	0.001884	2	60067.4			TRUE	sp|Q96D46|NMD3_HUMAN	Q96D46	NMD3_HUMAN	NMD3	60S ribosomal export protein NMD3
AAGALGLPDLVAVLTR		16	768.959	2	1535.9	1	1.351e-08	1	41707.8			TRUE	sp|P58107|EPIPL_HUMAN	P58107	EPIPL_HUMAN	EPPK1	Epiplakin
AAGALLNGPPQFSTAPEIK		19	941.507	2	1881	1	1.692e-09	2	178535			TRUE	sp|O75175|CNOT3_HUMAN	O75175	CNOT3_HUMAN	CNOT3	CCR4-NOT transcription complex subunit 3
AAGCDFTNVVK	AAGC[57.0215]DFTNVVK	11	591.285	2	1180.55	1	7.37e-06	1	194562	4C(57.0215)		TRUE	sp|P52758|RIDA_HUMAN	P52758	RIDA_HUMAN	RIDA	2-iminobutanoate/2-iminopropanoate deaminase
AAGCSEAPR	n[42.0106]AAGC[57.0215]SEAPR	9	960.42	1	959.411	0.9126	0.2259	1	10732.9	4C(57.0215), N-term(42.0106)		TRUE	sp|Q3B726|RPA43_HUMAN	Q3B726	RPA43_HUMAN	TWISTNB	DNA-directed RNA polymerase I subunit RPA43
AAGDGDVK	n[42.0106]AAGDGDVK	8	774.363	1	773.355	0.9993	0.005286	2	37932.4	N-term(42.0106)		TRUE	sp|O15173|PGRC2_HUMAN	O15173	PGRC2_HUMAN	PGRMC2	Membrane-associated progesterone receptor component 2
AAGDMLK		7	705.36	1	704.353	0.9431	0.1358	1	52847.2			TRUE	sp|P07602|SAP_HUMAN	P07602	SAP_HUMAN	PSAP	Prosaposin
AAGDTTVIENSDVSPETESSEK		22	1133.51	2	2265.01	1	3e-14	2	193738			TRUE	sp|Q86UP2|KTN1_HUMAN	Q86UP2	KTN1_HUMAN	KTN1	Kinectin
AAGELEGGK	n[42.0106]AAGELEGGK	9	873.431	1	872.423	0.9994	0.0002818	1	158133	N-term(42.0106)		TRUE	sp|Q8N668|COMD1_HUMAN	Q8N668	COMD1_HUMAN	COMMD1	COMM domain-containing protein 1
AAGEVLEPANLLAEEK		16	827.438	2	1652.86	1	1.775e-06	2	134359			TRUE	sp|Q9Y5K8|VATD_HUMAN	Q9Y5K8	VATD_HUMAN	ATP6V1D	V-type proton ATPase subunit D
AAGFVAGLGK		10	890.509	1	889.5	0.9994	0.0002087	1	63455.4			TRUE	sp|O15427|MOT4_HUMAN	O15427	MOT4_HUMAN	SLC16A3	Monocarboxylate transporter 4
AAGGDGDDSLYPIAVLIDELR		21	1080.54	2	2161.08	0.7755	0.01443	1	51097.4			TRUE	sp|P30154|2AAB_HUMAN	P30154	2AAB_HUMAN	PPP2R1B	Serine/threonine-protein phosphatase 2A 65 kDa regulatory subunit A beta isoform
AAGGDHGSPDSYR	n[42.0106]AAGGDHGSPDSYR	13	666.284	2	1330.55	1	7.899e-08	2	194071	N-term(42.0106)		TRUE	sp|P30566|PUR8_HUMAN	P30566	PUR8_HUMAN	ADSL	Adenylosuccinate lyase
AAGGDSFAPFFAGFLPLLVCK	AAGGDSFAPFFAGFLPLLVC[57.0215]K	21	1093.06	2	2184.1	1	4.84e-06	1	10602.7	20C(57.0215)		TRUE	sp|Q8TEX9|IPO4_HUMAN	Q8TEX9	IPO4_HUMAN	IPO4	Importin-4
AAGGFTHDELLK		12	629.825	2	1257.63	1	1.924e-06	1	223173			TRUE	sp|P56182|RRP1_HUMAN	P56182	RRP1_HUMAN	RRP1	Ribosomal RNA processing protein 1 homolog A
AAGGGAGSSEDDAQSR		16	718.306	2	1434.6	1	4.769e-09	1	96438.8			TRUE	sp|Q9H4A6|GOLP3_HUMAN	Q9H4A6	GOLP3_HUMAN	GOLPH3	Golgi phosphoprotein 3
AAGGGGSCDPLAPAGVPCAFSPH	n[42.0106]AAGGGGSC[57.0215]DPLAPAGVPC[57.0215]AFSPH	23	1097.99	2	2193.96	1	6.772e-09	2	69651	18C(57.0215), 8C(57.0215), N-term(42.0106)		TRUE	sp|Q15061|WDR43_HUMAN	Q15061	WDR43_HUMAN	WDR43	WD repeat-containing protein 43
AAGGGGSCDPLAPAGVPCAFSPHSQAYFALASTDGHLR	n[42.0106]AAGGGGSC[57.0215]DPLAPAGVPC[57.0215]AFSPHSQAYFALASTDGHLR	38	1271.59	3	3811.76	1	9.72e-07	3	27649.1	18C(57.0215), 8C(57.0215), N-term(42.0106)		TRUE	sp|Q15061|WDR43_HUMAN	Q15061	WDR43_HUMAN	WDR43	WD repeat-containing protein 43
AAGGIELFVGGIGPDGHIAFNEPGSSLVSR		30	1462.75	2	2923.48	0.9983	0.04023	2	11601.2			TRUE	sp|P46926|GNPI1_HUMAN	P46926	GNPI1_HUMAN	GNPDA1	Glucosamine-6-phosphate isomerase 1
AAGGIELFVGGIGPDGHIAFNEPGSSLVSR		30	975.501	3	2923.48	1	5.215e-11	5	289819			TRUE	sp|P46926|GNPI1_HUMAN	P46926	GNPI1_HUMAN	GNPDA1	Glucosamine-6-phosphate isomerase 1
AAGGQGHAMIVEAYPK		16	800.401	2	1598.78	1	1.067e-10	1	67673.1			TRUE	sp|P55084|ECHB_HUMAN	P55084	ECHB_HUMAN	HADHB	Trifunctional enzyme subunit beta, mitochondrial
AAGGVEHQQLLDLAQK		16	839.449	2	1676.88	1	1.699e-08	3	44429.6			TRUE	sp|P31930|QCR1_HUMAN	P31930	QCR1_HUMAN	UQCRC1	Cytochrome b-c1 complex subunit 1, mitochondrial
AAGHPGDPESQQR		13	675.313	2	1348.61	0.9957	0.1135	1	45682.9			TRUE	sp|Q9Y490|TLN1_HUMAN	Q9Y490	TLN1_HUMAN	TLN1	Talin-1
AAGIDEQENWHEGK		14	792.358	2	1582.7	1	2.251e-05	1	111435			TRUE	sp|P28838|AMPL_HUMAN	P28838	AMPL_HUMAN	LAP3	Cytosol aminopeptidase
AAGIEIQK		8	829.478	1	828.47	0.9761	0.3038	2	69109.9			TRUE	sp|Q99459|CDC5L_HUMAN	Q99459	CDC5L_HUMAN	CDC5L	Cell division cycle 5-like protein
AAGIIHLGATSCYVGDNTDLIILR	AAGIIHLGATSC[57.0215]YVGDNTDLIILR	24	848.448	3	2542.32	1	6.251e-10	2	44607.4	12C(57.0215)		TRUE	sp|P30566|PUR8_HUMAN	P30566	PUR8_HUMAN	ADSL	Adenylosuccinate lyase
AAGIISLLDEDEPQLK		16	856.459	2	1710.91	0.999	0.001088	1	36834.4			TRUE	sp|Q99460|PSMD1_HUMAN	Q99460	PSMD1_HUMAN	PSMD1	26S proteasome non-ATPase regulatory subunit 1
AAGLAAK		7	601.367	1	600.358	0.6064	0.6219	1	34314.6			TRUE	sp|Q86X53|ERIC1_HUMAN	Q86X53	ERIC1_HUMAN	ERICH1	Glutamate-rich protein 1	INSIG1	sp|O15503|INSI1_HUMAN
AAGLATMISTMRPDIDNMDEYVR		23	1285.61	2	2569.2	0.994	0.1653	3	50617.2			TRUE	sp|O75533|SF3B1_HUMAN	O75533	SF3B1_HUMAN	SF3B1	Splicing factor 3B subunit 1
AAGLATMISTMRPDIDNMDEYVR		23	857.406	3	2569.2	1	2.044e-10	3	244821			TRUE	sp|O75533|SF3B1_HUMAN	O75533	SF3B1_HUMAN	SF3B1	Splicing factor 3B subunit 1
AAGLATMISTMRPDIDNMDEYVR	AAGLATMISTM[15.9949]RPDIDNMDEYVR	23	862.738	3	2585.19	1	1.458e-07	1	32715.6	11M(15.9949)		TRUE	sp|O75533|SF3B1_HUMAN	O75533	SF3B1_HUMAN	SF3B1	Splicing factor 3B subunit 1
AAGLATMISTMRPDIDNMDEYVR	AAGLATM[15.9949]ISTMRPDIDNMDEYVR	23	862.738	3	2585.19	1	1.128e-09	2	36410.7	7M(15.9949)		TRUE	sp|O75533|SF3B1_HUMAN	O75533	SF3B1_HUMAN	SF3B1	Splicing factor 3B subunit 1
AAGLFLPGSVGITDPCESGNFR	AAGLFLPGSVGITDPC[57.0215]ESGNFR	22	1133.05	2	2264.09	1	3.177e-08	3	94932.9	16C(57.0215)		TRUE	sp|Q12905|ILF2_HUMAN	Q12905	ILF2_HUMAN	ILF2	Interleukin enhancer-binding factor 2
AAGLGELGAALLQLVR		16	776.464	2	1550.91	1	8.04e-12	2	45540.9			TRUE	sp|P11474|ERR1_HUMAN	P11474	ERR1_HUMAN	ESRRA	Steroid hormone receptor ERR1
AAGLIGDLCTAFGK	AAGLIGDLC[57.0215]TAFGK	14	697.361	2	1392.71	1	7.827e-05	1	412265	9C(57.0215)		TRUE	sp|Q14974|IMB1_HUMAN	Q14974	IMB1_HUMAN	KPNB1	Importin subunit beta-1
AAGLNQAATELVQASR		16	800.426	2	1598.83	1	9.744e-08	1	50491.1			TRUE	sp|Q9Y490|TLN1_HUMAN	Q9Y490	TLN1_HUMAN	TLN1	Talin-1
AAGLPPP		7	622.356	1	621.347	0.4818	0.8745	1	550922			FALSE	sp|Q9UPN6|SCAF8_HUMAN	Q9UPN6	SCAF8_HUMAN	SCAF8	SR-related and CTD-associated factor 8		rev_sp|Q8NEP3|DAAF1_HUMAN
AAGLSAAPVPTAPAAGAPLMDFGNDFVPPAPR		32	1016.19	3	3045.53	1	3.7e-13	1	22521.6			TRUE	sp|Q9NQC3|RTN4_HUMAN	Q9NQC3	RTN4_HUMAN	RTN4	Reticulon-4
AAGLVSDLDADSGLTLSR		18	880.955	2	1759.9	1	9.508e-07	2	120473			TRUE	sp|Q9BW92|SYTM_HUMAN	Q9BW92	SYTM_HUMAN	TARS2	Threonine--tRNA ligase, mitochondrial
AAGMNMEEEEELQQNLWGLK		20	774.024	3	2319.05	1	2.082e-06	1	39829.7			TRUE	sp|Q13144|EI2BE_HUMAN	Q13144	EI2BE_HUMAN	EIF2B5	Translation initiation factor eIF-2B subunit epsilon
AAGNPGSLAAPIDHK		15	709.873	2	1417.73	1	7.47e-06	2	41486.9			TRUE	sp|Q14676|MDC1_HUMAN	Q14676	MDC1_HUMAN	MDC1	Mediator of DNA damage checkpoint protein 1
AAGPISER	n[42.0106]AAGPISER	8	842.437	1	841.429	0.9905	0.1499	2	501149	N-term(42.0106)		TRUE	sp|Q15427|SF3B4_HUMAN	Q15427	SF3B4_HUMAN	SF3B4	Splicing factor 3B subunit 4
AAGPLLTDECR	AAGPLLTDEC[57.0215]R	11	601.795	2	1201.57	1	2.873e-08	5	211646	10C(57.0215)		TRUE	sp|Q9BQ69|MACD1_HUMAN	Q9BQ69	MACD1_HUMAN	MACROD1	ADP-ribose glycohydrolase MACROD1
AAGPSLSHTSGGTQSK		16	743.368	2	1484.72	1	0.0002091	2	72813.6			TRUE	sp|P27694|RFA1_HUMAN	P27694	RFA1_HUMAN	RPA1	Replication protein A 70 kDa DNA-binding subunit
AAGQIPATALLPTMTPDGLAVTPTPVPVVGSQMTR		35	1153.62	3	3457.81	1	4.189e-07	3	30981.3			TRUE	sp|P26368|U2AF2_HUMAN	P26368	U2AF2_HUMAN	U2AF2	Splicing factor U2AF 65 kDa subunit
AAGSDLLDEVFFNSEVDEK	n[42.0106]AAGSDLLDEVFFNSEVDEK	19	1063.99	2	2125.96	1	7.246e-08	1	24922.3	N-term(42.0106)		TRUE	sp|O00268|TAF4_HUMAN	O00268	TAF4_HUMAN	TAF4	Transcription initiation factor TFIID subunit 4
AAGSGAGTGGGTASGGTEGGSAESEGAK		28	1119.99	2	2237.97	1	0	1	85608			TRUE	sp|Q14103|HNRPD_HUMAN	Q14103	HNRPD_HUMAN	HNRNPD	Heterogeneous nuclear ribonucleoprotein D0
AAGSGELGVTMK		12	560.787	2	1119.55	1	8.128e-06	1	22981.1			TRUE	sp|O75369|FLNB_HUMAN	O75369	FLNB_HUMAN	FLNB	Filamin-B
AAGSGELGVTMK	AAGSGELGVTM[15.9949]K	12	568.784	2	1135.55	1	7.493e-05	1	87252.7	11M(15.9949)		TRUE	sp|O75369|FLNB_HUMAN	O75369	FLNB_HUMAN	FLNB	Filamin-B
AAGSGHPTSCCSAAEIMAVLFFHTMR	AAGSGHPTSC[57.0215]C[57.0215]SAAEIMAVLFFHTMR	26	703.072	4	2808.26	1	1.49e-05	1	48967	10C(57.0215), 11C(57.0215)		TRUE	sp|P29401|TKT_HUMAN	P29401	TKT_HUMAN	TKT	Transketolase
AAGSPCGHIGLWDLEDK	AAGSPC[57.0215]GHIGLWDLEDK	17	609.289	3	1824.84	1	4.365e-05	1	52828	6C(57.0215)		TRUE	sp|Q8NI36|WDR36_HUMAN	Q8NI36	WDR36_HUMAN	WDR36	WD repeat-containing protein 36
AAGSPVFLCALSPLGQLLQDR	AAGSPVFLC[57.0215]ALSPLGQLLQDR	21	1107.09	2	2212.17	1	1.114e-07	1	28880.2	9C(57.0215)		TRUE	sp|O15427|MOT4_HUMAN	O15427	MOT4_HUMAN	SLC16A3	Monocarboxylate transporter 4
AAGTAAALAF	n[42.0106]AAGTAAALAF	10	905.473	1	904.462	0.9991	0.0002121	1	17046.2	N-term(42.0106)		TRUE	sp|O75607|NPM3_HUMAN	O75607	NPM3_HUMAN	NPM3	Nucleoplasmin-3
AAGTAAALAFLSQESR	n[42.0106]AAGTAAALAFLSQESR	16	803.415	2	1604.81	1	3.866e-09	4	1700753	N-term(42.0106)		TRUE	sp|O75607|NPM3_HUMAN	O75607	NPM3_HUMAN	NPM3	Nucleoplasmin-3
AAGTDGSDFQHR		12	631.281	2	1260.55	1	1.046e-06	2	199594			TRUE	sp|Q8N5M9|JAGN1_HUMAN	Q8N5M9	JAGN1_HUMAN	JAGN1	Protein jagunal homolog 1
AAGTEGPFQEVDGVATTR		18	903.437	2	1804.86	1	1.178e-06	2	151822			TRUE	sp|P10586|PTPRF_HUMAN	P10586	PTPRF_HUMAN	PTPRF	Receptor-type tyrosine-protein phosphatase F
AAGTLYTYPENWR	n[42.0106]AAGTLYTYPENWR	13	792.378	2	1582.74	1	2.807e-08	4	4.62704e+06	N-term(42.0106)		TRUE	sp|P26641|EF1G_HUMAN	P26641	EF1G_HUMAN	EEF1G	Elongation factor 1-gamma
AAGTSSYWEDLRK	n[42.0106]AAGTSSYWEDLRK	13	763.368	2	1524.72	1	9.852e-07	1	145673	N-term(42.0106)		TRUE	sp|O95249|GOSR1_HUMAN	O95249	GOSR1_HUMAN	GOSR1	Golgi SNAP receptor complex member 1
AAGVASLLTTAEVVVTEIPK		20	985.064	2	1968.12	0.9956	0.004142	2	16373.6			TRUE	sp|P10809|CH60_HUMAN	P10809	CH60_HUMAN	HSPD1	60 kDa heat shock protein, mitochondrial
AAGVCLM	AAGVC[57.0215]LM[15.9949]	7	737.332	1	736.324	0.9971	0.002069	1	78402.2	5C(57.0215), 7M(15.9949)		TRUE	sp|Q14974|IMB1_HUMAN	Q14974	IMB1_HUMAN	KPNB1	Importin subunit beta-1
AAGVEAAAEVAATEIK	n[42.0106]AAGVEAAAEVAATEIK	16	771.904	2	1543.84	1	4.224e-10	6	3.72434e+06	N-term(42.0106)		TRUE	sp|P52272|HNRPM_HUMAN	P52272	HNRPM_HUMAN	HNRNPM	Heterogeneous nuclear ribonucleoprotein M
AAGVGEFEAGISK		13	618.317	2	1234.62	1	5.72e-07	2	383684			FALSE	sp|P68104|EF1A1_HUMAN	P68104	EF1A1_HUMAN	EEF1A1	Elongation factor 1-alpha 1	EEF1A1P5, EEF1A2	sp|Q05639|EF1A2_HUMAN, sp|Q5VTE0|EF1A3_HUMAN
AAGVLEGALGPHVVTNLYLYPIK		23	1198.17	2	2394.32	1	0.0003647	3	73101.2			TRUE	sp|Q96EN8|MOCOS_HUMAN	Q96EN8	MOCOS_HUMAN	MOCOS	Molybdenum cofactor sulfurase
AAGVLEGALGPHVVTNLYLYPIK		23	799.118	3	2396.33	1	7.36e-12	7	238113			TRUE	sp|Q96EN8|MOCOS_HUMAN	Q96EN8	MOCOS_HUMAN	MOCOS	Molybdenum cofactor sulfurase
AAGVNVEPFWPGLF		14	752.385	2	1502.76	1	1.295e-05	1	67320.3			TRUE	sp|P05386|RLA1_HUMAN	P05386	RLA1_HUMAN	RPLP1	60S acidic ribosomal protein P1
AAGVNVEPFWPGLFAK		16	851.951	2	1701.88	1	8.156e-10	7	13769848			TRUE	sp|P05386|RLA1_HUMAN	P05386	RLA1_HUMAN	RPLP1	60S acidic ribosomal protein P1
AAGVTDGNEVAK		12	566.286	2	1130.56	0.9834	0.01429	1	98338.2			TRUE	sp|Q9BX68|HINT2_HUMAN	Q9BX68	HINT2_HUMAN	HINT2	Histidine triad nucleotide-binding protein 2, mitochondrial
AAGVVLEM	AAGVVLEM[15.9949]	8	805.412	1	804.405	0.9899	0.01509	1		8M(15.9949)		TRUE	sp|Q9Y230|RUVB2_HUMAN	Q9Y230	RUVB2_HUMAN	RUVBL2	RuvB-like 2
AAGYDLYSAYDYTIPPMEK		19	1084.5	2	2166.98	1	3.285e-09	4	1.09313e+06			TRUE	sp|P33316|DUT_HUMAN	P33316	DUT_HUMAN	DUT	Deoxyuridine 5'-triphosphate nucleotidohydrolase, mitochondrial
AAGYDLYSAYDYTIPPMEK	AAGYDLYSAYDYTIPPM[15.9949]EK	19	1092.5	2	2182.98	1	3.614e-11	3	632112	17M(15.9949)		TRUE	sp|P33316|DUT_HUMAN	P33316	DUT_HUMAN	DUT	Deoxyuridine 5'-triphosphate nucleotidohydrolase, mitochondrial
AAGYDVEK		8	852.41	1	851.403	0.9917	0.00989	6	1.91252e+06			FALSE	sp|P10412|H14_HUMAN	P10412	H14_HUMAN	HIST1H1E	Histone H1.4	HIST1H1A, HIST1H1C, HIST1H1D, HIST1H1T	sp|P16402|H13_HUMAN, sp|P16403|H12_HUMAN, sp|P22492|H1T_HUMAN, sp|Q02539|H11_HUMAN
AAGYPPFFADQPIQIYEK		18	1028.01	2	2054.01	1	3.572e-10	1	150682			FALSE	sp|P17612|KAPCA_HUMAN	P17612	KAPCA_HUMAN	PRKACA	cAMP-dependent protein kinase catalytic subunit alpha	PRKACB	sp|P22694|KAPCB_HUMAN
AAHDNMDIDK		10	565.251	2	1128.48	1	1.002e-06	2	153756			TRUE	sp|Q9H444|CHM4B_HUMAN	Q9H444	CHM4B_HUMAN	CHMP4B	Charged multivesicular body protein 4b	CHMP4BP1	sp|P59074|CHM4P_HUMAN
AAHEALGQFCCALHK	AAHEALGQFC[57.0215]C[57.0215]ALHK	15	571.605	3	1711.78	1	6.083e-07	1	42111.4	10C(57.0215), 11C(57.0215)		TRUE	sp|Q8TEX9|IPO4_HUMAN	Q8TEX9	IPO4_HUMAN	IPO4	Importin-4
AAHFFSTLK		9	511.277	2	1020.54	1	9.781e-05	1	37366.7			TRUE	sp|Q53H12|AGK_HUMAN	Q53H12	AGK_HUMAN	AGK	Acylglycerol kinase, mitochondrial
AAHGCVTAVSGK	AAHGC[57.0215]VTAVSGK	12	579.29	2	1156.56	1	1.455e-07	1	41744.4	5C(57.0215)		TRUE	sp|O75410|TACC1_HUMAN	O75410	TACC1_HUMAN	TACC1	Transforming acidic coiled-coil-containing protein 1
AAHGGSAASSALK	n[42.0106]AAHGGSAASSALK	13	585.299	2	1168.58	1	6.69e-12	2	239691	N-term(42.0106)		TRUE	sp|O94888|UBXN7_HUMAN	O94888	UBXN7_HUMAN	UBXN7	UBX domain-containing protein 7
AAHGLELR		8	433.746	2	865.475	0.9988	0.001441	1	28407.2			TRUE	sp|P08243|ASNS_HUMAN	P08243	ASNS_HUMAN	ASNS	Asparagine synthetase [glutamine-hydrolyzing]
AAHIFFTDTCPEPLFSELGR	AAHIFFTDTC[57.0215]PEPLFSELGR	20	1154.56	2	2307.1	0.9999	0.001279	1	51904.3	10C(57.0215)		TRUE	sp|Q15833|STXB2_HUMAN	Q15833	STXB2_HUMAN	STXBP2	Syntaxin-binding protein 2
AAHIFFTDTCPEPLFSELGR	AAHIFFTDTC[57.0215]PEPLFSELGR	20	770.04	3	2307.09	1	3.71e-11	2	182101	10C(57.0215)		TRUE	sp|Q15833|STXB2_HUMAN	Q15833	STXB2_HUMAN	STXBP2	Syntaxin-binding protein 2
AAHLCAEA	AAHLC[57.0215]AEA	8	842.383	1	841.374	0.9984	0.001278	1	112457	5C(57.0215)		TRUE	sp|Q9UQ80|PA2G4_HUMAN	Q9UQ80	PA2G4_HUMAN	PA2G4	Proliferation-associated protein 2G4
AAHLCAEAALR	AAHLC[57.0215]AEAALR	11	591.806	2	1181.6	1	5.483e-09	2	301877	5C(57.0215)		TRUE	sp|Q9UQ80|PA2G4_HUMAN	Q9UQ80	PA2G4_HUMAN	PA2G4	Proliferation-associated protein 2G4
AAHSEGNTTAGLDMR		15	765.852	2	1529.68	1	2.03e-12	3	640611			TRUE	sp|P78371|TCPB_HUMAN	P78371	TCPB_HUMAN	CCT2	T-complex protein 1 subunit beta
AAHSEGNTTAGLDMR	AAHSEGNTTAGLDM[15.9949]R	15	773.849	2	1545.68	1	2.358e-10	2	237432	14M(15.9949)		TRUE	sp|P78371|TCPB_HUMAN	P78371	TCPB_HUMAN	CCT2	T-complex protein 1 subunit beta
AAHTEDINACTLTTSPR	AAHTEDINAC[57.0215]TLTTSPR	17	929.442	2	1856.87	1	0.0001022	1	19935.2	10C(57.0215)		TRUE	sp|P04049|RAF1_HUMAN	P04049	RAF1_HUMAN	RAF1	RAF proto-oncogene serine/threonine-protein kinase
AAHTLEDCASR	AAHTLEDC[57.0215]ASR	11	615.78	2	1229.57	0.5084	0.01498	1	16569	8C(57.0215)		TRUE	sp|Q9H0B6|KLC2_HUMAN	Q9H0B6	KLC2_HUMAN	KLC2	Kinesin light chain 2
AAHVEYSTAAR		11	588.294	2	1174.57	1	5.169e-07	2	280564			TRUE	sp|P49411|EFTU_HUMAN	P49411	EFTU_HUMAN	TUFM	Elongation factor Tu, mitochondrial
AAHVFFTDSCPDALFNELVK	AAHVFFTDSC[57.0215]PDALFNELVK	20	761.037	3	2280.08	1	5.11e-12	1	104692	10C(57.0215)		TRUE	sp|P61764|STXB1_HUMAN	P61764	STXB1_HUMAN	STXBP1	Syntaxin-binding protein 1
AAIAASEVLVDSAEEGSLAAAAELAAQK	n[42.0106]AAIAASEVLVDSAEEGSLAAAAELAAQK	28	900.131	3	2697.37	1	2.006e-11	1	34555.7	N-term(42.0106)		TRUE	sp|O95926|SYF2_HUMAN	O95926	SYF2_HUMAN	SYF2	Pre-mRNA-splicing factor SYF2
AAIADAEQR		9	944.48	1	943.47	0.9934	0.005567	1	130399			TRUE	sp|P05787|K2C8_HUMAN	P05787	K2C8_HUMAN	KRT8	Keratin, type II cytoskeletal 8	KRT6A, KRT6B, KRT6C	sp|P02538|K2C6A_HUMAN, sp|P04259|K2C6B_HUMAN, sp|P48668|K2C6C_HUMAN
AAIAEAEER		9	959.479	1	958.468	0.9392	0.1232	1	172194			TRUE	sp|P08729|K2C7_HUMAN	P08729	K2C7_HUMAN	KRT7	Keratin, type II cytoskeletal 7
AAIAQALAGEVSVVPPSR		18	868.489	2	1734.96	1	1.601e-09	2	228265			TRUE	sp|Q2TAY7|SMU1_HUMAN	Q2TAY7	SMU1_HUMAN	SMU1	WD40 repeat-containing protein SMU1
AAIAQLNGK		9	885.515	1	884.507	0.9995	0.003876	1	66810			TRUE	sp|Q96PK6|RBM14_HUMAN	Q96PK6	RBM14_HUMAN	RBM14	RNA-binding protein 14
AAIATIK		7	687.44	1	686.431	0.7607	0.4039	1	808229			FALSE	sp|P68363|TBA1B_HUMAN	P68363	TBA1B_HUMAN	TUBA1B	Tubulin alpha-1B chain	TUBA1A, TUBA1C, TUBA3C, TUBA3D, TUBA3E	sp|P0DPH7|TBA3C_HUMAN, sp|P0DPH8|TBA3D_HUMAN, sp|Q6PEY2|TBA3E_HUMAN, sp|Q71U36|TBA1A_HUMAN, sp|Q9BQE3|TBA1C_HUMAN
AAIAYGLDK		9	921.504	1	920.494	0.9989	0.0007692	2	389758			FALSE	sp|P11142|HSP7C_HUMAN	P11142	HSP7C_HUMAN	HSPA8	Heat shock cognate 71 kDa protein	HSPA1L, HSPA2, HSPA5, HSPA9	sp|P11021|BIP_HUMAN, sp|P34931|HS71L_HUMAN, sp|P38646|GRP75_HUMAN, sp|P54652|HSP72_HUMAN
AAIAYGLDR		9	949.51	1	948.5	0.9989	0.0004738	2	95175.4			FALSE	sp|P0DMV8|HS71A_HUMAN	P0DMV8	HS71A_HUMAN	HSPA1A	Heat shock 70 kDa protein 1A	HSPA1B, HSPA6, HSPA7	sp|P0DMV9|HS71B_HUMAN, sp|P17066|HSP76_HUMAN, sp|P48741|HSP77_HUMAN
AAICAGPTALLAHEIGFGSK	AAIC[57.0215]AGPTALLAHEIGFGSK	20	992.52	2	1983.03	1	1.6e-13	1	52078.6	4C(57.0215)		TRUE	sp|Q99497|PARK7_HUMAN	Q99497	PARK7_HUMAN	PARK7	Protein/nucleic acid deglycase DJ-1
AAIDWFDGK		9	511.751	2	1021.48	0.8935	0.6038	2	156568			FALSE	sp|P35637|FUS_HUMAN	P35637	FUS_HUMAN	FUS	RNA-binding protein FUS	TAF15	sp|Q92804|RBP56_HUMAN
AAIEAFNK		8	863.462	1	862.452	0.9999	0.0007527	1	62841.6			TRUE	sp|Q9UHB9|SRP68_HUMAN	Q9UHB9	SRP68_HUMAN	SRP68	Signal recognition particle subunit SRP68
AAIECEQPQPDLYK	AAIEC[57.0215]EQPQPDLYK	14	831.396	2	1660.77	1	0.0002851	2	78266.5	5C(57.0215)		TRUE	sp|Q8NB49|AT11C_HUMAN	Q8NB49	AT11C_HUMAN	ATP11C	Phospholipid-transporting ATPase IG
AAIEVNAGR		9	900.49	1	899.483	0.9976	0.01741	1	33801.3			TRUE	sp|Q8N556|AFAP1_HUMAN	Q8N556	AFAP1_HUMAN	AFAP1	Actin filament-associated protein 1
AAILDANDAHQTETSSSQVK		20	696.006	3	2085	1	1.431e-08	1	35456.6			TRUE	sp|Q9UHB9|SRP68_HUMAN	Q9UHB9	SRP68_HUMAN	SRP68	Signal recognition particle subunit SRP68
AAILPTSIFLTNK		13	694.911	2	1387.81	1	0.0001416	2	508729			TRUE	sp|O14744|ANM5_HUMAN	O14744	ANM5_HUMAN	PRMT5	Protein arginine N-methyltransferase 5
AAILQQTAEYIFSLEQEK		18	1041.54	2	2081.07	1	1.211e-05	1	185948			TRUE	sp|Q01664|TFAP4_HUMAN	Q01664	TFAP4_HUMAN	TFAP4	Transcription factor AP-4
AAILQQTAEYIFSLEQEK		18	694.697	3	2081.07	1	1.407e-05	1	25031.9			TRUE	sp|Q01664|TFAP4_HUMAN	Q01664	TFAP4_HUMAN	TFAP4	Transcription factor AP-4
AAILSGDK		8	774.436	1	773.429	0.9292	0.1766	1	56365.5			TRUE	sp|P11142|HSP7C_HUMAN	P11142	HSP7C_HUMAN	HSPA8	Heat shock cognate 71 kDa protein
AAILSVPAAQNPEDLR		16	832.952	2	1663.89	0.9285	0.6105	1	19618.9			TRUE	sp|Q12980|NPRL3_HUMAN	Q12980	NPRL3_HUMAN	NPRL3	GATOR complex protein NPRL3
AAIPSSGSLVATHDYYR	n[42.0106]AAIPSSGSLVATHDYYR	17	925.457	2	1848.89	1	5.582e-09	1	59369.4	N-term(42.0106)		TRUE	sp|Q9H3Y8|PPDPF_HUMAN	Q9H3Y8	PPDPF_HUMAN	PPDPF	Pancreatic progenitor cell differentiation and proliferation factor
AAISDSADCSLSPDVDPVLAFQR	AAISDSADC[57.0215]SLSPDVDPVLAFQR	23	1217.58	2	2433.15	1	1.75e-12	1	51214.2	9C(57.0215)		TRUE	sp|Q8TEW0|PARD3_HUMAN	Q8TEW0	PARD3_HUMAN	PARD3	Partitioning defective 3 homolog
AAISSGIEDPVPTLHLTER		19	1003.53	2	2005.05	1	0.0003139	1	41052.7			TRUE	sp|O75175|CNOT3_HUMAN	O75175	CNOT3_HUMAN	CNOT3	CCR4-NOT transcription complex subunit 3
AAISSGIEDPVPTLHLTER		19	669.357	3	2007.05	1	7.035e-11	3	112242			TRUE	sp|O75175|CNOT3_HUMAN	O75175	CNOT3_HUMAN	CNOT3	CCR4-NOT transcription complex subunit 3
AAITTLK		7	717.451	1	716.444	0.9871	0.09951	1	57715.1			TRUE	sp|Q9UNX4|WDR3_HUMAN	Q9UNX4	WDR3_HUMAN	WDR3	WD repeat-containing protein 3
AAIVCYDLTDSSSFER	AAIVC[57.0215]YDLTDSSSFER	16	917.42	2	1833.84	0.9994	0.0003299	1	42512.7	5C(57.0215)		TRUE	sp|Q969Q5|RAB24_HUMAN	Q969Q5	RAB24_HUMAN	RAB24	Ras-related protein Rab-24
AAIVYHTK		8	902.509	1	901.499	0.9991	0.008282	1	13148.4			TRUE	sp|Q7Z417|NUFP2_HUMAN	Q7Z417	NUFP2_HUMAN	NUFIP2	Nuclear fragile X mental retardation-interacting protein 2
AALAALEK		8	786.472	1	785.463	0.9587	0.07351	2	195295			FALSE	sp|Q12906|ILF3_HUMAN	Q12906	ILF3_HUMAN	ILF3	Interleukin enhancer-binding factor 3	STRBP	sp|Q96SI9|STRBP_HUMAN
AALADDFDTPR		11	596.286	2	1190.56	0.9977	0.05339	1	30793.8			TRUE	sp|Q9HA77|SYCM_HUMAN	Q9HA77	SYCM_HUMAN	CARS2	Probable cysteine--tRNA ligase, mitochondrial
AALADVLR		8	828.494	1	827.487	0.9933	0.09357	1	64696.7			TRUE	sp|Q9HC35|EMAL4_HUMAN	Q9HC35	EMAL4_HUMAN	EML4	Echinoderm microtubule-associated protein-like 4
AALADYK		7	751.399	1	750.391	0.9893	0.1503	1	97199.5			TRUE	sp|Q9H1K1|ISCU_HUMAN	Q9H1K1	ISCU_HUMAN	ISCU	Iron-sulfur cluster assembly enzyme ISCU, mitochondrial
AALAFGFLDLLK		12	639.876	2	1277.73	1	5.465e-05	2	87564.4			TRUE	sp|Q96SY0|INT14_HUMAN	Q96SY0	INT14_HUMAN	INTS14	Integrator complex subunit 14
AALAHPFFQDVTK		13	722.883	2	1443.75	1	7.17e-09	1	161774			TRUE	sp|P24941|CDK2_HUMAN	P24941	CDK2_HUMAN	CDK2	Cyclin-dependent kinase 2
AALAHSEEVTASQVAATK		18	892.463	2	1782.9	1	2e-14	1	123190			TRUE	sp|Q15149|PLEC_HUMAN	Q15149	PLEC_HUMAN	PLEC	Plectin
AALAHSEEVTASQVAATK		18	595.311	3	1782.91	1	7.743e-05	1	41205.4			TRUE	sp|Q15149|PLEC_HUMAN	Q15149	PLEC_HUMAN	PLEC	Plectin
AALANLCIGDVITAIDGENTSNMTHLEAQNR	AALANLC[57.0215]IGDVITAIDGENTSNMTHLEAQNR	31	1104.87	3	3311.59	1	0.001067	1	35002.8	7C(57.0215)		TRUE	sp|O00151|PDLI1_HUMAN	O00151	PDLI1_HUMAN	PDLIM1	PDZ and LIM domain protein 1
AALAPELALEIPSGSQADIPLPK		23	1151.14	2	2300.26	1	2.197e-05	3	72269.5			TRUE	sp|Q8IVF2|AHNK2_HUMAN	Q8IVF2	AHNK2_HUMAN	AHNAK2	Protein AHNAK2
AALAPLPPLPAQFK	n[42.0106]AALAPLPPLPAQFK	14	738.435	2	1474.85	1	3.432e-07	3	1.66068e+06	N-term(42.0106)		TRUE	sp|Q9NP79|VTA1_HUMAN	Q9NP79	VTA1_HUMAN	VTA1	Vacuolar protein sorting-associated protein VTA1 homolog
AALASQIAAEQNLDNDEGLK		20	1036.02	2	2070.02	1	8.58e-12	2	119153			TRUE	sp|Q8WUM4|PDC6I_HUMAN	Q8WUM4	PDC6I_HUMAN	PDCD6IP	Programmed cell death 6-interacting protein
AALCAVHVIR	AALC[57.0215]AVHVIR	10	555.316	2	1108.61	1	6.619e-06	1	73216.3	4C(57.0215)		TRUE	sp|O43747|AP1G1_HUMAN	O43747	AP1G1_HUMAN	AP1G1	AP-1 complex subunit gamma-1
AALCHFCIDMLNAK	AALC[57.0215]HFC[57.0215]IDMLNAK	14	555.263	3	1662.75	0.9995	0.005529	1	61630.5	4C(57.0215), 7C(57.0215)		TRUE	sp|P54920|SNAA_HUMAN	P54920	SNAA_HUMAN	NAPA	Alpha-soluble NSF attachment protein
AALCLDK	AALC[57.0215]LDK	7	790.413	1	789.406	0.9721	0.04604	1	55173.3	4C(57.0215)		TRUE	sp|Q96ME1|FXL18_HUMAN	Q96ME1	FXL18_HUMAN	FBXL18	F-box/LRR-repeat protein 18
AALDCSTSHLDEFYSDPHAVAGALK	AALDC[57.0215]STSHLDEFYSDPHAVAGALK	25	892.418	3	2674.23	1	1.01e-12	1	138970	5C(57.0215)		TRUE	sp|Q68EM7|RHG17_HUMAN	Q68EM7	RHG17_HUMAN	ARHGAP17	Rho GTPase-activating protein 17
AALDEAQGVGLDSTGYYDQEIYGGSDSR		28	1469.15	2	2936.29	1	1.616e-10	4	61537.5			TRUE	sp|O75533|SF3B1_HUMAN	O75533	SF3B1_HUMAN	SF3B1	Splicing factor 3B subunit 1
AALDGTPGMIGYGMAK		16	776.879	2	1551.74	1	0.0002406	1	77640.4			TRUE	sp|P09417|DHPR_HUMAN	P09417	DHPR_HUMAN	QDPR	Dihydropteridine reductase
AALDGTPGMIGYGMAK	AALDGTPGM[15.9949]IGYGMAK	16	784.876	2	1567.74	1	4.681e-06	3	54070.7	9M(15.9949)		TRUE	sp|P09417|DHPR_HUMAN	P09417	DHPR_HUMAN	QDPR	Dihydropteridine reductase
AALDSLSLFTSLGLSEQK	n[42.0106]AALDSLSLFTSLGLSEQK	18	961.51	2	1921.01	1	8.93e-12	1	194060	N-term(42.0106)		TRUE	sp|P47897|SYQ_HUMAN	P47897	SYQ_HUMAN	QARS	Glutamine--tRNA ligase
AALEAIDELDLFGAHGGR		18	618.983	3	1853.92	1	8.897e-07	1	54329.3			TRUE	sp|P46019|KPB2_HUMAN	P46019	KPB2_HUMAN	PHKA2	Phosphorylase b kinase regulatory subunit alpha, liver isoform
AALEALDELDLFGVK		15	802.432	2	1602.85	1	1.929e-09	1	44004.2			TRUE	sp|P46020|KPB1_HUMAN	P46020	KPB1_HUMAN	PHKA1	Phosphorylase b kinase regulatory subunit alpha, skeletal muscle isoform
AALEALGSCLNNK	AALEALGSC[57.0215]LNNK	13	680.848	2	1359.68	1	1.506e-06	2	1.28089e+06	9C(57.0215)		TRUE	sp|P34897|GLYM_HUMAN	P34897	GLYM_HUMAN	SHMT2	Serine hydroxymethyltransferase, mitochondrial
AALEAMK		7	733.391	1	732.382	0.5409	0.7477	1	97756.1			TRUE	sp|P31948|STIP1_HUMAN	P31948	STIP1_HUMAN	STIP1	Stress-induced-phosphoprotein 1
AALEAQNALHNIK		13	696.883	2	1391.75	1	1.278e-07	1	32352.6			TRUE	sp|O95319|CELF2_HUMAN	O95319	CELF2_HUMAN	CELF2	CUGBP Elav-like family member 2
AALEAQNALHNMK		13	705.861	2	1409.71	1	2.915e-07	2	406876			TRUE	sp|Q92879|CELF1_HUMAN	Q92879	CELF1_HUMAN	CELF1	CUGBP Elav-like family member 1
AALEAQNALHNMK	AALEAQNALHNM[15.9949]K	13	713.859	2	1425.7	1	2.486e-09	1	85206.8	12M(15.9949)		TRUE	sp|Q92879|CELF1_HUMAN	Q92879	CELF1_HUMAN	CELF1	CUGBP Elav-like family member 1
AALEEANGEIEK		12	637.317	2	1272.62	0.9999	0.002994	1	114160			TRUE	sp|Q8NB16|MLKL_HUMAN	Q8NB16	MLKL_HUMAN	MLKL	Mixed lineage kinase domain-like protein
AALEELVK		8	872.509	1	871.502	0.7646	1.325	1	233609			TRUE	sp|P12081|SYHC_HUMAN	P12081	SYHC_HUMAN	HARS	Histidine--tRNA ligase, cytoplasmic
AALEEVEGDVAELELK		16	857.941	2	1713.87	1	1.962e-08	3	69708.1			TRUE	sp|Q15057|ACAP2_HUMAN	Q15057	ACAP2_HUMAN	ACAP2	Arf-GAP with coiled-coil, ANK repeat and PH domain-containing protein 2
AALEEVYPDLTPEETR		16	916.949	2	1831.89	1	1.573e-07	2	202478			TRUE	sp|Q9H0D6|XRN2_HUMAN	Q9H0D6	XRN2_HUMAN	XRN2	5'-3' exoribonuclease 2
AALEQDLAFWYGPR		14	818.909	2	1635.81	1	2.081e-08	2	138532			TRUE	sp|P09601|HMOX1_HUMAN	P09601	HMOX1_HUMAN	HMOX1	Heme oxygenase 1
AALETDENLLLCAPTGAGK	AALETDENLLLC[57.0215]APTGAGK	19	972.491	2	1942.97	1	1.938e-10	2	778124	12C(57.0215)		TRUE	sp|O75643|U520_HUMAN	O75643	U520_HUMAN	SNRNP200	U5 small nuclear ribonucleoprotein 200 kDa helicase
AALEYLEDIDLK		12	696.866	2	1391.72	1	4.302e-06	2	369824			TRUE	sp|Q9BRX8|PXL2A_HUMAN	Q9BRX8	PXL2A_HUMAN	PRXL2A	Peroxiredoxin-like 2A
AALGAPTLDPALAALGLPGANLNSQSLAADQLLK		34	1085.94	3	3254.79	1	3e-14	1	13821.4			TRUE	sp|Q05519|SRS11_HUMAN	Q05519	SRS11_HUMAN	SRSF11	Serine/arginine-rich splicing factor 11
AALGDPK		7	671.372	1	670.365	0.9284	0.1417	1	111069			TRUE	sp|P78527|PRKDC_HUMAN	P78527	PRKDC_HUMAN	PRKDC	DNA-dependent protein kinase catalytic subunit
AALGHLAGEAAAAPGPGTPCASR	n[42.0106]AALGHLAGEAAAAPGPGTPC[57.0215]ASR	23	1073.03	2	2144.05	1	7e-14	1	96565.3	20C(57.0215), N-term(42.0106)		TRUE	sp|Q9H7E9|CH033_HUMAN	Q9H7E9	CH033_HUMAN	C8orf33	UPF0488 protein C8orf33
AALGPLVTGLYDVQAFK		17	881.99	2	1761.97	1	4.338e-09	5	559187			TRUE	sp|P11172|UMPS_HUMAN	P11172	UMPS_HUMAN	UMPS	Uridine 5'-monophosphate synthase
AALGPLVTGLYDVQAFK		17	588.329	3	1761.95	1	4.752e-07	1	19113.2			TRUE	sp|P11172|UMPS_HUMAN	P11172	UMPS_HUMAN	UMPS	Uridine 5'-monophosphate synthase
AALGPSSQNVTEYVVR	n[42.0106]AALGPSSQNVTEYVVR	16	866.947	2	1731.88	1	3.826e-11	2	469031	N-term(42.0106)		TRUE	sp|P35269|T2FA_HUMAN	P35269	T2FA_HUMAN	GTF2F1	General transcription factor IIF subunit 1
AALGVAEAVAAPHPAEGAETAEAVELSR	n[42.0106]AALGVAEAVAAPHPAEGAETAEAVELSR	28	1365.19	2	2728.36	1	8.934e-05	2	39091	N-term(42.0106)		TRUE	sp|Q86Y56|DAAF5_HUMAN	Q86Y56	DAAF5_HUMAN	DNAAF5	Dynein assembly factor 5, axonemal
AALGVAEAVAAPHPAEGAETAEAVELSR	n[42.0106]AALGVAEAVAAPHPAEGAETAEAVELSR	28	910.463	3	2728.36	1	8.6e-13	2	283738	N-term(42.0106)		TRUE	sp|Q86Y56|DAAF5_HUMAN	Q86Y56	DAAF5_HUMAN	DNAAF5	Dynein assembly factor 5, axonemal
AALGVLESDLPSAVTLLK	n[42.0106]AALGVLESDLPSAVTLLK	18	920.027	2	1838.04	1	1.17e-12	2	373851	N-term(42.0106)		TRUE	sp|Q8NEJ9|NGDN_HUMAN	Q8NEJ9	NGDN_HUMAN	NGDN	Neuroguidin
AALHNDQEACK	AALHNDQEAC[57.0215]K	11	628.788	2	1255.56	0.8736	0.1994	1	12043.2	10C(57.0215)		TRUE	sp|P49454|CENPF_HUMAN	P49454	CENPF_HUMAN	CENPF	Centromere protein F
AALIMQVLQLTADQIAMLPPEQR	AALIM[15.9949]QVLQLTADQIAM[15.9949]LPPEQR	23	861.461	3	2581.36	1	2.196e-07	1	23089.9	17M(15.9949), 5M(15.9949)		FALSE	sp|P33240|CSTF2_HUMAN	P33240	CSTF2_HUMAN	CSTF2	Cleavage stimulation factor subunit 2	CSTF2T	sp|Q9H0L4|CSTFT_HUMAN
AALINFTEDCPK	AALINFTEDC[57.0215]PK	12	689.837	2	1377.66	1	1.479e-05	1	49291.5	10C(57.0215)		TRUE	sp|O00410|IPO5_HUMAN	O00410	IPO5_HUMAN	IPO5	Importin-5
AALLEAGMPECTEDK	AALLEAGMPEC[57.0215]TEDK	15	817.874	2	1633.73	1	2.718e-08	1	123647	11C(57.0215)		TRUE	sp|Q9C0C9|UBE2O_HUMAN	Q9C0C9	UBE2O_HUMAN	UBE2O	(E3-independent) E2 ubiquitin-conjugating enzyme
AALLEAGMPECTEDK	AALLEAGM[15.9949]PEC[57.0215]TEDK	15	825.871	2	1649.73	1	2.721e-07	1	40326	11C(57.0215), 8M(15.9949)		TRUE	sp|Q9C0C9|UBE2O_HUMAN	Q9C0C9	UBE2O_HUMAN	UBE2O	(E3-independent) E2 ubiquitin-conjugating enzyme
AALLELWELR		10	607.351	2	1212.68	1	3.487e-05	2	463226			TRUE	sp|Q13813|SPTN1_HUMAN	Q13813	SPTN1_HUMAN	SPTAN1	Spectrin alpha chain, non-erythrocytic 1
AALLETLSLLLAK		13	678.429	2	1354.85	1	2.755e-05	3	392084			TRUE	sp|Q92616|GCN1_HUMAN	Q92616	GCN1_HUMAN	GCN1	eIF-2-alpha kinase activator GCN1
AALLHGETR		9	484.27	2	966.52	0.9999	0.003275	1	25394.4			TRUE	sp|P78346|RPP30_HUMAN	P78346	RPP30_HUMAN	RPP30	Ribonuclease P protein subunit p30
AALLNFDEFAVSK		13	712.875	2	1423.73	0.9992	0.01936	1	66968.8			TRUE	sp|Q9Y613|FHOD1_HUMAN	Q9Y613	FHOD1_HUMAN	FHOD1	FH1/FH2 domain-containing protein 1
AALLNQHYQVN		11	635.831	2	1269.64	0.945	0.06359	1	58164.4			TRUE	sp|P07814|SYEP_HUMAN	P07814	SYEP_HUMAN	EPRS	Bifunctional glutamate/proline--tRNA ligase
AALLNQHYQVNFK		13	773.412	2	1544.81	1	2.679e-11	2	303388			TRUE	sp|P07814|SYEP_HUMAN	P07814	SYEP_HUMAN	EPRS	Bifunctional glutamate/proline--tRNA ligase
AALLNQHYQVNFK		13	515.944	3	1544.81	0.9341	0.6295	2	173649			TRUE	sp|P07814|SYEP_HUMAN	P07814	SYEP_HUMAN	EPRS	Bifunctional glutamate/proline--tRNA ligase
AALLPPP		7	678.418	1	677.409	0.835	0.09204	1	43025			FALSE	sp|Q12872|SFSWA_HUMAN	Q12872	SFSWA_HUMAN	SFSWAP	Splicing factor, suppressor of white-apricot homolog	NDUFAF3	rev_sp|Q7Z6J0|SH3R1_HUMAN, rev_sp|Q9P2N5|RBM27_HUMAN, sp|Q9BU61|NDUF3_HUMAN
AALLQLLAQHQPQDDPK		17	943.51	2	1885	1	1.043e-06	1	23206.9			TRUE	sp|Q14004|CDK13_HUMAN	Q14004	CDK13_HUMAN	CDK13	Cyclin-dependent kinase 13
AALLSLDPAAVSAGCLASLQQPVGIR	AALLSLDPAAVSAGC[57.0215]LASLQQPVGIR	26	1289.7	2	2577.39	1	3.45e-12	1	16107.4	15C(57.0215)		TRUE	sp|P78527|PRKDC_HUMAN	P78527	PRKDC_HUMAN	PRKDC	DNA-dependent protein kinase catalytic subunit
AALLSPGDPAIWAGLMAACHADDK	AALLSPGDPAIWAGLMAAC[57.0215]HADDK	24	817.731	3	2450.18	1	8.9e-13	1	53818.7	19C(57.0215)		TRUE	sp|Q6PGP7|TTC37_HUMAN	Q6PGP7	TTC37_HUMAN	TTC37	Tetratricopeptide repeat protein 37
AALMESQGQQQEER		14	802.87	2	1603.72	1	1.425e-07	2	275540			TRUE	sp|Q14980|NUMA1_HUMAN	Q14980	NUMA1_HUMAN	NUMA1	Nuclear mitotic apparatus protein 1
AALMESQGQQQEER	AALM[15.9949]ESQGQQQEER	14	810.868	2	1619.72	1	4.087e-10	1	59038.1	4M(15.9949)		TRUE	sp|Q14980|NUMA1_HUMAN	Q14980	NUMA1_HUMAN	NUMA1	Nuclear mitotic apparatus protein 1
AALMFANAEEEFFYEK		16	955.437	2	1908.87	1	3.376e-07	1	54049.9			TRUE	sp|Q9P287|BCCIP_HUMAN	Q9P287	BCCIP_HUMAN	BCCIP	BRCA2 and CDKN1A-interacting protein
AALMTPGTGAPPAPGDFSGEGSQGLPDPSPEPK	n[42.0106]AALMTPGTGAPPAPGDFSGEGSQGLPDPSPEPK	33	1059.17	3	3174.49	1	1.186e-07	3	85076.2	N-term(42.0106)		TRUE	sp|P19971|TYPH_HUMAN	P19971	TYPH_HUMAN	TYMP	Thymidine phosphorylase
AALNALQPPEFR		12	663.862	2	1325.7	1	0.00046	1	177506			TRUE	sp|Q3ZAQ7|VMA21_HUMAN	Q3ZAQ7	VMA21_HUMAN	VMA21	Vacuolar ATPase assembly integral membrane protein VMA21
AALNELLK		8	871.525	1	870.517	0.9946	0.07649	1	31637.9			TRUE	sp|Q6PGP7|TTC37_HUMAN	Q6PGP7	TTC37_HUMAN	TTC37	Tetratricopeptide repeat protein 37
AALNGADIYAGCCTLK	AALNGADIYAGC[57.0215]C[57.0215]TLK	16	849.403	2	1697.79	1	6.96e-09	2	105909	12C(57.0215), 13C(57.0215)		TRUE	sp|Q8WVV9|HNRLL_HUMAN	Q8WVV9	HNRLL_HUMAN	HNRNPLL	Heterogeneous nuclear ribonucleoprotein L-like
AALNLPEAASYDEVR		15	809.907	2	1617.8	1	0.0001757	1	1.65043e+06			TRUE	sp|O95602|RPA1_HUMAN	O95602	RPA1_HUMAN	POLR1A	DNA-directed RNA polymerase I subunit RPA1
AALPGLDVLIYLK		13	693.424	2	1384.84	0.9998	0.0007942	1	27792.7			TRUE	sp|P78316|NOP14_HUMAN	P78316	NOP14_HUMAN	NOP14	Nucleolar protein 14
AALPLPVLEK		10	525.831	2	1049.64	0.9985	0.001474	1	71953.9			TRUE	sp|Q4G176|ACSF3_HUMAN	Q4G176	ACSF3_HUMAN	ACSF3	Malonate--CoA ligase ACSF3, mitochondrial
AALPSHVVTMLDNFPTNLHPM		21	1153.08	2	2304.13	1	8.086e-06	2	109793			TRUE	sp|O75390|CISY_HUMAN	O75390	CISY_HUMAN	CS	Citrate synthase, mitochondrial
AALPSHVVTMLDNFPTNLHPM		21	769.054	3	2304.13	1	1.461e-09	5	387354			TRUE	sp|O75390|CISY_HUMAN	O75390	CISY_HUMAN	CS	Citrate synthase, mitochondrial
AALPSHVVTMLDNFPTNLHPM	AALPSHVVTMLDNFPTNLHPM[15.9949]	21	774.385	3	2320.13	1	2.245e-05	5	105136	21M(15.9949)		TRUE	sp|O75390|CISY_HUMAN	O75390	CISY_HUMAN	CS	Citrate synthase, mitochondrial
AALPSHVVTMLDNFPTNLHPMSQL		24	878.445	3	2632.31	1	4.795e-05	1	30707.8			TRUE	sp|O75390|CISY_HUMAN	O75390	CISY_HUMAN	CS	Citrate synthase, mitochondrial
AALPSHVVTMLDNFPTNLHPMSQLS		25	907.456	3	2719.35	1	1.739e-07	1	32285.5			TRUE	sp|O75390|CISY_HUMAN	O75390	CISY_HUMAN	CS	Citrate synthase, mitochondrial
AALPSHVVTMLDNFPTNLHPMSQLSAAVTALNSESNFAR	AALPSHVVTMLDNFPTNLHPM[15.9949]SQLSAAVTALNSESNFAR	39	1042.77	4	4168.06	1	2.751e-07	3	69897.4	21M(15.9949)		TRUE	sp|O75390|CISY_HUMAN	O75390	CISY_HUMAN	CS	Citrate synthase, mitochondrial
AALPSHVVTMLDNFPTNLHPMSQLSAAVTALNSESNFAR	AALPSHVVTM[15.9949]LDNFPTNLHPMSQLSAAVTALNSESNFAR	39	1042.77	4	4167.05	1	0	4	167552	10M(15.9949)		TRUE	sp|O75390|CISY_HUMAN	O75390	CISY_HUMAN	CS	Citrate synthase, mitochondrial
AALPSHVVTMLDNFPTNLHPMSQLSAAVTALNSESNFAR	AALPSHVVTM[15.9949]LDNFPTNLHPM[15.9949]SQLSAAVTALNSESNFAR	39	1046.77	4	4183.05	1	2.382e-10	3	140954	10M(15.9949), 21M(15.9949)		TRUE	sp|O75390|CISY_HUMAN	O75390	CISY_HUMAN	CS	Citrate synthase, mitochondrial
AALPTPALSPEDK		13	655.354	2	1308.69	1	2.95e-05	1	113342			TRUE	sp|Q9H3S7|PTN23_HUMAN	Q9H3S7	PTN23_HUMAN	PTPN23	Tyrosine-protein phosphatase non-receptor type 23
AALQEELQLCK	AALQEELQLC[57.0215]K	11	651.84	2	1301.66	1	1.416e-06	2	535432	10C(57.0215)		TRUE	sp|P49327|FAS_HUMAN	P49327	FAS_HUMAN	FASN	Fatty acid synthase
AALQEGHQFLCSIEA	AALQEGHQFLC[57.0215]SIEA	15	837.401	2	1672.79	0.9991	0.01687	3	96283.4	11C(57.0215)		TRUE	sp|P50583|AP4A_HUMAN	P50583	AP4A_HUMAN	NUDT2	Bis(5'-nucleosyl)-tetraphosphatase [asymmetrical]
AALQELLSK		9	486.79	2	971.559	0.9927	0.1267	1	154981			TRUE	sp|P62851|RS25_HUMAN	P62851	RS25_HUMAN	RPS25	40S ribosomal protein S25
AALQLVVDPGDPR		13	675.872	2	1349.73	0.9999	0.002536	1	42590.9			TRUE	sp|O96013|PAK4_HUMAN	O96013	PAK4_HUMAN	PAK4	Serine/threonine-protein kinase PAK 4
AALQNLVK		8	856.525	1	855.516	0.8734	0.2886	1	158843			TRUE	sp|Q14974|IMB1_HUMAN	Q14974	IMB1_HUMAN	KPNB1	Importin subunit beta-1
AALQTAPESADDSPSQLSK		19	958.466	2	1914.91	0.9994	0.01164	1	30696.2			TRUE	sp|O43524|FOXO3_HUMAN	O43524	FOXO3_HUMAN	FOXO3	Forkhead box protein O3
AALQVEEESWNAYPYTR		17	1013.98	2	2025.94	1	3.26e-06	1	48573			TRUE	sp|O00562|PITM1_HUMAN	O00562	PITM1_HUMAN	PITPNM1	Membrane-associated phosphatidylinositol transfer protein 1
AALRPTDVVLEVGPGTGNMTVK		22	742.403	3	2224.19	0.9996	0.01197	1	21746.2			TRUE	sp|Q9UNQ2|DIM1_HUMAN	Q9UNQ2	DIM1_HUMAN	DIMT1	Probable dimethyladenosine transferase
AALSALESFLK		11	575.329	2	1148.64	1	0.0008762	6	561691			TRUE	sp|P78527|PRKDC_HUMAN	P78527	PRKDC_HUMAN	PRKDC	DNA-dependent protein kinase catalytic subunit
AALSASEGEEVPQDK		15	765.868	2	1529.72	1	7.182e-11	2	947654			TRUE	sp|O95831|AIFM1_HUMAN	O95831	AIFM1_HUMAN	AIFM1	Apoptosis-inducing factor 1, mitochondrial
AALSEEELEK		10	559.782	2	1117.55	0.8507	0.997	1	126497			TRUE	sp|Q04637|IF4G1_HUMAN	Q04637	IF4G1_HUMAN	EIF4G1	Eukaryotic translation initiation factor 4 gamma 1
AALSLPAK		8	770.477	1	769.469	0.994	0.08431	1				TRUE	sp|Q14978|NOLC1_HUMAN	Q14978	NOLC1_HUMAN	NOLC1	Nucleolar and coiled-body phosphoprotein 1
AALSSFQK		8	851.462	1	850.454	0.9933	0.09255	1	60700.2			TRUE	sp|P61201|CSN2_HUMAN	P61201	CSN2_HUMAN	COPS2	COP9 signalosome complex subunit 2
AALSSQQQQQLALLLQQFQTLK		22	829.131	3	2486.38	1	3.06e-12	4	152183			TRUE	sp|Q6Y7W6|GGYF2_HUMAN	Q6Y7W6	GGYF2_HUMAN	GIGYF2	GRB10-interacting GYF protein 2
AALTAEHFAALQSLLK	n[42.0106]AALTAEHFAALQSLLK	16	863.48	2	1724.95	1	1.229e-07	2	441510	N-term(42.0106)		TRUE	sp|Q9P000|COMD9_HUMAN	Q9P000	COMD9_HUMAN	COMMD9	COMM domain-containing protein 9
AALTAEHFAALQSLLK	n[42.0106]AALTAEHFAALQSLLK	16	575.989	3	1724.93	1	7.921e-06	3	20834	N-term(42.0106)		TRUE	sp|Q9P000|COMD9_HUMAN	Q9P000	COMD9_HUMAN	COMMD9	COMM domain-containing protein 9
AALTTLFK	n[42.0106]AALTTLFK	8	906.53	1	905.522	0.9995	0.003096	3	601465	N-term(42.0106)		TRUE	sp|Q96KP4|CNDP2_HUMAN	Q96KP4	CNDP2_HUMAN	CNDP2	Cytosolic non-specific dipeptidase
AALVDLEPGTMDSVR		15	787.398	2	1573.78	1	2.839e-05	1				TRUE	sp|Q9BUF5|TBB6_HUMAN	Q9BUF5	TBB6_HUMAN	TUBB6	Tubulin beta-6 chain
AALVDLEPGTMDSVR	AALVDLEPGTM[15.9949]DSVR	15	795.395	2	1588.78	0.9997	0.0058	1	144724	11M(15.9949)		TRUE	sp|Q9BUF5|TBB6_HUMAN	Q9BUF5	TBB6_HUMAN	TUBB6	Tubulin beta-6 chain
AALVLEDGSVLR	n[42.0106]AALVLEDGSVLR	12	642.861	2	1283.71	1	1.334e-05	3	953620	N-term(42.0106)		TRUE	sp|P27708|PYR1_HUMAN	P27708	PYR1_HUMAN	CAD	CAD protein
AALWALQGGTSVVIANGTHPK		21	697.716	3	2090.13	1	1.755e-07	1	68024			TRUE	sp|P54886|P5CS_HUMAN	P54886	P5CS_HUMAN	ALDH18A1	Delta-1-pyrroline-5-carboxylate synthase
AAMAAAQSGTPGPVFVELPVDVLYPY	AAM[15.9949]AAAQSGTPGPVFVELPVDVLYPY	26	1340.17	2	2678.32	1	2.147e-07	1		3M(15.9949)		TRUE	sp|A1L0T0|ILVBL_HUMAN	A1L0T0	ILVBL_HUMAN	ILVBL	Acetolactate synthase-like protein
AAMAAAQSGTPGPVFVELPVDVLYPYFMVQK	AAM[15.9949]AAAQSGTPGPVFVELPVDVLYPYFM[15.9949]VQK	31	1110.23	3	3327.67	1	1.631e-07	2	30595.8	28M(15.9949), 3M(15.9949)		TRUE	sp|A1L0T0|ILVBL_HUMAN	A1L0T0	ILVBL_HUMAN	ILVBL	Acetolactate synthase-like protein
AAMADTFLEHMCR	AAM[15.9949]ADTFLEHMC[57.0215]R	13	784.836	2	1567.66	1	3.122e-09	1	48908.1	12C(57.0215), 3M(15.9949)		TRUE	sp|P14618|KPYM_HUMAN	P14618	KPYM_HUMAN	PKM	Pyruvate kinase PKM
AAMADTFLEHMCR	AAM[15.9949]ADTFLEHMC[57.0215]R	13	523.56	3	1567.65	0.9762	0.01158	2	48440.2	12C(57.0215), 3M(15.9949)		TRUE	sp|P14618|KPYM_HUMAN	P14618	KPYM_HUMAN	PKM	Pyruvate kinase PKM
AAMADTFLEHMCR	AAMADTFLEHMC[57.0215]R	13	776.839	2	1551.66	1	7.984e-10	2	322102	12C(57.0215)		TRUE	sp|P14618|KPYM_HUMAN	P14618	KPYM_HUMAN	PKM	Pyruvate kinase PKM
AAMADTFLEHMCR	AAMADTFLEHM[15.9949]C[57.0215]R	13	784.836	2	1567.65	1	1.78e-07	1	130475	11M(15.9949), 12C(57.0215)		TRUE	sp|P14618|KPYM_HUMAN	P14618	KPYM_HUMAN	PKM	Pyruvate kinase PKM
AAMDAVCAK	AAMDAVC[57.0215]AK	9	936.428	1	935.42	0.9999	0.0001766	2	18165.3	7C(57.0215)		TRUE	sp|Q86UY6|NAA40_HUMAN	Q86UY6	NAA40_HUMAN	NAA40	N-alpha-acetyltransferase 40
AAMDNSEIAGEK	AAM[15.9949]DNSEIAGEK	12	626.28	2	1250.54	1	0.0009114	3	224746	3M(15.9949)		TRUE	sp|Q16891|MIC60_HUMAN	Q16891	MIC60_HUMAN	IMMT	MIC
AAMDNSEIAGEK		12	618.282	2	1234.55	1	1.567e-05	2	197924			TRUE	sp|Q16891|MIC60_HUMAN	Q16891	MIC60_HUMAN	IMMT	MIC
AAMFTAGSNFNHVVQNEK		18	982.968	2	1963.92	1	2.383e-09	1	32581			TRUE	sp|O60725|ICMT_HUMAN	O60725	ICMT_HUMAN	ICMT	Protein-S-isoprenylcysteine O-methyltransferase
AAMIWIVGEYAER		13	754.882	2	1507.75	1	0.0003998	2	82001.8			FALSE	sp|P63010|AP2B1_HUMAN	P63010	AP2B1_HUMAN	AP2B1	AP-2 complex subunit beta	AP1B1	sp|Q10567|AP1B1_HUMAN
AAMLAPLLEVIK		12	634.886	2	1267.76	0.9997	0.006017	1	25427			TRUE	sp|Q14191|WRN_HUMAN	Q14191	WRN_HUMAN	WRN	Werner syndrome ATP-dependent helicase
AAMSLLR		7	761.434	1	760.427	0.7132	1.345	1	249425			TRUE	sp|O43674|NDUB5_HUMAN	O43674	NDUB5_HUMAN	NDUFB5	NADH dehydrogenase [ubiquinone] 1 beta subcomplex subunit 5, mitochondrial
AAMTVGK		7	677.365	1	676.357	0.9722	0.04922	1	151882			TRUE	sp|P63010|AP2B1_HUMAN	P63010	AP2B1_HUMAN	AP2B1	AP-2 complex subunit beta
AAMWNPSIFLK		11	639.339	2	1276.66	1	0.0006853	1	42412.9			TRUE	sp|Q9NX74|DUS2L_HUMAN	Q9NX74	DUS2L_HUMAN	DUS2	tRNA-dihydrouridine(20) synthase [NAD(P)+]-like
AANAAENDFSVSQAEMSSR		19	992.937	2	1983.85	1	0	2	195778			TRUE	sp|Q8NE71|ABCF1_HUMAN	Q8NE71	ABCF1_HUMAN	ABCF1	ATP-binding cassette sub-family F member 1
AANAAENDFSVSQAEMSSR	AANAAENDFSVSQAEM[15.9949]SSR	19	1000.93	2	1999.85	1	4.8e-12	1	102635	16M(15.9949)		TRUE	sp|Q8NE71|ABCF1_HUMAN	Q8NE71	ABCF1_HUMAN	ABCF1	ATP-binding cassette sub-family F member 1
AANAEDIK		8	831.421	1	830.411	0.9917	0.01279	1	77758.1			TRUE	sp|Q02818|NUCB1_HUMAN	Q02818	NUCB1_HUMAN	NUCB1	Nucleobindin-1
AANATTNPSQLLPLELVD	n[42.0106]AANATTNPSQLLPLELVD	18	954.999	2	1907.98	0.9969	0.00217	2	31295.2	N-term(42.0106)		TRUE	sp|Q9Y4Y9|LSM5_HUMAN	Q9Y4Y9	LSM5_HUMAN	LSM5	U6 snRNA-associated Sm-like protein LSm5
AANATTNPSQLLPLELVDK	n[42.0106]AANATTNPSQLLPLELVDK	19	1019.05	2	2036.08	1	4.611e-11	8	2.34417e+06	N-term(42.0106)		TRUE	sp|Q9Y4Y9|LSM5_HUMAN	Q9Y4Y9	LSM5_HUMAN	LSM5	U6 snRNA-associated Sm-like protein LSm5
AANDAGYFNDEMAPIEVK		18	977.946	2	1953.88	1	1.2e-12	3	786982			TRUE	sp|P42765|THIM_HUMAN	P42765	THIM_HUMAN	ACAA2	3-ketoacyl-CoA thiolase, mitochondrial
AANDAGYFNDEMAPIEVK	AANDAGYFNDEM[15.9949]APIEVK	18	985.944	2	1969.87	1	0	1	335382	12M(15.9949)		TRUE	sp|P42765|THIM_HUMAN	P42765	THIM_HUMAN	ACAA2	3-ketoacyl-CoA thiolase, mitochondrial
AANFDAIR		8	877.453	1	876.445	0.9703	0.05356	1	138526			TRUE	sp|P20073|ANXA7_HUMAN	P20073	ANXA7_HUMAN	ANXA7	Annexin A7
AANFLDC	AANFLDC[57.0215]	7	810.345	1	809.338	0.9962	0.003579	2	491764	7C(57.0215)		TRUE	sp|Q15369|ELOC_HUMAN	Q15369	ELOC_HUMAN	ELOC	Elongin-C
AANIPEHNTIGFMFACVGR	AANIPEHNTIGFMFAC[57.0215]VGR	19	1053.01	2	2104	0.9997	0.007804	1		16C(57.0215)		TRUE	sp|Q8NEZ5|FBX22_HUMAN	Q8NEZ5	FBX22_HUMAN	FBXO22	F-box only protein 22
AANISGDK		8	775.394	1	774.387	0.9777	0.0346	1	119829			TRUE	sp|Q9Y221|NIP7_HUMAN	Q9Y221	NIP7_HUMAN	NIP7	60S ribosome subunit biogenesis protein NIP7 homolog
AANMPDSELFELISENR		17	968.459	2	1934.91	1	8.375e-06	1	54315.1			TRUE	sp|Q07864|DPOE1_HUMAN	Q07864	DPOE1_HUMAN	POLE	DNA polymerase epsilon catalytic subunit A
AANNGALPPDLSYIVR		16	835.947	2	1669.88	1	1.539e-06	4	614753			TRUE	sp|P08574|CY1_HUMAN	P08574	CY1_HUMAN	CYC1	Cytochrome c1, heme protein, mitochondrial
AANNYAR		7	779.38	1	778.371	0.9887	0.01867	1	383321			FALSE	sp|P68363|TBA1B_HUMAN	P68363	TBA1B_HUMAN	TUBA1B	Tubulin alpha-1B chain	TUBA1A, TUBA1C, TUBA3C, TUBA3D, TUBA4A, TUBA8, TUBAL3	sp|A6NHL2|TBAL3_HUMAN, sp|P0DPH7|TBA3C_HUMAN, sp|P0DPH8|TBA3D_HUMAN, sp|P68366|TBA4A_HUMAN, sp|Q71U36|TBA1A_HUMAN, sp|Q9BQE3|TBA1C_HUMAN, sp|Q9NY65|TBA8_HUMAN
AANPEMPLSFTISR		14	767.39	2	1532.76	1	5.858e-05	1	80757.4			TRUE	sp|Q7L5L3|GDPD3_HUMAN	Q7L5L3	GDPD3_HUMAN	GDPD3	Lysophospholipase D GDPD3
AANPGCSLEDFVR	AANPGC[57.0215]SLEDFVR	13	718.335	2	1434.66	1	5.469e-06	1	62275.4	6C(57.0215)		TRUE	sp|Q15042|RB3GP_HUMAN	Q15042	RB3GP_HUMAN	RAB3GAP1	Rab3 GTPase-activating protein catalytic subunit
AANPISGHYDR		11	600.791	2	1199.57	0.8374	0.1291	1	58377.7			TRUE	sp|Q14566|MCM6_HUMAN	Q14566	MCM6_HUMAN	MCM6	DNA replication licensing factor MCM6
AANPNQNK		8	856.427	1	855.419	0.9799	0.03417	2	62446.7			TRUE	sp|Q15717|ELAV1_HUMAN	Q15717	ELAV1_HUMAN	ELAVL1	ELAV-like protein 1
AANSCTSYSGTTLNLK	AANSC[57.0215]TSYSGTTLNLK	16	844.401	2	1686.78	1	1.9e-13	1	162469	5C(57.0215)		TRUE	sp|Q9UPQ0|LIMC1_HUMAN	Q9UPQ0	LIMC1_HUMAN	LIMCH1	LIM and calponin homology domains-containing protein 1
AANSLEAFIFETQDK		15	842.415	2	1682.81	1	2.105e-10	1	197137			TRUE	sp|Q9Y4L1|HYOU1_HUMAN	Q9Y4L1	HYOU1_HUMAN	HYOU1	Hypoxia up-regulated protein 1
AANSLEAFIFETQDK		15	561.946	3	1682.8	0.9984	0.02338	1	23007.2			TRUE	sp|Q9Y4L1|HYOU1_HUMAN	Q9Y4L1	HYOU1_HUMAN	HYOU1	Hypoxia up-regulated protein 1
AANSSGDGGAAGDGTVVDCPVCK	AANSSGDGGAAGDGTVVDC[57.0215]PVC[57.0215]K	23	1082.97	2	2163.91	1	6.5e-13	2	92280	19C(57.0215), 22C(57.0215)		TRUE	sp|Q13263|TIF1B_HUMAN	Q13263	TIF1B_HUMAN	TRIM28	Transcription intermediary factor 1-beta
AANTFTITGHAETK		14	731.37	2	1460.72	1	9.042e-07	1	239298			TRUE	sp|P20290|BTF3_HUMAN	P20290	BTF3_HUMAN	BTF3	Transcription factor BTF3
AANVLLSEHGEVK		13	683.87	2	1365.72	1	3.501e-07	1	86513.6			TRUE	sp|Q9Y6E0|STK24_HUMAN	Q9Y6E0	STK24_HUMAN	STK24	Serine/threonine-protein kinase 24
AANVLLSEQGDVK		13	672.362	2	1342.71	1	1.856e-05	2	169555			TRUE	sp|Q9P289|STK26_HUMAN	Q9P289	STK26_HUMAN	STK26	Serine/threonine-protein kinase 26	STK25	sp|O00506|STK25_HUMAN
AANVQEPEK		9	985.495	1	984.483	0.9996	0.001618	1	31409.8			TRUE	sp|P56182|RRP1_HUMAN	P56182	RRP1_HUMAN	RRP1	Ribosomal RNA processing protein 1 homolog A
AANVTLLTSLVEGEAVHLAR		20	688.72	3	2063.14	1	2.422e-08	1	55861.5			FALSE	sp|P05549|AP2A_HUMAN	P05549	AP2A_HUMAN	TFAP2A	Transcription factor AP-2-alpha	TFAP2B, TFAP2E	sp|Q6VUC0|AP2E_HUMAN, sp|Q92481|AP2B_HUMAN
AANWYER		7	909.421	1	908.413	0.9923	0.1239	1	100511			TRUE	sp|O75489|NDUS3_HUMAN	O75489	NDUS3_HUMAN	NDUFS3	NADH dehydrogenase [ubiquinone] iron-sulfur protein 3, mitochondrial
AANYASVK		8	823.431	1	822.424	0.9957	0.002377	2	66125.7			TRUE	sp|Q96IU4|ABHEB_HUMAN	Q96IU4	ABHEB_HUMAN	ABHD14B	Protein ABHD14B
AANYDFYQLLEEK		13	802.385	2	1602.75	0.9999	0.001821	1	79273.9			TRUE	sp|Q8ND04|SMG8_HUMAN	Q8ND04	SMG8_HUMAN	SMG8	Protein SMG8
AAPAAAATAPTTAATTAATAAQ		22	935.979	2	1869.94	1	4.374e-07	2	141911			TRUE	sp|P37108|SRP14_HUMAN	P37108	SRP14_HUMAN	SRP14	Signal recognition particle 14 kDa protein
AAPAAEEK		8	786.399	1	785.391	0.9868	0.01988	2	597128			TRUE	sp|Q01650|LAT1_HUMAN	Q01650	LAT1_HUMAN	SLC7A5	Large neutral amino acids transporter small subunit 1
AAPAAGSAPAAAEEK		15	656.331	2	1310.64	1	1.261e-05	2	95047.7			TRUE	sp|P05387|RLA2_HUMAN	P05387	RLA2_HUMAN	RPLP2	60S acidic ribosomal protein P2
AAPAAQETK		9	886.463	1	885.455	0.9951	0.004525	1	21435.6			TRUE	sp|P80723|BASP1_HUMAN	P80723	BASP1_HUMAN	BASP1	Brain acid soluble protein 1
AAPAESAAPAAGEEPSK		17	777.376	2	1552.73	1	1.633e-11	3	188806			TRUE	sp|P80723|BASP1_HUMAN	P80723	BASP1_HUMAN	BASP1	Brain acid soluble protein 1
AAPAGGPAPSTAAAPAEEK		19	832.418	2	1662.82	1	5.43e-12	1	42760.7			TRUE	sp|P05386|RLA1_HUMAN	P05386	RLA1_HUMAN	RPLP1	60S acidic ribosomal protein P1
AAPAPATA		8	669.357	1	668.348	0.7161	0.2199	1	319480			FALSE	sp|A8CG34|P121C_HUMAN	A8CG34	P121C_HUMAN	POM121C	Nuclear envelope pore membrane protein POM 121C	HOXD9	rev_sp|Q92585|MAML1_HUMAN, sp|P28356|HXD9_HUMAN
AAPAPGLISVFSSSQELGAALAQLVAQR	n[42.0106]AAPAPGLISVFSSSQELGAALAQLVAQR	28	932.175	3	2793.5	0.9999	0.00312	1		N-term(42.0106)		TRUE	sp|O95336|6PGL_HUMAN	O95336	6PGL_HUMAN	PGLS	6-phosphogluconolactonase
AAPAPTASSTININTSTSK		19	916.473	2	1830.93	1	9.5e-13	1	54682.2			TRUE	sp|Q86Y37|CACL1_HUMAN	Q86Y37	CACL1_HUMAN	CACUL1	CDK2-associated and cullin domain-containing protein 1
AAPAQPK	n[42.0106]AAPAQPK	7	724.399	1	723.392	0.9936	0.05529	1	147719	N-term(42.0106)		TRUE	sp|O60306|AQR_HUMAN	O60306	AQR_HUMAN	AQR	RNA helicase aquarius
AAPAQQTTQPGGGK	n[42.0106]AAPAQQTTQPGGGK	14	677.341	2	1352.66	1	7.552e-05	2	163134	N-term(42.0106)		TRUE	sp|Q9NXG2|THUM1_HUMAN	Q9NXG2	THUM1_HUMAN	THUMPD1	THUMP domain-containing protein 1
AAPCEGQAFAVGVEK	n[42.0106]AAPC[57.0215]EGQAFAVGVEK	15	788.377	2	1574.74	1	8.525e-06	1	72059.3	4C(57.0215), N-term(42.0106)		TRUE	sp|Q86WB0|NIPA_HUMAN	Q86WB0	NIPA_HUMAN	ZC3HC1	Nuclear-interacting partner of ALK
AAPCIYWLPLTDSQIVQK	AAPC[57.0215]IYWLPLTDSQIVQK	18	1052.05	2	2102.09	1	1.5e-08	2	686932	4C(57.0215)		TRUE	sp|Q9UKV3|ACINU_HUMAN	Q9UKV3	ACINU_HUMAN	ACIN1	Apoptotic chromatin condensation inducer in the nucleus
AAPCIYWLPLTDSQIVQK	AAPC[57.0215]IYWLPLTDSQIVQK	18	701.703	3	2102.08	1	0.0001989	2	123496	4C(57.0215)		TRUE	sp|Q9UKV3|ACINU_HUMAN	Q9UKV3	ACINU_HUMAN	ACIN1	Apoptotic chromatin condensation inducer in the nucleus
AAPDPVLEAGPVAHGPLPVPLVLDNGSFQVR		31	1044.9	3	3131.68	1	3.815e-07	2	96810.8			TRUE	sp|Q9H9F9|ARP5_HUMAN	Q9H9F9	ARP5_HUMAN	ACTR5	Actin-related protein 5
AAPEAEVLSSAAVPDLEWYEK	n[42.0106]AAPEAEVLSSAAVPDLEWYEK	21	1159.07	2	2316.11	1	2.089e-11	2	47490.4	N-term(42.0106)		TRUE	sp|Q15013|MD2BP_HUMAN	Q15013	MD2BP_HUMAN	MAD2L1BP	MAD2L1-binding protein
AAPEASSPPASPLQHLLPGK		20	984.531	2	1967.05	1	1.529e-10	1	150162			TRUE	sp|Q96TA1|NIBA2_HUMAN	Q96TA1	NIBA2_HUMAN	NIBAN2	Protein Niban 2
AAPEASSPPASPLQHLLPGK		20	656.69	3	1967.04	1	0.0001997	4	227278			TRUE	sp|Q96TA1|NIBA2_HUMAN	Q96TA1	NIBA2_HUMAN	NIBAN2	Protein Niban 2
AAPEEHDSPTEASQPIVEEEETK	n[42.0106]AAPEEHDSPTEASQPIVEEEETK	23	1283.08	2	2564.14	0.9427	0.5732	2	209549	N-term(42.0106)		TRUE	sp|Q9H0S4|DDX47_HUMAN	Q9H0S4	DDX47_HUMAN	DDX47	Probable ATP-dependent RNA helicase DDX47
AAPEEPQQRPPEAVAAAPAGTTSSR		25	830.417	3	2488.22	1	0	2	155906			TRUE	sp|Q96JP5|ZFP91_HUMAN	Q96JP5	ZFP91_HUMAN	ZFP91	E3 ubiquitin-protein ligase ZFP91
AAPEINNLIEEATEFIK		17	951.496	2	1900.98	1	2.853e-07	1	71445.2			TRUE	sp|Q8IVP5|FUND1_HUMAN	Q8IVP5	FUND1_HUMAN	FUNDC1	FUN14 domain-containing protein 1
AAPFQSMQTVFNMNAPVPPVNEPETLK		27	1479.23	2	2956.44	1	1.773e-07	3	35272.5			TRUE	sp|Q14444|CAPR1_HUMAN	Q14444	CAPR1_HUMAN	CAPRIN1	Caprin-1
AAPFQSMQTVFNMNAPVPPVNEPETLK		27	986.489	3	2956.45	1	7.214e-08	5	220922			TRUE	sp|Q14444|CAPR1_HUMAN	Q14444	CAPR1_HUMAN	CAPRIN1	Caprin-1
AAPGAGDAAAGSGAEFAGGDGAAR		24	987.949	2	1973.88	1	3.773e-08	2	32397.2			TRUE	sp|Q5K4L6|S27A3_HUMAN	Q5K4L6	S27A3_HUMAN	SLC27A3	Solute carrier family 27 member 3
AAPGMAIPPFIMNTLEK		17	900.973	2	1799.93	1	8.858e-06	1	165761			TRUE	sp|Q9H9B4|SFXN1_HUMAN	Q9H9B4	SFXN1_HUMAN	SFXN1	Sideroflexin-1
AAPGPALCLFDVDGTLTAPR	n[42.0106]AAPGPALC[57.0215]LFDVDGTLTAPR	20	1042.53	2	2083.04	1	7.957e-09	6	383768	8C(57.0215), N-term(42.0106)		TRUE	sp|O15305|PMM2_HUMAN	O15305	PMM2_HUMAN	PMM2	Phosphomannomutase 2
AAPGPGPSTFSFVPPSK		17	822.425	2	1642.83	1	0.0001521	1	205295			TRUE	sp|P35658|NU214_HUMAN	P35658	NU214_HUMAN	NUP214	Nuclear pore complex protein Nup214
AAPGSAAPAAGSAPAAAEEK		20	847.921	2	1693.82	1	0	3	550936			TRUE	sp|P05387|RLA2_HUMAN	P05387	RLA2_HUMAN	RPLP2	60S acidic ribosomal protein P2
AAPGSIFCK	AAPGSIFC[57.0215]K	9	475.742	2	949.465	0.997	0.003828	1	35911.2	8C(57.0215)		TRUE	sp|Q08554|DSC1_HUMAN	Q08554	DSC1_HUMAN	DSC1	Desmocollin-1
AAPIIPTPVLTSPGAVPPLPSPSK		24	1154.17	2	2306.33	1	4.124e-05	1	57054.3			TRUE	sp|Q14203|DCTN1_HUMAN	Q14203	DCTN1_HUMAN	DCTN1	Dynactin subunit 1
AAPKPEPVPVQK		12	630.869	2	1259.72	1	3.956e-05	3	79016.9			TRUE	sp|Q96HC4|PDLI5_HUMAN	Q96HC4	PDLI5_HUMAN	PDLIM5	PDZ and LIM domain protein 5
AAPLAGFGYGLPISR		15	745.412	2	1488.81	1	2.26e-10	2	33003.1			TRUE	sp|Q15120|PDK3_HUMAN	Q15120	PDK3_HUMAN	PDK3	[Pyruvate dehydrogenase (acetyl-transferring)] kinase isozyme 3, mitochondrial
AAPLDSIHSLAAYYIDCIR	AAPLDSIHSLAAYYIDC[57.0215]IR	19	1075.04	2	2148.07	1	2.753e-08	4	381815	17C(57.0215)		TRUE	sp|P49327|FAS_HUMAN	P49327	FAS_HUMAN	FASN	Fatty acid synthase
AAPLDSIHSLAAYYIDCIR	AAPLDSIHSLAAYYIDC[57.0215]IR	19	717.03	3	2148.06	1	3.352e-08	8	1.01662e+06	17C(57.0215)		TRUE	sp|P49327|FAS_HUMAN	P49327	FAS_HUMAN	FASN	Fatty acid synthase
AAPLIPLSQQIPTGNSLYESYYK	n[42.0106]AAPLIPLSQQIPTGNSLYESYYK	23	865.783	3	2594.32	1	8.045e-09	1	53132.6	N-term(42.0106)		TRUE	sp|Q9UBC2|EP15R_HUMAN	Q9UBC2	EP15R_HUMAN	EPS15L1	Epidermal growth factor receptor substrate 15-like 1
AAPLIPLSQQIPTGNSLYESYYK	n[42.0106]AAPLIPLSQQIPTGNSLYESYYK	23	1298.17	2	2594.32	1	2.263e-08	4	163590	N-term(42.0106)		TRUE	sp|Q9UBC2|EP15R_HUMAN	Q9UBC2	EP15R_HUMAN	EPS15L1	Epidermal growth factor receptor substrate 15-like 1
AAPLLHTR	n[42.0106]AAPLLHTR	8	460.769	2	919.519	0.9977	0.03905	1	26656.2	N-term(42.0106)		TRUE	sp|Q9NYV6|RRN3_HUMAN	Q9NYV6	RRN3_HUMAN	RRN3	RNA polymerase I-specific transcription initiation factor RRN3	RRN3P2	sp|A6NIE6|RN3P2_HUMAN
AAPLVTSGK		9	843.493	1	842.484	0.9999	0.0005159	1	42231.4			TRUE	sp|Q5T6F2|UBAP2_HUMAN	Q5T6F2	UBAP2_HUMAN	UBAP2	Ubiquitin-associated protein 2
AAPMTPAARPEDYEAALNAALADVPELAR	n[42.0106]AAPMTPAARPEDYEAALNAALADVPELAR	29	1012.84	3	3035.5	1	4.01e-12	3	235090	N-term(42.0106)		TRUE	sp|Q04446|GLGB_HUMAN	Q04446	GLGB_HUMAN	GBE1	1,4-alpha-glucan-branching enzyme
AAPMTPAARPEDYEAALNAALADVPELAR	n[42.0106]AAPM[15.9949]TPAARPEDYEAALNAALADVPELAR	29	1018.17	3	3051.5	1	7.35e-09	3	308729	4M(15.9949), N-term(42.0106)		TRUE	sp|Q04446|GLGB_HUMAN	Q04446	GLGB_HUMAN	GBE1	1,4-alpha-glucan-branching enzyme
AAPPAEK		7	683.372	1	682.364	0.5004	0.8294	1	52376.4			TRUE	sp|P16403|H12_HUMAN	P16403	H12_HUMAN	HIST1H1C	Histone H1.2
AAPPGEYFSVGSQVSCR	n[42.0106]AAPPGEYFSVGSQVSC[57.0215]R	17	927.428	2	1852.84	1	1.375e-10	2	283444	16C(57.0215), N-term(42.0106)		TRUE	sp|Q3MHD2|LSM12_HUMAN	Q3MHD2	LSM12_HUMAN	LSM12	Protein LSM12 homolog
AAPPPVDEEPESSEVDAAGR		20	1011.97	2	2021.91	0.999	0.02461	2	99220.8			TRUE	sp|Q5M775|CYTSB_HUMAN	Q5M775	CYTSB_HUMAN	SPECC1	Cytospin-B
AAPQDVHVR	n[42.0106]AAPQDVHVR	9	517.773	2	1033.53	0.9998	0.003492	1	116612	N-term(42.0106)		TRUE	sp|Q12981|SEC20_HUMAN	Q12981	SEC20_HUMAN	BNIP1	Vesicle transport protein SEC20
AAPQSPSVPK		10	981.536	1	980.528	0.9997	0.001543	2	52293.3			TRUE	sp|O75694|NU155_HUMAN	O75694	NU155_HUMAN	NUP155	Nuclear pore complex protein Nup155
AAPSAGSWSTFQHK	n[42.0106]AAPSAGSWSTFQHK	14	758.863	2	1515.71	1	1.966e-06	2	101915	N-term(42.0106)		TRUE	sp|P42575|CASP2_HUMAN	P42575	CASP2_HUMAN	CASP2	Caspase-2
AAPSDGFK	n[42.0106]AAPSDGFK	8	834.399	1	833.392	0.9989	0.0007183	2	449976	N-term(42.0106)		TRUE	sp|Q92979|NEP1_HUMAN	Q92979	NEP1_HUMAN	EMG1	Ribosomal RNA small subunit methyltransferase NEP1
AAPSDGFKPR	n[42.0106]AAPSDGFKPR	10	544.28	2	1086.54	1	0.0001436	1	88680.7	N-term(42.0106)		TRUE	sp|Q92979|NEP1_HUMAN	Q92979	NEP1_HUMAN	EMG1	Ribosomal RNA small subunit methyltransferase NEP1
AAPSEVAAIAPGEGDGGGGGFGSWLDGR	n[42.0106]AAPSEVAAIAPGEGDGGGGGFGSWLDGR	28	867.405	3	2599.19	1	3.6e-13	1	41736.1	N-term(42.0106)		TRUE	sp|Q96MW1|CCD43_HUMAN	Q96MW1	CCD43_HUMAN	CCDC43	Coiled-coil domain-containing protein 43
AAPSGGVNCEEFAEFQELLK	n[42.0106]AAPSGGVNC[57.0215]EEFAEFQELLK	20	1119.52	2	2237.02	1	5.542e-08	2	114234	9C(57.0215), N-term(42.0106)		TRUE	sp|Q4VC31|CCD58_HUMAN	Q4VC31	CCD58_HUMAN	CCDC58	Coiled-coil domain-containing protein 58
AAPSGSAADK		10	874.427	1	873.419	0.9992	0.0005188	3	60146			TRUE	sp|P31939|PUR9_HUMAN	P31939	PUR9_HUMAN	ATIC	Bifunctional purine biosynthesis protein PURH
AAPSTAPAEATPPK		14	654.843	2	1307.67	1	2.975e-06	2	72439			TRUE	sp|O95817|BAG3_HUMAN	O95817	BAG3_HUMAN	BAG3	BAG family molecular chaperone regulator 3
AAPSTAPAEATPPKPGEAEAPPK		23	1093.06	2	2184.11	1	5.511e-05	2	84407.5			TRUE	sp|O95817|BAG3_HUMAN	O95817	BAG3_HUMAN	BAG3	BAG family molecular chaperone regulator 3
AAPTAASDQPDSAATTEK		18	866.405	2	1730.8	1	1e-14	2	472563			TRUE	sp|Q9BRP8|PYM1_HUMAN	Q9BRP8	PYM1_HUMAN	PYM1	Partner of Y14 and mago
AAPTATPAAQESGTIPK		17	805.923	2	1609.83	1	2.352e-07	1	40078.5			TRUE	sp|O00116|ADAS_HUMAN	O00116	ADAS_HUMAN	AGPS	Alkyldihydroxyacetonephosphate synthase, peroxisomal
AAPVAAATTAAPAAAAAPAK		20	831.962	2	1661.9	1	2.8e-13	3	291242			TRUE	sp|P05388|RLA0_HUMAN	P05388	RLA0_HUMAN	RPLP0	60S acidic ribosomal protein P0
AAPVLLR	n[42.0106]AAPVLLR	7	781.493	1	780.485	0.9418	0.1508	1	140352	N-term(42.0106)		TRUE	sp|Q8N0U8|VKORL_HUMAN	Q8N0U8	VKORL_HUMAN	VKORC1L1	Vitamin K epoxide reductase complex subunit 1-like protein 1		rev_sp|Q7Z6G3|NECA2_HUMAN
AAPVPTAPAAGAPLMDFGNDFVPPAPR		27	1324.17	2	2647.33	1	1.998e-06	4	49249.9			TRUE	sp|Q9NQC3|RTN4_HUMAN	Q9NQC3	RTN4_HUMAN	RTN4	Reticulon-4
AAPVPTAPAAGAPLMDFGNDFVPPAPR		27	883.116	3	2646.32	1	5.809e-11	2	65233.2			TRUE	sp|Q9NQC3|RTN4_HUMAN	Q9NQC3	RTN4_HUMAN	RTN4	Reticulon-4
AAQAHLK		7	738.426	1	737.396	0.5245	0.02096	1	27060.3			TRUE	sp|P49321|NASP_HUMAN	P49321	NASP_HUMAN	NASP	Nuclear autoantigenic sperm protein
AAQALALLR	n[42.0106]AAQALALLR	9	484.798	2	967.574	0.9988	0.01626	2	34263.4	N-term(42.0106)		TRUE	sp|Q16401|PSMD5_HUMAN	Q16401	PSMD5_HUMAN	PSMD5	26S proteasome non-ATPase regulatory subunit 5
AAQALSVQDK		10	515.78	2	1029.53	0.9662	0.02647	1	18174.2			TRUE	sp|P41440|S19A1_HUMAN	P41440	S19A1_HUMAN	SLC19A1	Reduced folate transporter
AAQAPSSFQLLYDLK		15	826.438	2	1650.86	1	7.3e-13	3	686919			TRUE	sp|P11586|C1TC_HUMAN	P11586	C1TC_HUMAN	MTHFD1	C-1-tetrahydrofolate synthase, cytoplasmic
AAQASDLEK		9	932.468	1	931.46	0.9998	0.00104	2	226997			TRUE	sp|P37837|TALDO_HUMAN	P37837	TALDO_HUMAN	TALDO1	Transaldolase
AAQCGHPVLCVQPH	AAQC[57.0215]GHPVLC[57.0215]VQPH	14	787.372	2	1572.73	1	1.075e-07	1	60625.3	10C(57.0215), 4C(57.0215)		TRUE	sp|P08651|NFIC_HUMAN	P08651	NFIC_HUMAN	NFIC	Nuclear factor 1 C-type
AAQCSHAAVSAYK	AAQC[57.0215]SHAAVSAYK	13	682.325	2	1362.63	1	1.11e-06	1	28704.2	4C(57.0215)		TRUE	sp|Q9Y3E5|PTH2_HUMAN	Q9Y3E5	PTH2_HUMAN	PTRH2	Peptidyl-tRNA hydrolase 2, mitochondrial
AAQCVTK	n[42.0106]AAQC[57.0215]VTK	7	819.403	1	818.395	0.9993	0.00437	2	273693	4C(57.0215), N-term(42.0106)		TRUE	sp|O75131|CPNE3_HUMAN	O75131	CPNE3_HUMAN	CPNE3	Copine-3
AAQDIKDEEPGDLGR		15	807.392	2	1612.79	0.9969	3.28e-05	1	46293.6			TRUE	sp|Q9BTC0|DIDO1_HUMAN	Q9BTC0	DIDO1_HUMAN	DIDO1	Death-inducer obliterator 1
AAQDLCEEALR	AAQDLC[57.0215]EEALR	11	638.303	2	1274.59	1	8.339e-06	1	103209	6C(57.0215)		TRUE	sp|O94906|PRP6_HUMAN	O94906	PRP6_HUMAN	PRPF6	Pre-mRNA-processing factor 6
AAQDVAQR		8	858.443	1	857.432	0.8904	0.2425	3	166457			TRUE	sp|P62263|RS14_HUMAN	P62263	RS14_HUMAN	RPS14	40S ribosomal protein S14
AAQEDLEK		8	903.442	1	902.432	0.9947	0.006954	2	255099			TRUE	sp|P35241|RADI_HUMAN	P35241	RADI_HUMAN	RDX	Radixin
AAQEDLETMQAFAQVFNK		18	1020.99	2	2039.96	1	1.621e-11	2	68580.2			TRUE	sp|Q7L1Q6|BZW1_HUMAN	Q7L1Q6	BZW1_HUMAN	BZW1	Basic leucine zipper and W2 domain-containing protein 1
AAQEEYVK		8	937.462	1	936.455	0.9998	0.0008289	3	1.16404e+06			TRUE	sp|P04075|ALDOA_HUMAN	P04075	ALDOA_HUMAN	ALDOA	Fructose-bisphosphate aldolase A		sp|P00883|ALDOA_RABIT
AAQELQEGQR		10	565.283	2	1128.55	0.9999	0.001438	1	113339			TRUE	sp|P0DN79|CBSL_HUMAN	P0DN79	CBSL_HUMAN	CBSL	Cystathionine beta-synthase-like protein	CBS	sp|P35520|CBS_HUMAN
AAQEQVLNASR		11	593.812	2	1185.6	1	1.098e-05	1	44167.1			TRUE	sp|Q99543|DNJC2_HUMAN	Q99543	DNJC2_HUMAN	DNAJC2	DnaJ homolog subfamily C member 2
AAQEVMK		7	776.397	1	775.39	0.9644	0.06971	1	216309			TRUE	sp|P22314|UBA1_HUMAN	P22314	UBA1_HUMAN	UBA1	Ubiquitin-like modifier-activating enzyme 1
AAQEVMK	AAQEVM[15.9949]K	7	792.392	1	791.385	0.9931	0.008476	1		6M(15.9949)		TRUE	sp|P22314|UBA1_HUMAN	P22314	UBA1_HUMAN	UBA1	Ubiquitin-like modifier-activating enzyme 1
AAQFDVVK		8	877.478	1	876.469	0.9966	0.04093	1	24883.5			TRUE	sp|Q9NW08|RPC2_HUMAN	Q9NW08	RPC2_HUMAN	POLR3B	DNA-directed RNA polymerase III subunit RPC2
AAQFVDLLGYFSLK		14	786.427	2	1570.84	1	2.205e-05	2	53902.7			TRUE	sp|Q5T4S7|UBR4_HUMAN	Q5T4S7	UBR4_HUMAN	UBR4	E3 ubiquitin-protein ligase UBR4
AAQGEPQVQFK	n[42.0106]AAQGEPQVQFK	11	1244.63	1	1243.62	1	3.861e-06	2	90119.9	N-term(42.0106)		TRUE	sp|P62826|RAN_HUMAN	P62826	RAN_HUMAN	RAN	GTP-binding nuclear protein Ran
AAQGEPQVQFK	n[42.0106]AAQGEPQVQFK	11	622.817	2	1243.62	1	0.0001237	2	108449	N-term(42.0106)		TRUE	sp|P62826|RAN_HUMAN	P62826	RAN_HUMAN	RAN	GTP-binding nuclear protein Ran
AAQGPPAPAVPPNTDVMACTQTALLQK	AAQGPPAPAVPPNTDVMAC[57.0215]TQTALLQK	27	1374.2	2	2746.37	1	1.383e-11	1	47936.3	19C(57.0215)		TRUE	sp|O60232|ZNRD2_HUMAN	O60232	ZNRD2_HUMAN	ZNRD2	Protein ZNRD2
AAQHGVCSVLK	AAQHGVC[57.0215]SVLK	11	585.308	2	1168.6	1	2.021e-07	1	105578	7C(57.0215)		TRUE	sp|Q5JTH9|RRP12_HUMAN	Q5JTH9	RRP12_HUMAN	RRP12	RRP12-like protein
AAQHSVTGSAVSK		13	621.826	2	1241.63	1	1.246e-07	1	37140			TRUE	sp|Q13492|PICAL_HUMAN	Q13492	PICAL_HUMAN	PICALM	Phosphatidylinositol-binding clathrin assembly protein
AAQIPIVATTSTPGIVR	n[42.0106]AAQIPIVATTSTPGIVR	17	868.999	2	1735.99	1	1.169e-08	1	58081.6	N-term(42.0106)		TRUE	sp|Q6PI98|IN80C_HUMAN	Q6PI98	IN80C_HUMAN	INO80C	INO80 complex subunit C
AAQLALDK		8	829.478	1	828.463	0.8635	0.0511	1	36898.3			TRUE	sp|P49748|ACADV_HUMAN	P49748	ACADV_HUMAN	ACADVL	Very long-chain specific acyl-CoA dehydrogenase, mitochondrial
AAQLATEIADIK		12	622.348	2	1242.68	1	0.0005291	1	58624.4			TRUE	sp|Q15075|EEA1_HUMAN	Q15075	EEA1_HUMAN	EEA1	Early endosome antigen 1
AAQLCGAGMAAVVDR	AAQLC[57.0215]GAGM[15.9949]AAVVDR	15	753.364	2	1504.7	1	4.552e-07	1	70825.8	5C(57.0215), 9M(15.9949)		TRUE	sp|P52789|HXK2_HUMAN	P52789	HXK2_HUMAN	HK2	Hexokinase-2
AAQLEPITYMQGLSACEQIR	AAQLEPITYMQGLSAC[57.0215]EQIR	20	1140.06	2	2278.1	1	8.859e-10	3	77427.5	16C(57.0215)		TRUE	sp|Q9HBH0|RHOF_HUMAN	Q9HBH0	RHOF_HUMAN	RHOF	Rho-related GTP-binding protein RhoF
AAQLGFK		7	734.419	1	733.413	0.6334	1.564	1	248560			TRUE	sp|P09622|DLDH_HUMAN	P09622	DLDH_HUMAN	DLD	Dihydrolipoyl dehydrogenase, mitochondrial
AAQLIGTCSQNVAAIQEQVLGLGALR	AAQLIGTC[57.0215]SQNVAAIQEQVLGLGALR	26	1341.22	2	2680.43	1	0	5	130431	8C(57.0215)		TRUE	sp|Q9NZL4|HPBP1_HUMAN	Q9NZL4	HPBP1_HUMAN	HSPBP1	Hsp70-binding protein 1
AAQLIGTCSQNVAAIQEQVLGLGALR	AAQLIGTC[57.0215]SQNVAAIQEQVLGLGALR	26	894.485	3	2680.43	1	7.908e-11	3	397374	8C(57.0215)		TRUE	sp|Q9NZL4|HPBP1_HUMAN	Q9NZL4	HPBP1_HUMAN	HSPBP1	Hsp70-binding protein 1
AAQLLEEK	n[42.0106]AAQLLEEK	8	943.51	1	942.501	0.9977	0.02599	1	64745.9	N-term(42.0106)		TRUE	sp|Q6PJ69|TRI65_HUMAN	Q6PJ69	TRI65_HUMAN	TRIM65	Tripartite motif-containing protein 65
AAQLNEEAK		9	973.495	1	972.489	0.9469	0.06013	1	44445.7			TRUE	sp|Q9Y5B9|SP16H_HUMAN	Q9Y5B9	SP16H_HUMAN	SUPT16H	FACT complex subunit SPT16
AAQLPNDVVLQIMELCGATR	AAQLPNDVVLQIMELC[57.0215]GATR	20	1100.07	2	2198.12	1	1.221e-05	2	32721.2	16C(57.0215)		TRUE	sp|Q96D71|REPS1_HUMAN	Q96D71	REPS1_HUMAN	REPS1	RalBP1-associated Eps domain-containing protein 1
AAQLPNDVVLQIMELCGATR	AAQLPNDVVLQIMELC[57.0215]GATR	20	733.713	3	2198.12	1	6.341e-06	1	17219.6	16C(57.0215)		TRUE	sp|Q96D71|REPS1_HUMAN	Q96D71	REPS1_HUMAN	REPS1	RalBP1-associated Eps domain-containing protein 1
AAQMPAYQELVEEAIAYGR		19	1055.52	2	2109.02	1	8.756e-11	2	301315			TRUE	sp|P37837|TALDO_HUMAN	P37837	TALDO_HUMAN	TALDO1	Transaldolase
AAQMPAYQELVEEAIAYGR	AAQM[15.9949]PAYQELVEEAIAYGR	19	1063.51	2	2125.01	0.8963	0.04686	1	45098.4	4M(15.9949)		TRUE	sp|P37837|TALDO_HUMAN	P37837	TALDO_HUMAN	TALDO1	Transaldolase
AAQNCYK	AAQNC[57.0215]YK	7	854.383	1	853.373	0.9969	0.002657	2	552031	5C(57.0215)		TRUE	sp|P60174|TPIS_HUMAN	P60174	TPIS_HUMAN	TPI1	Triosephosphate isomerase
AAQNSGEAEYIEK		13	705.331	2	1408.65	1	1.721e-07	1	268830			TRUE	sp|P07942|LAMB1_HUMAN	P07942	LAMB1_HUMAN	LAMB1	Laminin subunit beta-1
AAQPQPSVAETYYQTAPK		18	975.484	2	1948.95	1	2.6e-08	1	59086.9			TRUE	sp|Q96KR1|ZFR_HUMAN	Q96KR1	ZFR_HUMAN	ZFR	Zinc finger RNA-binding protein
AAQQQEEQEEKEEEDDEQTLHR		22	675.547	4	2698.15	1	4.737e-10	1	56480.1			TRUE	sp|P78318|IGBP1_HUMAN	P78318	IGBP1_HUMAN	IGBP1	Immunoglobulin-binding protein 1
AAQSAPK	n[42.0106]AAQSAPK	7	714.378	1	713.371	0.9854	0.163	1	23385.6	N-term(42.0106)		TRUE	sp|Q9Y3Y2|CHTOP_HUMAN	Q9Y3Y2	CHTOP_HUMAN	CHTOP	Chromatin target of PRMT1 protein
AAQSLLNK		8	844.489	1	843.482	0.9858	0.1119	1	173112			FALSE	sp|Q9UMR2|DD19B_HUMAN	Q9UMR2	DD19B_HUMAN	DDX19B	ATP-dependent RNA helicase DDX19B	DDX19A	sp|Q9NUU7|DD19A_HUMAN
AAQSNENLSDSQQEPPK		17	921.927	2	1841.83	1	2.639e-11	2	62545.2			TRUE	sp|P49750|YLPM1_HUMAN	P49750	YLPM1_HUMAN	YLPM1	YLP motif-containing protein 1
AAQTAEDAMQIMEQMTK		17	948.929	2	1895.84	1	2.107e-09	2	50812.3			TRUE	sp|P30622|CLIP1_HUMAN	P30622	CLIP1_HUMAN	CLIP1	CAP-Gly domain-containing linker protein 1
AAQTAEDAMQIMEQMTK	AAQTAEDAM[15.9949]QIMEQMTK	17	956.926	2	1911.85	1	1.544e-06	2	29525.2	9M(15.9949)		TRUE	sp|P30622|CLIP1_HUMAN	P30622	CLIP1_HUMAN	CLIP1	CAP-Gly domain-containing linker protein 1
AAQTELGQQILADFEEAFPSQGTK		24	1290.13	2	2578.25	1	6.137e-09	1	25587.3			TRUE	sp|Q5VIR6|VPS53_HUMAN	Q5VIR6	VPS53_HUMAN	VPS53	Vacuolar protein sorting-associated protein 53 homolog
AAQTELGQQILADFEEAFPSQGTK		24	860.426	3	2578.26	1	8.589e-05	3	71527.4			TRUE	sp|Q5VIR6|VPS53_HUMAN	Q5VIR6	VPS53_HUMAN	VPS53	Vacuolar protein sorting-associated protein 53 homolog
AAQTTIETAIHSLIETLK		18	647.361	3	1939.05	0.9938	0.1167	1	24559			TRUE	sp|O94915|FRYL_HUMAN	O94915	FRYL_HUMAN	FRYL	Protein furry homolog-like
AAQVAQDEEIAR		12	650.828	2	1299.64	1	0.0003716	2	168274			TRUE	sp|Q8IVM0|CCD50_HUMAN	Q8IVM0	CCD50_HUMAN	CCDC50	Coiled-coil domain-containing protein 50
AAQVGLLFLK		10	530.332	2	1058.64	0.9999	0.00233	1	56417.8			TRUE	sp|Q6NXR4|TTI2_HUMAN	Q6NXR4	TTI2_HUMAN	TTI2	TELO2-interacting protein 2
AAQVLVQELEQYQLLPK		17	985.551	2	1969.08	1	9.239e-08	1	48762.1			TRUE	sp|Q9NSI6|BRWD1_HUMAN	Q9NSI6	BRWD1_HUMAN	BRWD1	Bromodomain and WD repeat-containing protein 1
AAQYGLQLVESQNELQNQLDK		21	1195.1	2	2388.19	1	8.355e-08	1	28048.1			TRUE	sp|Q96EA4|SPDLY_HUMAN	Q96EA4	SPDLY_HUMAN	SPDL1	Protein Spindly
AAQYQVNQAAAAQAAATAAAMTQSAVK		27	1303.65	2	2605.29	1	2.55e-12	1	33460.8			TRUE	sp|Q9NR56|MBNL1_HUMAN	Q9NR56	MBNL1_HUMAN	MBNL1	Muscleblind-like protein 1
AAQYQVNQAAAAQAAATAAAMTQSAVK		27	869.438	3	2606.29	1	2.86e-12	2	78334.3			TRUE	sp|Q9NR56|MBNL1_HUMAN	Q9NR56	MBNL1_HUMAN	MBNL1	Muscleblind-like protein 1
AASAAAAELQASGGPR	n[42.0106]AASAAAAELQASGGPR	16	735.371	2	1468.72	1	1.285e-08	1	191788	N-term(42.0106)		TRUE	sp|Q9HCN4|GPN1_HUMAN	Q9HCN4	GPN1_HUMAN	GPN1	GPN-loop GTPase 1
AASAAAASAAAASAASGSPGPGEGSAGGEK	n[42.0106]AASAAAASAAAASAASGSPGPGEGSAGGEK	30	1215.06	2	2428.11	1	1e-14	2	603014	N-term(42.0106)		TRUE	sp|Q13263|TIF1B_HUMAN	Q13263	TIF1B_HUMAN	TRIM28	Transcription intermediary factor 1-beta
AASAAAASAASGSPGPGEGSAGGEK		25	1008.47	2	2014.92	1	0	1	59013.5			TRUE	sp|Q13263|TIF1B_HUMAN	Q13263	TIF1B_HUMAN	TRIM28	Transcription intermediary factor 1-beta
AASAAAVDAGMAMAGQSPVLR		21	972.985	2	1943.95	1	1e-14	1	36700.2			TRUE	sp|P26599|PTBP1_HUMAN	P26599	PTBP1_HUMAN	PTBP1	Polypyrimidine tract-binding protein 1
AASAAFQENVGR		12	610.804	2	1219.59	1	3.401e-05	1	44391.5			TRUE	sp|Q9BTW9|TBCD_HUMAN	Q9BTW9	TBCD_HUMAN	TBCD	Tubulin-specific chaperone D
AASAASGSPGPGEGSAGGEK		20	822.876	2	1643.73	0.9999	0.0001079	1	41729.5			TRUE	sp|Q13263|TIF1B_HUMAN	Q13263	TIF1B_HUMAN	TRIM28	Transcription intermediary factor 1-beta
AASAATAAPTATPAAQESGTIPK		23	1042.04	2	2082.06	1	4.144e-11	2	383098			TRUE	sp|O00116|ADAS_HUMAN	O00116	ADAS_HUMAN	AGPS	Alkyldihydroxyacetonephosphate synthase, peroxisomal
AASADSTTEGTPADGFTVLSTK		22	1064.01	2	2126.01	1	0	1	635307			TRUE	sp|O75367|H2AY_HUMAN	O75367	H2AY_HUMAN	H2AFY	Core histone macro-H2A.1
AASAFFTYVSLSQEGR		16	867.428	2	1732.84	1	5.052e-09	2	51778.6			TRUE	sp|O00154|BACH_HUMAN	O00154	BACH_HUMAN	ACOT7	Cytosolic acyl coenzyme A thioester hydrolase
AASAGQEPLHNEELAGAGR		19	939.459	2	1876.9	1	1.631e-11	1	69203.9			TRUE	sp|Q96HY6|DDRGK_HUMAN	Q96HY6	DDRGK_HUMAN	DDRGK1	DDRGK domain-containing protein 1
AASAGQEPLHNEELAGAGR		19	626.641	3	1876.9	1	1.519e-08	2	184193			TRUE	sp|Q96HY6|DDRGK_HUMAN	Q96HY6	DDRGK_HUMAN	DDRGK1	DDRGK domain-containing protein 1
AASAGVPYHGEVPVSLAR		18	890.971	2	1780.94	0.9996	0.0001487	1	17009.6			TRUE	sp|O15020|SPTN2_HUMAN	O15020	SPTN2_HUMAN	SPTBN2	Spectrin beta chain, non-erythrocytic 2
AASALADADADLEER		15	759.357	2	1516.7	1	5.276e-07	1	67128.3			TRUE	sp|O43633|CHM2A_HUMAN	O43633	CHM2A_HUMAN	CHMP2A	Charged multivesicular body protein 2a
AASAPYFEVLEK		12	662.843	2	1323.66	0.9996	0.007372	1	68336.9			TRUE	sp|Q9BSJ2|GCP2_HUMAN	Q9BSJ2	GCP2_HUMAN	TUBGCP2	Gamma-tubulin complex component 2
AASCVLLHTGQK	n[42.0106]AASC[57.0215]VLLHTGQK	12	663.845	2	1325.68	1	4.539e-06	2	747884	4C(57.0215), N-term(42.0106)		TRUE	sp|P14550|AK1A1_HUMAN	P14550	AK1A1_HUMAN	AKR1A1	Aldo-keto reductase family 1 member A1
AASDIAMTELPPTHPIR		17	910.472	2	1818.92	1	2.061e-09	6	2435061			TRUE	sp|P62258|1433E_HUMAN	P62258	1433E_HUMAN	YWHAE	14-3-3 protein epsilon
AASDIAMTELPPTHPIR		17	607.317	3	1818.92	1	3.918e-06	6	550243			TRUE	sp|P62258|1433E_HUMAN	P62258	1433E_HUMAN	YWHAE	14-3-3 protein epsilon
AASDIAMTELPPTHPIR	AASDIAM[15.9949]TELPPTHPIR	17	918.47	2	1834.92	1	6.031e-10	5	674115	7M(15.9949)		TRUE	sp|P62258|1433E_HUMAN	P62258	1433E_HUMAN	YWHAE	14-3-3 protein epsilon
AASDIAMTELPPTHPIR	AASDIAM[15.9949]TELPPTHPIR	17	612.649	3	1834.92	1	2.648e-06	3	563639	7M(15.9949)		TRUE	sp|P62258|1433E_HUMAN	P62258	1433E_HUMAN	YWHAE	14-3-3 protein epsilon
AASDSDPDEQASLLQR		16	851.898	2	1701.78	1	4.281e-09	1	31376.7			TRUE	sp|Q2M3G4|SHRM1_HUMAN	Q2M3G4	SHRM1_HUMAN	SHROOM1	Protein Shroom1
AASEAAVVSSPSLK	n[42.0106]AASEAAVVSSPSLK	14	679.862	2	1357.71	1	1.633e-08	1	38529.1	N-term(42.0106)		TRUE	sp|Q8WWH5|TRUB1_HUMAN	Q8WWH5	TRUB1_HUMAN	TRUB1	Probable tRNA pseudouridine synthase 1
AASEFFR		7	827.405	1	826.396	0.9641	0.06333	2	127032			TRUE	sp|P06733|ENOA_HUMAN	P06733	ENOA_HUMAN	ENO1	Alpha-enolase
AASELYSPLSGEVTEINEALAENPGLVNK		29	1508.26	2	3015.51	1	2.6e-13	3	69203.7			TRUE	sp|P23434|GCSH_HUMAN	P23434	GCSH_HUMAN	GCSH	Glycine cleavage system H protein, mitochondrial
AASELYSPLSGEVTEINEALAENPGLVNK		29	1005.84	3	3014.51	1	0	2	348089			TRUE	sp|P23434|GCSH_HUMAN	P23434	GCSH_HUMAN	GCSH	Glycine cleavage system H protein, mitochondrial
AASETLK		7	719.393	1	718.385	0.9188	0.2077	1	104434			TRUE	sp|Q9NTJ3|SMC4_HUMAN	Q9NTJ3	SMC4_HUMAN	SMC4	Structural maintenance of chromosomes protein 4
AASFAQFK		8	869.452	1	868.443	0.999	0.0007912	1	147049			TRUE	sp|Q00610|CLH1_HUMAN	Q00610	CLH1_HUMAN	CLTC	Clathrin heavy chain 1
AASFAVK		7	693.393	1	692.384	0.9658	0.07053	1	47673			TRUE	sp|Q9Y6E2|BZW2_HUMAN	Q9Y6E2	BZW2_HUMAN	BZW2	Basic leucine zipper and W2 domain-containing protein 2
AASGFNAMEDAQTLR		15	791.37	2	1580.73	1	6.689e-10	3	521033			TRUE	sp|P09525|ANXA4_HUMAN	P09525	ANXA4_HUMAN	ANXA4	Annexin A4
AASGFNAMEDAQTLR	AASGFNAM[15.9949]EDAQTLR	15	799.367	2	1596.71	1	1.567e-09	1	77853.5	8M(15.9949)		TRUE	sp|P09525|ANXA4_HUMAN	P09525	ANXA4_HUMAN	ANXA4	Annexin A4
AASGLPLMVIIHK		13	675.402	2	1348.79	1	8.914e-06	1	57176.7			TRUE	sp|O95881|TXD12_HUMAN	O95881	TXD12_HUMAN	TXNDC12	Thioredoxin domain-containing protein 12
AASGYPVK		8	792.425	1	791.416	0.9993	0.005953	2	136163			TRUE	sp|P26640|SYVC_HUMAN	P26640	SYVC_HUMAN	VARS	Valine--tRNA ligase
AASHEQAAAALK		12	584.309	2	1166.6	1	5.194e-06	1	22253.8			TRUE	sp|Q12959|DLG1_HUMAN	Q12959	DLG1_HUMAN	DLG1	Disks large homolog 1
AASHLLSIHK		10	538.814	2	1075.61	1	0.0002084	1	55858.1			TRUE	sp|Q8TEQ6|GEMI5_HUMAN	Q8TEQ6	GEMI5_HUMAN	GEMIN5	Gem-associated protein 5
AASIAPEIYGHEDVK		15	800.404	2	1598.8	1	1.893e-06	1	75054.4			TRUE	sp|P33993|MCM7_HUMAN	P33993	MCM7_HUMAN	MCM7	DNA replication licensing factor MCM7
AASIFGGAK		9	821.452	1	820.445	0.9979	0.0009031	2	687654			TRUE	sp|P23588|IF4B_HUMAN	P23588	IF4B_HUMAN	EIF4B	Eukaryotic translation initiation factor 4B
AASILTK		7	703.435	1	702.426	0.4691	0.9101	1	55020.2			TRUE	sp|O95347|SMC2_HUMAN	O95347	SMC2_HUMAN	SMC2	Structural maintenance of chromosomes protein 2
AASIYLHDQNPDAALR		16	877.945	2	1753.88	1	9.501e-11	2	61053.2			TRUE	sp|O14579|COPE_HUMAN	O14579	COPE_HUMAN	COPE	Coatomer subunit epsilon
AASIYSSWAEEQR		13	749.352	2	1496.69	1	7.647e-06	2	90325.9			TRUE	sp|Q92538|GBF1_HUMAN	Q92538	GBF1_HUMAN	GBF1	Golgi-specific brefeldin A-resistance guanine nucleotide exchange factor 1
AASLEAVSYAIDTLK		15	776.417	2	1550.82	1	2.808e-06	1	69768.7			TRUE	sp|O96007|MOC2B_HUMAN	O96007	MOC2B_HUMAN	MOCS2	Molybdopterin synthase catalytic subunit
AASLEYDYETIR		12	715.843	2	1429.67	0.9988	0.02761	1	105265			TRUE	sp|Q96N66|MBOA7_HUMAN	Q96N66	MBOA7_HUMAN	MBOAT7	Lysophospholipid acyltransferase 7
AASLGLLQFPILNASVDENCQNITYK	AASLGLLQFPILNASVDENC[57.0215]QNITYK	26	960.492	3	2878.46	1	9.6e-13	1		20C(57.0215)		TRUE	sp|P11182|ODB2_HUMAN	P11182	ODB2_HUMAN	DBT	Lipoamide acyltransferase component of branched-chain alpha-keto acid dehydrogenase complex, mitochondrial
AASLHWTSER		10	579.288	2	1156.56	1	4.696e-05	1	97995.9			TRUE	sp|O14521|DHSD_HUMAN	O14521	DHSD_HUMAN	SDHD	Succinate dehydrogenase [ubiquinone] cytochrome b small subunit, mitochondrial
AASLMNIPSTSSWSVPPPLTSVFTMPSPAPEVPLK		35	1212.96	3	3635.87	1	8.743e-06	2	37788.7			TRUE	sp|P52948|NUP98_HUMAN	P52948	NUP98_HUMAN	NUP98	Nuclear pore complex protein Nup98-Nup96
AASLMNIPSTSSWSVPPPLTSVFTMPSPAPEVPLK	AASLM[15.9949]NIPSTSSWSVPPPLTSVFTMPSPAPEVPLK	35	1218.29	3	3651.86	1	1.193e-06	1	27655.3	5M(15.9949)		TRUE	sp|P52948|NUP98_HUMAN	P52948	NUP98_HUMAN	NUP98	Nuclear pore complex protein Nup98-Nup96
AASLQQWK		8	931.5	1	930.491	0.9068	0.2345	1	48452.4			TRUE	sp|Q16637|SMN_HUMAN	Q16637	SMN_HUMAN	SMN1	Survival motor neuron protein
AASLTEDR		8	862.427	1	861.416	0.9966	0.03889	1	63463.9			TRUE	sp|Q04637|IF4G1_HUMAN	Q04637	IF4G1_HUMAN	EIF4G1	Eukaryotic translation initiation factor 4 gamma 1
AASLTEDRDR		10	567.281	2	1132.54	0.993	0.002318	1	176600			TRUE	sp|Q04637|IF4G1_HUMAN	Q04637	IF4G1_HUMAN	EIF4G1	Eukaryotic translation initiation factor 4 gamma 1
AASLVGK	n[42.0106]AASLVGK	7	687.404	1	686.395	0.9339	0.5346	1	377512	N-term(42.0106)		TRUE	sp|Q9BY32|ITPA_HUMAN	Q9BY32	ITPA_HUMAN	ITPA	Inosine triphosphate pyrophosphatase
AASMGSLLLAAGTPGMR		17	802.418	2	1602.83	0.8779	0.08281	1	123092			TRUE	sp|Q16740|CLPP_HUMAN	Q16740	CLPP_HUMAN	CLPP	ATP-dependent Clp protease proteolytic subunit, mitochondrial
AASNIIFSNGNLDPWAGGGIR		21	1065.54	2	2129.07	1	1.219e-07	2	64488.4			TRUE	sp|Q9UHL4|DPP2_HUMAN	Q9UHL4	DPP2_HUMAN	DPP7	Dipeptidyl peptidase 2
AASNIVQMK		9	961.514	1	960.502	0.9989	0.0006558	2	34944.4			TRUE	sp|P49721|PSB2_HUMAN	P49721	PSB2_HUMAN	PSMB2	Proteasome subunit beta type-2
AASPHAVDGNTVELK		15	754.889	2	1507.76	1	4.003e-08	2	26257			TRUE	sp|Q13151|ROA0_HUMAN	Q13151	ROA0_HUMAN	HNRNPA0	Heterogeneous nuclear ribonucleoprotein A0
AASPSELTCPPGWEWEDDAWSYDINR	AASPSELTC[57.0215]PPGWEWEDDAWSYDINR	26	1526.66	2	3051.28	1	2.367e-08	1	15081.6	9C(57.0215)		TRUE	sp|Q9NZM1|MYOF_HUMAN	Q9NZM1	MYOF_HUMAN	MYOF	Myoferlin
AASPSGSQLLVGCEDGSVK	AASPSGSQLLVGC[57.0215]EDGSVK	19	931.452	2	1860.89	1	6.71e-11	1	125424	13C(57.0215)		TRUE	sp|Q969X6|UTP4_HUMAN	Q969X6	UTP4_HUMAN	UTP4	U3 small nucleolar RNA-associated protein 4 homolog
AASQSTQVPTITEGVAAALLLLK		23	761.437	3	2281.29	1	1.101e-09	2	102523			TRUE	sp|Q92616|GCN1_HUMAN	Q92616	GCN1_HUMAN	GCN1	eIF-2-alpha kinase activator GCN1
AASQSTQVPTITEGVAAALLLLK		23	1141.65	2	2281.29	1	1.865e-07	3	205574			TRUE	sp|Q92616|GCN1_HUMAN	Q92616	GCN1_HUMAN	GCN1	eIF-2-alpha kinase activator GCN1
AASQVLGEK	n[42.0106]AASQVLGEK	9	944.505	1	943.499	0.9998	0.0008144	1	73260.5	N-term(42.0106)		TRUE	sp|Q9Y5Z9|UBIA1_HUMAN	Q9Y5Z9	UBIA1_HUMAN	UBIAD1	UbiA prenyltransferase domain-containing protein 1
AASSAAQGAF		10	880.416	1	879.408	1	2.85e-05	1	94524.5			TRUE	sp|O15127|SCAM2_HUMAN	O15127	SCAM2_HUMAN	SCAMP2	Secretory carrier-associated membrane protein 2
AASSDSAQGSDVSLTACK	AASSDSAQGSDVSLTAC[57.0215]K	18	877.897	2	1753.78	0.9909	0.01092	1	13221.4	17C(57.0215)		FALSE	sp|P01891|1A68_HUMAN	P01891	1A68_HUMAN	HLA-A	HLA class I histocompatibility antigen, A-68 alpha chain		sp|P01892|1A02_HUMAN, sp|P04439|1A03_HUMAN, sp|P05534|1A24_HUMAN, sp|P10316|1A69_HUMAN, sp|P13746|1A11_HUMAN, sp|P16188|1A30_HUMAN, sp|P30443|1A01_HUMAN, sp|P30447|1A23_HUMAN, sp|P30455|1A36_HUMAN, sp|Q09160|1A80_HUMAN
AASSLLANLWQYNK		14	789.917	2	1579.75	0.9531	0.0004212	1	25883.4			TRUE	sp|Q9Y446|PKP3_HUMAN	Q9Y446	PKP3_HUMAN	PKP3	Plakophilin-3
AASSLNLSNGETESVK		16	803.899	2	1605.78	1	0.0005647	1	44952.7			TRUE	sp|O95819|M4K4_HUMAN	O95819	M4K4_HUMAN	MAP4K4	Mitogen-activated protein kinase kinase kinase kinase 4
AASSQGNFEGNFESLDLAEFAK		22	1166.54	2	2331.07	0.9969	0.00383	1	44093			TRUE	sp|Q9BWH2|FUND2_HUMAN	Q9BWH2	FUND2_HUMAN	FUNDC2	FUN14 domain-containing protein 2
AASSSSLEK		9	879.442	1	878.434	0.9982	0.001256	3	662285			FALSE	sp|P63261|ACTG_HUMAN	P63261	ACTG_HUMAN	ACTG1	Actin, cytoplasmic 2	ACTA1, ACTA2, ACTB, ACTC1, ACTG2, POTEE, POTEI	sp|P0CG38|POTEI_HUMAN, sp|P60709|ACTB_HUMAN, sp|P62736|ACTA_HUMAN, sp|P63267|ACTH_HUMAN, sp|P68032|ACTC_HUMAN, sp|P68133|ACTS_HUMAN, sp|Q6S8J3|POTEE_HUMAN
AASSVPNLK		9	886.499	1	885.49	0.9847	0.2428	1	38270.2			TRUE	sp|Q66K74|MAP1S_HUMAN	Q66K74	MAP1S_HUMAN	MAP1S	Microtubule-associated protein 1S
AASTAPSSTSTPAASSAGLIYIDPSNLR		28	1353.68	2	2705.35	1	1.137e-09	2	50991.8			TRUE	sp|O95071|UBR5_HUMAN	O95071	UBR5_HUMAN	UBR5	E3 ubiquitin-protein ligase UBR5
AASTGQPDNDVTEGQR		16	823.374	2	1644.73	1	5.991e-08	1	38716			TRUE	sp|Q08J23|NSUN2_HUMAN	Q08J23	NSUN2_HUMAN	NSUN2	tRNA (cytosine(34)-C(5))-methyltransferase
AASTSMVPVAVTAAVAPVLSINSDFSDLR	n[42.0106]AASTSM[15.9949]VPVAVTAAVAPVLSINSDFSDLR	29	983.174	3	2946.5	1	8.678e-07	2	28098.4	6M(15.9949), N-term(42.0106)		TRUE	sp|Q9UJX2|CDC23_HUMAN	Q9UJX2	CDC23_HUMAN	CDC23	Cell division cycle protein 23 homolog
AASTSMVPVAVTAAVAPVLSINSDFSDLR	n[42.0106]AASTSMVPVAVTAAVAPVLSINSDFSDLR	29	977.843	3	2930.5	1	2.361e-08	1		N-term(42.0106)		TRUE	sp|Q9UJX2|CDC23_HUMAN	Q9UJX2	CDC23_HUMAN	CDC23	Cell division cycle protein 23 homolog
AASVFVLYATSCANNFAMK	AASVFVLYATSC[57.0215]ANNFAMK	19	1033	2	2063.97	0.999	0.009109	1	19821.5	12C(57.0215)		TRUE	sp|Q9NRF9|DPOE3_HUMAN	Q9NRF9	DPOE3_HUMAN	POLE3	DNA polymerase epsilon subunit 3
AASVHTVGEDTEETPHR		17	612.622	3	1834.84	1	1.66e-09	2	104150			TRUE	sp|Q99575|POP1_HUMAN	Q99575	POP1_HUMAN	POP1	Ribonucleases P/MRP protein subunit POP1
AASVPKV		7	671.409	1	670.399	0.9075	0.2359	1	49176.5			TRUE	sp|P55010|IF5_HUMAN	P55010	IF5_HUMAN	EIF5	Eukaryotic translation initiation factor 5
AASVPVK		7	671.409	1	670.4	0.8487	0.9655	1	47537			TRUE	sp|Q13428|TCOF_HUMAN	Q13428	TCOF_HUMAN	TCOF1	Treacle protein
AASVQEEFMDAVCDGVGLGMK	AASVQEEFMDAVC[57.0215]DGVGLGMK	21	1107.5	2	2212.98	1	9.5e-13	1	41041.6	13C(57.0215)		TRUE	sp|Q15058|KIF14_HUMAN	Q15058	KIF14_HUMAN	KIF14	Kinesin-like protein KIF14
AASVSSK		7	649.351	1	648.344	0.9321	0.1646	1	76854.4			TRUE	sp|P15924|DESP_HUMAN	P15924	DESP_HUMAN	DSP	Desmoplakin
AASVVQPQPLVVVK		14	717.938	2	1433.86	1	2.382e-06	1	146703			TRUE	sp|O60885|BRD4_HUMAN	O60885	BRD4_HUMAN	BRD4	Bromodomain-containing protein 4
AASYTEEDENHTAK		14	783.339	2	1564.66	1	1.854e-10	2	87849.9			TRUE	sp|Q14126|DSG2_HUMAN	Q14126	DSG2_HUMAN	DSG2	Desmoglein-2
AATAAAVVAEEDTELR	n[42.0106]AATAAAVVAEEDTELR	16	829.915	2	1657.81	1	7.718e-09	1	56515.9	N-term(42.0106)		TRUE	sp|O95684|FR1OP_HUMAN	O95684	FR1OP_HUMAN	FGFR1OP	FGFR1 oncogene partner
AATAAEAVASGSGEPR	n[42.0106]AATAAEAVASGSGEPR	16	743.86	2	1485.7	1	6.078e-11	1	109924	N-term(42.0106)		TRUE	sp|Q9NWT6|HIF1N_HUMAN	Q9NWT6	HIF1N_HUMAN	HIF1AN	Hypoxia-inducible factor 1-alpha inhibitor
AATAPLLEAVDNLSAFASNPEFSSIPAQISPEGR		34	1157.59	3	3469.73	1	9.05e-11	4	101155			TRUE	sp|Q9Y490|TLN1_HUMAN	Q9Y490	TLN1_HUMAN	TLN1	Talin-1
AATAPLLEAVDNLSAFASNPEFSSIPAQISPEGR		34	868.441	4	3469.73	1	2.57e-06	2	32359.2			TRUE	sp|Q9Y490|TLN1_HUMAN	Q9Y490	TLN1_HUMAN	TLN1	Talin-1
AATASAGAGGIDGKPR	n[42.0106]AATASAGAGGIDGKPR	16	721.373	2	1440.73	1	6.146e-11	1	107947	N-term(42.0106)		TRUE	sp|Q02978|M2OM_HUMAN	Q02978	M2OM_HUMAN	SLC25A11	Mitochondrial 2-oxoglutarate/malate carrier protein
AATCEGSESSGFGK	AATC[57.0215]EGSESSGFGK	14	694.293	2	1386.57	1	1.818e-07	2	67531.1	4C(57.0215)		TRUE	sp|Q9UPN4|CP131_HUMAN	Q9UPN4	CP131_HUMAN	CEP131	Centrosomal protein of 131 kDa
AATDAQDANQCCTSCEDNAPATSYCVECSEPLCETCVEAHQR	AATDAQDANQC[57.0215]C[57.0215]TSC[57.0215]EDNAPATSYC[57.0215]VEC[57.0215]SEPLC[57.0215]ETC[57.0215]VEAHQR	42	1622.63	3	4865.89	1	3.793e-06	4	50575.6	11C(57.0215), 12C(57.0215), 15C(57.0215), 25C(57.0215), 28C(57.0215), 33C(57.0215), 36C(57.0215)		TRUE	sp|Q13263|TIF1B_HUMAN	Q13263	TIF1B_HUMAN	TRIM28	Transcription intermediary factor 1-beta
AATDAQDANQCCTSCEDNAPATSYCVECSEPLCETCVEAHQR	AATDAQDANQC[57.0215]C[57.0215]TSC[57.0215]EDNAPATSYC[57.0215]VEC[57.0215]SEPLC[57.0215]ETC[57.0215]VEAHQR	42	1217.23	4	4864.87	1	4e-14	4	53702.3	11C(57.0215), 12C(57.0215), 15C(57.0215), 25C(57.0215), 28C(57.0215), 33C(57.0215), 36C(57.0215)		TRUE	sp|Q13263|TIF1B_HUMAN	Q13263	TIF1B_HUMAN	TRIM28	Transcription intermediary factor 1-beta
AATDITGFGILGHAQNLAK		19	949.51	2	1897	1	1.48e-11	2	98648.4			TRUE	sp|P49903|SPS1_HUMAN	P49903	SPS1_HUMAN	SEPHS1	Selenide, water dikinase 1
AATEDER	n[42.0106]AATEDER	7	833.364	1	832.356	0.8004	1.169	1	48171.6	N-term(42.0106)		TRUE	sp|P53609|PGTB1_HUMAN	P53609	PGTB1_HUMAN	PGGT1B	Geranylgeranyl transferase type-1 subunit beta
AATEGVGEAAQGGEPGQPAQPPPQPHPPPPQQQHK	n[42.0106]AATEGVGEAAQGGEPGQPAQPPPQPHPPPPQQQHK	35	1186.58	3	3556.71	1	4e-14	1	93571.1	N-term(42.0106)		TRUE	sp|P49354|FNTA_HUMAN	P49354	FNTA_HUMAN	FNTA	Protein farnesyltransferase/geranylgeranyltransferase type-1 subunit alpha
AATETNLPLLFLPVHR		16	598.009	3	1790.99	0.9996	0.007358	2	29470.5			TRUE	sp|Q9HCL2|GPAT1_HUMAN	Q9HCL2	GPAT1_HUMAN	GPAM	Glycerol-3-phosphate acyltransferase 1, mitochondrial
AATFFGCIGIDK	AATFFGC[57.0215]IGIDK	12	650.324	2	1298.63	1	5.566e-06	2	304880	7C(57.0215)		TRUE	sp|P55263|ADK_HUMAN	P55263	ADK_HUMAN	ADK	Adenosine kinase
AATFFGEVVK	n[42.0106]AATFFGEVVK	10	555.795	2	1109.57	1	0.001007	3	207171	N-term(42.0106)		TRUE	sp|O95456|PSMG1_HUMAN	O95456	PSMG1_HUMAN	PSMG1	Proteasome assembly chaperone 1
AATFGLILDDVSLTHLTFGK		20	1060.08	2	2118.14	1	2.533e-06	1	128330			TRUE	sp|P35232|PHB_HUMAN	P35232	PHB_HUMAN	PHB	Prohibitin
AATFGLILDDVSLTHLTFGK		20	707.053	3	2118.13	1	9.579e-11	3	335678			TRUE	sp|P35232|PHB_HUMAN	P35232	PHB_HUMAN	PHB	Prohibitin
AATFLFK		7	797.456	1	796.447	0.986	0.02116	1	124386			TRUE	sp|Q13907|IDI1_HUMAN	Q13907	IDI1_HUMAN	IDI1	Isopentenyl-diphosphate Delta-isomerase 1
AATGANAEK	n[42.0106]AATGANAEK	9	874.427	1	873.417	0.9999	0.0004412	1	24897.1	N-term(42.0106)		TRUE	sp|Q16831|UPP1_HUMAN	Q16831	UPP1_HUMAN	UPP1	Uridine phosphorylase 1
AATGEEVSAEDLGGADLHCR	AATGEEVSAEDLGGADLHC[57.0215]R	20	1029.46	2	2056.91	1	1.03e-12	1	90672.4	19C(57.0215)		TRUE	sp|Q9HCC0|MCCB_HUMAN	Q9HCC0	MCCB_HUMAN	MCCC2	Methylcrotonoyl-CoA carboxylase beta chain, mitochondrial
AATGEEVSAEDLGGADLHCR	AATGEEVSAEDLGGADLHC[57.0215]R	20	686.645	3	2056.91	1	8.691e-09	1	87448.1	19C(57.0215)		TRUE	sp|Q9HCC0|MCCB_HUMAN	Q9HCC0	MCCB_HUMAN	MCCC2	Methylcrotonoyl-CoA carboxylase beta chain, mitochondrial
AATGQPGTAPAGTPGAPPLAGMAIVK		26	1151.61	2	2301.21	1	7.1e-12	4	91019			TRUE	sp|Q13263|TIF1B_HUMAN	Q13263	TIF1B_HUMAN	TRIM28	Transcription intermediary factor 1-beta
AATHGLMLGALQGDGPLPAELEELR		25	853.779	3	2558.32	1	5.8e-13	2	65218.9			TRUE	sp|Q96GQ5|RUS1_HUMAN	Q96GQ5	RUS1_HUMAN	C16orf58	RUS1 family protein C16orf58
AATIPVSQISTIAGSK		16	772.438	2	1542.86	1	7.274e-05	1	96177.4			TRUE	sp|Q53GS7|GLE1_HUMAN	Q53GS7	GLE1_HUMAN	GLE1	Nucleoporin GLE1
AATIVATSEGSLWGLDR		17	873.955	2	1745.9	1	4.749e-09	1	37184.7			TRUE	sp|P13861|KAP2_HUMAN	P13861	KAP2_HUMAN	PRKAR2A	cAMP-dependent protein kinase type II-alpha regulatory subunit
AATLAVPPPEDVQPSAQQLELLELEMR		27	982.514	3	2944.53	1	4.199e-10	1	36508.6			TRUE	sp|Q9H8G2|CAAP1_HUMAN	Q9H8G2	CAAP1_HUMAN	CAAP1	Caspase activity and apoptosis inhibitor 1
AATLDLK	n[42.0106]AATLDLK	7	773.44	1	772.433	0.9361	0.1704	1	132435	N-term(42.0106)		FALSE	sp|Q2KHR3|QSER1_HUMAN	Q2KHR3	QSER1_HUMAN	QSER1	Glutamine and serine-rich protein 1	CCDC9	sp|Q9Y3X0|CCDC9_HUMAN
AATLLAAR	n[42.0106]AATLLAAR	8	828.494	1	827.485	0.8977	0.659	1	48215.4	N-term(42.0106)		TRUE	sp|P28072|PSB6_HUMAN	P28072	PSB6_HUMAN	PSMB6	Proteasome subunit beta type-6
AATMSAVEAATCR	AATM[15.9949]SAVEAATC[57.0215]R	13	677.808	2	1353.59	1	0.0002517	1	41092.2	12C(57.0215), 4M(15.9949)		TRUE	sp|Q53H96|P5CR3_HUMAN	Q53H96	P5CR3_HUMAN	PYCR3	Pyrroline-5-carboxylate reductase 3
AATMTAAGHHAEVVVDPEDER		21	736.011	3	2205.01	1	5.6e-13	2	100492			TRUE	sp|Q13895|BYST_HUMAN	Q13895	BYST_HUMAN	BYSL	Bystin
AATSTLSVCDFLGEK	AATSTLSVC[57.0215]DFLGEK	15	799.89	2	1597.76	1	2.415e-05	1	33144.4	9C(57.0215)		TRUE	sp|Q8N128|F177A_HUMAN	Q8N128	F177A_HUMAN	FAM177A1	Protein FAM177A1
AATTAAPAAAAAPAK		15	627.346	2	1252.67	1	3.053e-05	1	94413.5			TRUE	sp|P05388|RLA0_HUMAN	P05388	RLA0_HUMAN	RPLP0	60S acidic ribosomal protein P0
AATTEPTEVEEVVPALEPTETLLSEK		26	1392.21	2	2783.4	1	4.655e-09	4	62925.7			TRUE	sp|Q9BXK5|B2L13_HUMAN	Q9BXK5	B2L13_HUMAN	BCL2L13	Bcl-2-like protein 13
AATTGHVIDIYACALDQTGLLEMK	AATTGHVIDIYAC[57.0215]ALDQTGLLEMK	24	864.433	3	2590.28	1	1.011e-05	1	28584.5	13C(57.0215)		TRUE	sp|Q15436|SC23A_HUMAN	Q15436	SC23A_HUMAN	SEC23A	Protein transport protein Sec23A
AATTGSGVK	n[42.0106]AATTGSGVK	9	833.436	1	832.428	1	9.934e-05	2	500032	N-term(42.0106)		TRUE	sp|Q13404|UB2V1_HUMAN	Q13404	UB2V1_HUMAN	UBE2V1	Ubiquitin-conjugating enzyme E2 variant 1
AATTLDEK		8	848.436	1	847.427	0.9879	0.2075	1	42241.9			TRUE	sp|Q96GQ7|DDX27_HUMAN	Q96GQ7	DDX27_HUMAN	DDX27	Probable ATP-dependent RNA helicase DDX27
AATTTLAQEEPVAAPEPK		18	912.473	2	1824.87	1	5.58e-09	3	24588.9			TRUE	sp|Q8IYB3|SRRM1_HUMAN	Q8IYB3	SRRM1_HUMAN	SRRM1	Serine/arginine repetitive matrix protein 1
AAVAASSSS		9	750.363	1	749.355	0.9966	0.0395	1				TRUE	sp|P61927|RL37_HUMAN	P61927	RL37_HUMAN	RPL37	60S ribosomal protein L37
AAVAATAAAK	n[42.0106]AAVAATAAAK	10	886.499	1	885.49	1	1.261e-05	1	39558.7	N-term(42.0106)		TRUE	sp|Q6Y1H2|HACD2_HUMAN	Q6Y1H2	HACD2_HUMAN	HACD2	Very-long-chain (3R)-3-hydroxyacyl-CoA dehydratase 2
AAVAATAAAK		10	844.489	1	843.479	0.9998	0.0009801	2	19984.6			TRUE	sp|Q6Y1H2|HACD2_HUMAN	Q6Y1H2	HACD2_HUMAN	HACD2	Very-long-chain (3R)-3-hydroxyacyl-CoA dehydratase 2
AAVAGEDGR		9	845.411	1	844.403	0.9961	0.05118	1	60736.7			FALSE	sp|P07910|HNRPC_HUMAN	P07910	HNRPC_HUMAN	HNRNPC	Heterogeneous nuclear ribonucleoproteins C1/C2	HNRNPCL1, HNRNPCL2, HNRNPCL3, HNRNPCL4	sp|B2RXH8|HNRC2_HUMAN, sp|B7ZW38|HNRC3_HUMAN, sp|O60812|HNRC1_HUMAN, sp|P0DMR1|HNRC4_HUMAN
AAVAGLDK		8	744.425	1	743.417	0.9966	0.03229	1	154321			TRUE	sp|P22102|PUR2_HUMAN	P22102	PUR2_HUMAN	GART	Trifunctional purine biosynthetic protein adenosine-3
AAVAGQDGQIDADELQR		17	878.927	2	1755.84	1	7e-14	1	155375			TRUE	sp|P30626|SORCN_HUMAN	P30626	SORCN_HUMAN	SRI	Sorcin
AAVATCGSVAASTGSAVATASK	n[42.0106]AAVATC[57.0215]GSVAASTGSAVATASK	22	990.489	2	1978.96	1	0	1	70956.5	6C(57.0215), N-term(42.0106)		TRUE	sp|Q96EB1|ELP4_HUMAN	Q96EB1	ELP4_HUMAN	ELP4	Elongator complex protein 4
AAVATFLQ		8	820.456	1	819.448	0.9946	0.006535	1	117751			TRUE	sp|P22314|UBA1_HUMAN	P22314	UBA1_HUMAN	UBA1	Ubiquitin-like modifier-activating enzyme 1
AAVATFLQSVQVPEFTPK		18	967.025	2	1932.04	1	8.694e-09	10	3073101			TRUE	sp|P22314|UBA1_HUMAN	P22314	UBA1_HUMAN	UBA1	Ubiquitin-like modifier-activating enzyme 1
AAVATFLQSVQVPEFTPK		18	645.019	3	1932.02	1	0.0001436	7	171219			TRUE	sp|P22314|UBA1_HUMAN	P22314	UBA1_HUMAN	UBA1	Ubiquitin-like modifier-activating enzyme 1
AAVAVAVR	n[42.0106]AAVAVAVR	8	798.483	1	797.475	0.7611	1.441	1	194873	N-term(42.0106)		TRUE	sp|Q9UI10|EI2BD_HUMAN	Q9UI10	EI2BD_HUMAN	EIF2B4	Translation initiation factor eIF-2B subunit delta
AAVAWEAGK		9	902.473	1	901.47	0.943	0.008498	2	197664			TRUE	sp|P11766|ADHX_HUMAN	P11766	ADHX_HUMAN	ADH5	Alcohol dehydrogenase class-3
AAVDAGFVPN		10	960.479	1	959.47	0.9723	0.04771	2	72068			TRUE	sp|P13804|ETFA_HUMAN	P13804	ETFA_HUMAN	ETFA	Electron transfer flavoprotein subunit alpha, mitochondrial
AAVDAGFVPNDMQVGQTGK		19	952.962	2	1903.91	1	6.81e-12	3	869670			TRUE	sp|P13804|ETFA_HUMAN	P13804	ETFA_HUMAN	ETFA	Electron transfer flavoprotein subunit alpha, mitochondrial
AAVDAGFVPNDMQVGQTGK	AAVDAGFVPNDM[15.9949]QVGQTGK	19	960.96	2	1919.9	1	3.671e-10	3	551670	12M(15.9949)		TRUE	sp|P13804|ETFA_HUMAN	P13804	ETFA_HUMAN	ETFA	Electron transfer flavoprotein subunit alpha, mitochondrial
AAVDDYPLPSHLDLPSFAPPAQLAPTIYPSEEGVTER		37	1321.99	3	3962.96	1	5.732e-10	2	38907.2			TRUE	sp|Q2TAZ0|ATG2A_HUMAN	Q2TAZ0	ATG2A_HUMAN	ATG2A	Autophagy-related protein 2 homolog A
AAVDGLSK		8	760.42	1	759.413	0.9953	0.04488	1	351325			TRUE	sp|Q13155|AIMP2_HUMAN	Q13155	AIMP2_HUMAN	AIMP2	Aminoacyl tRNA synthase complex-interacting multifunctional protein 2
AAVDGPMDK		9	903.424	1	902.417	1	3.187e-05	1	296375			TRUE	sp|P51572|BAP31_HUMAN	P51572	BAP31_HUMAN	BCAP31	B-cell receptor-associated protein 31
AAVDGPMDK	AAVDGPM[15.9949]DK	9	919.419	1	918.411	0.9929	0.009676	1	38955.4	7M(15.9949)		TRUE	sp|P51572|BAP31_HUMAN	P51572	BAP31_HUMAN	BCAP31	B-cell receptor-associated protein 31
AAVDLEK	n[42.0106]AAVDLEK	7	787.42	1	786.411	0.9966	0.04145	2	487689	N-term(42.0106)		TRUE	sp|P17858|PFKAL_HUMAN	P17858	PFKAL_HUMAN	PFKL	ATP-dependent 6-phosphofructokinase, liver type
AAVDLIIK		8	842.535	1	841.527	0.4737	0.9011	1	305928			TRUE	sp|P49327|FAS_HUMAN	P49327	FAS_HUMAN	FASN	Fatty acid synthase
AAVDPDSGLEHSAHVLEK		18	625.646	3	1873.91	1	5.282e-06	1	30896.2			TRUE	sp|P09874|PARP1_HUMAN	P09874	PARP1_HUMAN	PARP1	Poly [ADP-ribose] polymerase 1
AAVDSFYLLYR	n[42.0106]AAVDSFYLLYR	11	680.351	2	1358.69	1	2.445e-07	3	22605.9	N-term(42.0106)		TRUE	sp|Q3SXM5|HSDL1_HUMAN	Q3SXM5	HSDL1_HUMAN	HSDL1	Inactive hydroxysteroid dehydrogenase-like protein 1
AAVDYQK		7	794.404	1	793.395	0.9961	0.04793	1	85239.8			TRUE	sp|P31153|METK2_HUMAN	P31153	METK2_HUMAN	MAT2A	S-adenosylmethionine synthase isoform type-2
AAVEALGAK		9	829.478	1	828.468	0.9608	0.08455	1	24258.7			TRUE	sp|O95573|ACSL3_HUMAN	O95573	ACSL3_HUMAN	ACSL3	Long-chain-fatty-acid--CoA ligase 3
AAVEALQSQALHATSQQPLR		20	1060.07	2	2118.12	0.9709	0.4033	1	25664.7			TRUE	sp|Q92599|SEPT8_HUMAN	Q92599	SEPT8_HUMAN	SEPTIN8	Septin-8
AAVEALQSQALHATSQQPLR		20	707.047	3	2118.12	1	4.12e-05	1				TRUE	sp|Q92599|SEPT8_HUMAN	Q92599	SEPT8_HUMAN	SEPTIN8	Septin-8
AAVEDNTLTIEPVASQTLPTVK		22	1149.12	2	2296.22	1	7.012e-08	2	82796.8			TRUE	sp|Q8TBN0|R3GEF_HUMAN	Q8TBN0	R3GEF_HUMAN	RAB3IL1	Guanine nucleotide exchange factor for Rab-3A
AAVEDSGTTVETIK		14	710.862	2	1419.71	1	1.06e-07	1	111486			TRUE	sp|Q5VTR2|BRE1A_HUMAN	Q5VTR2	BRE1A_HUMAN	RNF20	E3 ubiquitin-protein ligase BRE1A
AAVEEGIVLGGGCALLR	AAVEEGIVLGGGC[57.0215]ALLR	17	842.956	2	1683.9	1	5.711e-11	6	4.0608e+06	13C(57.0215)		TRUE	sp|P10809|CH60_HUMAN	P10809	CH60_HUMAN	HSPD1	60 kDa heat shock protein, mitochondrial
AAVEEGIVLGGGCALLR	AAVEEGIVLGGGC[57.0215]ALLR	17	562.307	3	1683.88	1	7.73e-06	2	160238	13C(57.0215)		TRUE	sp|P10809|CH60_HUMAN	P10809	CH60_HUMAN	HSPD1	60 kDa heat shock protein, mitochondrial
AAVENLPTFLVELSR		15	829.959	2	1657.91	1	1.091e-08	8	3.25685e+06			TRUE	sp|Q14974|IMB1_HUMAN	Q14974	IMB1_HUMAN	KPNB1	Importin subunit beta-1
AAVESLGF		8	793.409	1	792.4	0.9773	0.03119	1	107237			TRUE	sp|Q99460|PSMD1_HUMAN	Q99460	PSMD1_HUMAN	PSMD1	26S proteasome non-ATPase regulatory subunit 1
AAVESLGFILFR		12	661.877	2	1321.74	1	1.399e-05	3	407001			TRUE	sp|Q99460|PSMD1_HUMAN	Q99460	PSMD1_HUMAN	PSMD1	26S proteasome non-ATPase regulatory subunit 1
AAVETLGVPC	AAVETLGVPC[57.0215]	10	1016.51	1	1015.5	0.9748	0.0406	1	43821.1	10C(57.0215)		TRUE	sp|A1L0T0|ILVBL_HUMAN	A1L0T0	ILVBL_HUMAN	ILVBL	Acetolactate synthase-like protein
AAVETLGVPCFLGGMAR	AAVETLGVPC[57.0215]FLGGMAR	17	874.945	2	1747.88	1	1.358e-08	3	197841	10C(57.0215)		TRUE	sp|A1L0T0|ILVBL_HUMAN	A1L0T0	ILVBL_HUMAN	ILVBL	Acetolactate synthase-like protein
AAVETLGVPCFLGGMAR	AAVETLGVPC[57.0215]FLGGM[15.9949]AR	17	882.942	2	1763.87	1	0.0004876	1	110445	10C(57.0215), 15M(15.9949)		TRUE	sp|A1L0T0|ILVBL_HUMAN	A1L0T0	ILVBL_HUMAN	ILVBL	Acetolactate synthase-like protein
AAVEWFDGK		9	1022.49	1	1021.48	0.9999	0.0003911	2	104216			TRUE	sp|Q01844|EWS_HUMAN	Q01844	EWS_HUMAN	EWSR1	RNA-binding protein EWS
AAVGLSWEECK	AAVGLSWEEC[57.0215]K	11	625.298	2	1248.58	0.9999	9.445e-05	2	159026	10C(57.0215)		TRUE	sp|P49327|FAS_HUMAN	P49327	FAS_HUMAN	FASN	Fatty acid synthase
AAVGPIK		7	655.414	1	654.403	0.9451	0.06622	2	61301.9			TRUE	sp|O75439|MPPB_HUMAN	O75439	MPPB_HUMAN	PMPCB	Mitochondrial-processing peptidase subunit beta
AAVGQESPGGLEAGNAK		17	778.389	2	1554.76	1	1.718e-08	2	224993			TRUE	sp|Q29RF7|PDS5A_HUMAN	Q29RF7	PDS5A_HUMAN	PDS5A	Sister chromatid cohesion protein PDS5 homolog A
AAVHLEGK		8	824.462	1	823.453	0.9984	0.01752	1	39904.4			TRUE	sp|P18206|VINC_HUMAN	P18206	VINC_HUMAN	VCL	Vinculin
AAVHLEGK		8	412.735	2	823.453	0.8671	0.9731	1	19744.6			TRUE	sp|P18206|VINC_HUMAN	P18206	VINC_HUMAN	VCL	Vinculin
AAVHTYGIASVPNQPLK		17	883.483	2	1764.95	1	4.163e-08	1	57603			TRUE	sp|Q9UHI6|DDX20_HUMAN	Q9UHI6	DDX20_HUMAN	DDX20	Probable ATP-dependent RNA helicase DDX20
AAVIGDVIR		9	913.547	1	912.538	0.7423	1.572	1	214967			TRUE	sp|Q9NR30|DDX21_HUMAN	Q9NR30	DDX21_HUMAN	DDX21	Nucleolar RNA helicase 2
AAVLEYLTAEILELAGNAAR		20	696.716	3	2087.12	1	0.0001452	1				FALSE	sp|P16104|H2AX_HUMAN	P16104	H2AX_HUMAN	H2AFX	Histone H2AX	H2AFJ, H2AFY, HIST1H2AB, HIST1H2AC, HIST1H2AD, HIST1H2AG, HIST1H2AH, HIST1H2AJ, HIST2H2AA3, HIST2H2AB, HIST2H2AC, HIST3H2A	sp|O75367|H2AY_HUMAN, sp|P04908|H2A1B_HUMAN, sp|P0C0S8|H2A1_HUMAN, sp|P20671|H2A1D_HUMAN, sp|Q16777|H2A2C_HUMAN, sp|Q6FI13|H2A2A_HUMAN, sp|Q7L7L0|H2A3_HUMAN, sp|Q8IUE6|H2A2B_HUMAN, sp|Q93077|H2A1C_HUMAN, sp|Q96KK5|H2A1H_HUMAN, sp|Q99878|H2A1J_HUMAN, sp|Q9BTM1|H2AJ_HUMAN
AAVLGENGR		9	886.474	1	885.465	0.9975	0.02978	1	57415.2			TRUE	sp|Q9UKM9|RALY_HUMAN	Q9UKM9	RALY_HUMAN	RALY	RNA-binding protein Raly
AAVLQQVLER	n[42.0106]AAVLQQVLER	10	584.838	2	1167.66	1	8.601e-05	2	514376	N-term(42.0106)		TRUE	sp|P12270|TPR_HUMAN	P12270	TPR_HUMAN	TPR	Nucleoprotein TPR
AAVLYVMDLSEQCGHGLR	AAVLYVMDLSEQC[57.0215]GHGLR	18	1009.99	2	2017.97	1	4.594e-09	1	45688.6	13C(57.0215)		TRUE	sp|Q9BZE4|NOG1_HUMAN	Q9BZE4	NOG1_HUMAN	GTPBP4	Nucleolar GTP-binding protein 1
AAVLYVMDLSEQCGHGLR	AAVLYVMDLSEQC[57.0215]GHGLR	18	673.664	3	2017.96	1	9.509e-08	3	48012.9	13C(57.0215)		TRUE	sp|Q9BZE4|NOG1_HUMAN	Q9BZE4	NOG1_HUMAN	GTPBP4	Nucleolar GTP-binding protein 1
AAVMHDILDMMPEGIK		16	885.933	2	1769.85	1	5.5e-13	1	259600			TRUE	sp|Q6P2Q9|PRP8_HUMAN	Q6P2Q9	PRP8_HUMAN	PRPF8	Pre-mRNA-processing-splicing factor 8
AAVMHDILDMMPEGIK		16	590.958	3	1769.84	1	1.886e-05	2	165785			TRUE	sp|Q6P2Q9|PRP8_HUMAN	Q6P2Q9	PRP8_HUMAN	PRPF8	Pre-mRNA-processing-splicing factor 8
AAVPAAAPDDLALLK		15	718.411	2	1434.81	1	2.45e-06	1	69373.2			TRUE	sp|Q86UE4|LYRIC_HUMAN	Q86UE4	LYRIC_HUMAN	MTDH	Protein LYRIC
AAVPAPPPEPEGQDPPAPSQDTS		23	1128.03	2	2254.04	1	6.431e-08	1	51141.7			TRUE	sp|Q96IK1|BOD1_HUMAN	Q96IK1	BOD1_HUMAN	BOD1	Biorientation of chromosomes in cell division protein 1
AAVPDEIPPLEGDEDASR		18	940.947	2	1879.88	1	1.186e-11	3	202222			TRUE	sp|P08238|HS90B_HUMAN	P08238	HS90B_HUMAN	HSP90AB1	Heat shock protein HSP 90-beta
AAVPELLQQQEEDR	n[42.0106]AAVPELLQQQEEDR	14	834.415	2	1666.82	1	2.79e-08	1	261401	N-term(42.0106)		TRUE	sp|Q9Y5X3|SNX5_HUMAN	Q9Y5X3	SNX5_HUMAN	SNX5	Sorting nexin-5
AAVPLGGFLCNVADK	AAVPLGGFLC[57.0215]NVADK	15	766.4	2	1530.78	1	6.469e-08	1	162311	10C(57.0215)		TRUE	sp|Q7L8L6|FAKD5_HUMAN	Q7L8L6	FAKD5_HUMAN	FASTKD5	FAST kinase domain-containing protein 5, mitochondrial
AAVPLSSETHGGEDVAVFAR		20	1007.01	2	2012	1	3.631e-10	2	41622.6			TRUE	sp|P09923|PPBI_HUMAN	P09923	PPBI_HUMAN	ALPI	Intestinal-type alkaline phosphatase
AAVPQNNLQEQLER	n[42.0106]AAVPQNNLQEQLER	14	826.423	2	1650.83	1	0.0003763	1	29696.6	N-term(42.0106)		TRUE	sp|P54132|BLM_HUMAN	P54132	BLM_HUMAN	BLM	Bloom syndrome protein
AAVPSGASTGIYEALELR		18	902.976	2	1803.94	1	5.177e-11	12	8890223			FALSE	sp|P06733|ENOA_HUMAN	P06733	ENOA_HUMAN	ENO1	Alpha-enolase	ENO2, ENO3	sp|P09104|ENOG_HUMAN, sp|P13929|ENOB_HUMAN
AAVPSLK		7	685.424	1	684.415	0.8437	0.3327	1	513887			TRUE	sp|P00558|PGK1_HUMAN	P00558	PGK1_HUMAN	PGK1	Phosphoglycerate kinase 1		rev_sp|Q8TBE0|BAHD1_HUMAN
AAVQAAEVK	n[42.0106]AAVQAAEVK	9	928.51	1	927.501	1	1.016e-05	3	1.31684e+06	N-term(42.0106)		TRUE	sp|Q15046|SYK_HUMAN	Q15046	SYK_HUMAN	KARS	Lysine--tRNA ligase
AAVQAFK		7	734.419	1	733.412	0.9689	0.3216	1	21386.2			TRUE	sp|Q8NEF9|SRFB1_HUMAN	Q8NEF9	SRFB1_HUMAN	SRFBP1	Serum response factor-binding protein 1
AAVQFLNNAWGIQK		14	780.42	2	1558.83	1	2.964e-07	2	187979			TRUE	sp|Q9UMY1|NOL7_HUMAN	Q9UMY1	NOL7_HUMAN	NOL7	Nucleolar protein 7
AAVQVLDDIEK		11	600.827	2	1199.64	0.9979	0.04136	1	24064.8			TRUE	sp|P22033|MUTA_HUMAN	P22033	MUTA_HUMAN	MMUT	Methylmalonyl-CoA mutase, mitochondrial
AAVSFAK		7	693.393	1	692.385	0.9307	0.1845	1	76271.1			TRUE	sp|P05141|ADT2_HUMAN	P05141	ADT2_HUMAN	SLC25A5	ADP/ATP translocase 2
AAVSQQGEQLQTER		14	772.887	2	1543.76	1	4.837e-08	2	36622.3			TRUE	sp|Q9BQS8|FYCO1_HUMAN	Q9BQS8	FYCO1_HUMAN	FYCO1	FYVE and coiled-coil domain-containing protein 1
AAVTALNSESNFAR		14	725.868	2	1449.72	1	3.396e-05	2	110161			TRUE	sp|O75390|CISY_HUMAN	O75390	CISY_HUMAN	CS	Citrate synthase, mitochondrial
AAVTEAVR		8	816.457	1	815.449	0.9949	0.05856	1	560213			TRUE	sp|Q9NP81|SYSM_HUMAN	Q9NP81	SYSM_HUMAN	SARS2	Serine--tRNA ligase, mitochondrial
AAVTMGFGDPLSPLQSMAAQR		21	1074.53	2	2147.06	1	2.17e-11	2	627033			TRUE	sp|Q9UHX1|PUF60_HUMAN	Q9UHX1	PUF60_HUMAN	PUF60	Poly(U)-binding-splicing factor PUF60
AAVTMGFGDPLSPLQSMAAQR	AAVTM[15.9949]GFGDPLSPLQSMAAQR	21	1082.53	2	2164.04	1	1.749e-05	1	69615.2	5M(15.9949)		TRUE	sp|Q9UHX1|PUF60_HUMAN	Q9UHX1	PUF60_HUMAN	PUF60	Poly(U)-binding-splicing factor PUF60
AAVTPAAIAAATTTLAQEEPVAAPEPK		27	863.797	3	2588.37	1	1.31e-05	2	42203.8			TRUE	sp|Q8IYB3|SRRM1_HUMAN	Q8IYB3	SRRM1_HUMAN	SRRM1	Serine/arginine repetitive matrix protein 1
AAVVHHFESFPAGSTLIFYK		20	741.053	3	2220.13	1	2.718e-11	1	119345			TRUE	sp|Q8NFQ8|TOIP2_HUMAN	Q8NFQ8	TOIP2_HUMAN	TOR1AIP2	Torsin-1A-interacting protein 2
AAVVIQAH		8	808.468	1	807.459	0.9949	0.006909	1	33369.8			TRUE	sp|Q7Z3V4|UBE3B_HUMAN	Q7Z3V4	UBE3B_HUMAN	UBE3B	Ubiquitin-protein ligase E3B
AAVVLQTK		8	829.514	1	828.505	0.9116	0.2329	2	257166			TRUE	sp|Q14697|GANAB_HUMAN	Q14697	GANAB_HUMAN	GANAB	Neutral alpha-glucosidase AB
AAVVSACK	AAVVSAC[57.0215]K	8	805.424	1	804.417	0.9869	0.01386	1	53386.5	7C(57.0215)		TRUE	sp|P78527|PRKDC_HUMAN	P78527	PRKDC_HUMAN	PRKDC	DNA-dependent protein kinase catalytic subunit
AAVVVSK		7	673.424	1	672.415	0.9952	0.06698	2	96852.3			TRUE	sp|Q14978|NOLC1_HUMAN	Q14978	NOLC1_HUMAN	NOLC1	Nucleolar and coiled-body phosphoprotein 1
AAVWQQVLAVDAR	n[42.0106]AAVWQQVLAVDAR	13	734.899	2	1467.79	0.9985	0.02212	1	18156.7	N-term(42.0106)		TRUE	sp|Q9H1Z4|WDR13_HUMAN	Q9H1Z4	WDR13_HUMAN	WDR13	WD repeat-containing protein 13
AAWEVDSGR		9	990.464	1	989.454	0.8483	0.9502	1	33330.7			TRUE	sp|P11310|ACADM_HUMAN	P11310	ACADM_HUMAN	ACADM	Medium-chain specific acyl-CoA dehydrogenase, mitochondrial
AAWGALEK		8	845.452	1	844.445	0.8128	0.7948	1	62455.2			TRUE	sp|Q9NUW8|TYDP1_HUMAN	Q9NUW8	TYDP1_HUMAN	TDP1	Tyrosyl-DNA phosphodiesterase 1
AAWGEETDYTPVWCMR	AAWGEETDYTPVWC[57.0215]MR	16	986.422	2	1970.83	1	2.21e-12	1	126473	14C(57.0215)		TRUE	sp|P06132|DCUP_HUMAN	P06132	DCUP_HUMAN	UROD	Uroporphyrinogen decarboxylase
AAWGGEGSLGCGIGYGYLHR	AAWGGEGSLGC[57.0215]GIGYGYLHR	20	1040.99	2	2079.96	0.8901	0.1507	1	22133	11C(57.0215)		TRUE	sp|Q9BQQ3|GORS1_HUMAN	Q9BQQ3	GORS1_HUMAN	GORASP1	Golgi reassembly-stacking protein 1
AAWGGEGSLGCGIGYGYLHR	AAWGGEGSLGC[57.0215]GIGYGYLHR	20	694.327	3	2079.96	1	9.518e-08	1	42994.9	11C(57.0215)		TRUE	sp|Q9BQQ3|GORS1_HUMAN	Q9BQQ3	GORS1_HUMAN	GORASP1	Golgi reassembly-stacking protein 1
AAWYTAGIVGGLSTVAMCAPSEK	AAWYTAGIVGGLSTVAMC[57.0215]APSEK	23	1170.57	2	2339.13	1	8.402e-10	1	22905.6	18C(57.0215)		TRUE	sp|Q9H3K2|GHITM_HUMAN	Q9H3K2	GHITM_HUMAN	GHITM	Growth hormone-inducible transmembrane protein
AAYADLLTPLISK		13	688.395	2	1374.78	1	0.0005191	1	31755.3			TRUE	sp|O94967|WDR47_HUMAN	O94967	WDR47_HUMAN	WDR47	WD repeat-containing protein 47
AAYAGDK		7	695.336	1	694.33	0.8639	0.1046	1	53241.8			TRUE	sp|Q01082|SPTB2_HUMAN	Q01082	SPTB2_HUMAN	SPTBN1	Spectrin beta chain, non-erythrocytic 1
AAYAGGLVLDPK		12	587.827	2	1173.64	1	1.659e-05	1	51691.6			TRUE	sp|P09884|DPOLA_HUMAN	P09884	DPOLA_HUMAN	POLA1	DNA polymerase alpha catalytic subunit
AAYAHELPK		9	500.267	2	998.512	0.9991	0.0004258	2	142490			TRUE	sp|P46777|RL5_HUMAN	P46777	RL5_HUMAN	RPL5	60S ribosomal protein L5
AAYCTGLLLAR	AAYC[57.0215]TGLLLAR	11	604.826	2	1207.63	0.9992	0.00082	1	32230.2	4C(57.0215)		TRUE	sp|P46777|RL5_HUMAN	P46777	RL5_HUMAN	RPL5	60S ribosomal protein L5
AAYDVSSFSFFQR		13	762.859	2	1523.71	1	2.372e-07	2	65929			TRUE	sp|O15498|YKT6_HUMAN	O15498	YKT6_HUMAN	YKT6	Synaptobrevin homolog YKT6
AAYEAELGDAR		11	583.278	2	1164.54	1	0.0001269	1	29602.3			TRUE	sp|P02545|LMNA_HUMAN	P02545	LMNA_HUMAN	LMNA	Prelamin-A/C
AAYFGIYDTAK		11	610.303	2	1218.59	1	1.022e-05	3	673116			TRUE	sp|P05141|ADT2_HUMAN	P05141	ADT2_HUMAN	SLC25A5	ADP/ATP translocase 2
AAYFGVYDTAK		11	603.295	2	1204.57	1	0.0007284	2	459032			TRUE	sp|P12236|ADT3_HUMAN	P12236	ADT3_HUMAN	SLC25A6	ADP/ATP translocase 3	SLC25A4	sp|P12235|ADT1_HUMAN
AAYGAQPSATLAAPYR		16	804.412	2	1606.8	0.9999	8.696e-05	2	63092.9			TRUE	sp|Q96PK6|RBM14_HUMAN	Q96PK6	RBM14_HUMAN	RBM14	RNA-binding protein 14
AAYGHEVGK		9	466.235	2	930.455	0.8964	0.09819	1	114390			TRUE	sp|Q16719|KYNU_HUMAN	Q16719	KYNU_HUMAN	KYNU	Kynureninase
AAYIQCQFEDLNR	AAYIQC[57.0215]QFEDLNR	13	814.38	2	1626.75	0.9987	0.0005411	2	86017.9	6C(57.0215)		TRUE	sp|P08754|GNAI3_HUMAN	P08754	GNAI3_HUMAN	GNAI3	Guanine nucleotide-binding protein G(i) subunit alpha
AAYIYFTDFCPDNLFNK	AAYIYFTDFC[57.0215]PDNLFNK	17	1049.98	2	2097.95	1	2.139e-06	3	52390.7	10C(57.0215)		TRUE	sp|O00186|STXB3_HUMAN	O00186	STXB3_HUMAN	STXBP3	Syntaxin-binding protein 3
AAYLDLQR		8	949.51	1	948.502	0.9304	0.1792	1	151313			TRUE	sp|O75347|TBCA_HUMAN	O75347	TBCA_HUMAN	TBCA	Tubulin-specific chaperone A
AAYLLGCSLEELSSAIFK	AAYLLGC[57.0215]SLEELSSAIFK	18	986.508	2	1971	1	8.366e-09	1	20484.8	7C(57.0215)		TRUE	sp|Q92614|MY18A_HUMAN	Q92614	MY18A_HUMAN	MYO18A	Unconventional myosin-XVIIIa
AAYLNMSEDPSHPSMALNTR		20	1103.01	2	2204.01	1	1.786e-10	1	40836.5			TRUE	sp|Q14839|CHD4_HUMAN	Q14839	CHD4_HUMAN	CHD4	Chromodomain-helicase-DNA-binding protein 4
AAYLNMSEDPSHPSMALNTR		20	735.674	3	2204	1	1.4e-07	1	63814.6			TRUE	sp|Q14839|CHD4_HUMAN	Q14839	CHD4_HUMAN	CHD4	Chromodomain-helicase-DNA-binding protein 4
AAYLQETGK		9	980.505	1	979.496	0.9995	0.0002036	3	477884			TRUE	sp|P04083|ANXA1_HUMAN	P04083	ANXA1_HUMAN	ANXA1	Annexin A1
AAYLQETGKPLDETLK		16	888.972	2	1775.92	1	2.08e-12	2	725573			TRUE	sp|P04083|ANXA1_HUMAN	P04083	ANXA1_HUMAN	ANXA1	Annexin A1
AAYLQETGKPLDETLK		16	592.984	3	1775.92	1	1.968e-07	2	298753			TRUE	sp|P04083|ANXA1_HUMAN	P04083	ANXA1_HUMAN	ANXA1	Annexin A1
AAYNLVK		7	778.446	1	777.438	0.9782	0.2965	1	139456			TRUE	sp|P08237|PFKAM_HUMAN	P08237	PFKAM_HUMAN	PFKM	ATP-dependent 6-phosphofructokinase, muscle type
AAYNLVR		7	806.452	1	805.442	0.757	1.407	1	208616			TRUE	sp|Q14019|COTL1_HUMAN	Q14019	COTL1_HUMAN	COTL1	Coactosin-like protein
AAYNPGQAVPWNAVK		15	793.41	2	1585.81	1	2.37e-09	2	225873			TRUE	sp|Q8N163|CCAR2_HUMAN	Q8N163	CCAR2_HUMAN	CCAR2	Cell cycle and apoptosis regulator protein 2
AAYNQVK		7	793.42	1	792.412	0.9912	0.1491	1	88265			TRUE	sp|P22695|QCR2_HUMAN	P22695	QCR2_HUMAN	UQCRC2	Cytochrome b-c1 complex subunit 2, mitochondrial
AAYNVTLLNFMDPQK		15	862.937	2	1723.86	1	1.882e-06	2	145166			TRUE	sp|Q9C0B1|FTO_HUMAN	Q9C0B1	FTO_HUMAN	FTO	Alpha-ketoglutarate-dependent dioxygenase FTO
AAYPDLENPPLLVTPSQQAK		20	718.048	3	2151.11	1	5.439e-08	2	20365.4			TRUE	sp|P54136|SYRC_HUMAN	P54136	SYRC_HUMAN	RARS	Arginine--tRNA ligase, cytoplasmic
AAYPDLENPPLLVTPSQQAK		20	1076.57	2	2151.12	1	1.245e-09	2	1.3963e+06			TRUE	sp|P54136|SYRC_HUMAN	P54136	SYRC_HUMAN	RARS	Arginine--tRNA ligase, cytoplasmic
AAYSNFWCGMTSQGYYK	AAYSNFWC[57.0215]GMTSQGYYK	17	1017.43	2	2032.84	1	3.84e-12	2	193124	8C(57.0215)		TRUE	sp|Q8NBJ5|GT251_HUMAN	Q8NBJ5	GT251_HUMAN	COLGALT1	Procollagen galactosyltransferase 1
AAYSNFWCGMTSQGYYK	AAYSNFWC[57.0215]GM[15.9949]TSQGYYK	17	1025.43	2	2048.84	1	3.637e-08	1	45851	10M(15.9949), 8C(57.0215)		TRUE	sp|Q8NBJ5|GT251_HUMAN	Q8NBJ5	GT251_HUMAN	COLGALT1	Procollagen galactosyltransferase 1
AAYWEEEPAEVR		12	725.336	2	1448.66	1	1.949e-06	1	127279			TRUE	sp|Q9Y6Y8|S23IP_HUMAN	Q9Y6Y8	S23IP_HUMAN	SEC23IP	SEC23-interacting protein
ACADAGLLDESFLR	AC[57.0215]ADAGLLDESFLR	14	769.369	2	1536.73	1	5.105e-11	1	171827	2C(57.0215)		TRUE	sp|O95155|UBE4B_HUMAN	O95155	UBE4B_HUMAN	UBE4B	Ubiquitin conjugation factor E4 B
ACADATLSQITNNIDPVGR	AC[57.0215]ADATLSQITNNIDPVGR	19	1008.49	2	2015.96	1	2.635e-05	4	636798	2C(57.0215)		TRUE	sp|P62873|GBB1_HUMAN	P62873	GBB1_HUMAN	GNB1	Guanine nucleotide-binding protein G(I)/G(S)/G(T) subunit beta-1
ACAELHQNVNVK	AC[57.0215]AELHQNVNVK	12	691.846	2	1381.67	1	1.148e-10	2	287309	2C(57.0215)		TRUE	sp|Q96QK1|VPS35_HUMAN	Q96QK1	VPS35_HUMAN	VPS35	Vacuolar protein sorting-associated protein 35
ACALQVLSAILEGSK	AC[57.0215]ALQVLSAILEGSK	15	780.427	2	1558.84	1	3.249e-10	1	63776.9	2C(57.0215)		TRUE	sp|Q6AI08|HEAT6_HUMAN	Q6AI08	HEAT6_HUMAN	HEATR6	HEAT repeat-containing protein 6
ACALSIEESCRPGDK	AC[57.0215]ALSIEESC[57.0215]RPGDK	15	846.888	2	1691.76	1	8.806e-09	3	199198	10C(57.0215), 2C(57.0215)		TRUE	sp|P31040|SDHA_HUMAN	P31040	SDHA_HUMAN	SDHA	Succinate dehydrogenase [ubiquinone] flavoprotein subunit, mitochondrial
ACALSIEESCRPGDK	AC[57.0215]ALSIEESC[57.0215]RPGDK	15	564.928	3	1691.76	1	0.0001222	2	235446	10C(57.0215), 2C(57.0215)		TRUE	sp|P31040|SDHA_HUMAN	P31040	SDHA_HUMAN	SDHA	Succinate dehydrogenase [ubiquinone] flavoprotein subunit, mitochondrial
ACANPAAGSVILLENLR	AC[57.0215]ANPAAGSVILLENLR	17	884.972	2	1769.94	1	3.05e-12	8	3945819	2C(57.0215)		TRUE	sp|P00558|PGK1_HUMAN	P00558	PGK1_HUMAN	PGK1	Phosphoglycerate kinase 1
ACANPAAGSVILLENLR	AC[57.0215]ANPAAGSVILLENLR	17	590.317	3	1767.92	1	7.56e-05	3	454410	2C(57.0215)		TRUE	sp|P00558|PGK1_HUMAN	P00558	PGK1_HUMAN	PGK1	Phosphoglycerate kinase 1
ACAQHCPEAMICVIANPVNSTIPITAEVFK	AC[57.0215]AQHC[57.0215]PEAMIC[57.0215]VIANPVNSTIPITAEVFK	30	1114.54	3	3340.61	1	6.588e-07	2	42456.8	12C(57.0215), 2C(57.0215), 6C(57.0215)		TRUE	sp|P40926|MDHM_HUMAN	P40926	MDHM_HUMAN	MDH2	Malate dehydrogenase, mitochondrial
ACASEEVPTLTYEER	AC[57.0215]ASEEVPTLTYEER	15	877.899	2	1753.79	0.9999	0.0008882	1	22996.1	2C(57.0215)		TRUE	sp|Q8N653|LZTR1_HUMAN	Q8N653	LZTR1_HUMAN	LZTR1	Leucine-zipper-like transcriptional regulator 1
ACDELVEEMEHYGK	AC[57.0215]DELVEEMEHYGK	14	570.576	3	1708.7	0.9999	0.002004	1	40817.6	2C(57.0215)		TRUE	sp|O00469|PLOD2_HUMAN	O00469	PLOD2_HUMAN	PLOD2	Procollagen-lysine,2-oxoglutarate 5-dioxygenase 2
ACDESFQPLGDIMK	AC[57.0215]DESFQPLGDIMK	14	805.863	2	1609.71	1	4.81e-12	1	103368	2C(57.0215)		TRUE	sp|Q6Y7W6|GGYF2_HUMAN	Q6Y7W6	GGYF2_HUMAN	GIGYF2	GRB10-interacting GYF protein 2
ACDFLAR	AC[57.0215]DFLAR	7	852.403	1	851.395	0.9912	0.01434	1	65271	2C(57.0215)		TRUE	sp|Q8IY81|SPB1_HUMAN	Q8IY81	SPB1_HUMAN	FTSJ3	pre-rRNA 2'-O-ribose RNA methyltransferase FTSJ3
ACDGGGGALGHPK	AC[57.0215]DGGGGALGHPK	13	598.777	2	1195.54	1	3.833e-07	2	261389	2C(57.0215)		TRUE	sp|O75380|NDUS6_HUMAN	O75380	NDUS6_HUMAN	NDUFS6	NADH dehydrogenase [ubiquinone] iron-sulfur protein 6, mitochondrial
ACDGIFHLTR	AC[57.0215]DGIFHLTR	10	595.293	2	1188.57	0.993	0.008729	1	33194.4	2C(57.0215)		TRUE	sp|Q9NTK5|OLA1_HUMAN	Q9NTK5	OLA1_HUMAN	OLA1	Obg-like ATPase 1
ACDGNVDHAATHITNR	AC[57.0215]DGNVDHAATHITNR	16	584.601	3	1750.78	1	3.151e-07	1	59016.3	2C(57.0215)		TRUE	sp|Q9Y5A7|NUB1_HUMAN	Q9Y5A7	NUB1_HUMAN	NUB1	NEDD8 ultimate buster 1
ACDILAIDK	AC[57.0215]DILAIDK	9	509.765	2	1017.51	1	0.000286	2	52891.9	2C(57.0215)		TRUE	sp|O00273|DFFA_HUMAN	O00273	DFFA_HUMAN	DFFA	DNA fragmentation factor subunit alpha
ACDLPAWVHFPDTER	AC[57.0215]DLPAWVHFPDTER	15	605.282	3	1812.82	1	5.278e-07	3	186496	2C(57.0215)		TRUE	sp|A0FGR8|ESYT2_HUMAN	A0FGR8	ESYT2_HUMAN	ESYT2	Extended synaptotagmin-2
ACDSVTSNVLPLLLEQFHK	AC[57.0215]DSVTSNVLPLLLEQFHK	19	1086.06	2	2170.11	1	2.292e-05	1	71792.6	2C(57.0215)		TRUE	sp|Q96T76|MMS19_HUMAN	Q96T76	MMS19_HUMAN	MMS19	MMS19 nucleotide excision repair protein homolog
ACDSVTSNVLPLLLEQFHK	AC[57.0215]DSVTSNVLPLLLEQFHK	19	724.377	3	2170.1	1	9.875e-10	3	397272	2C(57.0215)		TRUE	sp|Q96T76|MMS19_HUMAN	Q96T76	MMS19_HUMAN	MMS19	MMS19 nucleotide excision repair protein homolog
ACDVDQVTR	AC[57.0215]DVDQVTR	9	1063.48	1	1062.48	0.9853	0.02462	2	29184.7	2C(57.0215)		TRUE	sp|P78527|PRKDC_HUMAN	P78527	PRKDC_HUMAN	PRKDC	DNA-dependent protein kinase catalytic subunit
ACEAITVGK	AC[57.0215]EAITVGK	9	948.482	1	947.471	1	2.221e-06	1	23819	2C(57.0215)		TRUE	sp|P36915|GNL1_HUMAN	P36915	GNL1_HUMAN	GNL1	Guanine nucleotide-binding protein-like 1
ACEAYLVGLFEDTNLCAIHAK	AC[57.0215]EAYLVGLFEDTNLC[57.0215]AIHAK	21	1198.07	2	2394.14	0.8259	0.1205	1	12921.4	16C(57.0215), 2C(57.0215)		TRUE	sp|P68431|H31_HUMAN	P68431	H31_HUMAN	HIST1H3A	Histone H3.1
ACEFAGFQCQIQFGPHNEQK	AC[57.0215]EFAGFQC[57.0215]QIQFGPHNEQK	20	799.356	3	2395.04	1	1.012e-11	2	66887.5	2C(57.0215), 9C(57.0215)		TRUE	sp|Q9Y490|TLN1_HUMAN	Q9Y490	TLN1_HUMAN	TLN1	Talin-1
ACELWEQILQDHPTDMLALK	AC[57.0215]ELWEQILQDHPTDMLALK	20	804.396	3	2410.16	1	3.295e-08	3	159135	2C(57.0215)		TRUE	sp|Q5R3I4|TTC38_HUMAN	Q5R3I4	TTC38_HUMAN	TTC38	Tetratricopeptide repeat protein 38
ACETVAK	AC[57.0215]ETVAK	7	778.376	1	777.369	0.993	0.009671	1	117618	2C(57.0215)		TRUE	sp|P31153|METK2_HUMAN	P31153	METK2_HUMAN	MAT2A	S-adenosylmethionine synthase isoform type-2
ACFATIK	AC[57.0215]FATIK	7	810.418	1	809.411	0.9624	0.07322	1		2C(57.0215)		TRUE	sp|P50213|IDH3A_HUMAN	P50213	IDH3A_HUMAN	IDH3A	Isocitrate dehydrogenase [NAD] subunit alpha, mitochondrial
ACFCDDHTR	AC[57.0215]FC[57.0215]DDHTR	9	591.227	2	1180.44	0.8504	1.087	1	25166	2C(57.0215), 4C(57.0215)		TRUE	sp|Q9Y3S2|ZN330_HUMAN	Q9Y3S2	ZN330_HUMAN	ZNF330	Zinc finger protein 330
ACFCLLEGDK	AC[57.0215]FC[57.0215]LLEGDK	10	606.773	2	1211.53	0.9994	0.01246	1	67644.1	2C(57.0215), 4C(57.0215)		TRUE	sp|Q6PD62|CTR9_HUMAN	Q6PD62	CTR9_HUMAN	CTR9	RNA polymerase-associated protein CTR9 homolog
ACFDCGAK	AC[57.0215]FDC[57.0215]GAK	8	928.365	1	927.356	0.9967	0.04168	1	15130.7	2C(57.0215), 5C(57.0215)		TRUE	sp|Q8N6H7|ARFG2_HUMAN	Q8N6H7	ARFG2_HUMAN	ARFGAP2	ADP-ribosylation factor GTPase-activating protein 2
ACFDEEATGTIQEDYLR	AC[57.0215]FDEEATGTIQEDYLR	17	1009.44	2	2016.87	1	4.29e-12	1	41779	2C(57.0215)		TRUE	sp|O14950|ML12B_HUMAN	O14950	ML12B_HUMAN	MYL12B	Myosin regulatory light chain 12B	MYL12A	sp|P19105|ML12A_HUMAN
ACFDSLK	AC[57.0215]FDSLK	7	840.392	1	839.384	0.9827	0.03066	1	188475	2C(57.0215)		FALSE	sp|Q9NR56|MBNL1_HUMAN	Q9NR56	MBNL1_HUMAN	MBNL1	Muscleblind-like protein 1	MBNL2, MBNL3	sp|Q5VZF2|MBNL2_HUMAN, sp|Q9NUK0|MBNL3_HUMAN
ACFEPANQMVK	AC[57.0215]FEPANQM[15.9949]VK	11	655.797	2	1309.58	0.9998	0.0001701	1	90741.1	2C(57.0215), 9M(15.9949)		FALSE	sp|P68363|TBA1B_HUMAN	P68363	TBA1B_HUMAN	TUBA1B	Tubulin alpha-1B chain	TUBA1A, TUBA1C, TUBA3C, TUBA3D, TUBA3E, TUBA4A	sp|P0DPH7|TBA3C_HUMAN, sp|P0DPH8|TBA3D_HUMAN, sp|P68366|TBA4A_HUMAN, sp|Q6PEY2|TBA3E_HUMAN, sp|Q71U36|TBA1A_HUMAN, sp|Q9BQE3|TBA1C_HUMAN
ACFGEGIHTAFLK	AC[57.0215]FGEGIHTAFLK	13	725.861	2	1449.71	1	8.918e-10	2	28998	2C(57.0215)		TRUE	sp|P31327|CPSM_HUMAN	P31327	CPSM_HUMAN	CPS1	Carbamoyl-phosphate synthase [ammonia], mitochondrial
ACFHCETCK	AC[57.0215]FHC[57.0215]ETC[57.0215]K	9	606.733	2	1211.45	1	3.423e-07	2	281225	2C(57.0215), 5C(57.0215), 8C(57.0215)		TRUE	sp|Q14847|LASP1_HUMAN	Q14847	LASP1_HUMAN	LASP1	LIM and SH3 domain protein 1
ACFPDIISGPQQTQK	AC[57.0215]FPDIISGPQQTQK	15	845.417	2	1689.82	0.9515	0.01041	1	75029.5	2C(57.0215)		TRUE	sp|O60341|KDM1A_HUMAN	O60341	KDM1A_HUMAN	KDM1A	Lysine-specific histone demethylase 1A
ACFQVGTSEEMK	AC[57.0215]FQVGTSEEM[15.9949]K	12	701.802	2	1401.59	0.9999	0.001291	1	43077.7	11M(15.9949), 2C(57.0215)		TRUE	sp|P35658|NU214_HUMAN	P35658	NU214_HUMAN	NUP214	Nuclear pore complex protein Nup214
ACFSANGEEVLATSTHSK	AC[57.0215]FSANGEEVLATSTHSK	18	636.963	3	1907.86	0.9986	0.0328	1	29717.6	2C(57.0215)		TRUE	sp|Q9Y5J1|UTP18_HUMAN	Q9Y5J1	UTP18_HUMAN	UTP18	U3 small nucleolar RNA-associated protein 18 homolog
ACFTMDPK	AC[57.0215]FTMDPK	8	969.417	1	968.409	1	4.102e-07	1	72340.6	2C(57.0215)		TRUE	sp|P26640|SYVC_HUMAN	P26640	SYVC_HUMAN	VARS	Valine--tRNA ligase
ACFTMDPK	AC[57.0215]FTM[15.9949]DPK	8	985.412	1	984.405	0.998	0.01772	1	10760	2C(57.0215), 5M(15.9949)		TRUE	sp|P26640|SYVC_HUMAN	P26640	SYVC_HUMAN	VARS	Valine--tRNA ligase
ACFVGLIESPEGTEELK	AC[57.0215]FVGLIESPEGTEELK	17	939.961	2	1877.92	1	5.144e-06	1	81010.6	2C(57.0215)		TRUE	sp|O75448|MED24_HUMAN	O75448	MED24_HUMAN	MED24	Mediator of RNA polymerase II transcription subunit 24
ACGANHTLVLDSQK	AC[57.0215]GANHTLVLDSQK	14	757.375	2	1512.73	1	1.34e-12	2	130719	2C(57.0215)		TRUE	sp|Q9P258|RCC2_HUMAN	Q9P258	RCC2_HUMAN	RCC2	Protein RCC2
ACGDDRK	AC[57.0215]GDDRK	7	821.357	1	820.349	0.995	0.005735	1	1.34308e+06	2C(57.0215)		TRUE	sp|P27348|1433T_HUMAN	P27348	1433T_HUMAN	YWHAQ	14-3-3 protein theta
ACGDSTLTQITAGLDPVGR	AC[57.0215]GDSTLTQITAGLDPVGR	19	644.654	3	1930.94	1	5.176e-09	2	71332.1	2C(57.0215)		TRUE	sp|P62879|GBB2_HUMAN	P62879	GBB2_HUMAN	GNB2	Guanine nucleotide-binding protein G(I)/G(S)/G(T) subunit beta-2
ACGDSTLTQITAGLDPVGR	AC[57.0215]GDSTLTQITAGLDPVGR	19	966.478	2	1930.94	1	0	2	1.0266e+06	2C(57.0215)		TRUE	sp|P62879|GBB2_HUMAN	P62879	GBB2_HUMAN	GNB2	Guanine nucleotide-binding protein G(I)/G(S)/G(T) subunit beta-2
ACGDVEGK	AC[57.0215]GDVEGK	8	835.361	1	834.355	1	3.518e-05	1	42432.8	2C(57.0215)		TRUE	sp|Q69YN2|C19L1_HUMAN	Q69YN2	C19L1_HUMAN	CWF19L1	CWF19-like protein 1
ACGDVLVTAELILR	AC[57.0215]GDVLVTAELILR	14	765.421	2	1528.82	0.7312	1.043	1	15144.9	2C(57.0215)		TRUE	sp|Q9NZM1|MYOF_HUMAN	Q9NZM1	MYOF_HUMAN	MYOF	Myoferlin
ACGGSIQTSVNALSADVLGR	AC[57.0215]GGSIQTSVNALSADVLGR	20	988.497	2	1974.98	1	3.4e-13	1	373267	2C(57.0215)		TRUE	sp|Q99832|TCPH_HUMAN	Q99832	TCPH_HUMAN	CCT7	T-complex protein 1 subunit eta
ACGLGGK	AC[57.0215]GLGGK	7	662.329	1	661.321	0.931	0.1725	1	202894	2C(57.0215)		FALSE	sp|O00410|IPO5_HUMAN	O00410	IPO5_HUMAN	IPO5	Importin-5	RANBP6	sp|O60518|RNBP6_HUMAN
ACGLLNCEAVLQLLTCHLR	AC[57.0215]GLLNC[57.0215]EAVLQLLTC[57.0215]HLR	19	747.715	3	2240.12	1	8.712e-10	1	39969.1	16C(57.0215), 2C(57.0215), 7C(57.0215)		TRUE	sp|Q96N21|AP4AT_HUMAN	Q96N21	AP4AT_HUMAN	TEPSIN	AP-4 complex accessory subunit Tepsin
ACGLNFADLMAR	AC[57.0215]GLNFADLMAR	12	669.818	2	1337.62	1	4.003e-07	2	223892	2C(57.0215)		TRUE	sp|Q99536|VAT1_HUMAN	Q99536	VAT1_HUMAN	VAT1	Synaptic vesicle membrane protein VAT-1 homolog
ACGLNFADLMAR	AC[57.0215]GLNFADLM[15.9949]AR	12	677.816	2	1353.61	0.9962	0.08922	1	166156	10M(15.9949), 2C(57.0215)		TRUE	sp|Q99536|VAT1_HUMAN	Q99536	VAT1_HUMAN	VAT1	Synaptic vesicle membrane protein VAT-1 homolog
ACGLVASNLNLK	n[42.0106]AC[57.0215]GLVASNLNLK	12	651.348	2	1300.68	1	3.158e-05	2	1532617	2C(57.0215), N-term(42.0106)		TRUE	sp|P09382|LEG1_HUMAN	P09382	LEG1_HUMAN	LGALS1	Galectin-1
ACGMAYTGK	AC[57.0215]GMAYTGK	9	958.412	1	957.405	1	1.788e-06	1	36289.2	2C(57.0215)		FALSE	sp|P29401|TKT_HUMAN	P29401	TKT_HUMAN	TKT	Transketolase	TKTL1, TKTL2	sp|P51854|TKTL1_HUMAN, sp|Q9H0I9|TKTL2_HUMAN
ACGNFGIPC	AC[57.0215]GNFGIPC[57.0215]	9	995.407	1	994.4	0.9974	0.00209	4	147751	2C(57.0215), 9C(57.0215)		TRUE	sp|P22234|PUR6_HUMAN	P22234	PUR6_HUMAN	PAICS	Multifunctional protein ADE2
ACGNFGIPCELR	AC[57.0215]GNFGIPC[57.0215]ELR	12	697.321	2	1392.62	1	4.517e-08	4	720075	2C(57.0215), 9C(57.0215)		TRUE	sp|P22234|PUR6_HUMAN	P22234	PUR6_HUMAN	PAICS	Multifunctional protein ADE2
ACGNMFGLMHGTCPETSGGLLICLPR	AC[57.0215]GNMFGLMHGTC[57.0215]PETSGGLLIC[57.0215]LPR	26	950.439	3	2848.31	1	6e-14	2	24697.5	13C(57.0215), 23C(57.0215), 2C(57.0215)		TRUE	sp|P49903|SPS1_HUMAN	P49903	SPS1_HUMAN	SEPHS1	Selenide, water dikinase 1
ACGSNPLK	AC[57.0215]GSNPLK	8	846.414	1	845.407	0.9228	0.1402	1	64735.8	2C(57.0215)		TRUE	sp|O60832|DKC1_HUMAN	O60832	DKC1_HUMAN	DKC1	H/ACA ribonucleoprotein complex subunit DKC1
ACHDSFLK	AC[57.0215]HDSFLK	8	977.451	1	976.442	0.9993	0.0004427	1	149367	2C(57.0215)		TRUE	sp|P31949|S10AB_HUMAN	P31949	S10AB_HUMAN	S100A11	Protein S100-A11
ACHDSFLK	AC[57.0215]HDSFLK	8	489.229	2	976.438	0.9997	0.0001784	2	704281	2C(57.0215)		TRUE	sp|P31949|S10AB_HUMAN	P31949	S10AB_HUMAN	S100A11	Protein S100-A11
ACIDSNEDGDLSK	AC[57.0215]IDSNEDGDLSK	13	712.304	2	1422.59	1	4.543e-07	2	197584	2C(57.0215)		TRUE	sp|P29144|TPP2_HUMAN	P29144	TPP2_HUMAN	TPP2	Tripeptidyl-peptidase 2
ACIGGTNVGEDIR	AC[57.0215]IGGTNVGEDIR	13	681.327	2	1360.64	1	4.791e-06	1	77105	2C(57.0215)		TRUE	sp|P38919|IF4A3_HUMAN	P38919	IF4A3_HUMAN	EIF4A3	Eukaryotic initiation factor 4A-III
ACISFNK	AC[57.0215]ISFNK	7	839.408	1	838.4	0.9929	0.1052	1	101178	2C(57.0215)		TRUE	sp|Q6PD62|CTR9_HUMAN	Q6PD62	CTR9_HUMAN	CTR9	RNA polymerase-associated protein CTR9 homolog
ACISIGNQNFEVK	AC[57.0215]ISIGNQNFEVK	13	740.367	2	1478.71	0.9987	0.02602	1	24680.3	2C(57.0215)		TRUE	sp|P52564|MP2K6_HUMAN	P52564	MP2K6_HUMAN	MAP2K6	Dual specificity mitogen-activated protein kinase kinase 6
ACLAEELPHIHAFEQK	AC[57.0215]LAEELPHIHAFEQK	16	946.97	2	1891.92	1	1.902e-09	1	40806.4	2C(57.0215)		TRUE	sp|Q9H3K6|BOLA2_HUMAN	Q9H3K6	BOLA2_HUMAN	BOLA2	BolA-like protein 2
ACLDFSLQK	AC[57.0215]LDFSLQK	9	541.271	2	1080.52	0.8735	0.1488	1	21046	2C(57.0215)		TRUE	sp|P17987|TCPA_HUMAN	P17987	TCPA_HUMAN	TCP1	T-complex protein 1 subunit alpha
ACLDTAVENMPSLK	AC[57.0215]LDTAVENMPSLK	14	774.873	2	1547.73	1	5.96e-12	4	1721307	2C(57.0215)		TRUE	sp|P49327|FAS_HUMAN	P49327	FAS_HUMAN	FASN	Fatty acid synthase
ACLDTAVENMPSLK	AC[57.0215]LDTAVENM[15.9949]PSLK	14	782.871	2	1563.72	1	1.558e-10	5	462099	10M(15.9949), 2C(57.0215)		TRUE	sp|P49327|FAS_HUMAN	P49327	FAS_HUMAN	FASN	Fatty acid synthase
ACLDYPVTSVLPPASLCK	AC[57.0215]LDYPVTSVLPPASLC[57.0215]K	18	996.003	2	1990	1	3.444e-06	4	167769	17C(57.0215), 2C(57.0215)		TRUE	sp|P53801|PTTG_HUMAN	P53801	PTTG_HUMAN	PTTG1IP	Pituitary tumor-transforming gene 1 protein-interacting protein
ACLENLGLK	AC[57.0215]LENLGLK	9	509.274	2	1016.53	0.9983	0.01705	1	101878	2C(57.0215)		TRUE	sp|P36952|SPB5_HUMAN	P36952	SPB5_HUMAN	SERPINB5	Serpin B5
ACLIFFDEIDAIGGAR	AC[57.0215]LIFFDEIDAIGGAR	16	884.44	2	1766.87	1	1.592e-08	1	89837.1	2C(57.0215)		TRUE	sp|P35998|PRS7_HUMAN	P35998	PRS7_HUMAN	PSMC2	26S proteasome regulatory subunit 7
ACLISLGYDIGNDPQGEAEFAR	AC[57.0215]LISLGYDIGNDPQGEAEFAR	22	1198.56	2	2395.11	1	1.25e-12	1	327511	2C(57.0215)		TRUE	sp|P12814|ACTN1_HUMAN	P12814	ACTN1_HUMAN	ACTN1	Alpha-actinin-1
ACLISLGYDIGNDPQGEAEFAR	AC[57.0215]LISLGYDIGNDPQGEAEFAR	22	799.378	3	2395.09	1	2.872e-05	1	29177.9	2C(57.0215)		TRUE	sp|P12814|ACTN1_HUMAN	P12814	ACTN1_HUMAN	ACTN1	Alpha-actinin-1
ACLISLGYDVENDR	AC[57.0215]LISLGYDVENDR	14	812.885	2	1623.76	1	2.968e-10	2	356762	2C(57.0215)		TRUE	sp|O43707|ACTN4_HUMAN	O43707	ACTN4_HUMAN	ACTN4	Alpha-actinin-4
ACLITDSDLNILAEGPNLIIK	AC[57.0215]LITDSDLNILAEGPNLIIK	21	1142.12	2	2282.21	1	1.54e-12	2	102344	2C(57.0215)		TRUE	sp|Q9Y3B8|ORN_HUMAN	Q9Y3B8	ORN_HUMAN	REXO2	Oligoribonuclease, mitochondrial
ACLPAPCPDTSNINLWNILR	AC[57.0215]LPAPC[57.0215]PDTSNINLWNILR	20	1163.08	2	2324.14	1	0.0006194	2	43735.4	2C(57.0215), 7C(57.0215)		TRUE	sp|Q9BZF3|OSBL6_HUMAN	Q9BZF3	OSBL6_HUMAN	OSBPL6	Oxysterol-binding protein-related protein 6
ACLPNLDHVGHPTER	AC[57.0215]LPNLDHVGHPTER	15	572.614	3	1714.81	0.9784	0.009553	1	29372.9	2C(57.0215)		TRUE	sp|P00387|NB5R3_HUMAN	P00387	NB5R3_HUMAN	CYB5R3	NADH-cytochrome b5 reductase 3
ACLPSGSFLTCSSDNTIR	AC[57.0215]LPSGSFLTC[57.0215]SSDNTIR	18	993.456	2	1984.9	1	4.1e-13	1	86874.2	11C(57.0215), 2C(57.0215)		TRUE	sp|O43379|WDR62_HUMAN	O43379	WDR62_HUMAN	WDR62	WD repeat-containing protein 62
ACLQPSQDPQMR	AC[57.0215]LQPSQDPQMR	12	715.829	2	1429.64	1	6.931e-05	1	173711	2C(57.0215)		TRUE	sp|Q86Y56|DAAF5_HUMAN	Q86Y56	DAAF5_HUMAN	DNAAF5	Dynein assembly factor 5, axonemal
ACMEEMHQVAIAAK	AC[57.0215]MEEMHQVAIAAK	14	794.868	2	1587.72	1	7.605e-11	1	23020.6	2C(57.0215)		TRUE	sp|Q9BW27|NUP85_HUMAN	Q9BW27	NUP85_HUMAN	NUP85	Nuclear pore complex protein Nup85
ACMLTTATAHDGDVNVISWSR	AC[57.0215]MLTTATAHDGDVNVISWSR	21	769.028	3	2304.06	1	7.936e-11	1	46266	2C(57.0215)		TRUE	sp|Q9BQ67|GRWD1_HUMAN	Q9BQ67	GRWD1_HUMAN	GRWD1	Glutamate-rich WD repeat-containing protein 1
ACNAIEDAQSTR	AC[57.0215]NAIEDAQSTR	12	668.302	2	1334.58	1	0.0003162	1	40071.8	2C(57.0215)		TRUE	sp|Q709C8|VP13C_HUMAN	Q709C8	VP13C_HUMAN	VPS13C	Vacuolar protein sorting-associated protein 13C
ACNCLLLK	AC[57.0215]NC[57.0215]LLLK	8	496.257	2	990.496	0.9993	0.01667	2	22876.6	2C(57.0215), 4C(57.0215)		FALSE	sp|P13929|ENOB_HUMAN	P13929	ENOB_HUMAN	ENO3	Beta-enolase	ENO2	sp|P09104|ENOG_HUMAN
ACNCNLYGTMK	AC[57.0215]NC[57.0215]NLYGTMK	11	666.281	2	1330.54	1	0.0009954	2	44457.5	2C(57.0215), 4C(57.0215)		TRUE	sp|P11047|LAMC1_HUMAN	P11047	LAMC1_HUMAN	LAMC1	Laminin subunit gamma-1
ACNCNLYGTMK	AC[57.0215]NC[57.0215]NLYGTM[15.9949]K	11	674.278	2	1346.54	0.881	0.9119	1	32718.7	10M(15.9949), 2C(57.0215), 4C(57.0215)		TRUE	sp|P11047|LAMC1_HUMAN	P11047	LAMC1_HUMAN	LAMC1	Laminin subunit gamma-1
ACNDATLVQITSNMDSVGR	AC[57.0215]NDATLVQITSNMDSVGR	19	1026.48	2	2050.93	1	2.12e-12	2	129996	2C(57.0215)		TRUE	sp|Q9HAV0|GBB4_HUMAN	Q9HAV0	GBB4_HUMAN	GNB4	Guanine nucleotide-binding protein subunit beta-4
ACNPQPNGENAISAR	AC[57.0215]NPQPNGENAISAR	15	799.871	2	1597.72	1	3.784e-11	1	52812.4	2C(57.0215)		TRUE	sp|Q8NHP8|PLBL2_HUMAN	Q8NHP8	PLBL2_HUMAN	PLBD2	Putative phospholipase B-like 2
ACNSVIK	AC[57.0215]NSVIK	7	791.408	1	790.399	0.9901	0.0164	1	66364.5	2C(57.0215)		TRUE	sp|P16615|AT2A2_HUMAN	P16615	AT2A2_HUMAN	ATP2A2	Sarcoplasmic/endoplasmic reticulum calcium ATPase 2
ACNTPLSNFESHQNYK	AC[57.0215]NTPLSNFESHQNYK	16	955.428	2	1908.84	1	7.081e-06	2	36744.2	2C(57.0215)		TRUE	sp|P41252|SYIC_HUMAN	P41252	SYIC_HUMAN	IARS	Isoleucine--tRNA ligase, cytoplasmic
ACPALGLEALQPLQPEPPPEPAFSEAQK	n[42.0106]AC[57.0215]PALGLEALQPLQPEPPPEPAFSEAQK	28	1009.84	3	3026.51	1	6e-14	2	201916	2C(57.0215), N-term(42.0106)		TRUE	sp|Q9UPQ0|LIMC1_HUMAN	Q9UPQ0	LIMC1_HUMAN	LIMCH1	LIM and calponin homology domains-containing protein 1
ACPEPPPEAPTEDDHDEL	AC[57.0215]PEPPPEAPTEDDHDEL	18	1009.92	2	2017.82	1	6.452e-07	2	91166.3	2C(57.0215)		TRUE	sp|P14314|GLU2B_HUMAN	P14314	GLU2B_HUMAN	PRKCSH	Glucosidase 2 subunit beta
ACPLDQAIGLLVAIFHK	n[42.0106]AC[57.0215]PLDQAIGLLVAIFHK	17	954.524	2	1907.03	1	4.326e-10	1	15546	2C(57.0215), N-term(42.0106)		TRUE	sp|P06703|S10A6_HUMAN	P06703	S10A6_HUMAN	S100A6	Protein S100-A6
ACPLDQAIGLLVAIFHK	AC[57.0215]PLDQAIGLLVAIFHK	17	622.682	3	1865.02	0.9949	0.1074	1		2C(57.0215)		TRUE	sp|P06703|S10A6_HUMAN	P06703	S10A6_HUMAN	S100A6	Protein S100-A6
ACPRPEGLNFQDLK	AC[57.0215]PRPEGLNFQDLK	14	822.912	2	1643.81	1	1.645e-07	2	278251	2C(57.0215)		TRUE	sp|P15927|RFA2_HUMAN	P15927	RFA2_HUMAN	RPA2	Replication protein A 32 kDa subunit
ACPRPEGLNFQDLK	AC[57.0215]PRPEGLNFQDLK	14	548.943	3	1643.8	1	0.0001999	1	128004	2C(57.0215)		TRUE	sp|P15927|RFA2_HUMAN	P15927	RFA2_HUMAN	RPA2	Replication protein A 32 kDa subunit
ACQAATTDSELLK	AC[57.0215]QAATTDSELLK	13	704.343	2	1406.67	1	0.001053	1	62140.3	2C(57.0215)		TRUE	sp|Q9Y4G6|TLN2_HUMAN	Q9Y4G6	TLN2_HUMAN	TLN2	Talin-2
ACQIFVR	AC[57.0215]QIFVR	7	893.466	1	892.459	0.8134	1.006	1	97001.9	2C(57.0215)		TRUE	sp|P52272|HNRPM_HUMAN	P52272	HNRPM_HUMAN	HNRNPM	Heterogeneous nuclear ribonucleoprotein M
ACQLPLFSYIVER	AC[57.0215]QLPLFSYIVER	13	798.416	2	1594.82	1	7.907e-06	1	68635.6	2C(57.0215)		TRUE	sp|Q9Y4A5|TRRAP_HUMAN	Q9Y4A5	TRRAP_HUMAN	TRRAP	Transformation/transcription domain-associated protein
ACQLTYPLHTYPK	AC[57.0215]QLTYPLHTYPK	13	796.4	2	1591.77	0.7186	0.09516	1	17116.1	2C(57.0215)		TRUE	sp|Q9BXS4|TMM59_HUMAN	Q9BXS4	TMM59_HUMAN	TMEM59	Transmembrane protein 59
ACQSCPSEPNTAALQAALAR	AC[57.0215]QSC[57.0215]PSEPNTAALQAALAR	20	1058.5	2	2114.98	1	2e-14	1	54725.4	2C(57.0215), 5C(57.0215)		TRUE	sp|Q8TEX9|IPO4_HUMAN	Q8TEX9	IPO4_HUMAN	IPO4	Importin-4
ACQSIYPLHDVF	AC[57.0215]QSIYPLHDVF	12	725.345	2	1448.68	1	1.566e-05	1	183414	2C(57.0215)		TRUE	sp|P61247|RS3A_HUMAN	P61247	RS3A_HUMAN	RPS3A	40S ribosomal protein S3a
ACQSIYPLHDVFVR	AC[57.0215]QSIYPLHDVFVR	14	852.93	2	1703.84	1	1.273e-06	3	2615867	2C(57.0215)		TRUE	sp|P61247|RS3A_HUMAN	P61247	RS3A_HUMAN	RPS3A	40S ribosomal protein S3a
ACQSIYPLHDVFVR	AC[57.0215]QSIYPLHDVFVR	14	568.956	3	1703.83	1	0.0002195	8	3.3791e+06	2C(57.0215)		TRUE	sp|P61247|RS3A_HUMAN	P61247	RS3A_HUMAN	RPS3A	40S ribosomal protein S3a
ACQVGSEEEPSSQLTSVFR	AC[57.0215]QVGSEEEPSSQLTSVFR	19	1055.99	2	2109.96	1	1.26e-12	1	56111.6	2C(57.0215)		TRUE	sp|Q6ZRQ5|MMS22_HUMAN	Q6ZRQ5	MMS22_HUMAN	MMS22L	Protein MMS22-like
ACSDTSGPTMR	AC[57.0215]SDTSGPTMR	11	591.747	2	1181.48	0.9632	0.04293	1	28216.3	2C(57.0215)		TRUE	sp|Q92621|NU205_HUMAN	Q92621	NU205_HUMAN	NUP205	Nuclear pore complex protein Nup205
ACSLAQQSGDHR	AC[57.0215]SLAQQSGDHR	12	665.302	2	1328.58	0.9818	0.01829	1	47664.6	2C(57.0215)		TRUE	sp|P52948|NUP98_HUMAN	P52948	NUP98_HUMAN	NUP98	Nuclear pore complex protein Nup98-Nup96
ACSPAASEITGLSTAVLAAHGR	AC[57.0215]SPAASEITGLSTAVLAAHGR	22	714.032	3	2139.08	1	1.993e-11	1	62040.2	2C(57.0215)		TRUE	sp|Q9NSU2|TREX1_HUMAN	Q9NSU2	TREX1_HUMAN	TREX1	Three-prime repair exonuclease 1
ACSSEVPHGPVDQK	AC[57.0215]SSEVPHGPVDQK	14	755.851	2	1509.68	1	6.072e-07	1	76915.7	2C(57.0215)		TRUE	sp|O95816|BAG2_HUMAN	O95816	BAG2_HUMAN	BAG2	BAG family molecular chaperone regulator 2
ACSTPPGPQTVLIFDELSDSLCR	AC[57.0215]STPPGPQTVLIFDELSDSLC[57.0215]R	23	1282.11	2	2562.2	1	1.104e-05	4	93356.3	22C(57.0215), 2C(57.0215)		TRUE	sp|Q99797|MIPEP_HUMAN	Q99797	MIPEP_HUMAN	MIPEP	Mitochondrial intermediate peptidase
ACSVAGITSDANVLTNELR	AC[57.0215]SVAGITSDANVLTNELR	19	995.997	2	1989.98	1	1.3e-13	2	58232.8	2C(57.0215)		TRUE	sp|P25789|PSA4_HUMAN	P25789	PSA4_HUMAN	PSMA4	Proteasome subunit alpha type-4
ACTAGIFDAYVPPEGDAR	AC[57.0215]TAGIFDAYVPPEGDAR	18	955.441	2	1908.86	0.9607	0.02176	1	29272.5	2C(57.0215)		TRUE	sp|Q9BRJ2|RM45_HUMAN	Q9BRJ2	RM45_HUMAN	MRPL45	39S ribosomal protein L45, mitochondrial
ACTAQSLGNLLDMMYR	AC[57.0215]TAQSLGNLLDMMYR	16	922.429	2	1842.85	1	1.654e-09	1	28601.2	2C(57.0215)		TRUE	sp|Q16854|DGUOK_HUMAN	Q16854	DGUOK_HUMAN	DGUOK	Deoxyguanosine kinase, mitochondrial
ACTILLR	AC[57.0215]TILLR	7	846.487	1	845.478	0.8291	1.053	1	356092	2C(57.0215)		TRUE	sp|P49368|TCPG_HUMAN	P49368	TCPG_HUMAN	CCT3	T-complex protein 1 subunit gamma
ACTQLVDNLVEHILK	AC[57.0215]TQLVDNLVEHILK	15	584.982	3	1751.92	1	0.0001619	1	90209	2C(57.0215)		TRUE	sp|Q6KC79|NIPBL_HUMAN	Q6KC79	NIPBL_HUMAN	NIPBL	Nipped-B-like protein
ACVCQTLGISPEEK	AC[57.0215]VC[57.0215]QTLGISPEEK	14	796.376	2	1590.73	1	8.98e-07	1	185291	2C(57.0215), 4C(57.0215)		TRUE	sp|A6NHR9|SMHD1_HUMAN	A6NHR9	SMHD1_HUMAN	SMCHD1	Structural maintenance of chromosomes flexible hinge domain-containing protein 1
ACVEAPK	AC[57.0215]VEAPK	7	774.381	1	773.373	0.8527	0.9326	1	101257	2C(57.0215)		TRUE	sp|O15067|PUR4_HUMAN	O15067	PUR4_HUMAN	PFAS	Phosphoribosylformylglycinamidine synthase
ACVLQNPQTIMHIQDPASQR	AC[57.0215]VLQNPQTIMHIQDPASQR	20	769.716	3	2306.12	1	1.661e-09	2	85183.7	2C(57.0215)		TRUE	sp|O95544|NADK_HUMAN	O95544	NADK_HUMAN	NADK	NAD kinase
ACVPGCPAAEPSPASFLR	AC[57.0215]VPGC[57.0215]PAAEPSPASFLR	18	943.948	2	1887.86	1	2.201e-05	1	22297	2C(57.0215), 6C(57.0215)		TRUE	sp|O95248|MTMR5_HUMAN	O95248	MTMR5_HUMAN	SBF1	Myotubularin-related protein 5
ACVQGECGVCHYCR	AC[57.0215]VQGEC[57.0215]GVC[57.0215]HYC[57.0215]R	14	585.899	3	1754.67	0.9999	0.002025	1	37227.8	10C(57.0215), 13C(57.0215), 2C(57.0215), 7C(57.0215)		TRUE	sp|Q9Y2K7|KDM2A_HUMAN	Q9Y2K7	KDM2A_HUMAN	KDM2A	Lysine-specific demethylase 2A
ACVSIFPDSGHFNVDNIR	AC[57.0215]VSIFPDSGHFNVDNIR	18	683.327	3	2046.94	1	1.549e-07	1	77821.1	2C(57.0215)		TRUE	sp|P50990|TCPQ_HUMAN	P50990	TCPQ_HUMAN	CCT8	T-complex protein 1 subunit theta
ACVSMLGVPVDPDTLHATLR	AC[57.0215]VSMLGVPVDPDTLHATLR	20	1076.55	2	2151.08	1	7.887e-05	2	74419.4	2C(57.0215)		TRUE	sp|Q7Z6Z7|HUWE1_HUMAN	Q7Z6Z7	HUWE1_HUMAN	HUWE1	E3 ubiquitin-protein ligase HUWE1
ACVSMLGVPVDPDTLHATLR	AC[57.0215]VSMLGVPVDPDTLHATLR	20	718.034	3	2151.08	1	3.232e-09	5	251542	2C(57.0215)		TRUE	sp|Q7Z6Z7|HUWE1_HUMAN	Q7Z6Z7	HUWE1_HUMAN	HUWE1	E3 ubiquitin-protein ligase HUWE1
ACVVHGSDLK	AC[57.0215]VVHGSDLK	10	543.274	2	1084.53	1	6.948e-08	2	363099	2C(57.0215)		TRUE	sp|P05023|AT1A1_HUMAN	P05023	AT1A1_HUMAN	ATP1A1	Sodium/potassium-transporting ATPase subunit alpha-1	ATP1A2	sp|P50993|AT1A2_HUMAN
ACWELYCLEHGIQPDGQMPSDK	AC[57.0215]WELYC[57.0215]LEHGIQPDGQMPSDK	22	1317.57	2	2633.13	1	2.814e-06	2	220771	2C(57.0215), 7C(57.0215)		FALSE	sp|P68363|TBA1B_HUMAN	P68363	TBA1B_HUMAN	TUBA1B	Tubulin alpha-1B chain	TUBA1A, TUBA1C, TUBA3C, TUBA3D, TUBA3E, TUBA4A	sp|P0DPH7|TBA3C_HUMAN, sp|P0DPH8|TBA3D_HUMAN, sp|P68366|TBA4A_HUMAN, sp|Q6PEY2|TBA3E_HUMAN, sp|Q71U36|TBA1A_HUMAN, sp|Q9BQE3|TBA1C_HUMAN
ACWELYCLEHGIQPDGQMPSDK	AC[57.0215]WELYC[57.0215]LEHGIQPDGQMPSDK	22	878.719	3	2633.13	1	5.317e-08	3	456586	2C(57.0215), 7C(57.0215)		FALSE	sp|P68363|TBA1B_HUMAN	P68363	TBA1B_HUMAN	TUBA1B	Tubulin alpha-1B chain	TUBA1A, TUBA1C, TUBA3C, TUBA3D, TUBA3E, TUBA4A	sp|P0DPH7|TBA3C_HUMAN, sp|P0DPH8|TBA3D_HUMAN, sp|P68366|TBA4A_HUMAN, sp|Q6PEY2|TBA3E_HUMAN, sp|Q71U36|TBA1A_HUMAN, sp|Q9BQE3|TBA1C_HUMAN
ACWELYCLEHGIQPDGQMPSDK	AC[57.0215]WELYC[57.0215]LEHGIQPDGQM[15.9949]PSDK	22	1325.57	2	2649.14	0.9925	0.007354	1	80938.1	18M(15.9949), 2C(57.0215), 7C(57.0215)		FALSE	sp|P68363|TBA1B_HUMAN	P68363	TBA1B_HUMAN	TUBA1B	Tubulin alpha-1B chain	TUBA1A, TUBA1C, TUBA3C, TUBA3D, TUBA3E, TUBA4A	sp|P0DPH7|TBA3C_HUMAN, sp|P0DPH8|TBA3D_HUMAN, sp|P68366|TBA4A_HUMAN, sp|Q6PEY2|TBA3E_HUMAN, sp|Q71U36|TBA1A_HUMAN, sp|Q9BQE3|TBA1C_HUMAN
ACWELYCLEHGIQPDGQMPSDK	AC[57.0215]WELYC[57.0215]LEHGIQPDGQM[15.9949]PSDK	22	884.051	3	2649.12	1	1.263e-11	1	123447	18M(15.9949), 2C(57.0215), 7C(57.0215)		FALSE	sp|P68363|TBA1B_HUMAN	P68363	TBA1B_HUMAN	TUBA1B	Tubulin alpha-1B chain	TUBA1A, TUBA1C, TUBA3C, TUBA3D, TUBA3E, TUBA4A	sp|P0DPH7|TBA3C_HUMAN, sp|P0DPH8|TBA3D_HUMAN, sp|P68366|TBA4A_HUMAN, sp|Q6PEY2|TBA3E_HUMAN, sp|Q71U36|TBA1A_HUMAN, sp|Q9BQE3|TBA1C_HUMAN
ACWVLHYFCEVK	AC[57.0215]WVLHYFC[57.0215]EVK	12	537.92	3	1610.73	0.997	0.04358	1	13014.9	2C(57.0215), 9C(57.0215)		TRUE	sp|O95373|IPO7_HUMAN	O95373	IPO7_HUMAN	IPO7	Importin-7
ACYALENFVENLGPK	AC[57.0215]YALENFVENLGPK	15	862.919	2	1723.85	1	1.719e-11	6	387600	2C(57.0215)		TRUE	sp|Q8TEX9|IPO4_HUMAN	Q8TEX9	IPO4_HUMAN	IPO4	Importin-4
ACYELGCLLLDKPETVGR	AC[57.0215]YELGC[57.0215]LLLDKPETVGR	18	698.683	3	2093.02	1	2.246e-06	3	38615.2	2C(57.0215), 7C(57.0215)		TRUE	sp|Q8N584|TT39C_HUMAN	Q8N584	TT39C_HUMAN	TTC39C	Tetratricopeptide repeat protein 39C
ACYGVLR	AC[57.0215]YGVLR	7	838.424	1	837.415	0.9954	0.06123	1	354455	2C(57.0215)		TRUE	sp|P23396|RS3_HUMAN	P23396	RS3_HUMAN	RPS3	40S ribosomal protein S3
ACYLSINPQK	AC[57.0215]YLSINPQK	10	597.303	2	1192.6	0.9857	0.01946	1	98076.8	2C(57.0215)		FALSE	sp|P61163|ACTZ_HUMAN	P61163	ACTZ_HUMAN	ACTR1A	Alpha-centractin	ACTR1B	sp|P42025|ACTY_HUMAN
ADAAASPVGK	n[42.0106]ADAAASPVGK	10	928.473	1	927.466	1	2.992e-06	1	72624.2	N-term(42.0106)		TRUE	sp|Q7LBC6|KDM3B_HUMAN	Q7LBC6	KDM3B_HUMAN	KDM3B	Lysine-specific demethylase 3B
ADAAPQLGK	n[42.0106]ADAAPQLGK	9	912.479	1	911.469	1	7.273e-06	4	401651	N-term(42.0106)		TRUE	sp|Q96C86|DCPS_HUMAN	Q96C86	DCPS_HUMAN	DCPS	m7GpppX diphosphatase
ADAASQVLLGSGLTILSQPLMYVK	n[42.0106]ADAASQVLLGSGLTILSQPLMYVK	24	1259.19	2	2516.35	1	0	1		N-term(42.0106)		TRUE	sp|Q9Y6C9|MTCH2_HUMAN	Q9Y6C9	MTCH2_HUMAN	MTCH2	Mitochondrial carrier homolog 2
ADAASQVLLGSGLTILSQPLMYVK	n[42.0106]ADAASQVLLGSGLTILSQPLM[15.9949]YVK	24	845.124	3	2532.34	1	4.756e-06	2	90481.3	21M(15.9949), N-term(42.0106)		TRUE	sp|Q9Y6C9|MTCH2_HUMAN	Q9Y6C9	MTCH2_HUMAN	MTCH2	Mitochondrial carrier homolog 2
ADAASQVLLGSGLTILSQPLMYVK	n[42.0106]ADAASQVLLGSGLTILSQPLMYVK	24	839.793	3	2516.36	1	1.293e-10	1		N-term(42.0106)		TRUE	sp|Q9Y6C9|MTCH2_HUMAN	Q9Y6C9	MTCH2_HUMAN	MTCH2	Mitochondrial carrier homolog 2
ADAASSLTVDVTPPTAK		17	822.428	2	1642.84	1	3.909e-11	2	184823			TRUE	sp|Q9H8Y8|GORS2_HUMAN	Q9H8Y8	GORS2_HUMAN	GORASP2	Golgi reassembly-stacking protein 2
ADAEEEAATR		10	531.739	2	1061.46	1	0.0006442	1				TRUE	sp|Q13409|DC1I2_HUMAN	Q13409	DC1I2_HUMAN	DYNC1I2	Cytoplasmic dynein 1 intermediate chain 2
ADAEENLEDAMEEVR		15	860.87	2	1719.72	0.9997	0.003701	1	22707			TRUE	sp|Q68DH5|LMBD2_HUMAN	Q68DH5	LMBD2_HUMAN	LMBRD2	G-protein coupled receptor-associated protein LMBRD2
ADAEGESDLENSR		13	696.797	2	1391.58	1	5.067e-06	2	155357			TRUE	sp|Q9Y490|TLN1_HUMAN	Q9Y490	TLN1_HUMAN	TLN1	Talin-1
ADAEGESDLENSRK		14	760.845	2	1519.67	1	1.785e-07	1	62980.5			TRUE	sp|Q9Y490|TLN1_HUMAN	Q9Y490	TLN1_HUMAN	TLN1	Talin-1
ADAEGYLAHPVNAYK		15	809.897	2	1617.77	1	3.293e-10	2	47252.9			TRUE	sp|O15460|P4HA2_HUMAN	O15460	P4HA2_HUMAN	P4HA2	Prolyl 4-hydroxylase subunit alpha-2
ADAENLIYTADPESFEVNTK		20	1114.02	2	2226.03	1	2.551e-08	1	106411			TRUE	sp|Q9H8V3|ECT2_HUMAN	Q9H8V3	ECT2_HUMAN	ECT2	Protein ECT2
ADAEPLEIILHLPLLCEDK	ADAEPLEIILHLPLLC[57.0215]EDK	19	730.389	3	2188.13	1	3.247e-05	1	6055.49	16C(57.0215)		TRUE	sp|P55769|NH2L1_HUMAN	P55769	NH2L1_HUMAN	SNU13	NHP2-like protein 1
ADAEYYAAHK		10	569.762	2	1137.5	1	3.598e-06	1	132719			TRUE	sp|O75477|ERLN1_HUMAN	O75477	ERLN1_HUMAN	ERLIN1	Erlin-1
ADAFGDELFSVFEGDSTTAAGTK	n[42.0106]ADAFGDELFSVFEGDSTTAAGTK	23	1189.54	2	2378.06	1	0	5	239012	N-term(42.0106)		TRUE	sp|P42285|MTREX_HUMAN	P42285	MTREX_HUMAN	MTREX	Exosome RNA helicase MTR4
ADAGPSGQGDSVSIGK		16	723.347	2	1444.68	0.9999	0.001145	1	33944.6			TRUE	sp|Q7Z2K8|GRIN1_HUMAN	Q7Z2K8	GRIN1_HUMAN	GPRIN1	G protein-regulated inducer of neurite outgrowth 1
ADAHLGSSSVALPK		14	676.862	2	1351.7	1	1.001e-06	1	108896			TRUE	sp|Q8NFQ8|TOIP2_HUMAN	Q8NFQ8	TOIP2_HUMAN	TOR1AIP2	Torsin-1A-interacting protein 2
ADAIFQEGIQQK		12	674.349	2	1346.68	1	0.0001704	1	50542			TRUE	sp|O60566|BUB1B_HUMAN	O60566	BUB1B_HUMAN	BUB1B	Mitotic checkpoint serine/threonine-protein kinase BUB1 beta
ADAIYNMIGYPNFIMDPK		18	1036.99	2	2071.99	1	2.871e-11	2	55801.9			TRUE	sp|P42892|ECE1_HUMAN	P42892	ECE1_HUMAN	ECE1	Endothelin-converting enzyme 1
ADAIYNMIGYPNFIMDPK	ADAIYNMIGYPNFIM[15.9949]DPK	18	1044.99	2	2087.97	1	2.132e-07	1	67648.1	15M(15.9949)		TRUE	sp|P42892|ECE1_HUMAN	P42892	ECE1_HUMAN	ECE1	Endothelin-converting enzyme 1
ADALLYR		7	821.452	1	820.446	0.9538	0.06498	1	136671			TRUE	sp|P14406|CX7A2_HUMAN	P14406	CX7A2_HUMAN	COX7A2	Cytochrome c oxidase subunit 7A2, mitochondrial
ADALQAGASQFETSAAK		17	833.408	2	1664.8	1	5.182e-11	3	907321			TRUE	sp|Q15836|VAMP3_HUMAN	Q15836	VAMP3_HUMAN	VAMP3	Vesicle-associated membrane protein 3	VAMP2	sp|P63027|VAMP2_HUMAN
ADALQLSVEEFVER		14	803.409	2	1604.81	1	1.497e-05	1	80631.2			TRUE	sp|Q6NYC1|JMJD6_HUMAN	Q6NYC1	JMJD6_HUMAN	JMJD6	Bifunctional arginine demethylase and lysyl-hydroxylase JMJD6
ADALYPVVSAASICAK	ADALYPVVSAASIC[57.0215]AK	16	818.424	2	1634.84	1	4.871e-09	3	73203.4	14C(57.0215)		TRUE	sp|O75792|RNH2A_HUMAN	O75792	RNH2A_HUMAN	RNASEH2A	Ribonuclease H2 subunit A
ADANTAAIQAILYNR		15	802.923	2	1603.83	1	8.36e-08	1	29922			TRUE	sp|P03915|NU5M_HUMAN	P03915	NU5M_HUMAN	MT-ND5	NADH-ubiquinone oxidoreductase chain 5
ADAPMFVMGVNHEK		14	773.363	2	1544.71	1	5.056e-09	1	117603			TRUE	sp|P04406|G3P_HUMAN	P04406	G3P_HUMAN	GAPDH	Glyceraldehyde-3-phosphate dehydrogenase
ADAPMFVMGVNHEK	ADAPM[15.9949]FVMGVNHEK	14	781.36	2	1560.71	1	2.757e-06	1	56728.6	5M(15.9949)		TRUE	sp|P04406|G3P_HUMAN	P04406	G3P_HUMAN	GAPDH	Glyceraldehyde-3-phosphate dehydrogenase
ADAPVALVVHMAPASVLVDSR		21	1059.57	2	2117.12	1	1.841e-10	1	39001.1			TRUE	sp|Q9BQ52|RNZ2_HUMAN	Q9BQ52	RNZ2_HUMAN	ELAC2	Zinc phosphodiesterase ELAC protein 2
ADAPVALVVHMAPASVLVDSR		21	706.717	3	2117.12	1	8.3e-13	3	181826			TRUE	sp|Q9BQ52|RNZ2_HUMAN	Q9BQ52	RNZ2_HUMAN	ELAC2	Zinc phosphodiesterase ELAC protein 2
ADATNVNNWHWTER		14	857.39	2	1712.76	1	5.093e-11	2	351754			TRUE	sp|O95433|AHSA1_HUMAN	O95433	AHSA1_HUMAN	AHSA1	Activator of 90 kDa heat shock protein ATPase homolog 1
ADATNVNNWHWTER		14	571.929	3	1712.76	1	3.679e-05	1	42231.4			TRUE	sp|O95433|AHSA1_HUMAN	O95433	AHSA1_HUMAN	AHSA1	Activator of 90 kDa heat shock protein ATPase homolog 1
ADATSSQDSELER		13	704.813	2	1407.61	1	1.535e-05	1	49217.7			TRUE	sp|Q99504|EYA3_HUMAN	Q99504	EYA3_HUMAN	EYA3	Eyes absent homolog 3
ADAVQDSEMVELVELEIR		18	682.673	3	2044.99	1	6.994e-06	1	34543.2			TRUE	sp|P49411|EFTU_HUMAN	P49411	EFTU_HUMAN	TUFM	Elongation factor Tu, mitochondrial
ADAVQDSEMVELVELEIR	ADAVQDSEM[15.9949]VELVELEIR	18	1031.5	2	2061	1	1.1e-13	1	94131.9	9M(15.9949)		TRUE	sp|P49411|EFTU_HUMAN	P49411	EFTU_HUMAN	TUFM	Elongation factor Tu, mitochondrial
ADAVQDSEMVELVELEIR		18	1023.51	2	2046.01	1	1.276e-07	3	57789.6			TRUE	sp|P49411|EFTU_HUMAN	P49411	EFTU_HUMAN	TUFM	Elongation factor Tu, mitochondrial
ADAVWNK		7	803.405	1	802.395	0.9978	0.02483	1	203094			TRUE	sp|P42704|LPPRC_HUMAN	P42704	LPPRC_HUMAN	LRPPRC	Leucine-rich PPR motif-containing protein, mitochondrial
ADAVYGQK		8	851.426	1	850.417	0.9851	0.0242	1	157599			TRUE	sp|Q13283|G3BP1_HUMAN	Q13283	G3BP1_HUMAN	G3BP1	Ras GTPase-activating protein-binding protein 1
ADAWEEIRR	n[42.0106]ADAWEEIRR	9	594.294	2	1186.57	0.9966	0.07964	1	127524	N-term(42.0106)		TRUE	sp|O94874|UFL1_HUMAN	O94874	UFL1_HUMAN	UFL1	E3 UFM1-protein ligase 1
ADCASGIFLAAEK	ADC[57.0215]ASGIFLAAEK	13	676.829	2	1351.64	1	0.0003742	1	83706	3C(57.0215)		TRUE	sp|O43747|AP1G1_HUMAN	O43747	AP1G1_HUMAN	AP1G1	AP-1 complex subunit gamma-1
ADCILYYGFGDIFR	ADC[57.0215]ILYYGFGDIFR	14	855.403	2	1708.79	1	4.163e-10	1	138968	3C(57.0215)		TRUE	sp|P46063|RECQ1_HUMAN	P46063	RECQ1_HUMAN	RECQL	ATP-dependent DNA helicase Q1
ADCPHTIGVEFGTR	ADC[57.0215]PHTIGVEFGTR	14	780.367	2	1560.66	1	1.301e-05	2	126035	3C(57.0215)		TRUE	sp|P61106|RAB14_HUMAN	P61106	RAB14_HUMAN	RAB14	Ras-related protein Rab-14
ADCPPGNPAPTSNHGPDATEAEEDFVDPWTVQTSSAK	ADC[57.0215]PPGNPAPTSNHGPDATEAEEDFVDPWTVQTSSAK	37	1299.24	3	3895.7	1	1.342e-07	4	201175	3C(57.0215)		TRUE	sp|P23381|SYWC_HUMAN	P23381	SYWC_HUMAN	WARS	Tryptophan--tRNA ligase, cytoplasmic
ADCPTMEAQTTLTTNDIVISK	ADC[57.0215]PTMEAQTTLTTNDIVISK	21	1155.05	2	2308.1	1	1.971e-11	2	59188.4	3C(57.0215)		TRUE	sp|Q13123|RED_HUMAN	Q13123	RED_HUMAN	IK	Protein Red
ADCTITMADSDFLALMTGK	ADC[57.0215]TITMADSDFLALMTGK	19	1030.97	2	2059.93	1	2.418e-10	4	168491	3C(57.0215)		TRUE	sp|P22307|NLTP_HUMAN	P22307	NLTP_HUMAN	SCP2	Non-specific lipid-transfer protein
ADCTITMADSDFLALMTGK	ADC[57.0215]TITMADSDFLALMTGK	19	687.649	3	2059.92	1	6.187e-07	1	38990	3C(57.0215)		TRUE	sp|P22307|NLTP_HUMAN	P22307	NLTP_HUMAN	SCP2	Non-specific lipid-transfer protein
ADCTITMADSDFLALMTGK	ADC[57.0215]TITMADSDFLALM[15.9949]TGK	19	1038.97	2	2075.92	0.9995	0.007615	1	26399.5	16M(15.9949), 3C(57.0215)		TRUE	sp|P22307|NLTP_HUMAN	P22307	NLTP_HUMAN	SCP2	Non-specific lipid-transfer protein
ADCTITMADSDFLALMTGK	ADC[57.0215]TITM[15.9949]ADSDFLALMTGK	19	1038.97	2	2075.91	1	1.876e-06	4	63498.4	3C(57.0215), 7M(15.9949)		TRUE	sp|P22307|NLTP_HUMAN	P22307	NLTP_HUMAN	SCP2	Non-specific lipid-transfer protein
ADDADEFGYSR		11	623.255	2	1244.49	1	2.023e-05	1	239813			TRUE	sp|Q7KZF4|SND1_HUMAN	Q7KZF4	SND1_HUMAN	SND1	Staphylococcal nuclease domain-containing protein 1
ADDAGLETPLCSEQFGSGEAR	n[42.0106]ADDAGLETPLC[57.0215]SEQFGSGEAR	21	1126.49	2	2250.96	1	1.203e-11	2	61793.5	11C(57.0215), N-term(42.0106)		TRUE	sp|Q96GQ5|RUS1_HUMAN	Q96GQ5	RUS1_HUMAN	C16orf58	RUS1 family protein C16orf58
ADDELSFK		8	924.431	1	923.423	0.9981	0.001284	1	159849			TRUE	sp|P62993|GRB2_HUMAN	P62993	GRB2_HUMAN	GRB2	Growth factor receptor-bound protein 2
ADDFDVK		7	809.368	1	808.36	0.9318	0.1795	1	67068.1			TRUE	sp|P83436|COG7_HUMAN	P83436	COG7_HUMAN	COG7	Conserved oligomeric Golgi complex subunit 7
ADDGFHLLLMTPK		13	729.376	2	1456.74	1	1.423e-07	1	68820.9			TRUE	sp|Q9H6R4|NOL6_HUMAN	Q9H6R4	NOL6_HUMAN	NOL6	Nucleolar protein 6
ADDGRPFPQVIK		12	671.859	2	1341.7	1	1.038e-05	8	4.95708e+06			TRUE	sp|P04075|ALDOA_HUMAN	P04075	ALDOA_HUMAN	ALDOA	Fructose-bisphosphate aldolase A		sp|P00883|ALDOA_RABIT
ADDIDIEAMLEAPYK	n[42.0106]ADDIDIEAM[15.9949]LEAPYK	15	876.406	2	1750.8	1	2.5e-13	4	84124.8	9M(15.9949), N-term(42.0106)		TRUE	sp|Q14498|RBM39_HUMAN	Q14498	RBM39_HUMAN	RBM39	RNA-binding protein 39
ADDIDIEAMLEAPYK	n[42.0106]ADDIDIEAMLEAPYK	15	868.408	2	1734.81	1	4.506e-09	2	194729	N-term(42.0106)		TRUE	sp|Q14498|RBM39_HUMAN	Q14498	RBM39_HUMAN	RBM39	RNA-binding protein 39
ADDIDIEAMLEAPYKK	n[42.0106]ADDIDIEAMLEAPYKK	16	932.456	2	1862.9	1	3.87e-12	2	50330.5	N-term(42.0106)		TRUE	sp|Q14498|RBM39_HUMAN	Q14498	RBM39_HUMAN	RBM39	RNA-binding protein 39
ADDLDFETGDAGASATFPM	n[42.0106]ADDLDFETGDAGASATFPM	19	986.909	2	1971.81	1	4.349e-08	2	120049	N-term(42.0106)		TRUE	sp|P63241|IF5A1_HUMAN	P63241	IF5A1_HUMAN	EIF5A	Eukaryotic translation initiation factor 5A-1	EIF5AL1	sp|Q6IS14|IF5AL_HUMAN
ADDLDFETGDAGASATFPMQC	n[42.0106]ADDLDFETGDAGASATFPMQC[57.0215]	21	1130.95	2	2259.89	1	2.508e-11	4	173932	21C(57.0215), N-term(42.0106)		TRUE	sp|P63241|IF5A1_HUMAN	P63241	IF5A1_HUMAN	EIF5A	Eukaryotic translation initiation factor 5A-1	EIF5AL1	sp|Q6IS14|IF5AL_HUMAN
ADDLDFETGDAGASATFPMQCSALR	n[42.0106]ADDLDFETGDAGASATFPMQC[57.0215]SALR	25	896.723	3	2687.15	1	9.551e-11	3	198216	21C(57.0215), N-term(42.0106)		TRUE	sp|P63241|IF5A1_HUMAN	P63241	IF5A1_HUMAN	EIF5A	Eukaryotic translation initiation factor 5A-1	EIF5AL1	sp|Q6IS14|IF5AL_HUMAN
ADDLDFETGDAGASATFPMQCSALR	n[42.0106]ADDLDFETGDAGASATFPMQC[57.0215]SALR	25	1344.58	2	2687.14	1	8e-14	11	460137	21C(57.0215), N-term(42.0106)		TRUE	sp|P63241|IF5A1_HUMAN	P63241	IF5A1_HUMAN	EIF5A	Eukaryotic translation initiation factor 5A-1	EIF5AL1	sp|Q6IS14|IF5AL_HUMAN
ADDLDFETGDAGASATFPMQCSALR	n[42.0106]ADDLDFETGDAGASATFPM[15.9949]QC[57.0215]SALR	25	902.055	3	2703.14	1	4.886e-11	1	50157.8	19M(15.9949), 21C(57.0215), N-term(42.0106)		TRUE	sp|P63241|IF5A1_HUMAN	P63241	IF5A1_HUMAN	EIF5A	Eukaryotic translation initiation factor 5A-1	EIF5AL1	sp|Q6IS14|IF5AL_HUMAN
ADDLDFETGDAGASATFPMQCSALR	n[42.0106]ADDLDFETGDAGASATFPM[15.9949]QC[57.0215]SALR	25	1352.58	2	2704.14	1	8.816e-11	13	290642	19M(15.9949), 21C(57.0215), N-term(42.0106)		TRUE	sp|P63241|IF5A1_HUMAN	P63241	IF5A1_HUMAN	EIF5A	Eukaryotic translation initiation factor 5A-1	EIF5AL1	sp|Q6IS14|IF5AL_HUMAN
ADDLEPIMELGR		12	679.835	2	1357.65	1	0.0003901	1	56955.9			TRUE	sp|P52564|MP2K6_HUMAN	P52564	MP2K6_HUMAN	MAP2K6	Dual specificity mitogen-activated protein kinase kinase 6
ADDLHNLNK		9	520.262	2	1038.5	0.9962	0.003731	1	40672			TRUE	sp|Q4U2R6|RM51_HUMAN	Q4U2R6	RM51_HUMAN	MRPL51	39S ribosomal protein L51, mitochondrial
ADDLLPLGDQTQDGDFGSR		19	1010.47	2	2018.91	1	7.3e-13	2	506713			TRUE	sp|O43290|SNUT1_HUMAN	O43290	SNUT1_HUMAN	SART1	U4/U6.U5 tri-snRNP-associated protein 1
ADDMSDDQGTSVQSK		15	792.328	2	1582.64	1	1.805e-07	1	47133.1			TRUE	sp|Q13111|CAF1A_HUMAN	Q13111	CAF1A_HUMAN	CHAF1A	Chromatin assembly factor 1 subunit A
ADDMSDDQGTSVQSK	ADDM[15.9949]SDDQGTSVQSK	15	800.326	2	1598.63	1	1.663e-08	4	24514.5	4M(15.9949)		TRUE	sp|Q13111|CAF1A_HUMAN	Q13111	CAF1A_HUMAN	CHAF1A	Chromatin assembly factor 1 subunit A
ADDPLRLDQELQQPQTQEK		19	751.377	3	2251.1	1	1.261e-09	2	48192.2			TRUE	sp|Q12888|TP53B_HUMAN	Q12888	TP53B_HUMAN	TP53BP1	TP53-binding protein 1
ADDPSAADR	n[42.0106]ADDPSAADR	9	959.407	1	958.398	1	1.8e-06	4	317660	N-term(42.0106)		TRUE	sp|P62495|ERF1_HUMAN	P62495	ERF1_HUMAN	ETF1	Eukaryotic peptide chain release factor subunit 1
ADDPSSYMEVVQAANTSGNWEELVK		25	1370.62	2	2739.23	1	0	11	386300			TRUE	sp|Q00610|CLH1_HUMAN	Q00610	CLH1_HUMAN	CLTC	Clathrin heavy chain 1
ADDPSSYMEVVQAANTSGNWEELVK		25	914.085	3	2739.24	1	3.973e-11	3	186423			TRUE	sp|Q00610|CLH1_HUMAN	Q00610	CLH1_HUMAN	CLTC	Clathrin heavy chain 1
ADDPSSYMEVVQAANTSGNWEELVK	ADDPSSYM[15.9949]EVVQAANTSGNWEELVK	25	1378.62	2	2756.23	1	5.63e-07	3	101529	8M(15.9949)		TRUE	sp|Q00610|CLH1_HUMAN	Q00610	CLH1_HUMAN	CLTC	Clathrin heavy chain 1
ADDPSSYMEVVQAANTSGNWEELVK	ADDPSSYM[15.9949]EVVQAANTSGNWEELVK	25	919.417	3	2755.23	1	2.14e-12	1	46881	8M(15.9949)		TRUE	sp|Q00610|CLH1_HUMAN	Q00610	CLH1_HUMAN	CLTC	Clathrin heavy chain 1
ADDPYAHLSK		10	558.77	2	1115.52	1	0.0002474	2	247682			TRUE	sp|Q8NE71|ABCF1_HUMAN	Q8NE71	ABCF1_HUMAN	ABCF1	ATP-binding cassette sub-family F member 1
ADDSSENK		8	865.353	1	864.342	0.4995	0.6243	1	258579			TRUE	sp|P35251|RFC1_HUMAN	P35251	RFC1_HUMAN	RFC1	Replication factor C subunit 1
ADDTFEALCIEPF	ADDTFEALC[57.0215]IEPF	13	764.337	2	1526.66	0.9951	0.006196	1	188229	9C(57.0215)		TRUE	sp|Q15370|ELOB_HUMAN	Q15370	ELOB_HUMAN	ELOB	Elongin-B
ADDTFEALCIEPFSSPPELPDVMK	ADDTFEALC[57.0215]IEPFSSPPELPDVMK	24	903.42	3	2707.23	1	1.275e-11	6	123773	9C(57.0215)		TRUE	sp|Q15370|ELOB_HUMAN	Q15370	ELOB_HUMAN	ELOB	Elongin-B
ADDTFEALCIEPFSSPPELPDVMK	ADDTFEALC[57.0215]IEPFSSPPELPDVM[15.9949]K	24	1362.62	2	2724.23	1	2.302e-08	4	158294	23M(15.9949), 9C(57.0215)		TRUE	sp|Q15370|ELOB_HUMAN	Q15370	ELOB_HUMAN	ELOB	Elongin-B
ADDTFEALCIEPFSSPPELPDVMK	ADDTFEALC[57.0215]IEPFSSPPELPDVM[15.9949]K	24	908.752	3	2723.22	1	2.266e-10	4	70279.8	23M(15.9949), 9C(57.0215)		TRUE	sp|Q15370|ELOB_HUMAN	Q15370	ELOB_HUMAN	ELOB	Elongin-B
ADDTFEALCIEPFSSPPELPDVMK	ADDTFEALC[57.0215]IEPFSSPPELPDVMK	24	1354.63	2	2707.23	1	9.303e-08	3	350402	9C(57.0215)		TRUE	sp|Q15370|ELOB_HUMAN	Q15370	ELOB_HUMAN	ELOB	Elongin-B
ADDTFEALCIEPFSSPPELPDVMKPQDSGSSANEQAVQ	ADDTFEALC[57.0215]IEPFSSPPELPDVMKPQDSGSSANEQAVQ	38	1369.62	3	4105.85	1	3.525e-07	1	59778	9C(57.0215)		TRUE	sp|Q15370|ELOB_HUMAN	Q15370	ELOB_HUMAN	ELOB	Elongin-B
ADDVDQQQTTNTVEEPLDLIR	n[42.0106]ADDVDQQQTTNTVEEPLDLIR	21	1221.59	2	2442.1	1	5.228e-07	6	861586	N-term(42.0106)		TRUE	sp|P62310|LSM3_HUMAN	P62310	LSM3_HUMAN	LSM3	U6 snRNA-associated Sm-like protein LSm3
ADDYEQVK		8	967.437	1	966.43	0.9997	0.001164	2	37947.4			TRUE	sp|P61421|VA0D1_HUMAN	P61421	VA0D1_HUMAN	ATP6V0D1	V-type proton ATPase subunit d 1
ADEAALALQPGGSPSAAGADR	n[42.0106]ADEAALALQPGGSPSAAGADR	21	983.977	2	1965.94	1	3.46e-12	1	74512	N-term(42.0106)		TRUE	sp|Q96EB6|SIR1_HUMAN	Q96EB6	SIR1_HUMAN	SIRT1	NAD-dependent protein deacetylase sirtuin-1
ADEALFLLLHNEMVSGVYK	n[42.0106]ADEALFLLLHNEM[15.9949]VSGVYK	19	1104.06	2	2206.11	1	3.849e-07	1	23534.8	13M(15.9949), N-term(42.0106)		TRUE	sp|Q86SZ2|TPC6B_HUMAN	Q86SZ2	TPC6B_HUMAN	TRAPPC6B	Trafficking protein particle complex subunit 6B
ADEARPNTIDFGK		13	717.355	2	1432.69	0.8493	1.055	1	389983			TRUE	sp|P10586|PTPRF_HUMAN	P10586	PTPRF_HUMAN	PTPRF	Receptor-type tyrosine-protein phosphatase F
ADEASELACPTPK	ADEASELAC[57.0215]PTPK	13	694.822	2	1387.63	1	2.9e-07	4	1130238	9C(57.0215)		TRUE	sp|P49327|FAS_HUMAN	P49327	FAS_HUMAN	FASN	Fatty acid synthase
ADEDGEGIHPSAPHR	n[42.0106]ADEDGEGIHPSAPHR	15	815.366	2	1628.72	1	5.628e-05	1	49417	N-term(42.0106)		TRUE	sp|Q96L92|SNX27_HUMAN	Q96L92	SNX27_HUMAN	SNX27	Sorting nexin-27
ADEDLIFR	n[42.0106]ADEDLIFR	8	1020.5	1	1019.49	0.9994	0.001728	1	16639.6	N-term(42.0106)		TRUE	sp|O00418|EF2K_HUMAN	O00418	EF2K_HUMAN	EEF2K	Eukaryotic elongation factor 2 kinase
ADEDPALFQSVK		12	660.327	2	1318.64	1	1.021e-06	1	86730.3			TRUE	sp|P48739|PIPNB_HUMAN	P48739	PIPNB_HUMAN	PITPNB	Phosphatidylinositol transfer protein beta isoform
ADEDPIMGFHQM		12	695.792	2	1389.63	0.5594	0.008844	1	153767			TRUE	sp|P61970|NTF2_HUMAN	P61970	NTF2_HUMAN	NUTF2	Nuclear transport factor 2
ADEDPIMGFHQMF		13	769.326	2	1536.63	1	1.112e-07	2	187997			TRUE	sp|P61970|NTF2_HUMAN	P61970	NTF2_HUMAN	NUTF2	Nuclear transport factor 2
ADEDPIMGFHQMFLLK		16	946.458	2	1890.9	1	0.0006291	1	265686			TRUE	sp|P61970|NTF2_HUMAN	P61970	NTF2_HUMAN	NUTF2	Nuclear transport factor 2
ADEDPIMGFHQMFLLK		16	631.308	3	1890.89	1	4.599e-05	2	544015			TRUE	sp|P61970|NTF2_HUMAN	P61970	NTF2_HUMAN	NUTF2	Nuclear transport factor 2
ADEDPIMGFHQMFLLK	ADEDPIMGFHQM[15.9949]FLLK	16	954.455	2	1906.9	1	3.765e-05	1	39054.6	12M(15.9949)		TRUE	sp|P61970|NTF2_HUMAN	P61970	NTF2_HUMAN	NUTF2	Nuclear transport factor 2
ADEDPIMGFHQMFLLK	ADEDPIMGFHQM[15.9949]FLLK	16	636.639	3	1906.88	1	3.895e-06	1	105294	12M(15.9949)		TRUE	sp|P61970|NTF2_HUMAN	P61970	NTF2_HUMAN	NUTF2	Nuclear transport factor 2
ADEDPIMGFHQMFLLK	ADEDPIM[15.9949]GFHQMFLLK	16	636.639	3	1906.88	1	0.0009228	3	142331	7M(15.9949)		TRUE	sp|P61970|NTF2_HUMAN	P61970	NTF2_HUMAN	NUTF2	Nuclear transport factor 2
ADEEEMLDNLPEAGDSR	ADEEEM[15.9949]LDNLPEAGDSR	17	953.902	2	1905.79	1	1e-14	2	131419	6M(15.9949)		TRUE	sp|Q9NPD8|UBE2T_HUMAN	Q9NPD8	UBE2T_HUMAN	UBE2T	Ubiquitin-conjugating enzyme E2 T
ADEEEMLDNLPEAGDSR		17	945.905	2	1889.79	1	3.919e-11	1	170447			TRUE	sp|Q9NPD8|UBE2T_HUMAN	Q9NPD8	UBE2T_HUMAN	UBE2T	Ubiquitin-conjugating enzyme E2 T
ADEELEALRR	n[42.0106]ADEELEALRR	10	622.317	2	1242.62	1	2.19e-05	1	1.0225e+06	N-term(42.0106)		TRUE	sp|O14737|PDCD5_HUMAN	O14737	PDCD5_HUMAN	PDCD5	Programmed cell death protein 5
ADEEPTPADGR		11	579.257	2	1156.5	1	2.581e-05	2	92231.6			TRUE	sp|Q96AT1|K1143_HUMAN	Q96AT1	K1143_HUMAN	KIAA1143	Uncharacterized protein KIAA1143
ADEGISFR		8	447.719	2	893.419	0.8532	0.9452	1	49196.4			TRUE	sp|Q06830|PRDX1_HUMAN	Q06830	PRDX1_HUMAN	PRDX1	Peroxiredoxin-1
ADEHVIDQGDDGDNFYVIER		20	1154.01	2	2306.01	1	1.856e-05	1	30102.1			TRUE	sp|P13861|KAP2_HUMAN	P13861	KAP2_HUMAN	PRKAR2A	cAMP-dependent protein kinase type II-alpha regulatory subunit
ADEHVIDQGDDGDNFYVIER		20	769.677	3	2306	1	3.46e-12	1	47581.6			TRUE	sp|P13861|KAP2_HUMAN	P13861	KAP2_HUMAN	PRKAR2A	cAMP-dependent protein kinase type II-alpha regulatory subunit
ADEHVPGSPFTVK		13	692.349	2	1382.68	0.9988	0.001274	1	181338			TRUE	sp|O75369|FLNB_HUMAN	O75369	FLNB_HUMAN	FLNB	Filamin-B
ADEIANSSGK		10	991.469	1	990.463	1	5.17e-05	1	63510.8			TRUE	sp|P35579|MYH9_HUMAN	P35579	MYH9_HUMAN	MYH9	Myosin-9
ADELALVDVIEDK		13	715.375	2	1428.73	0.999	0.0003522	1	18787.6			FALSE	sp|P00338|LDHA_HUMAN	P00338	LDHA_HUMAN	LDHA	L-lactate dehydrogenase A chain	LDHB	sp|P07195|LDHB_HUMAN
ADELINAAK		9	944.505	1	943.496	0.9938	0.006946	1	50843.2			TRUE	sp|P46782|RS5_HUMAN	P46782	RS5_HUMAN	RPS5	40S ribosomal protein S5
ADEMLSEDVSVEPEGDQGLESLQGK		25	1331.61	2	2661.2	1	7.247e-09	2	21367			TRUE	sp|Q9H4A3|WNK1_HUMAN	Q9H4A3	WNK1_HUMAN	WNK1	Serine/threonine-protein kinase WNK1
ADEMYDK		7	871.35	1	870.341	0.9989	0.01263	1	27720.6			TRUE	sp|O94826|TOM70_HUMAN	O94826	TOM70_HUMAN	TOMM70	Mitochondrial import receptor subunit TOM70
ADENEFVR		8	979.448	1	978.44	0.9971	0.002372	1	144007			TRUE	sp|Q92616|GCN1_HUMAN	Q92616	GCN1_HUMAN	GCN1	eIF-2-alpha kinase activator GCN1
ADESQTLK		8	891.442	1	890.434	0.9958	0.003996	1	41092.3			TRUE	sp|Q9UNZ2|NSF1C_HUMAN	Q9UNZ2	NSF1C_HUMAN	NSFL1C	NSFL1 cofactor p47
ADESTGSIAK		10	978.474	1	977.465	1	3.27e-06	4	222755			TRUE	sp|P04075|ALDOA_HUMAN	P04075	ALDOA_HUMAN	ALDOA	Fructose-bisphosphate aldolase A		sp|P00883|ALDOA_RABIT
ADEVVWVR		8	973.51	1	972.498	0.9982	0.009015	2	134858			TRUE	sp|P14868|SYDC_HUMAN	P14868	SYDC_HUMAN	DARS	Aspartate--tRNA ligase, cytoplasmic
ADEWLMK	ADEWLM[15.9949]K	7	908.418	1	907.414	0.9979	0.002986	1		6M(15.9949)		FALSE	sp|P35579|MYH9_HUMAN	P35579	MYH9_HUMAN	MYH9	Myosin-9	MYH10	sp|P35580|MYH10_HUMAN
ADEWLMK		7	892.423	1	891.457	0.5007	0.1754	1	175658			FALSE	sp|P35579|MYH9_HUMAN	P35579	MYH9_HUMAN	MYH9	Myosin-9	MYH10	sp|P35580|MYH10_HUMAN
ADFADECPKPELLAIR	ADFADEC[57.0215]PKPELLAIR	16	922.964	2	1843.92	1	1.171e-05	1	45951.5	7C(57.0215)		TRUE	sp|P43487|RANG_HUMAN	P43487	RANG_HUMAN	RANBP1	Ran-specific GTPase-activating protein
ADFADECPKPELLAIR	ADFADEC[57.0215]PKPELLAIR	16	615.645	3	1843.9	1	2.909e-09	1	47704.5	7C(57.0215)		TRUE	sp|P43487|RANG_HUMAN	P43487	RANG_HUMAN	RANBP1	Ran-specific GTPase-activating protein
ADFAQACQDAGVR	ADFAQAC[57.0215]QDAGVR	13	704.817	2	1407.62	1	6.515e-05	1	111161	7C(57.0215)		TRUE	sp|P11498|PYC_HUMAN	P11498	PYC_HUMAN	PC	Pyruvate carboxylase, mitochondrial
ADFCIIHYAGK	ADFC[57.0215]IIHYAGK	11	647.816	2	1293.61	1	3.716e-07	2	451126	4C(57.0215)		FALSE	sp|P35579|MYH9_HUMAN	P35579	MYH9_HUMAN	MYH9	Myosin-9	MYH10	sp|P35580|MYH10_HUMAN
ADFDDRVSDEEK	n[42.0106]ADFDDRVSDEEK	12	734.315	2	1466.62	0.8585	0.03446	1	31210.2	N-term(42.0106)		TRUE	sp|P52907|CAZA1_HUMAN	P52907	CAZA1_HUMAN	CAPZA1	F-actin-capping protein subunit alpha-1
ADFDNTVAIHPTSSEELVTLR		21	1158.08	2	2314.15	1	0.0001689	2	326472			TRUE	sp|P00390|GSHR_HUMAN	P00390	GSHR_HUMAN	GSR	Glutathione reductase, mitochondrial
ADFDNTVAIHPTSSEELVTLR		21	772.389	3	2314.14	1	6.022e-11	1	920650			TRUE	sp|P00390|GSHR_HUMAN	P00390	GSHR_HUMAN	GSR	Glutathione reductase, mitochondrial
ADFFEDENGQR		11	664.281	2	1326.55	1	0.0007021	1	98323			TRUE	sp|O95573|ACSL3_HUMAN	O95573	ACSL3_HUMAN	ACSL3	Long-chain-fatty-acid--CoA ligase 3
ADFGLCK	ADFGLC[57.0215]K	7	810.381	1	809.372	0.9914	0.01067	1	56439.8	6C(57.0215)		FALSE	sp|Q16513|PKN2_HUMAN	Q16513	PKN2_HUMAN	PKN2	Serine/threonine-protein kinase N2	PKN1, PKN3	sp|Q16512|PKN1_HUMAN, sp|Q6P5Z2|PKN3_HUMAN
ADFGVLHR		8	914.484	1	913.476	0.6232	0.602	1	173645			FALSE	sp|P26639|SYTC_HUMAN	P26639	SYTC_HUMAN	TARS	Threonine--tRNA ligase, cytoplasmic	TARSL2	sp|A2RTX5|SYTC2_HUMAN
ADFGVLHR		8	457.746	2	913.473	0.9415	0.06635	1	249441			FALSE	sp|P26639|SYTC_HUMAN	P26639	SYTC_HUMAN	TARS	Threonine--tRNA ligase, cytoplasmic	TARSL2	sp|A2RTX5|SYTC2_HUMAN
ADFGVSAK		8	794.404	1	793.396	0.986	0.0241	1	59435.7			FALSE	sp|Q9H2G2|SLK_HUMAN	Q9H2G2	SLK_HUMAN	SLK	STE20-like serine/threonine-protein kinase	STK10	sp|O94804|STK10_HUMAN
ADFLSNDDYAVYVR		14	824.386	2	1646.79	0.7484	0.09366	1	54936.8			TRUE	sp|O95714|HERC2_HUMAN	O95714	HERC2_HUMAN	HERC2	E3 ubiquitin-protein ligase HERC2
ADFNLADFECEEDPFDNLELK	ADFNLADFEC[57.0215]EEDPFDNLELK	21	1266.05	2	2530.09	1	6.287e-05	1	27408.1	10C(57.0215)		TRUE	sp|Q9NZ09|UBAP1_HUMAN	Q9NZ09	UBAP1_HUMAN	UBAP1	Ubiquitin-associated protein 1
ADFPAGIPECGTDALR	ADFPAGIPEC[57.0215]GTDALR	16	845.399	2	1689.79	1	2.096e-08	6	791224	10C(57.0215)		TRUE	sp|P26640|SYVC_HUMAN	P26640	SYVC_HUMAN	VARS	Valine--tRNA ligase
ADFREPNAEVPRPIPH		16	615.652	3	1843.93	1	9.24e-08	1	69804.3			TRUE	sp|Q9NX40|OCAD1_HUMAN	Q9NX40	OCAD1_HUMAN	OCIAD1	OCIA domain-containing protein 1
ADFSGMSQTDLSLSK		15	793.872	2	1585.73	1	0	2	518735			TRUE	sp|P35237|SPB6_HUMAN	P35237	SPB6_HUMAN	SERPINB6	Serpin B6
ADFSGMSQTDLSLSK	ADFSGM[15.9949]SQTDLSLSK	15	801.869	2	1601.72	1	4.083e-10	3	231239	6M(15.9949)		TRUE	sp|P35237|SPB6_HUMAN	P35237	SPB6_HUMAN	SERPINB6	Serpin B6
ADFSPFGNSQGPSR		14	733.837	2	1465.66	1	8.213e-06	1	73460.9			TRUE	sp|Q9H2M9|RBGPR_HUMAN	Q9H2M9	RBGPR_HUMAN	RAB3GAP2	Rab3 GTPase-activating protein non-catalytic subunit
ADFTVVAGDEGSSTTGGSSEENK		23	1122.99	2	2243.96	1	2.334e-11	1	30150.8			TRUE	sp|P49916|DNLI3_HUMAN	P49916	DNLI3_HUMAN	LIG3	DNA ligase 3
ADFVLAANSYDLAIK		15	805.925	2	1609.84	1	2.305e-07	1	114349			TRUE	sp|Q14318|FKBP8_HUMAN	Q14318	FKBP8_HUMAN	FKBP8	Peptidyl-prolyl cis-trans isomerase FKBP8
ADGAHFELR		9	508.251	2	1014.48	1	1.558e-05	2	51902.8			TRUE	sp|Q8IWX8|CHERP_HUMAN	Q8IWX8	CHERP_HUMAN	CHERP	Calcium homeostasis endoplasmic reticulum protein
ADGAPSAAPPDGLLASPDLGLLK		23	1073.57	2	2145.13	1	1.225e-08	2	236288			TRUE	sp|P17535|JUND_HUMAN	P17535	JUND_HUMAN	JUND	Transcription factor jun-D
ADGATSDDLDLHDDR		15	808.345	2	1614.67	1	2e-14	1	83557.7			TRUE	sp|Q07157|ZO1_HUMAN	Q07157	ZO1_HUMAN	TJP1	Tight junction protein ZO-1
ADGDTLSCICGK	ADGDTLSC[57.0215]IC[57.0215]GK	12	648.782	2	1295.55	1	4.433e-06	1	80015.2	10C(57.0215), 8C(57.0215)		TRUE	sp|Q8IWB1|IPRI_HUMAN	Q8IWB1	IPRI_HUMAN	ITPRIP	Inositol 1,4,5-trisphosphate receptor-interacting protein
ADGEEPEK	n[42.0106]ADGEEPEK	8	916.389	1	915.381	0.91	0.6429	1		N-term(42.0106)		TRUE	sp|Q8TBC4|UBA3_HUMAN	Q8TBC4	UBA3_HUMAN	UBA3	NEDD8-activating enzyme E1 catalytic subunit
ADGELNVDSLITR	n[42.0106]ADGELNVDSLITR	13	722.867	2	1443.72	1	8.112e-11	1	355350	N-term(42.0106)		TRUE	sp|P62140|PP1B_HUMAN	P62140	PP1B_HUMAN	PPP1CB	Serine/threonine-protein phosphatase PP1-beta catalytic subunit
ADGETILK		8	846.457	1	845.449	0.996	0.04281	2	169325			TRUE	sp|P52788|SPSY_HUMAN	P52788	SPSY_HUMAN	SMS	Spermine synthase
ADGFGDNPFYHCLVAEILPAPGK	ADGFGDNPFYHC[57.0215]LVAEILPAPGK	23	830.07	3	2487.18	1	3e-14	3	50277.7	12C(57.0215)		TRUE	sp|Q96F10|SAT2_HUMAN	Q96F10	SAT2_HUMAN	SAT2	Diamine acetyltransferase 2
ADGGPEAGELPSIGEATAALALAGR		25	1147.58	2	2293.15	1	5.677e-06	1	30306.2			TRUE	sp|Q86UU1|PHLB1_HUMAN	Q86UU1	PHLB1_HUMAN	PHLDB1	Pleckstrin homology-like domain family B member 1
ADGGTGDSSPSPGSSLPSPLSDPR		24	1121.02	2	2240.02	1	1.031e-11	1	101938			TRUE	sp|Q8TD16|BICD2_HUMAN	Q8TD16	BICD2_HUMAN	BICD2	Protein bicaudal D homolog 2
ADGGTQVIDTK		11	552.78	2	1103.54	1	0.0003036	2	574084			TRUE	sp|P09622|DLDH_HUMAN	P09622	DLDH_HUMAN	DLD	Dihydrolipoyl dehydrogenase, mitochondrial
ADGHAATLVMK		11	557.29	2	1112.56	0.9998	0.005486	1	46065.1			TRUE	sp|P83436|COG7_HUMAN	P83436	COG7_HUMAN	COG7	Conserved oligomeric Golgi complex subunit 7
ADGILVPGGFGIR		13	636.359	2	1270.7	1	0.0001846	1	41343.7			TRUE	sp|Q9NRF8|PYRG2_HUMAN	Q9NRF8	PYRG2_HUMAN	CTPS2	CTP synthase 2
ADGIVPETWIDGPK		14	749.383	2	1496.75	1	0.0002199	2	86067.3			TRUE	sp|Q96A35|RM24_HUMAN	Q96A35	RM24_HUMAN	MRPL24	39S ribosomal protein L24, mitochondrial
ADGIVSHLK		9	939.526	1	938.517	0.9968	0.00286	1	26632.2			TRUE	sp|P30101|PDIA3_HUMAN	P30101	PDIA3_HUMAN	PDIA3	Protein disulfide-isomerase A3
ADGIVSK		7	689.383	1	688.375	0.8061	1.136	1	115589			TRUE	sp|P63220|RS21_HUMAN	P63220	RS21_HUMAN	RPS21	40S ribosomal protein S21
ADGLLGMFLK		10	532.794	2	1063.57	0.9999	0.0009932	2	145922			TRUE	sp|Q8N766|EMC1_HUMAN	Q8N766	EMC1_HUMAN	EMC1	ER membrane protein complex subunit 1
ADGLLGMFLK	ADGLLGM[15.9949]FLK	10	540.792	2	1079.56	0.9928	0.07195	1	29585.4	7M(15.9949)		TRUE	sp|Q8N766|EMC1_HUMAN	Q8N766	EMC1_HUMAN	EMC1	ER membrane protein complex subunit 1
ADGNQLTLEER		11	623.307	2	1244.59	1	8.308e-06	1	61301.1			TRUE	sp|Q6YHK3|CD109_HUMAN	Q6YHK3	CD109_HUMAN	CD109	CD109 antigen
ADGQVAELLLR	n[42.0106]ADGQVAELLLR	11	613.841	2	1225.66	1	7.058e-07	3	604268	N-term(42.0106)		TRUE	sp|Q9Y285|SYFA_HUMAN	Q9Y285	SYFA_HUMAN	FARSA	Phenylalanine--tRNA ligase alpha subunit
ADGSLTGGGLEAAAMAPER	n[42.0106]ADGSLTGGGLEAAAMAPER	19	908.431	2	1814.84	1	0	1	73577.8	N-term(42.0106)		TRUE	sp|Q8NEM2|SHCBP_HUMAN	Q8NEM2	SHCBP_HUMAN	SHCBP1	SHC SH2 domain-binding protein 1
ADGTCQDAAIVGYK	ADGTC[57.0215]QDAAIVGYK	14	734.84	2	1467.67	1	6.937e-08	2	88827.9	5C(57.0215)		TRUE	sp|P07737|PROF1_HUMAN	P07737	PROF1_HUMAN	PFN1	Profilin-1
ADGVANVEHILK		12	633.346	2	1264.68	1	5.636e-06	2	40203			TRUE	sp|Q9H0P0|5NT3A_HUMAN	Q9H0P0	5NT3A_HUMAN	NT5C3A	Cytosolic 5'-nucleotidase 3A
ADGVHTVEPTEAGDYK		16	844.892	2	1687.77	1	0.0001002	3	56367.8			TRUE	sp|Q13445|TMED1_HUMAN	Q13445	TMED1_HUMAN	TMED1	Transmembrane emp24 domain-containing protein 1
ADGVVEGIDVNGPK		14	685.351	2	1368.69	1	5.02e-08	1	215976			TRUE	sp|O94888|UBXN7_HUMAN	O94888	UBXN7_HUMAN	UBXN7	UBX domain-containing protein 7
ADGYNQPDSK		10	547.741	2	1093.46	1	0.0002615	1	171532			FALSE	sp|O60506|HNRPQ_HUMAN	O60506	HNRPQ_HUMAN	SYNCRIP	Heterogeneous nuclear ribonucleoprotein Q	HNRNPR	sp|O43390|HNRPR_HUMAN
ADGYSENNVFYGHHAK		16	904.903	2	1807.78	1	1.857e-07	1	66349.9			TRUE	sp|O75083|WDR1_HUMAN	O75083	WDR1_HUMAN	WDR1	WD repeat-containing protein 1
ADGYVDNLAEAVDLLLQHADK		21	757.381	3	2269.12	1	5.591e-10	2	25221.2			TRUE	sp|Q9H008|LHPP_HUMAN	Q9H008	LHPP_HUMAN	LHPP	Phospholysine phosphohistidine inorganic pyrophosphate phosphatase
ADGYVLEGK		9	951.478	1	950.468	0.9999	0.0001588	2	484976			TRUE	sp|P62241|RS8_HUMAN	P62241	RS8_HUMAN	RPS8	40S ribosomal protein S8
ADHCPDSACK	ADHC[57.0215]PDSAC[57.0215]K	10	580.727	2	1159.43	1	5.781e-05	2	55055	4C(57.0215), 9C(57.0215)		TRUE	sp|P35221|CTNA1_HUMAN	P35221	CTNA1_HUMAN	CTNNA1	Catenin alpha-1
ADHDFVVQEDFMK	ADHDFVVQEDFM[15.9949]K	13	798.854	2	1595.69	1	1.558e-10	2	66678.9	12M(15.9949)		TRUE	sp|P62333|PRS10_HUMAN	P62333	PRS10_HUMAN	PSMC6	26S proteasome regulatory subunit 10B
ADHDFVVQEDFMK		13	790.856	2	1579.7	1	9.428e-10	2	184645			TRUE	sp|P62333|PRS10_HUMAN	P62333	PRS10_HUMAN	PSMC6	26S proteasome regulatory subunit 10B
ADHFGGK		7	731.347	1	730.339	0.9939	0.008865	1	104822			FALSE	sp|Q9Y383|LC7L2_HUMAN	Q9Y383	LC7L2_HUMAN	LUC7L2	Putative RNA-binding protein Luc7-like 2	LUC7L	sp|Q9NQ29|LUC7L_HUMAN
ADHGEPIGR		9	476.236	2	950.455	1	0.0002731	5	1.534e+06			FALSE	sp|P08238|HS90B_HUMAN	P08238	HS90B_HUMAN	HSP90AB1	Heat shock protein HSP 90-beta	HSP90AB3P	sp|Q58FF7|H90B3_HUMAN
ADHGVQACFGR	ADHGVQAC[57.0215]FGR	11	609.278	2	1216.54	1	3.003e-05	1	50084.2	8C(57.0215)		TRUE	sp|P04899|GNAI2_HUMAN	P04899	GNAI2_HUMAN	GNAI2	Guanine nucleotide-binding protein G(i) subunit alpha-2
ADHLFWSEETK		11	681.82	2	1361.62	0.9984	0.001974	1	28997.2			TRUE	sp|Q96GA3|LTV1_HUMAN	Q96GA3	LTV1_HUMAN	LTV1	Protein LTV1 homolog
ADHNPDSDSTPR	n[42.0106]ADHNPDSDSTPR	12	677.287	2	1352.56	0.9999	0.001516	2	28177.9	N-term(42.0106)		TRUE	sp|Q96BT3|CENPT_HUMAN	Q96BT3	CENPT_HUMAN	CENPT	Centromere protein T
ADHPPAEVTSHAASGAK		17	549.269	3	1644.78	1	1.787e-07	1				TRUE	sp|Q9UHB6|LIMA1_HUMAN	Q9UHB6	LIMA1_HUMAN	LIMA1	LIM domain and actin-binding protein 1
ADHQPLTEA		9	981.464	1	980.455	1	2.284e-05	1	47534.7			TRUE	sp|P08865|RSSA_HUMAN	P08865	RSSA_HUMAN	RPSA	40S ribosomal protein SA
ADHQPLTEASYVNLPT		16	878.431	2	1754.85	1	6.285e-05	2	142687			TRUE	sp|P08865|RSSA_HUMAN	P08865	RSSA_HUMAN	RPSA	40S ribosomal protein SA
ADHQPLTEASYVNLPTIA		18	970.492	2	1938.97	1	8.375e-10	1	170344			TRUE	sp|P08865|RSSA_HUMAN	P08865	RSSA_HUMAN	RPSA	40S ribosomal protein SA
ADHQPLTEASYVNLPTIAL		19	1027.03	2	2053.06	1	2.271e-05	4	104570			TRUE	sp|P08865|RSSA_HUMAN	P08865	RSSA_HUMAN	RPSA	40S ribosomal protein SA
ADHQPLTEASYVNLPTIALC	ADHQPLTEASYVNLPTIALC[57.0215]	20	1107.05	2	2212.09	1	4.545e-08	2	148465	20C(57.0215)		TRUE	sp|P08865|RSSA_HUMAN	P08865	RSSA_HUMAN	RPSA	40S ribosomal protein SA
ADHQPLTEASYVNLPTIALCNTD	ADHQPLTEASYVNLPTIALC[57.0215]NTD	23	1272.11	2	2542.2	1	7.064e-09	2	75906	20C(57.0215)		TRUE	sp|P08865|RSSA_HUMAN	P08865	RSSA_HUMAN	RPSA	40S ribosomal protein SA
ADHQPLTEASYVNLPTIALCNTDSPLR	ADHQPLTEASYVNLPTIALC[57.0215]NTDSPLR	27	1498.74	2	2995.47	1	3.66e-06	5	245885	20C(57.0215)		TRUE	sp|P08865|RSSA_HUMAN	P08865	RSSA_HUMAN	RPSA	40S ribosomal protein SA
ADHQPLTEASYVNLPTIALCNTDSPLR	ADHQPLTEASYVNLPTIALC[57.0215]NTDSPLR	27	999.498	3	2995.49	1	0	12	3.75443e+06	20C(57.0215)		TRUE	sp|P08865|RSSA_HUMAN	P08865	RSSA_HUMAN	RPSA	40S ribosomal protein SA
ADHSFSDGVPSDSVEAAK	n[42.0106]ADHSFSDGVPSDSVEAAK	18	930.916	2	1859.82	1	1.699e-09	3	732732	N-term(42.0106)		TRUE	sp|Q99733|NP1L4_HUMAN	Q99733	NP1L4_HUMAN	NAP1L4	Nucleosome assembly protein 1-like 4
ADHSLHLSK		9	504.267	2	1006.52	1	1.173e-05	2	140116			TRUE	sp|Q13162|PRDX4_HUMAN	Q13162	PRDX4_HUMAN	PRDX4	Peroxiredoxin-4
ADHSMAQTPR	ADHSM[15.9949]AQTPR	10	565.256	2	1128.5	0.9297	0.09333	1	81499.9	5M(15.9949)		TRUE	sp|P08240|SRPRA_HUMAN	P08240	SRPRA_HUMAN	SRPRA	Signal recognition particle receptor subunit alpha
ADHSMAQTPR		10	557.259	2	1112.5	1	8.771e-06	1	160945			TRUE	sp|P08240|SRPRA_HUMAN	P08240	SRPRA_HUMAN	SRPRA	Signal recognition particle receptor subunit alpha
ADHTLSSLEPAYSAK		15	795.394	2	1588.77	1	4.36e-08	1	105041			TRUE	sp|Q5VW32|BROX_HUMAN	Q5VW32	BROX_HUMAN	BROX	BRO1 domain-containing protein BROX
ADHVQSLAQLENLCK	n[42.0106]ADHVQSLAQLENLC[57.0215]K	15	884.438	2	1766.87	1	6.749e-11	1	289470	14C(57.0215), N-term(42.0106)		TRUE	sp|Q9UIA9|XPO7_HUMAN	Q9UIA9	XPO7_HUMAN	XPO7	Exportin-7
ADIDDSWK		8	949.426	1	948.417	0.964	0.06295	1	35588.6			TRUE	sp|P06280|AGAL_HUMAN	P06280	AGAL_HUMAN	GLA	Alpha-galactosidase A
ADIDISGPNVDVDVPDVNIEGPDAK		25	1282.62	2	2563.23	1	5.742e-07	3	165346			TRUE	sp|Q09666|AHNK_HUMAN	Q09666	AHNK_HUMAN	AHNAK	Neuroblast differentiation-associated protein AHNAK
ADIDLTK		7	775.42	1	774.413	0.7037	1.325	1	538247			FALSE	sp|P62269|RS18_HUMAN	P62269	RS18_HUMAN	RPS18	40S ribosomal protein S18	TSGA10	sp|Q9BZW7|TSG10_HUMAN
ADIDQEVK		8	917.457	1	916.447	0.9541	0.09594	1	31472.6			TRUE	sp|Q86VP6|CAND1_HUMAN	Q86VP6	CAND1_HUMAN	CAND1	Cullin-associated NEDD8-dissociated protein 1
ADIDVSGPK		9	901.462	1	900.455	0.9999	0.0005039	4	826176			TRUE	sp|Q09666|AHNK_HUMAN	Q09666	AHNK_HUMAN	AHNAK	Neuroblast differentiation-associated protein AHNAK
ADIDVSGPSVDTDAPDLDIEGPEGK		25	1256.58	2	2511.15	1	1.81e-12	2	146603			TRUE	sp|Q09666|AHNK_HUMAN	Q09666	AHNK_HUMAN	AHNAK	Neuroblast differentiation-associated protein AHNAK
ADIEISGPK		9	929.494	1	928.485	0.9998	0.0008754	1	188256			TRUE	sp|Q09666|AHNK_HUMAN	Q09666	AHNK_HUMAN	AHNAK	Neuroblast differentiation-associated protein AHNAK
ADIEMPFDPSK		11	625.292	2	1248.57	1	0.0001126	1	73232.2			TRUE	sp|O75369|FLNB_HUMAN	O75369	FLNB_HUMAN	FLNB	Filamin-B
ADIEVACYGYEGIDAVK	ADIEVAC[57.0215]YGYEGIDAVK	17	936.938	2	1871.86	1	2.7e-13	2	176985	7C(57.0215)		TRUE	sp|P05198|IF2A_HUMAN	P05198	IF2A_HUMAN	EIF2S1	Eukaryotic translation initiation factor 2 subunit 1
ADIFMFDEPSSYLDVK		16	938.937	2	1877.87	1	4.24e-07	4	486019			TRUE	sp|P61221|ABCE1_HUMAN	P61221	ABCE1_HUMAN	ABCE1	ATP-binding cassette sub-family E member 1
ADIFVDPVLHTACALDIK	ADIFVDPVLHTAC[57.0215]ALDIK	18	999.522	2	1997.03	1	1.543e-08	2	47364.4	13C(57.0215)		TRUE	sp|Q92896|GSLG1_HUMAN	Q92896	GSLG1_HUMAN	GLG1	Golgi apparatus protein 1
ADIFVDPVLHTACALDIK	ADIFVDPVLHTAC[57.0215]ALDIK	18	666.684	3	1997.02	1	8.501e-08	1		13C(57.0215)		TRUE	sp|Q92896|GSLG1_HUMAN	Q92896	GSLG1_HUMAN	GLG1	Golgi apparatus protein 1
ADIGVAMGIAGSDVSK		16	745.88	2	1489.75	1	4.318e-05	3	116994			TRUE	sp|P05023|AT1A1_HUMAN	P05023	AT1A1_HUMAN	ATP1A1	Sodium/potassium-transporting ATPase subunit alpha-1	ATP1A3	sp|P13637|AT1A3_HUMAN
ADIGVAMGIAGSDVSK	ADIGVAM[15.9949]GIAGSDVSK	16	753.877	2	1505.74	1	2.618e-08	1	118864	7M(15.9949)		TRUE	sp|P05023|AT1A1_HUMAN	P05023	AT1A1_HUMAN	ATP1A1	Sodium/potassium-transporting ATPase subunit alpha-1	ATP1A3	sp|P13637|AT1A3_HUMAN
ADIIHACDIVEDAAIAYGYNNIQMTLPK	ADIIHAC[57.0215]DIVEDAAIAYGYNNIQMTLPK	28	1040.51	3	3118.5	1	2.023e-05	1	32843.8	7C(57.0215)		TRUE	sp|Q9NSD9|SYFB_HUMAN	Q9NSD9	SYFB_HUMAN	FARSB	Phenylalanine--tRNA ligase beta subunit
ADIIVSELLGSFADNELSPECLDGAQHFLK	ADIIVSELLGSFADNELSPEC[57.0215]LDGAQHFLK	30	1096.87	3	3287.61	1	2e-14	2	97317.7	21C(57.0215)		TRUE	sp|O14744|ANM5_HUMAN	O14744	ANM5_HUMAN	PRMT5	Protein arginine N-methyltransferase 5
ADIIYPGHGPVIHNAEAK		18	951.497	2	1900.99	1	2.3e-12	1	82032.9			TRUE	sp|Q53H82|LACB2_HUMAN	Q53H82	LACB2_HUMAN	LACTB2	Endoribonuclease LACTB2
ADIIYPGHGPVIHNAEAK		18	634.667	3	1900.97	1	1.626e-05	1	67838.1			TRUE	sp|Q53H82|LACB2_HUMAN	Q53H82	LACB2_HUMAN	LACTB2	Endoribonuclease LACTB2
ADILEDK		7	803.414	1	802.407	0.9764	0.2794	1				TRUE	sp|P52272|HNRPM_HUMAN	P52272	HNRPM_HUMAN	HNRNPM	Heterogeneous nuclear ribonucleoprotein M
ADIPAPK		7	711.404	1	710.395	0.9347	0.1695	1	94434.2			TRUE	sp|P49419|AL7A1_HUMAN	P49419	AL7A1_HUMAN	ALDH7A1	Alpha-aminoadipic semialdehyde dehydrogenase
ADIQDLEK		8	931.473	1	930.466	0.5721	0.6513	1	58468.1			TRUE	sp|Q9Y5M8|SRPRB_HUMAN	Q9Y5M8	SRPRB_HUMAN	SRPRB	Signal recognition particle receptor subunit beta
ADIQTER	n[42.0106]ADIQTER	7	874.427	1	873.414	0.9984	0.008385	1	3.01308e+06	N-term(42.0106)		TRUE	sp|P62280|RS11_HUMAN	P62280	RS11_HUMAN	RPS11	40S ribosomal protein S11
ADISGDTQK		9	934.448	1	933.439	0.9958	0.004865	1	131686			TRUE	sp|Q7KZF4|SND1_HUMAN	Q7KZF4	SND1_HUMAN	SND1	Staphylococcal nuclease domain-containing protein 1
ADISLDELIR	n[42.0106]ADISLDELIR	10	593.819	2	1185.62	0.9976	0.05644	1	55606.3	N-term(42.0106)		TRUE	sp|Q9BY77|PDIP3_HUMAN	Q9BY77	PDIP3_HUMAN	POLDIP3	Polymerase delta-interacting protein 3
ADIWALGCLLYK	ADIWALGC[57.0215]LLYK	12	711.876	2	1421.73	0.9993	0.01309	1	37646.4	8C(57.0215)		FALSE	sp|Q9NSY1|BMP2K_HUMAN	Q9NSY1	BMP2K_HUMAN	BMP2K	BMP-2-inducible protein kinase	AAK1	sp|Q2M2I8|AAK1_HUMAN
ADIWSFGITAIELATGAAPYHK		22	778.071	3	2331.19	1	0.0009551	1	41180.4			TRUE	sp|O95747|OXSR1_HUMAN	O95747	OXSR1_HUMAN	OXSR1	Serine/threonine-protein kinase
ADIWSLGITAIELAK		15	800.951	2	1599.89	1	1.146e-10	4	138791			TRUE	sp|Q9P289|STK26_HUMAN	Q9P289	STK26_HUMAN	STK26	Serine/threonine-protein kinase 26	STK25	sp|O00506|STK25_HUMAN
ADKPDMGEIASFDK	n[42.0106]ADKPDMGEIASFDK	14	783.361	2	1564.7	1	2.508e-07	13	8988240	N-term(42.0106)		TRUE	sp|P63313|TYB10_HUMAN	P63313	TYB10_HUMAN	TMSB10	Thymosin beta-10
ADKPDMGEIASFDK	n[42.0106]ADKPDM[15.9949]GEIASFDK	14	791.359	2	1580.71	1	1.1e-13	6	5.47922e+06	6M(15.9949), N-term(42.0106)		TRUE	sp|P63313|TYB10_HUMAN	P63313	TYB10_HUMAN	TMSB10	Thymosin beta-10
ADKPDMGEIASFDK		14	762.356	2	1522.7	0.9919	0.1472	1	33179.5			TRUE	sp|P63313|TYB10_HUMAN	P63313	TYB10_HUMAN	TMSB10	Thymosin beta-10
ADKYENDPELEK		12	725.838	2	1449.66	1	2.245e-05	1	79283.6			TRUE	sp|Q9BV57|MTND_HUMAN	Q9BV57	MTND_HUMAN	ADI1	1,2-dihydroxy-3-keto-5-methylthiopentene dioxygenase
ADLAAVEAK		9	887.483	1	886.476	0.9966	0.03406	1	109751			TRUE	sp|Q14204|DYHC1_HUMAN	Q14204	DYHC1_HUMAN	DYNC1H1	Cytoplasmic dynein 1 heavy chain 1
ADLANEEK	n[42.0106]ADLANEEK	8	931.437	1	930.428	0.9992	0.0006236	1	93914.7	N-term(42.0106)		TRUE	sp|Q9H6Z4|RANB3_HUMAN	Q9H6Z4	RANB3_HUMAN	RANBP3	Ran-binding protein 3
ADLATAPPHVTVVR		14	723.907	2	1445.8	1	2.019e-06	1	202317			TRUE	sp|Q8N1G4|LRC47_HUMAN	Q8N1G4	LRC47_HUMAN	LRRC47	Leucine-rich repeat-containing protein 47
ADLCHTFIK	ADLC[57.0215]HTFIK	9	552.779	2	1103.54	0.9996	0.0001857	1	117303	4C(57.0215)		TRUE	sp|Q14232|EI2BA_HUMAN	Q14232	EI2BA_HUMAN	EIF2B1	Translation initiation factor eIF-2B subunit alpha
ADLDGGTIK		9	889.463	1	888.453	0.4711	0.8948	1	424366			TRUE	sp|Q86WG5|MTMRD_HUMAN	Q86WG5	MTMRD_HUMAN	SBF2	Myotubularin-related protein 13
ADLDSLVR		8	888.479	1	887.471	0.9436	0.1461	1	60132.8			TRUE	sp|Q7Z4W1|DCXR_HUMAN	Q7Z4W1	DCXR_HUMAN	DCXR	L-xylulose reductase
ADLELHYQEFIR		12	767.388	2	1532.76	1	4.054e-05	1	233864			TRUE	sp|P15924|DESP_HUMAN	P15924	DESP_HUMAN	DSP	Desmoplakin
ADLELPWRPLYDMVER		16	668.34	3	2001.99	1	5.87e-06	2	66650.1			TRUE	sp|Q14997|PSME4_HUMAN	Q14997	PSME4_HUMAN	PSME4	Proteasome activator complex subunit 4
ADLEMQIENLK		11	652.332	2	1302.65	1	0.0005888	3	1.22083e+06			TRUE	sp|Q04695|K1C17_HUMAN	Q04695	K1C17_HUMAN	KRT17	Keratin, type I cytoskeletal 17
ADLEMQIENLK	ADLEM[15.9949]QIENLK	11	660.329	2	1318.64	1	9.805e-05	3	518770	5M(15.9949)		TRUE	sp|Q04695|K1C17_HUMAN	Q04695	K1C17_HUMAN	KRT17	Keratin, type I cytoskeletal 17
ADLESESFRPNLSDPSELLLPDQIEK		26	981.492	3	2941.46	1	0	1	63450.1			TRUE	sp|Q8N573|OXR1_HUMAN	Q8N573	OXR1_HUMAN	OXR1	Oxidation resistance protein 1
ADLFPILMR		9	538.302	2	1074.58	0.9944	0.04592	1	48671.3			TRUE	sp|O75691|UTP20_HUMAN	O75691	UTP20_HUMAN	UTP20	Small subunit processome component 20 homolog
ADLGALELWR		10	572.311	2	1142.6	0.9999	0.00164	1	41125.9			TRUE	sp|Q99523|SORT_HUMAN	Q99523	SORT_HUMAN	SORT1	Sortilin
ADLGNACWVHK	ADLGNAC[57.0215]WVHK	11	635.803	2	1269.59	1	1.429e-05	2	114828	7C(57.0215)		FALSE	sp|Q96SB4|SRPK1_HUMAN	Q96SB4	SRPK1_HUMAN	SRPK1	SRSF protein kinase 1	SRPK2, SRPK3	sp|P78362|SRPK2_HUMAN, sp|Q9UPE1|SRPK3_HUMAN
ADLGVSGPK		9	843.457	1	842.447	0.9995	0.002745	1	136907			TRUE	sp|Q09666|AHNK_HUMAN	Q09666	AHNK_HUMAN	AHNAK	Neuroblast differentiation-associated protein AHNAK
ADLHDEEDEQDILLAQDLEDMWEQK		25	1010.12	3	3027.32	1	2.845e-10	1	48984.4			TRUE	sp|Q9H2W6|RM46_HUMAN	Q9H2W6	RM46_HUMAN	MRPL46	39S ribosomal protein L46, mitochondrial
ADLIAYLK		8	906.529	1	905.521	0.9988	0.01207	2	477115			TRUE	sp|P99999|CYC_HUMAN	P99999	CYC_HUMAN	CYCS	Cytochrome c
ADLINNLG		8	829.441	1	828.434	0.9511	0.12	1	66921.5			FALSE	sp|P08238|HS90B_HUMAN	P08238	HS90B_HUMAN	HSP90AB1	Heat shock protein HSP 90-beta	HSP90AA1, HSP90AA2P, HSP90AA4P, HSP90AB2P, HSP90AB4P	sp|P07900|HS90A_HUMAN, sp|Q14568|HS902_HUMAN, sp|Q58FF6|H90B4_HUMAN, sp|Q58FF8|H90B2_HUMAN, sp|Q58FG1|HS904_HUMAN
ADLINNLGTIAK		12	621.856	2	1241.7	1	1.815e-06	6	4.67534e+06			FALSE	sp|P08238|HS90B_HUMAN	P08238	HS90B_HUMAN	HSP90AB1	Heat shock protein HSP 90-beta	HSP90AA1, HSP90AA2P, HSP90AB2P	sp|P07900|HS90A_HUMAN, sp|Q14568|HS902_HUMAN, sp|Q58FF8|H90B2_HUMAN
ADLIPYQDSPEGPDHSSASSGVPNPPK		27	921.435	3	2761.28	1	1.071e-05	2	87227.1			TRUE	sp|Q8WUA4|TF3C2_HUMAN	Q8WUA4	TF3C2_HUMAN	GTF3C2	General transcription factor 3C polypeptide 2
ADLISYLM		8	925.47	1	924.458	0.9042	0.08615	1	27034.2			TRUE	sp|Q9NUW8|TYDP1_HUMAN	Q9NUW8	TYDP1_HUMAN	TDP1	Tyrosyl-DNA phosphodiesterase 1
ADLLDYIK		8	950.519	1	949.512	0.9884	0.01965	1	37238.9			TRUE	sp|P00492|HPRT_HUMAN	P00492	HPRT_HUMAN	HPRT1	Hypoxanthine-guanine phosphoribosyltransferase
ADLLGSILSSMEK	n[42.0106]ADLLGSILSSMEK	13	703.366	2	1404.71	1	2.915e-08	2	47393.2	N-term(42.0106)		TRUE	sp|O75391|SPAG7_HUMAN	O75391	SPAG7_HUMAN	SPAG7	Sperm-associated antigen 7
ADLLGSILSSMEK	n[42.0106]ADLLGSILSSM[15.9949]EK	13	711.363	2	1420.71	1	1.023e-06	1	80768.6	11M(15.9949), N-term(42.0106)		TRUE	sp|O75391|SPAG7_HUMAN	O75391	SPAG7_HUMAN	SPAG7	Sperm-associated antigen 7
ADLLGSILSSMEKPPSLGDQETR	n[42.0106]ADLLGSILSSM[15.9949]EKPPSLGDQETR	23	834.751	3	2501.25	1	1.362e-08	1	11426.9	11M(15.9949), N-term(42.0106)		TRUE	sp|O75391|SPAG7_HUMAN	O75391	SPAG7_HUMAN	SPAG7	Sperm-associated antigen 7
ADLLGSILSSMEKPPSLGDQETR	n[42.0106]ADLLGSILSSMEKPPSLGDQETR	23	1243.63	2	2485.23	1	1.834e-09	3	60906.5	N-term(42.0106)		TRUE	sp|O75391|SPAG7_HUMAN	O75391	SPAG7_HUMAN	SPAG7	Sperm-associated antigen 7
ADLLGSILSSMEKPPSLGDQETR	n[42.0106]ADLLGSILSSMEKPPSLGDQETR	23	829.419	3	2485.24	1	1.093e-11	2	60971.2	N-term(42.0106)		TRUE	sp|O75391|SPAG7_HUMAN	O75391	SPAG7_HUMAN	SPAG7	Sperm-associated antigen 7
ADLLLSTQPGR		11	585.827	2	1169.64	0.9999	0.001437	2	127353			TRUE	sp|P08195|4F2_HUMAN	P08195	4F2_HUMAN	SLC3A2	4F2 cell-surface antigen heavy chain
ADLLLSTQPGREEGSPLELER		21	770.736	3	2309.18	1	1.409e-10	2	236622			TRUE	sp|P08195|4F2_HUMAN	P08195	4F2_HUMAN	SLC3A2	4F2 cell-surface antigen heavy chain
ADLNQGIGEPQSPSR		15	784.887	2	1567.76	1	2.069e-08	4	792332			TRUE	sp|Q96C19|EFHD2_HUMAN	Q96C19	EFHD2_HUMAN	EFHD2	EF-hand domain-containing protein D2
ADLPEGVAVSGPSPAEFCR	ADLPEGVAVSGPSPAEFC[57.0215]R	19	979.967	2	1957.92	1	5.552e-10	3	118795	18C(57.0215)		TRUE	sp|Q8IXI1|MIRO2_HUMAN	Q8IXI1	MIRO2_HUMAN	RHOT2	Mitochondrial Rho GTPase 2
ADLPLLTSTFLGSHMFSCCPEGR	ADLPLLTSTFLGSHMFSC[57.0215]C[57.0215]PEGR	23	866.071	3	2595.18	1	1e-14	1	82938.8	18C(57.0215), 19C(57.0215)		TRUE	sp|P41214|EIF2D_HUMAN	P41214	EIF2D_HUMAN	EIF2D	Eukaryotic translation initiation factor 2D
ADLQNHLDTAQNALQDK		17	947.966	2	1893.92	1	7.036e-10	1	90671.9			TRUE	sp|Q15075|EEA1_HUMAN	Q15075	EEA1_HUMAN	EEA1	Early endosome antigen 1
ADLQNHLDTAQNALQDK		17	632.313	3	1893.91	1	4.438e-06	1	51245.6			TRUE	sp|Q15075|EEA1_HUMAN	Q15075	EEA1_HUMAN	EEA1	Early endosome antigen 1
ADLQPQLK		8	912.515	1	911.505	0.8198	0.2924	1	37554.9			TRUE	sp|P22695|QCR2_HUMAN	P22695	QCR2_HUMAN	UQCRC2	Cytochrome b-c1 complex subunit 2, mitochondrial
ADLSEAANR		9	946.459	1	945.451	0.9664	0.05494	1	344985			TRUE	sp|P08670|VIME_HUMAN	P08670	VIME_HUMAN	VIM	Vimentin
ADLSELLK		8	888.504	1	887.495	0.8452	0.8401	2	340241			FALSE	sp|P30519|HMOX2_HUMAN	P30519	HMOX2_HUMAN	HMOX2	Heme oxygenase 2	GOLGA8R	sp|I6L899|GOG8R_HUMAN
ADLSGSVLDCANLQGVK	ADLSGSVLDC[57.0215]ANLQGVK	17	873.938	2	1745.86	1	1.668e-08	1	121076	10C(57.0215)		TRUE	sp|Q7L273|KCTD9_HUMAN	Q7L273	KCTD9_HUMAN	KCTD9	BTB/POZ domain-containing protein KCTD9
ADLSIPDLHEIVTEELEER		19	736.706	3	2207.08	1	4.388e-11	2	58062.5			TRUE	sp|Q86X10|RLGPB_HUMAN	Q86X10	RLGPB_HUMAN	RALGAPB	Ral GTPase-activating protein subunit beta
ADLSLADALTEPSPDIEGEIK	n[42.0106]ADLSLADALTEPSPDIEGEIK	21	1113.55	2	2225.1	1	8.937e-09	6	1.10394e+06	N-term(42.0106)		TRUE	sp|P27816|MAP4_HUMAN	P27816	MAP4_HUMAN	MAP4	Microtubule-associated protein 4
ADLTAEMISAPLGDFR		16	853.924	2	1705.83	1	1.917e-09	1	86670.8			TRUE	sp|Q9H3Q1|BORG4_HUMAN	Q9H3Q1	BORG4_HUMAN	CDC42EP4	Cdc42 effector protein 4
ADLTALFLPR		10	558.824	2	1115.63	1	0.0001769	6	87642.7			TRUE	sp|Q13045|FLII_HUMAN	Q13045	FLII_HUMAN	FLII	Protein flightless-1 homolog
ADLTEYLSTHYK		12	720.854	2	1439.7	1	7.211e-06	2	462026			TRUE	sp|P31930|QCR1_HUMAN	P31930	QCR1_HUMAN	UQCRC1	Cytochrome b-c1 complex subunit 1, mitochondrial
ADLTEYLSTHYK		12	480.905	3	1439.68	0.6495	1.308	1	42683.9			TRUE	sp|P31930|QCR1_HUMAN	P31930	QCR1_HUMAN	UQCRC1	Cytochrome b-c1 complex subunit 1, mitochondrial
ADLVHSHIQSNELCSK	ADLVHSHIQSNELC[57.0215]SK	16	613.3	3	1836.87	0.9955	0.001867	1	16537.8	14C(57.0215)		TRUE	sp|P22830|HEMH_HUMAN	P22830	HEMH_HUMAN	FECH	Ferrochelatase, mitochondrial
ADLVIVGAEGVVENGGIINK		20	984.044	2	1966.07	1	2e-11	1	50268.9			TRUE	sp|Q14232|EI2BA_HUMAN	Q14232	EI2BA_HUMAN	EIF2B1	Translation initiation factor eIF-2B subunit alpha
ADLVWQPWEDLESSR		15	915.936	2	1829.86	0.9999	0.001307	1	49592.6			TRUE	sp|Q6PJG2|EMSA1_HUMAN	Q6PJG2	EMSA1_HUMAN	ELMSAN1	ELM2 and SANT domain-containing protein 1
ADLYISEGLHPR		12	685.857	2	1369.69	1	5.308e-06	1	38446.9			FALSE	sp|P40227|TCPZ_HUMAN	P40227	TCPZ_HUMAN	CCT6A	T-complex protein 1 subunit zeta	CCT6B	sp|Q92526|TCPW_HUMAN
ADLYLEGK		8	908.472	1	907.464	0.8474	0.921	1	129323			TRUE	sp|Q9NSE4|SYIM_HUMAN	Q9NSE4	SYIM_HUMAN	IARS2	Isoleucine--tRNA ligase, mitochondrial
ADMAAQTTK		9	936.446	1	935.439	0.9999	6.674e-05	1	41403.5			FALSE	sp|P01891|1A68_HUMAN	P01891	1A68_HUMAN	HLA-A	HLA class I histocompatibility antigen, A-68 alpha chain		sp|P01892|1A02_HUMAN, sp|P10316|1A69_HUMAN
ADMALHYANK	ADM[15.9949]ALHYANK	10	575.271	2	1148.53	0.9993	0.00065	1	105911	3M(15.9949)		TRUE	sp|P50990|TCPQ_HUMAN	P50990	TCPQ_HUMAN	CCT8	T-complex protein 1 subunit theta
ADMALHYANK		10	567.274	2	1133.53	1	3.027e-05	4	378808			TRUE	sp|P50990|TCPQ_HUMAN	P50990	TCPQ_HUMAN	CCT8	T-complex protein 1 subunit theta
ADMDQFTASISETPVDVR		18	991.462	2	1980.91	1	6.9e-13	1	65566.6			TRUE	sp|Q06481|APLP2_HUMAN	Q06481	APLP2_HUMAN	APLP2	Amyloid-like protein 2
ADMETLQR	ADM[15.9949]ETLQR	8	979.451	1	978.444	0.9971	0.02348	1	49118.1	3M(15.9949)		TRUE	sp|P26639|SYTC_HUMAN	P26639	SYTC_HUMAN	TARS	Threonine--tRNA ligase, cytoplasmic
ADMETLQR		8	963.456	1	962.447	0.9971	0.03316	1	149236			TRUE	sp|P26639|SYTC_HUMAN	P26639	SYTC_HUMAN	TARS	Threonine--tRNA ligase, cytoplasmic
ADMGGAATICSAIVSAAK	ADMGGAATIC[57.0215]SAIVSAAK	18	847.416	2	1692.82	1	2.912e-10	1	105725	10C(57.0215)		TRUE	sp|P28838|AMPL_HUMAN	P28838	AMPL_HUMAN	LAP3	Cytosol aminopeptidase
ADMGHIK	ADM[15.9949]GHIK	7	787.377	1	786.367	0.9783	0.03854	1	31662.6	3M(15.9949)		FALSE	sp|P12004|PCNA_HUMAN	P12004	PCNA_HUMAN	PCNA	Proliferating cell nuclear antigen		rev_sp|Q709C8|VP13C_HUMAN
ADMGHIK		7	771.382	1	770.372	0.9939	0.009137	2	210800			FALSE	sp|P12004|PCNA_HUMAN	P12004	PCNA_HUMAN	PCNA	Proliferating cell nuclear antigen		rev_sp|Q709C8|VP13C_HUMAN
ADMLCNSQSNDILQHQGSNCGGTSNK	ADMLC[57.0215]NSQSNDILQHQGSNC[57.0215]GGTSNK	26	946.073	3	2835.19	1	2.354e-11	1	85387.6	20C(57.0215), 5C(57.0215)		TRUE	sp|Q9NUQ3|TXLNG_HUMAN	Q9NUQ3	TXLNG_HUMAN	TXLNG	Gamma-taxilin
ADMVIEAVFEDLSLK	ADM[15.9949]VIEAVFEDLSLK	15	848.429	2	1694.84	1	4.896e-10	3	55551	3M(15.9949)		TRUE	sp|P40939|ECHA_HUMAN	P40939	ECHA_HUMAN	HADHA	Trifunctional enzyme subunit alpha, mitochondrial
ADMVIEAVFEDLSLK		15	840.432	2	1678.85	1	9.975e-07	1	32126.5			TRUE	sp|P40939|ECHA_HUMAN	P40939	ECHA_HUMAN	HADHA	Trifunctional enzyme subunit alpha, mitochondrial
ADMVNEDLLSDGTSENESGFWDSFK		25	1397.1	2	2792.18	1	8.477e-06	1	19270.9			TRUE	sp|Q9NYU2|UGGG1_HUMAN	Q9NYU2	UGGG1_HUMAN	UGGT1	UDP-glucose:glycoprotein glucosyltransferase 1
ADMYDLPK		8	952.444	1	951.438	0.9792	0.0298	1				TRUE	sp|P50402|EMD_HUMAN	P50402	EMD_HUMAN	EMD	Emerin
ADNAFMLLTQAR		12	675.845	2	1349.67	1	4.245e-05	2	63321.5			FALSE	sp|Q9H0C5|BTBD1_HUMAN	Q9H0C5	BTBD1_HUMAN	BTBD1	BTB/POZ domain-containing protein 1	BTBD2	sp|Q9BX70|BTBD2_HUMAN
ADNDAGNAAIDSLLNYETVK		20	1047.5	2	2093	1	4.337e-11	1	186956			TRUE	sp|O75027|ABCB7_HUMAN	O75027	ABCB7_HUMAN	ABCB7	ATP-binding cassette sub-family B member 7, mitochondrial
ADNEPSCSPAAQELLTR	ADNEPSC[57.0215]SPAAQELLTR	17	929.934	2	1857.85	1	2.21e-12	2	96844.8	7C(57.0215)		TRUE	sp|Q9C0D5|TANC1_HUMAN	Q9C0D5	TANC1_HUMAN	TANC1	Protein TANC1
ADNFEYSDPVDGSISR		16	886.392	2	1770.77	1	1.151e-09	2	526399			TRUE	sp|P36871|PGM1_HUMAN	P36871	PGM1_HUMAN	PGM1	Phosphoglucomutase-1
ADNLYCK	ADNLYC[57.0215]K	7	883.398	1	882.391	0.9941	0.00858	1	115234	6C(57.0215)		TRUE	sp|P61758|PFD3_HUMAN	P61758	PFD3_HUMAN	VBP1	Prefoldin subunit 3
ADNNQAPPGSIAQDCK	ADNNQAPPGSIAQDC[57.0215]K	16	843.381	2	1684.75	0.9999	0.001178	1	31081.3	15C(57.0215)		TRUE	sp|Q9NUL3|STAU2_HUMAN	Q9NUL3	STAU2_HUMAN	STAU2	Double-stranded RNA-binding protein Staufen homolog 2
ADNSFDAK		8	867.384	1	866.378	0.9933	0.004706	1	197734			TRUE	sp|Q14978|NOLC1_HUMAN	Q14978	NOLC1_HUMAN	NOLC1	Nucleolar and coiled-body phosphoprotein 1
ADNTIEGDNNEQNYIK		16	919.413	2	1836.81	0.9988	0.02214	1	31132.3			TRUE	sp|Q7Z333|SETX_HUMAN	Q7Z333	SETX_HUMAN	SETX	Probable helicase senataxin
ADNVVNIAR		9	971.527	1	970.518	0.9975	0.02889	1	19704			TRUE	sp|Q92621|NU205_HUMAN	Q92621	NU205_HUMAN	NUP205	Nuclear pore complex protein Nup205
ADNYEDDHFK		10	627.257	2	1252.5	0.9979	0.002783	1	44087.7			TRUE	sp|Q8IUD2|RB6I2_HUMAN	Q8IUD2	RB6I2_HUMAN	ERC1	ELKS/Rab6-interacting/CAST family member 1
ADPAFGLESSGIAGTTSDEPERIEESGNDEAR		32	1103.17	3	3306.48	1	1e-14	2	87171.1			TRUE	sp|Q8TAQ2|SMRC2_HUMAN	Q8TAQ2	SMRC2_HUMAN	SMARCC2	SWI/SNF complex subunit SMARCC2
ADPDCSNGQPQAAPTPGAPQNR	ADPDC[57.0215]SNGQPQAAPTPGAPQNR	22	1125	2	2247.99	1	3.912e-06	3	36745.5	5C(57.0215)		TRUE	sp|Q9BW85|YJU2_HUMAN	Q9BW85	YJU2_HUMAN	YJU2	Splicing factor YJU2
ADPDGPEAQAEACSGER	ADPDGPEAQAEAC[57.0215]SGER	17	880.363	2	1758.71	1	1.617e-11	2	499310	13C(57.0215)		TRUE	sp|Q9NX24|NHP2_HUMAN	Q9NX24	NHP2_HUMAN	NHP2	H/ACA ribonucleoprotein complex subunit 2
ADPDVLTEVPAALK	n[42.0106]ADPDVLTEVPAALK	14	740.898	2	1479.78	1	2.294e-07	1	71512.2	N-term(42.0106)		TRUE	sp|P29083|T2EA_HUMAN	P29083	T2EA_HUMAN	GTF2E1	General transcription factor IIE subunit 1
ADPDVTLAGQEAIFILAR		18	950.512	2	1899.02	1	3e-14	1	81393.7			TRUE	sp|Q9NR33|DPOE4_HUMAN	Q9NR33	DPOE4_HUMAN	POLE4	DNA polymerase epsilon subunit 4
ADPEAAWEPTEAEAR		15	821.871	2	1641.72	1	2.697e-07	3	371316			TRUE	sp|Q9UBT2|SAE2_HUMAN	Q9UBT2	SAE2_HUMAN	UBA2	SUMO-activating enzyme subunit 2
ADPECCSILHGLVAAVETLCK	ADPEC[57.0215]C[57.0215]SILHGLVAAVETLC[57.0215]K	21	781.71	3	2342.1	0.9994	0.01497	2	37549.8	20C(57.0215), 5C(57.0215), 6C(57.0215)		TRUE	sp|Q9NVM9|INT13_HUMAN	Q9NVM9	INT13_HUMAN	INTS13	Integrator complex subunit 13
ADPEVCCFITK	n[42.0106]ADPEVC[57.0215]C[57.0215]FITK	11	691.31	2	1380.6	1	2.827e-05	1	35005.7	6C(57.0215), 7C(57.0215), N-term(42.0106)		TRUE	sp|Q7Z2W4|ZCCHV_HUMAN	Q7Z2W4	ZCCHV_HUMAN	ZC3HAV1	Zinc finger CCCH-type antiviral protein 1
ADPFSFEGPEIVDCDGCTIDWK	ADPFSFEGPEIVDC[57.0215]DGC[57.0215]TIDWK	22	1279.55	2	2558.08	1	2.3e-12	3	328501	14C(57.0215), 17C(57.0215)		TRUE	sp|Q99733|NP1L4_HUMAN	Q99733	NP1L4_HUMAN	NAP1L4	Nucleosome assembly protein 1-like 4
ADPIVGSLEPGIYAGYFDWK		20	1099.54	2	2197.07	1	6.9e-13	1	91779.5			TRUE	sp|Q96KP1|EXOC2_HUMAN	Q96KP1	EXOC2_HUMAN	EXOC2	Exocyst complex component 2
ADPNHLVDDLLTPCSPGDPGAIEMTWMDVPGDK	ADPNHLVDDLLTPC[57.0215]SPGDPGAIEMTWMDVPGDK	33	1188.54	3	3562.6	1	0.0001279	2	24608.3	14C(57.0215)		TRUE	sp|O75351|VPS4B_HUMAN	O75351	VPS4B_HUMAN	VPS4B	Vacuolar protein sorting-associated protein 4B
ADPQEAINCLMR	ADPQEAINC[57.0215]LMR	12	709.332	2	1416.65	1	6.317e-06	1	119013	9C(57.0215)		TRUE	sp|P54920|SNAA_HUMAN	P54920	SNAA_HUMAN	NAPA	Alpha-soluble NSF attachment protein
ADPSHFELLK		10	578.803	2	1155.57	0.9486	0.03179	1	99136.9			TRUE	sp|Q15418|KS6A1_HUMAN	Q15418	KS6A1_HUMAN	RPS6KA1	Ribosomal protein S6 kinase alpha-1
ADPSIVQALSLYDGLV		16	830.943	2	1659.87	1	7.625e-06	2	58909.6			TRUE	sp|P62166|NCS1_HUMAN	P62166	NCS1_HUMAN	NCS1	Neuronal calcium sensor 1
ADPSLLGFSVNASSER		16	825.41	2	1649.83	0.9514	0.00726	1	102799			TRUE	sp|Q6Y7W6|GGYF2_HUMAN	Q6Y7W6	GGYF2_HUMAN	GIGYF2	GRB10-interacting GYF protein 2
ADPTGAFGK		9	863.426	1	862.418	1	2.357e-05	2	1789704			TRUE	sp|P30044|PRDX5_HUMAN	P30044	PRDX5_HUMAN	PRDX5	Peroxiredoxin-5, mitochondrial
ADPWQECMDYAVTLAR	n[42.0106]ADPWQEC[57.0215]MDYAVTLAR	16	984.435	2	1966.86	1	2.825e-09	2	64625.8	7C(57.0215), N-term(42.0106)		TRUE	sp|P29218|IMPA1_HUMAN	P29218	IMPA1_HUMAN	IMPA1	Inositol monophosphatase 1
ADQAQDK		7	775.358	1	774.349	0.9782	0.04025	2	195220			TRUE	sp|P23588|IF4B_HUMAN	P23588	IF4B_HUMAN	EIF4B	Eukaryotic translation initiation factor 4B
ADQEEQIHPR		10	611.794	2	1221.57	0.9952	0.1307	1	39009			TRUE	sp|Q9UHB6|LIMA1_HUMAN	Q9UHB6	LIMA1_HUMAN	LIMA1	LIM domain and actin-binding protein 1
ADQELLLYSHDNIICGITSVAFSK	ADQELLLYSHDNIIC[57.0215]GITSVAFSK	24	898.786	3	2693.33	1	3e-14	1	34030.9	15C(57.0215)		TRUE	sp|Q9HAV0|GBB4_HUMAN	Q9HAV0	GBB4_HUMAN	GNB4	Guanine nucleotide-binding protein subunit beta-4
ADQELLMYSHDNIICGITSVAFSR	ADQELLMYSHDNIIC[57.0215]GITSVAFSR	24	914.107	3	2739.3	1	0	1	48526.8	15C(57.0215)		TRUE	sp|P62879|GBB2_HUMAN	P62879	GBB2_HUMAN	GNB2	Guanine nucleotide-binding protein G(I)/G(S)/G(T) subunit beta-2
ADQFEYVMYGK	ADQFEYVM[15.9949]YGK	11	683.803	2	1365.59	1	0.0001081	1	62278.4	8M(15.9949)		TRUE	sp|P52434|RPAB3_HUMAN	P52434	RPAB3_HUMAN	POLR2H	DNA-directed RNA polymerases I, II, and III subunit RPABC3
ADQGNPYDADDIQESISQELK		21	1168.53	2	2335.04	1	7.969e-11	1	102164			TRUE	sp|Q9NQ92|COPRS_HUMAN	Q9NQ92	COPRS_HUMAN	COPRS	Coordinator of PRMT5 and differentiation stimulator
ADQGSSHHITVK		12	640.323	2	1278.62	0.9928	0.00419	1	65986.7			TRUE	sp|P15924|DESP_HUMAN	P15924	DESP_HUMAN	DSP	Desmoplakin
ADQIETQQLMR		11	666.832	2	1331.65	1	8.937e-05	1	94230.9			FALSE	sp|Q9H4M9|EHD1_HUMAN	Q9H4M9	EHD1_HUMAN	EHD1	EH domain-containing protein 1	EHD3	sp|Q9NZN3|EHD3_HUMAN
ADQIETQQLMR	ADQIETQQLM[15.9949]R	11	674.83	2	1347.64	0.9998	0.005341	1	58951.3	10M(15.9949)		FALSE	sp|Q9H4M9|EHD1_HUMAN	Q9H4M9	EHD1_HUMAN	EHD1	EH domain-containing protein 1	EHD3	sp|Q9NZN3|EHD3_HUMAN
ADQLDHLNVTK		11	627.328	2	1252.64	1	4.551e-05	2	115889			TRUE	sp|Q9BQC6|RT63_HUMAN	Q9BQC6	RT63_HUMAN	MRPL57	Ribosomal protein 63, mitochondrial
ADQLGSLK		8	831.457	1	830.453	0.9878	0.004818	1	46429.8			TRUE	sp|Q8WUM0|NU133_HUMAN	Q8WUM0	NU133_HUMAN	NUP133	Nuclear pore complex protein Nup133
ADQLTEEQIAEFK	n[42.0106]ADQLTEEQIAEFK	13	782.38	2	1562.75	1	1.612e-08	5	3.19669e+06	N-term(42.0106)		TRUE	sp|P0DP23|CALM1_HUMAN	P0DP23	CALM1_HUMAN	CALM1	Calmodulin-1	CALM2, CALM3	sp|P0DP24|CALM2_HUMAN, sp|P0DP25|CALM3_HUMAN
ADQLYLENIDEFVTDQNK	n[42.0106]ADQLYLENIDEFVTDQNK	18	1099.02	2	2196.02	1	1.622e-07	2	73559.3	N-term(42.0106)		TRUE	sp|Q15054|DPOD3_HUMAN	Q15054	DPOD3_HUMAN	POLD3	DNA polymerase delta subunit 3
ADQPIDADVTVIGSGPGGYVAAIK		24	1157.6	2	2314.17	1	7.281e-11	2	1.07744e+06			TRUE	sp|P09622|DLDH_HUMAN	P09622	DLDH_HUMAN	DLD	Dihydrolipoyl dehydrogenase, mitochondrial
ADQPIDADVTVIGSGPGGYVAAIK		24	772.069	3	2313.19	1	1.171e-09	1	85937.9			TRUE	sp|P09622|DLDH_HUMAN	P09622	DLDH_HUMAN	DLD	Dihydrolipoyl dehydrogenase, mitochondrial
ADQQYECVAEIGEGAYGK	ADQQYEC[57.0215]VAEIGEGAYGK	18	994.439	2	1986.86	1	3.79e-12	3	188511	7C(57.0215)		TRUE	sp|Q00534|CDK6_HUMAN	Q00534	CDK6_HUMAN	CDK6	Cyclin-dependent kinase 6
ADQVDTQQLMR		11	652.817	2	1303.61	0.9988	0.02604	1	42830.1			TRUE	sp|Q9H223|EHD4_HUMAN	Q9H223	EHD4_HUMAN	EHD4	EH domain-containing protein 4
ADQVYGDQDMHEVVR		15	881.397	2	1760.77	1	1.747e-08	1				TRUE	sp|Q96G74|OTUD5_HUMAN	Q96G74	OTUD5_HUMAN	OTUD5	OTU domain-containing protein 5
ADRDESSPYAAM	ADRDESSPYAAM[15.9949]	12	664.775	2	1327.53	0.5811	0.0114	1	61911.4	12M(15.9949)		TRUE	sp|P62263|RS14_HUMAN	P62263	RS14_HUMAN	RPS14	40S ribosomal protein S14
ADRDESSPYAAM		12	656.777	2	1311.54	0.9082	0.001562	2	57519.4			TRUE	sp|P62263|RS14_HUMAN	P62263	RS14_HUMAN	RPS14	40S ribosomal protein S14
ADRDESSPYAAMLA		14	748.838	2	1495.66	0.883	0.002002	1	67320.1			TRUE	sp|P62263|RS14_HUMAN	P62263	RS14_HUMAN	RPS14	40S ribosomal protein S14
ADRDESSPYAAMLAAQDVAQR	ADRDESSPYAAM[15.9949]LAAQDVAQR	21	761.022	3	2280.04	1	4.808e-10	1	101018	12M(15.9949)		TRUE	sp|P62263|RS14_HUMAN	P62263	RS14_HUMAN	RPS14	40S ribosomal protein S14
ADRDESSPYAAMLAAQDVAQR		21	755.69	3	2264.05	1	7.629e-10	2	297148			TRUE	sp|P62263|RS14_HUMAN	P62263	RS14_HUMAN	RPS14	40S ribosomal protein S14
ADREDDPNFFK		11	677.307	2	1352.59	0.7343	0.004837	1				FALSE	sp|P00367|DHE3_HUMAN	P00367	DHE3_HUMAN	GLUD1	Glutamate dehydrogenase 1, mitochondrial	GLUD2	sp|P00366|DHE3_BOVIN, sp|P49448|DHE4_HUMAN
ADSCTNSEGSSQPEEQLK	ADSC[57.0215]TNSEGSSQPEEQLK	18	983.918	2	1965.82	1	1.45e-07	1	19867.1	4C(57.0215)		TRUE	sp|Q9UGU0|TCF20_HUMAN	Q9UGU0	TCF20_HUMAN	TCF20	Transcription factor 20
ADSDVADDVPVAQETVQVIPGSK		23	1170.58	2	2339.14	1	3.229e-10	1	32810.7			TRUE	sp|Q9H1P3|OSBL2_HUMAN	Q9H1P3	OSBL2_HUMAN	OSBPL2	Oxysterol-binding protein-related protein 2
ADSELQLVEQR	n[42.0106]ADSELQLVEQR	11	665.336	2	1328.66	1	1.171e-06	1	193312	N-term(42.0106)		TRUE	sp|P07741|APT_HUMAN	P07741	APT_HUMAN	APRT	Adenine phosphoribosyltransferase
ADSEPESPLNASYVYK		16	885.415	2	1768.81	1	2.417e-10	2	78857.7			TRUE	sp|Q5T1V6|DDX59_HUMAN	Q5T1V6	DDX59_HUMAN	DDX59	Probable ATP-dependent RNA helicase DDX59
ADSGLLLK	n[42.0106]ADSGLLLK	8	858.493	1	857.485	1	1.63e-06	1	274551	N-term(42.0106)		TRUE	sp|Q5SY16|NOL9_HUMAN	Q5SY16	NOL9_HUMAN	NOL9	Polynucleotide 5'-hydroxyl-kinase NOL9
ADSGLREPQEDSQK	n[42.0106]ADSGLREPQEDSQK	14	801.374	2	1600.73	1	2.001e-08	2	206525	N-term(42.0106)		TRUE	sp|Q8NFQ8|TOIP2_HUMAN	Q8NFQ8	TOIP2_HUMAN	TOR1AIP2	Torsin-1A-interacting protein 2
ADSGPTQPPLSLSPAPETK		19	946.984	2	1891.95	1	4.38e-08	2	183566			TRUE	sp|O15027|SC16A_HUMAN	O15027	SC16A_HUMAN	SEC16A	Protein transport protein Sec16A
ADSGTAGGAALAAPAPGPGSGGPGPR	n[42.0106]ADSGTAGGAALAAPAPGPGSGGPGPR	26	720.354	3	2158.04	1	1.5e-13	2	75780.3	N-term(42.0106)		TRUE	sp|Q96C90|PP14B_HUMAN	Q96C90	PP14B_HUMAN	PPP1R14B	Protein phosphatase 1 regulatory subunit 14B
ADSGTAGGAALAAPAPGPGSGGPGPR	n[42.0106]ADSGTAGGAALAAPAPGPGSGGPGPR	26	1080.03	2	2158.04	1	1e-14	2	638921	N-term(42.0106)		TRUE	sp|Q96C90|PP14B_HUMAN	Q96C90	PP14B_HUMAN	PPP1R14B	Protein phosphatase 1 regulatory subunit 14B
ADSHPESER		9	514.226	2	1026.43	0.9924	0.009578	1	66109.2			TRUE	sp|Q01082|SPTB2_HUMAN	Q01082	SPTB2_HUMAN	SPTBN1	Spectrin beta chain, non-erythrocytic 1
ADSIFTEEGETPAWLEQM		18	1027.46	2	2052.9	0.9999	0.0001282	1	18664.6			TRUE	sp|Q8IXH7|NELFD_HUMAN	Q8IXH7	NELFD_HUMAN	NELFCD	Negative elongation factor C/D
ADSIFTEEGETPAWLEQMIAH		21	1188.05	2	2374.08	1	3.903e-11	3	68958.8			TRUE	sp|Q8IXH7|NELFD_HUMAN	Q8IXH7	NELFD_HUMAN	NELFCD	Negative elongation factor C/D
ADSLLAVVK		9	915.551	1	914.543	0.9978	0.02547	1	127160			FALSE	sp|Q14151|SAFB2_HUMAN	Q14151	SAFB2_HUMAN	SAFB2	Scaffold attachment factor B2	SAFB	sp|Q15424|SAFB1_HUMAN
ADSLLEDITDIPK		13	715.375	2	1428.74	0.9987	0.0108	1	40504.7			TRUE	sp|Q9BQL6|FERM1_HUMAN	Q9BQL6	FERM1_HUMAN	FERMT1	Fermitin family homolog 1
ADSPSIDYAELLQHFEK		17	981.976	2	1961.94	1	7.117e-10	2	42109			TRUE	sp|Q08AM6|VAC14_HUMAN	Q08AM6	VAC14_HUMAN	VAC14	Protein VAC14 homolog
ADSPSIDYAELLQHFEK		17	654.986	3	1961.93	1	2.798e-05	1	63045.4			TRUE	sp|Q08AM6|VAC14_HUMAN	Q08AM6	VAC14_HUMAN	VAC14	Protein VAC14 homolog
ADSRDPASDQMQHWK	n[42.0106]ADSRDPASDQMQHWK	15	605.269	3	1812.78	1	2.157e-07	1	46665.7	N-term(42.0106)		TRUE	sp|P04040|CATA_HUMAN	P04040	CATA_HUMAN	CAT	Catalase
ADTDGMVK		8	836.382	1	835.373	0.9984	0.001235	2	102236			TRUE	sp|P09622|DLDH_HUMAN	P09622	DLDH_HUMAN	DLD	Dihydrolipoyl dehydrogenase, mitochondrial
ADTEEEFLAFR		11	664.312	2	1326.61	1	3.702e-05	1	156071			TRUE	sp|P46013|KI67_HUMAN	P46013	KI67_HUMAN	MKI67	Proliferation marker protein Ki-67
ADTFAALK		8	836.451	1	835.445	0.9924	0.008326	1	169875			TRUE	sp|P46940|IQGA1_HUMAN	P46940	IQGA1_HUMAN	IQGAP1	Ras GTPase-activating-like protein IQGAP1
ADTFLEHMCR	ADTFLEHMC[57.0215]R	10	640.282	2	1278.55	1	4.133e-06	3	249269	9C(57.0215)		TRUE	sp|P14618|KPYM_HUMAN	P14618	KPYM_HUMAN	PKM	Pyruvate kinase PKM
ADTFLEHMCR	ADTFLEHM[15.9949]C[57.0215]R	10	648.279	2	1294.54	0.9107	0.1137	2	78994.5	8M(15.9949), 9C(57.0215)		TRUE	sp|P14618|KPYM_HUMAN	P14618	KPYM_HUMAN	PKM	Pyruvate kinase PKM
ADTGANVVVTGGK		13	594.814	2	1187.61	1	4.791e-07	2	74604.8			TRUE	sp|P50990|TCPQ_HUMAN	P50990	TCPQ_HUMAN	CCT8	T-complex protein 1 subunit theta
ADTGLDDDIENEADISMYGK		20	1086.47	2	2170.92	1	3e-14	1	45658			TRUE	sp|O95235|KI20A_HUMAN	O95235	KI20A_HUMAN	KIF20A	Kinesin-like protein KIF20A
ADTHFVQR		8	487.246	2	972.475	0.9356	0.08274	2	37035.6			TRUE	sp|Q9BUI4|RPC3_HUMAN	Q9BUI4	RPC3_HUMAN	POLR3C	DNA-directed RNA polymerase III subunit RPC3
ADTLDPALLRPGR		13	697.891	2	1393.77	1	0.0004367	3	128044			TRUE	sp|P43686|PRS6B_HUMAN	P43686	PRS6B_HUMAN	PSMC4	26S proteasome regulatory subunit 6B
ADTLTLK		7	761.44	1	760.432	0.7711	1.34	1	112767			TRUE	sp|Q15019|SEPT2_HUMAN	Q15019	SEPT2_HUMAN	SEPTIN2	Septin-2
ADTLTPEECQQFK	ADTLTPEEC[57.0215]QQFK	13	783.859	2	1565.7	1	2.125e-05	1	376948	9C(57.0215)		TRUE	sp|Q16181|SEPT7_HUMAN	Q16181	SEPT7_HUMAN	SEPTIN7	Septin-7
ADTLWGIQK		9	1031.55	1	1030.54	0.9992	0.0002753	2	19097.9			TRUE	sp|P00338|LDHA_HUMAN	P00338	LDHA_HUMAN	LDHA	L-lactate dehydrogenase A chain
ADTNLGNILLNVLIPPNMPCTR	ADTNLGNILLNVLIPPNMPC[57.0215]TR	22	1218.64	2	2435.26	1	1.249e-09	1	27055.9	20C(57.0215)		TRUE	sp|Q9UKX7|NUP50_HUMAN	Q9UKX7	NUP50_HUMAN	NUP50	Nuclear pore complex protein Nup50
ADTNLGNILLNVLIPPNMPCTR	ADTNLGNILLNVLIPPNMPC[57.0215]TR	22	812.763	3	2435.27	1	2.129e-08	1	28254.8	20C(57.0215)		TRUE	sp|Q9UKX7|NUP50_HUMAN	Q9UKX7	NUP50_HUMAN	NUP50	Nuclear pore complex protein Nup50
ADTNLGNILLNVLIPPNMPCTR	ADTNLGNILLNVLIPPNM[15.9949]PC[57.0215]TR	22	1226.64	2	2452.27	1	4.257e-09	4	93472.7	18M(15.9949), 20C(57.0215)		TRUE	sp|Q9UKX7|NUP50_HUMAN	Q9UKX7	NUP50_HUMAN	NUP50	Nuclear pore complex protein Nup50
ADTNLGNILLNVLIPPNMPCTR	ADTNLGNILLNVLIPPNM[15.9949]PC[57.0215]TR	22	818.094	3	2451.25	1	0.0004604	1	62530.3	18M(15.9949), 20C(57.0215)		TRUE	sp|Q9UKX7|NUP50_HUMAN	Q9UKX7	NUP50_HUMAN	NUP50	Nuclear pore complex protein Nup50
ADTPEIQR		8	929.469	1	928.462	0.9869	0.02166	1	164492			TRUE	sp|Q14847|LASP1_HUMAN	Q14847	LASP1_HUMAN	LASP1	LIM and SH3 domain protein 1	NEBL	sp|O76041|NEBL_HUMAN
ADTQDEWTPGTAVLTSPVLVPGCPSK	ADTQDEWTPGTAVLTSPVLVPGC[57.0215]PSK	26	1363.67	2	2726.33	1	7.39e-12	2	18303.3	23C(57.0215)		TRUE	sp|Q9UIS9|MBD1_HUMAN	Q9UIS9	MBD1_HUMAN	MBD1	Methyl-CpG-binding domain protein 1
ADTQTYQPY		9	1086.47	1	1085.46	0.9276	0.196	1	19672.5			TRUE	sp|P84090|ERH_HUMAN	P84090	ERH_HUMAN	ERH	Enhancer of rudimentary homolog
ADTQTYQPYNK		11	664.809	2	1327.6	1	8.324e-06	4	1.00899e+06			TRUE	sp|P84090|ERH_HUMAN	P84090	ERH_HUMAN	ERH	Enhancer of rudimentary homolog
ADTQYILPNDIGVSSLDCR	n[42.0106]ADTQYILPNDIGVSSLDC[57.0215]R	19	1090.02	2	2178.03	1	2.37e-05	4	203248	18C(57.0215), N-term(42.0106)		TRUE	sp|Q9NY33|DPP3_HUMAN	Q9NY33	DPP3_HUMAN	DPP3	Dipeptidyl peptidase 3
ADTSLNNCEGAAGSTSEK	ADTSLNNC[57.0215]EGAAGSTSEK	18	906.389	2	1810.76	1	1e-13	2	122678	8C(57.0215)		TRUE	sp|O76080|ZFAN5_HUMAN	O76080	ZFAN5_HUMAN	ZFAND5	AN1-type zinc finger protein 5
ADTSQEICSPR	ADTSQEIC[57.0215]SPR	11	632.285	2	1262.55	0.9999	0.003356	2	174758	8C(57.0215)		TRUE	sp|P52948|NUP98_HUMAN	P52948	NUP98_HUMAN	NUP98	Nuclear pore complex protein Nup98-Nup96
ADTSSQGALVFLSK		14	712.375	2	1422.73	1	4.319e-09	1	147217			TRUE	sp|Q7Z417|NUFP2_HUMAN	Q7Z417	NUFP2_HUMAN	NUFIP2	Nuclear fragile X mental retardation-interacting protein 2
ADTTPNGPQGAGAVQFMMTNK	n[42.0106]ADTTPNGPQGAGAVQFM[15.9949]MTNK	21	1097.5	2	2192.98	1	1.045e-05	2	45338	17M(15.9949), N-term(42.0106)		TRUE	sp|P57088|TMM33_HUMAN	P57088	TMM33_HUMAN	TMEM33	Transmembrane protein 33
ADTTPNGPQGAGAVQFMMTNK	n[42.0106]ADTTPNGPQGAGAVQFMMTNK	21	1089.5	2	2177.98	1	8.215e-08	4	247396	N-term(42.0106)		TRUE	sp|P57088|TMM33_HUMAN	P57088	TMM33_HUMAN	TMEM33	Transmembrane protein 33
ADTTSTVTPVPGQEK		15	765.886	2	1529.75	1	1.766e-10	1	77106.1			TRUE	sp|Q9H9B1|EHMT1_HUMAN	Q9H9B1	EHMT1_HUMAN	EHMT1	Histone-lysine N-methyltransferase EHMT1
ADTTTGSAAGPPLSEDDK		18	866.897	2	1731.78	1	9.706e-06	2	91097.8			TRUE	sp|Q9H9B1|EHMT1_HUMAN	Q9H9B1	EHMT1_HUMAN	EHMT1	Histone-lysine N-methyltransferase EHMT1
ADTTTPTTSAITASR		15	747.376	2	1492.73	1	5.889e-06	1	70468.3			TRUE	sp|Q15059|BRD3_HUMAN	Q15059	BRD3_HUMAN	BRD3	Bromodomain-containing protein 3
ADVATVLGR		9	901.51	1	900.5	0.9762	0.02719	1	47995.5			TRUE	sp|Q92542|NICA_HUMAN	Q92542	NICA_HUMAN	NCSTN	Nicastrin
ADVDVQPYAFTTK		13	727.862	2	1453.71	1	4.849e-06	1	142739			TRUE	sp|Q9BZE4|NOG1_HUMAN	Q9BZE4	NOG1_HUMAN	GTPBP4	Nucleolar GTP-binding protein 1
ADVDVSGPK		9	887.447	1	886.438	0.9999	0.0007874	1	362620			TRUE	sp|Q09666|AHNK_HUMAN	Q09666	AHNK_HUMAN	AHNAK	Neuroblast differentiation-associated protein AHNAK
ADVDVSGPK		9	444.227	2	886.436	0.996	0.09676	1	21483.5			TRUE	sp|Q09666|AHNK_HUMAN	Q09666	AHNK_HUMAN	AHNAK	Neuroblast differentiation-associated protein AHNAK
ADVEDGEETCALASHSGSSGSK	n[42.0106]ADVEDGEETC[57.0215]ALASHSGSSGSK	22	1118.47	2	2234.92	1	8.4e-13	1	79443.9	10C(57.0215), N-term(42.0106)		TRUE	sp|Q9UBF6|RBX2_HUMAN	Q9UBF6	RBX2_HUMAN	RNF7	RING-box protein 2
ADVEEEFLAFR		11	663.322	2	1324.63	0.9998	0.0035	1	74823.5			TRUE	sp|P46013|KI67_HUMAN	P46013	KI67_HUMAN	MKI67	Proliferation marker protein Ki-67
ADVEEEFLALR		11	646.33	2	1290.64	1	1.748e-07	2	189717			TRUE	sp|P46013|KI67_HUMAN	P46013	KI67_HUMAN	MKI67	Proliferation marker protein Ki-67
ADVFHAYLSLLK		12	688.882	2	1375.75	1	1.283e-06	2	268458			TRUE	sp|Q86VP6|CAND1_HUMAN	Q86VP6	CAND1_HUMAN	CAND1	Cullin-associated NEDD8-dissociated protein 1
ADVFPGNDSTASQDVANR	n[42.0106]ADVFPGNDSTASQDVANR	18	953.432	2	1905.86	0.9701	0.02051	1	650485	N-term(42.0106)		TRUE	sp|P17252|KPCA_HUMAN	P17252	KPCA_HUMAN	PRKCA	Protein kinase C alpha type
ADVGFAMGIAGTDVAK	ADVGFAM[15.9949]GIAGTDVAK	16	769.88	2	1537.72	1	6.388e-07	1	50483.3	7M(15.9949)		FALSE	sp|P20020|AT2B1_HUMAN	P20020	AT2B1_HUMAN	ATP2B1	Plasma membrane calcium-transporting ATPase 1	ATP2B2, ATP2B3, ATP2B4	sp|P23634|AT2B4_HUMAN, sp|Q01814|AT2B2_HUMAN, sp|Q16720|AT2B3_HUMAN
ADVGFAMGIAGTDVAK		16	761.882	2	1521.75	1	2.101e-09	1	165479			FALSE	sp|P20020|AT2B1_HUMAN	P20020	AT2B1_HUMAN	ATP2B1	Plasma membrane calcium-transporting ATPase 1	ATP2B2, ATP2B3, ATP2B4	sp|P23634|AT2B4_HUMAN, sp|Q01814|AT2B2_HUMAN, sp|Q16720|AT2B3_HUMAN
ADVHFER		7	873.421	1	872.411	0.9834	0.02548	1	142435			TRUE	sp|Q86V81|THOC4_HUMAN	Q86V81	THOC4_HUMAN	ALYREF	THO complex subunit 4
ADVHFER		7	437.214	2	872.406	0.7316	0.1234	1	37231.1			TRUE	sp|Q86V81|THOC4_HUMAN	Q86V81	THOC4_HUMAN	ALYREF	THO complex subunit 4
ADVIIPR		7	783.472	1	782.465	0.523	0.7664	1	35734.8			FALSE	sp|Q9BZX2|UCK2_HUMAN	Q9BZX2	UCK2_HUMAN	UCK2	Uridine-cytidine kinase 2	UCK1	sp|Q9HA47|UCK1_HUMAN
ADVILSDMAPNATGFR		16	839.417	2	1676.82	1	2.317e-07	1	309425			TRUE	sp|Q9UI43|MRM2_HUMAN	Q9UI43	MRM2_HUMAN	MRM2	rRNA methyltransferase 2, mitochondrial
ADVINAAEK		9	930.489	1	929.48	0.9953	0.006006	2	295665			TRUE	sp|O43175|SERA_HUMAN	O43175	SERA_HUMAN	PHGDH	D-3-phosphoglycerate dehydrogenase
ADVIPVHYYLIPPPTK		16	912.009	2	1822.01	1	3.166e-07	2	67984.3			TRUE	sp|P29144|TPP2_HUMAN	P29144	TPP2_HUMAN	TPP2	Tripeptidyl-peptidase 2
ADVIPVHYYLIPPPTK		16	608.341	3	1821.99	1	2.624e-06	2	98830.8			TRUE	sp|P29144|TPP2_HUMAN	P29144	TPP2_HUMAN	TPP2	Tripeptidyl-peptidase 2
ADVIQATGDAICIFR	ADVIQATGDAIC[57.0215]IFR	15	825.419	2	1649.83	1	2.741e-07	6	435221	12C(57.0215)		TRUE	sp|Q08945|SSRP1_HUMAN	Q08945	SSRP1_HUMAN	SSRP1	FACT complex subunit SSRP1
ADVLAFPSSGFTDLAEIVSR		20	1048.04	2	2094.06	1	1.915e-10	2	225160			TRUE	sp|Q8IY17|PLPL6_HUMAN	Q8IY17	PLPL6_HUMAN	PNPLA6	Neuropathy target esterase
ADVLDLHEAGGEDFAMDEDGDESIHK	n[42.0106]ADVLDLHEAGGEDFAM[15.9949]DEDGDESIHK	26	958.407	3	2872.2	1	0	2	81897.2	16M(15.9949), N-term(42.0106)		TRUE	sp|Q9Y5S9|RBM8A_HUMAN	Q9Y5S9	RBM8A_HUMAN	RBM8A	RNA-binding protein 8A
ADVLDLHEAGGEDFAMDEDGDESIHK	n[42.0106]ADVLDLHEAGGEDFAMDEDGDESIHK	26	953.075	3	2856.21	1	0	1	219236	N-term(42.0106)		TRUE	sp|Q9Y5S9|RBM8A_HUMAN	Q9Y5S9	RBM8A_HUMAN	RBM8A	RNA-binding protein 8A
ADVLSEEA		8	833.389	1	832.38	0.9966	0.003259	2				TRUE	sp|Q9Y6E2|BZW2_HUMAN	Q9Y6E2	BZW2_HUMAN	BZW2	Basic leucine zipper and W2 domain-containing protein 2
ADVLSEEAILK		11	594.33	2	1186.64	0.9976	0.04413	1	104569			TRUE	sp|Q9Y6E2|BZW2_HUMAN	Q9Y6E2	BZW2_HUMAN	BZW2	Basic leucine zipper and W2 domain-containing protein 2
ADVLSVLR	n[42.0106]ADVLSVLR	8	914.531	1	913.523	0.9986	0.01495	1	304779	N-term(42.0106)		TRUE	sp|Q6P1J9|CDC73_HUMAN	Q6P1J9	CDC73_HUMAN	CDC73	Parafibromin
ADVLTTGAGNPVGDK		15	707.862	2	1413.71	1	3.784e-06	2	119623			TRUE	sp|P04040|CATA_HUMAN	P04040	CATA_HUMAN	CAT	Catalase
ADVPLPLDLLPSFWK		15	855.977	2	1709.93	0.9984	0.01703	1	15353.9			TRUE	sp|Q9Y4D8|HECD4_HUMAN	Q9Y4D8	HECD4_HUMAN	HECTD4	Probable E3 ubiquitin-protein ligase HECTD4
ADVQAVVSAVTLLR		14	721.422	2	1440.83	1	1.027e-07	1	34149.4			TRUE	sp|Q14146|URB2_HUMAN	Q14146	URB2_HUMAN	URB2	Unhealthy ribosome biogenesis protein 2 homolog
ADVQTDAGCLSEPVASALIPVK	ADVQTDAGC[57.0215]LSEPVASALIPVK	22	1121.08	2	2240.14	1	6.359e-10	1	25459.1	9C(57.0215)		TRUE	sp|Q9Y4K1|CRBG1_HUMAN	Q9Y4K1	CRBG1_HUMAN	CRYBG1	Beta/gamma crystallin domain-containing protein 1
ADVSIEDSVISLSGDHCIIGR	ADVSIEDSVISLSGDHC[57.0215]IIGR	21	1122.05	2	2242.09	1	1.227e-06	2	149526	17C(57.0215)		TRUE	sp|P00441|SODC_HUMAN	P00441	SODC_HUMAN	SOD1	Superoxide dismutase [Cu-Zn]
ADVSVPK		7	715.399	1	714.391	0.8409	0.2955	1	31477.9			TRUE	sp|Q09666|AHNK_HUMAN	Q09666	AHNK_HUMAN	AHNAK	Neuroblast differentiation-associated protein AHNAK
ADVTTAFPTLGTDQVSELVPGK		22	1123.58	2	2245.15	1	1.879e-09	2	252895			TRUE	sp|P41214|EIF2D_HUMAN	P41214	EIF2D_HUMAN	EIF2D	Eukaryotic translation initiation factor 2D
ADVVEEETRR		10	602.302	2	1202.59	0.9598	0.04877	1	67305.8			TRUE	sp|Q9NPI6|DCP1A_HUMAN	Q9NPI6	DCP1A_HUMAN	DCP1A	mRNA-decapping enzyme 1A
ADVVESWIGEK		11	616.812	2	1231.6	1	0.0005118	1	47962.9			TRUE	sp|Q13813|SPTN1_HUMAN	Q13813	SPTN1_HUMAN	SPTAN1	Spectrin alpha chain, non-erythrocytic 1
ADVVVGK	n[42.0106]ADVVVGK	7	729.414	1	728.404	0.9994	0.002502	2	612087	N-term(42.0106)		TRUE	sp|Q9NRG0|CHRC1_HUMAN	Q9NRG0	CHRC1_HUMAN	CHRAC1	Chromatin accessibility complex protein 1
ADVVVSGPK		9	871.488	1	870.48	1	2.466e-05	2	247403			TRUE	sp|Q09666|AHNK_HUMAN	Q09666	AHNK_HUMAN	AHNAK	Neuroblast differentiation-associated protein AHNAK
ADVVVSR		7	745.42	1	744.411	0.9671	0.06766	1	275271			TRUE	sp|P49327|FAS_HUMAN	P49327	FAS_HUMAN	FASN	Fatty acid synthase
ADWLDSIRPQK		11	664.851	2	1327.69	0.9996	0.01101	1	56667.4			TRUE	sp|Q9H300|PARL_HUMAN	Q9H300	PARL_HUMAN	PARL	Presenilins-associated rhomboid-like protein, mitochondrial
ADWLSHYWMPK		11	717.337	2	1432.66	1	2.035e-07	3	150293			TRUE	sp|P08243|ASNS_HUMAN	P08243	ASNS_HUMAN	ASNS	Asparagine synthetase [glutamine-hydrolyzing]
ADWLSHYWMPK	ADWLSHYWM[15.9949]PK	11	725.335	2	1448.66	1	1.977e-05	2	83576.2	9M(15.9949)		TRUE	sp|P08243|ASNS_HUMAN	P08243	ASNS_HUMAN	ASNS	Asparagine synthetase [glutamine-hydrolyzing]
ADWVSGK		7	762.378	1	761.371	0.9885	0.01837	1	72822.6			TRUE	sp|Q9NVN8|GNL3L_HUMAN	Q9NVN8	GNL3L_HUMAN	GNL3L	Guanine nucleotide-binding protein-like 3-like protein
ADWYNEK		7	925.405	1	924.4	0.9896	0.005409	1	94801.2			TRUE	sp|P10155|RO60_HUMAN	P10155	RO60_HUMAN	RO60	60 kDa SS-A/Ro ribonucleoprotein
ADYEAYVK		8	958.452	1	957.447	0.9981	0.0008285	2	57557.7			TRUE	sp|P06737|PYGL_HUMAN	P06737	PYGL_HUMAN	PYGL	Glycogen phosphorylase, liver form
ADYEIASK		8	896.436	1	895.426	0.9993	0.005332	3	239642			FALSE	sp|Q9Y383|LC7L2_HUMAN	Q9Y383	LC7L2_HUMAN	LUC7L2	Putative RNA-binding protein Luc7-like 2	LUC7L	sp|Q9NQ29|LUC7L_HUMAN
ADYESGR		7	797.342	1	796.332	0.9952	0.005331	1	59620			TRUE	sp|O60869|EDF1_HUMAN	O60869	EDF1_HUMAN	EDF1	Endothelial differentiation-related factor 1
ADYFNMPVHMVPTELVEK		18	707.345	3	2119	1	9.26e-12	1	46043.2			TRUE	sp|P41229|KDM5C_HUMAN	P41229	KDM5C_HUMAN	KDM5C	Lysine-specific demethylase 5C
ADYHDLMEITEK		12	732.837	2	1463.66	1	3.083e-05	1	40350.8			TRUE	sp|Q15046|SYK_HUMAN	Q15046	SYK_HUMAN	KARS	Lysine--tRNA ligase
ADYLAAGK		8	808.42	1	807.411	0.9498	0.117	1				TRUE	sp|P53990|IST1_HUMAN	P53990	IST1_HUMAN	IST1	IST1 homolog
ADYLAHESR		9	531.254	2	1060.49	0.9997	0.0002151	1	112394			TRUE	sp|O14579|COPE_HUMAN	O14579	COPE_HUMAN	COPE	Coatomer subunit epsilon
ADYNLTR		7	852.421	1	851.411	0.9892	0.1776	1	76134			TRUE	sp|P26640|SYVC_HUMAN	P26640	SYVC_HUMAN	VARS	Valine--tRNA ligase
ADYSAQK		7	782.368	1	781.361	0.9793	0.02513	1				TRUE	sp|Q9UKV3|ACINU_HUMAN	Q9UKV3	ACINU_HUMAN	ACIN1	Apoptotic chromatin condensation inducer in the nucleus
ADYSGQQSTYGK		12	652.791	2	1303.56	0.9994	0.0005069	2	34237.5			TRUE	sp|O14979|HNRDL_HUMAN	O14979	HNRDL_HUMAN	HNRNPDL	Heterogeneous nuclear ribonucleoprotein D-like
ADYSTVPPPSSGSAGGGGGGGGGGGVNDAFK	n[42.0106]ADYSTVPPPSSGSAGGGGGGGGGGGVNDAFK	31	893.735	3	2678.18	1	1.2e-13	1	235814	N-term(42.0106)		TRUE	sp|Q96AE4|FUBP1_HUMAN	Q96AE4	FUBP1_HUMAN	FUBP1	Far upstream element-binding protein 1
ADYSTVPPPSSGSAGGGGGGGGGGGVNDAFK	n[42.0106]ADYSTVPPPSSGSAGGGGGGGGGGGVNDAFK	31	1340.1	2	2678.18	1	2.138e-06	3	368899	N-term(42.0106)		TRUE	sp|Q96AE4|FUBP1_HUMAN	Q96AE4	FUBP1_HUMAN	FUBP1	Far upstream element-binding protein 1
ADYTSHLR		8	481.738	2	961.458	0.8644	1.007	1	105194			TRUE	sp|Q92616|GCN1_HUMAN	Q92616	GCN1_HUMAN	GCN1	eIF-2-alpha kinase activator GCN1
AEAAAAPAAASGPNQMSFTFASPTQVFFNGANVR		34	1133.55	3	3398.61	1	3e-14	4	254631			TRUE	sp|P30049|ATPD_HUMAN	P30049	ATPD_HUMAN	ATP5F1D	ATP synthase subunit delta, mitochondrial
AEAAAAPAAASGPNQMSFTFASPTQVFFNGANVR	AEAAAAPAAASGPNQM[15.9949]SFTFASPTQVFFNGANVR	34	1138.88	3	3414.6	1	5.445e-05	2		16M(15.9949)		TRUE	sp|P30049|ATPD_HUMAN	P30049	ATPD_HUMAN	ATP5F1D	ATP synthase subunit delta, mitochondrial
AEAAAEAK		8	760.384	1	759.376	0.9916	0.01201	1	54512.7			TRUE	sp|Q9UNF1|MAGD2_HUMAN	Q9UNF1	MAGD2_HUMAN	MAGED2	Melanoma-associated antigen D2
AEAAALSTQCR	AEAAALSTQC[57.0215]R	11	589.285	2	1176.55	0.9999	0.001886	1	27817.9	10C(57.0215)		TRUE	sp|Q9H6T0|ESRP2_HUMAN	Q9H6T0	ESRP2_HUMAN	ESRP2	Epithelial splicing regulatory protein 2
AEAAASALADADADLEER		18	894.916	2	1787.84	1	3.005e-11	1	204573			TRUE	sp|O43633|CHM2A_HUMAN	O43633	CHM2A_HUMAN	CHMP2A	Charged multivesicular body protein 2a
AEAALLLLPEAAAER	n[42.0106]AEAALLLLPEAAAER	15	790.438	2	1578.86	1	1.892e-06	2	63047.1	N-term(42.0106)		TRUE	sp|Q96JB2|COG3_HUMAN	Q96JB2	COG3_HUMAN	COG3	Conserved oligomeric Golgi complex subunit 3
AEAEAAAVHGAR		12	576.791	2	1151.57	1	3.514e-08	1	80914.8			TRUE	sp|Q5T8P6|RBM26_HUMAN	Q5T8P6	RBM26_HUMAN	RBM26	RNA-binding protein 26
AEAEAGSPRPDPR		13	676.831	2	1351.65	1	2.813e-05	1	77793.3			TRUE	sp|P58107|EPIPL_HUMAN	P58107	EPIPL_HUMAN	EPPK1	Epiplakin
AEAEAQAEELSFPR		14	774.37	2	1546.72	1	5.248e-08	1	196794			TRUE	sp|P11498|PYC_HUMAN	P11498	PYC_HUMAN	PC	Pyruvate carboxylase, mitochondrial
AEAEAWYQTK		10	598.783	2	1195.55	0.9999	0.00187	1	89602.6			TRUE	sp|P08729|K2C7_HUMAN	P08729	K2C7_HUMAN	KRT7	Keratin, type II cytoskeletal 7	KRT79	sp|Q5XKE5|K2C79_HUMAN
AEAEGVPTTPGPASGSTFR	n[42.0106]AEAEGVPTTPGPASGSTFR	19	937.45	2	1872.89	1	8.09e-08	3	153744	N-term(42.0106)		TRUE	sp|Q86VR2|RETR3_HUMAN	Q86VR2	RETR3_HUMAN	RETREG3	Reticulophagy regulator 3
AEAELEYNPEHVSR		14	822.386	2	1642.76	1	5.356e-08	1	76308.8			TRUE	sp|Q9NSE4|SYIM_HUMAN	Q9NSE4	SYIM_HUMAN	IARS2	Isoleucine--tRNA ligase, mitochondrial
AEAELLQQQK		10	579.312	2	1156.61	0.9999	0.0016	1	136156			TRUE	sp|Q15149|PLEC_HUMAN	Q15149	PLEC_HUMAN	PLEC	Plectin
AEAENTSEVSTVLK		14	739.373	2	1476.73	1	9.873e-10	1	72373.1			TRUE	sp|Q16512|PKN1_HUMAN	Q16512	PKN1_HUMAN	PKN1	Serine/threonine-protein kinase N1
AEAESDALPDDTVIESEALPSDIAAEAR		28	1443.18	2	2885.35	1	4.221e-10	3	94201.3			TRUE	sp|Q9GZR7|DDX24_HUMAN	Q9GZR7	DDX24_HUMAN	DDX24	ATP-dependent RNA helicase DDX24
AEAESMYQIK		10	585.279	2	1168.54	1	0.0005026	1	243514			TRUE	sp|P05787|K2C8_HUMAN	P05787	K2C8_HUMAN	KRT8	Keratin, type II cytoskeletal 8
AEAESMYQIK	AEAESM[15.9949]YQIK	10	593.276	2	1184.54	1	0.0001416	1	318625	6M(15.9949)		TRUE	sp|P05787|K2C8_HUMAN	P05787	K2C8_HUMAN	KRT8	Keratin, type II cytoskeletal 8
AEAEVASLNR		10	1059.54	1	1058.53	0.9743	0.03977	1	46966.2			TRUE	sp|P06753|TPM3_HUMAN	P06753	TPM3_HUMAN	TPM3	Tropomyosin alpha-3 chain
AEAFGFK		7	769.388	1	768.379	0.9707	0.04332	1	87095.6			TRUE	sp|Q16658|FSCN1_HUMAN	Q16658	FSCN1_HUMAN	FSCN1	Fascin
AEAFQLYQEAAQLDMLLEK		19	1106.05	2	2210.09	1	0	2	58582.9			TRUE	sp|O75955|FLOT1_HUMAN	O75955	FLOT1_HUMAN	FLOT1	Flotillin-1
AEAFQLYQEAAQLDMLLEK	AEAFQLYQEAAQLDM[15.9949]LLEK	19	1114.05	2	2226.08	1	6.307e-06	1	34774.4	15M(15.9949)		TRUE	sp|O75955|FLOT1_HUMAN	O75955	FLOT1_HUMAN	FLOT1	Flotillin-1
AEAFQLYQEAAQLDMLLEK	AEAFQLYQEAAQLDM[15.9949]LLEK	19	743.037	3	2226.06	0.9714	0.06635	1	11164	15M(15.9949)		TRUE	sp|O75955|FLOT1_HUMAN	O75955	FLOT1_HUMAN	FLOT1	Flotillin-1
AEAFVNTWSSMGQETVEK		18	1007.46	2	2012.91	1	0.0006137	1	38814.2			TRUE	sp|Q9Y6G5|COMDA_HUMAN	Q9Y6G5	COMDA_HUMAN	COMMD10	COMM domain-containing protein 10
AEAGAGSATEF		11	1010.44	1	1009.44	1	2.635e-07	1	88774.9			TRUE	sp|P46783|RS10_HUMAN	P46783	RS10_HUMAN	RPS10	40S ribosomal protein S10	RPS10P5	sp|Q9NQ39|RS10L_HUMAN
AEAGAGSATEFQFR		14	721.339	2	1440.66	1	3.802e-07	5	2.43269e+06			TRUE	sp|P46783|RS10_HUMAN	P46783	RS10_HUMAN	RPS10	40S ribosomal protein S10	RPS10P5	sp|Q9NQ39|RS10L_HUMAN
AEAGDAALSVAEWLR	n[42.0106]AEAGDAALSVAEWLR	15	800.902	2	1599.79	1	7.53e-12	1	100191	N-term(42.0106)		TRUE	sp|Q96P48|ARAP1_HUMAN	Q96P48	ARAP1_HUMAN	ARAP1	Arf-GAP with Rho-GAP domain, ANK repeat and PH domain-containing protein 1
AEAGDNLGALVR		12	593.315	2	1184.61	1	6.158e-07	1	560688			TRUE	sp|P49411|EFTU_HUMAN	P49411	EFTU_HUMAN	TUFM	Elongation factor Tu, mitochondrial
AEAGEQPGTAER		12	608.284	2	1214.55	1	0.0009034	1	123962			TRUE	sp|P56182|RRP1_HUMAN	P56182	RRP1_HUMAN	RRP1	Ribosomal RNA processing protein 1 homolog A
AEAGGGWEGSASYK		14	685.304	2	1368.59	1	1.558e-08	1	151295			TRUE	sp|Q969T9|WBP2_HUMAN	Q969T9	WBP2_HUMAN	WBP2	WW domain-binding protein 2
AEAGPEGVAPAPEGEK		16	754.865	2	1507.71	1	2.642e-08	2	1.15302e+06			TRUE	sp|Q9Y4L1|HYOU1_HUMAN	Q9Y4L1	HYOU1_HUMAN	HYOU1	Hypoxia up-regulated protein 1
AEAGVPAEF		9	890.425	1	889.419	1	1.199e-05	2	81420.8			TRUE	sp|P21333|FLNA_HUMAN	P21333	FLNA_HUMAN	FLNA	Filamin-A
AEAGVPAEFSIWTR		14	767.388	2	1532.76	1	2.332e-07	4	379218			TRUE	sp|P21333|FLNA_HUMAN	P21333	FLNA_HUMAN	FLNA	Filamin-A
AEAHENIIHGSGATGK		16	531.266	3	1590.77	1	1.357e-07	2	83047.2			TRUE	sp|Q08257|QOR_HUMAN	Q08257	QOR_HUMAN	CRYZ	Quinone oxidoreductase
AEAHHAEL		8	877.416	1	876.408	0.8863	0.7412	1	22637.5			TRUE	sp|Q99470|SDF2_HUMAN	Q99470	SDF2_HUMAN	SDF2	Stromal cell-derived factor 2
AEAHLGK		7	725.394	1	724.384	0.9207	0.1519	2	133543			TRUE	sp|P23526|SAHH_HUMAN	P23526	SAHH_HUMAN	AHCY	Adenosylhomocysteinase
AEAHQAVAF	n[42.0106]AEAHQAVAF	9	985.474	1	984.467	0.9591	0.08157	1	25126.3	N-term(42.0106)		TRUE	sp|P50416|CPT1A_HUMAN	P50416	CPT1A_HUMAN	CPT1A	Carnitine O-palmitoyltransferase 1, liver isoform	CPT1B	sp|Q92523|CPT1B_HUMAN
AEAISLQM		8	862.434	1	861.426	0.9602	0.08816	1	30016.1			TRUE	sp|Q8TC07|TBC15_HUMAN	Q8TC07	TBC15_HUMAN	TBC1D15	TBC1 domain family member 15
AEAIVYK		7	793.445	1	792.438	0.9932	0.08339	1	60363.5			TRUE	sp|P82933|RT09_HUMAN	P82933	RT09_HUMAN	MRPS9	28S ribosomal protein S9, mitochondrial
AEALAAHK		8	810.447	1	809.439	0.9962	0.003644	2	158986			TRUE	sp|P07237|PDIA1_HUMAN	P07237	PDIA1_HUMAN	P4HB	Protein disulfide-isomerase
AEALEAAIENLNEAK		15	793.407	2	1585.8	1	4.467e-07	1	33076.8			TRUE	sp|Q9UJX4|APC5_HUMAN	Q9UJX4	APC5_HUMAN	ANAPC5	Anaphase-promoting complex subunit 5
AEALEDLVGFK		11	596.316	2	1190.61	0.9983	0.03686	2	160287			TRUE	sp|P46013|KI67_HUMAN	P46013	KI67_HUMAN	MKI67	Proliferation marker protein Ki-67
AEALLSHAPR		10	532.796	2	1063.57	0.869	0.9714	1	21634.7			TRUE	sp|Q00536|CDK16_HUMAN	Q00536	CDK16_HUMAN	CDK16	Cyclin-dependent kinase 16
AEALTEPLNA		10	1028.53	1	1027.52	1	6.016e-06	1	50700.9			TRUE	sp|Q9NX76|CKLF6_HUMAN	Q9NX76	CKLF6_HUMAN	CMTM6	CKLF-like MARVEL transmembrane domain-containing protein 6
AEAMDLGK	n[42.0106]AEAM[15.9949]DLGK	8	892.408	1	891.399	1	2.442e-05	3	52739.5	4M(15.9949), N-term(42.0106)		TRUE	sp|Q9NYB0|TE2IP_HUMAN	Q9NYB0	TE2IP_HUMAN	TERF2IP	Telomeric repeat-binding factor 2-interacting protein 1
AEAMDLGK	n[42.0106]AEAMDLGK	8	876.413	1	875.406	1	6.228e-06	2		N-term(42.0106)		TRUE	sp|Q9NYB0|TE2IP_HUMAN	Q9NYB0	TE2IP_HUMAN	TERF2IP	Telomeric repeat-binding factor 2-interacting protein 1
AEAPHIVVGTPGR		13	652.359	2	1302.7	1	1.217e-08	1				TRUE	sp|Q14240|IF4A2_HUMAN	Q14240	IF4A2_HUMAN	EIF4A2	Eukaryotic initiation factor 4A-II
AEAPLHDPDLDFLEVAK		17	627.319	3	1878.92	1	2.432e-05	2	72083.2			TRUE	sp|Q9BY89|K1671_HUMAN	Q9BY89	K1671_HUMAN	KIAA1671	Uncharacterized protein KIAA1671
AEAPLPSPK		9	909.504	1	908.495	1	1.513e-05	2	55933.2			TRUE	sp|Q09666|AHNK_HUMAN	Q09666	AHNK_HUMAN	AHNAK	Neuroblast differentiation-associated protein AHNAK
AEAQIAAK		8	801.446	1	800.438	0.995	0.0674	2	137820			TRUE	sp|P00505|AATM_HUMAN	P00505	AATM_HUMAN	GOT2	Aspartate aminotransferase, mitochondrial
AEAQQVEALPGPSLDQWHR		19	1066.53	2	2131.04	1	1.78e-05	2	74549.8			TRUE	sp|Q66PJ3|AR6P4_HUMAN	Q66PJ3	AR6P4_HUMAN	ARL6IP4	ADP-ribosylation factor-like protein 6-interacting protein 4
AEAQQVEALPGPSLDQWHR		19	711.355	3	2131.03	1	5.54e-12	2	191891			TRUE	sp|Q66PJ3|AR6P4_HUMAN	Q66PJ3	AR6P4_HUMAN	ARL6IP4	ADP-ribosylation factor-like protein 6-interacting protein 4
AEASAAGADSGAAVAAHR	n[42.0106]AEASAAGADSGAAVAAHR	18	812.887	2	1623.75	1	0	1	48843.8	N-term(42.0106)		TRUE	sp|Q9Y4L5|RN115_HUMAN	Q9Y4L5	RN115_HUMAN	RNF115	E3 ubiquitin-protein ligase RNF115
AEASIQAGAGDGEWEESEVK		20	1031.96	2	2061.91	1	3.23e-12	2	205920			TRUE	sp|Q09666|AHNK_HUMAN	Q09666	AHNK_HUMAN	AHNAK	Neuroblast differentiation-associated protein AHNAK
AEASPHPGR	n[42.0106]AEASPHPGR	9	482.236	2	962.452	0.9999	0.002375	2	66911.3	N-term(42.0106)		TRUE	sp|Q9BV68|RN126_HUMAN	Q9BV68	RN126_HUMAN	RNF126	E3 ubiquitin-protein ligase RNF126
AEASSANLGSGCEEK	n[42.0106]AEASSANLGSGC[57.0215]EEK	15	776.333	2	1550.64	1	3.709e-10	1	24423.3	12C(57.0215), N-term(42.0106)		TRUE	sp|Q6P1K2|PMF1_HUMAN	Q6P1K2	PMF1_HUMAN	PMF1	Polyamine-modulated factor 1
AEASSGDHPTDTEMK		15	788.333	2	1574.65	1	2.063e-11	2	420850			TRUE	sp|Q02790|FKBP4_HUMAN	Q02790	FKBP4_HUMAN	FKBP4	Peptidyl-prolyl cis-trans isomerase FKBP4
AEASSGDHPTDTEMK		15	525.891	3	1574.65	0.9999	0.002928	1	261446			TRUE	sp|Q02790|FKBP4_HUMAN	Q02790	FKBP4_HUMAN	FKBP4	Peptidyl-prolyl cis-trans isomerase FKBP4
AEASSPVPYLSPETNPASSTSAVNHNVNLTNVR		33	1141.9	3	3422.67	1	1.565e-05	2	71912.4			TRUE	sp|Q07157|ZO1_HUMAN	Q07157	ZO1_HUMAN	TJP1	Tight junction protein ZO-1
AEAVAGGR		8	730.384	1	729.376	0.9257	0.2	1	39715.7			TRUE	sp|Q9UBT2|SAE2_HUMAN	Q9UBT2	SAE2_HUMAN	UBA2	SUMO-activating enzyme subunit 2
AEAVALK		7	701.419	1	700.411	0.7316	1.648	1	130571			TRUE	sp|O00461|GOLI4_HUMAN	O00461	GOLI4_HUMAN	GOLIM4	Golgi integral membrane protein 4
AEAVESAQAGDK		12	588.28	2	1174.55	0.9999	0.002431	1	303129			TRUE	sp|Q14566|MCM6_HUMAN	Q14566	MCM6_HUMAN	MCM6	DNA replication licensing factor MCM6
AEAVFHAPK	n[42.0106]AEAVFHAPK	9	506.267	2	1010.52	1	0.0001548	1	90914.5	N-term(42.0106)		TRUE	sp|Q8NCE0|SEN2_HUMAN	Q8NCE0	SEN2_HUMAN	TSEN2	tRNA-splicing endonuclease subunit Sen2
AEAWYQTK		8	996.479	1	995.471	0.9874	0.01634	1	161715			FALSE	sp|P08729|K2C7_HUMAN	P08729	K2C7_HUMAN	KRT7	Keratin, type II cytoskeletal 7	KRT79, KRT84	sp|Q5XKE5|K2C79_HUMAN, sp|Q9NSB2|KRT84_HUMAN
AEAYLGK		7	751.399	1	750.391	0.9555	0.08688	3	1.38302e+06			FALSE	sp|P11142|HSP7C_HUMAN	P11142	HSP7C_HUMAN	HSPA8	Heat shock cognate 71 kDa protein	HSPA5	sp|P11021|BIP_HUMAN
AEAYVLACTDQQYLVPK	AEAYVLAC[57.0215]TDQQYLVPK	17	984.99	2	1967.97	1	1.25e-08	1	130463	8C(57.0215)		TRUE	sp|O95602|RPA1_HUMAN	O95602	RPA1_HUMAN	POLR1A	DNA-directed RNA polymerase I subunit RPA1
AECEILMMVGLPAAGK	AEC[57.0215]EILMMVGLPAAGK	16	845.422	2	1688.84	1	9.253e-11	6	125656	3C(57.0215)		TRUE	sp|Q9BUJ2|HNRL1_HUMAN	Q9BUJ2	HNRL1_HUMAN	HNRNPUL1	Heterogeneous nuclear ribonucleoprotein U-like protein 1
AECEILMMVGLPAAGK	AEC[57.0215]EILMM[15.9949]VGLPAAGK	16	853.42	2	1704.83	1	1.348e-09	1	96920.6	3C(57.0215), 8M(15.9949)		TRUE	sp|Q9BUJ2|HNRL1_HUMAN	Q9BUJ2	HNRL1_HUMAN	HNRNPUL1	Heterogeneous nuclear ribonucleoprotein U-like protein 1
AECLEELGCLVESYGMNVCQPTPGK	AEC[57.0215]LEELGC[57.0215]LVESYGMNVC[57.0215]QPTPGK	25	1421.13	2	2841.25	0.9892	0.04295	1	18558.7	19C(57.0215), 3C(57.0215), 9C(57.0215)		TRUE	sp|Q14008|CKAP5_HUMAN	Q14008	CKAP5_HUMAN	CKAP5	Cytoskeleton-associated protein 5
AECLEELGCLVESYGMNVCQPTPGK	AEC[57.0215]LEELGC[57.0215]LVESYGMNVC[57.0215]QPTPGK	25	947.757	3	2840.25	1	1e-14	2	45772.2	19C(57.0215), 3C(57.0215), 9C(57.0215)		TRUE	sp|Q14008|CKAP5_HUMAN	Q14008	CKAP5_HUMAN	CKAP5	Cytoskeleton-associated protein 5
AECLSEK	AEC[57.0215]LSEK	7	836.382	1	835.374	0.9821	0.02702	2	39910.7	3C(57.0215)		TRUE	sp|Q12931|TRAP1_HUMAN	Q12931	TRAP1_HUMAN	TRAP1	Heat shock protein 75 kDa, mitochondrial
AECSAEQCYK	AEC[57.0215]SAEQC[57.0215]YK	10	623.247	2	1244.48	1	4.778e-06	1	133836	3C(57.0215), 8C(57.0215)		TRUE	sp|P48163|MAOX_HUMAN	P48163	MAOX_HUMAN	ME1	NADP-dependent malic enzyme
AECSQFK	AEC[57.0215]SQFK	7	869.382	1	868.373	0.9968	0.002961	2	83290.4	3C(57.0215)		TRUE	sp|P15924|DESP_HUMAN	P15924	DESP_HUMAN	DSP	Desmoplakin
AEDADSSSGPLASSSLLAK		19	903.442	2	1804.87	1	2.831e-06	1	36176.8			TRUE	sp|Q03468|ERCC6_HUMAN	Q03468	ERCC6_HUMAN	ERCC6	DNA excision repair protein ERCC-6
AEDALHNLDR		10	577.283	2	1152.55	1	1.897e-07	1	36753.4			TRUE	sp|O75494|SRS10_HUMAN	O75494	SRS10_HUMAN	SRSF10	Serine/arginine-rich splicing factor 10
AEDAPWK		7	816.389	1	815.381	0.8624	0.3097	1	283301			FALSE	sp|O75369|FLNB_HUMAN	O75369	FLNB_HUMAN	FLNB	Filamin-B	FLNA, FLNC	sp|P21333|FLNA_HUMAN, sp|Q14315|FLNC_HUMAN
AEDAYTSR		8	912.406	1	911.397	0.9998	0.001095	1	19789.7			TRUE	sp|O75153|CLU_HUMAN	O75153	CLU_HUMAN	CLUH	Clustered mitochondria protein homolog
AEDCWELQISPELLAH	AEDC[57.0215]WELQISPELLAH	16	955.951	2	1909.97	0.9973	7.563e-05	1	25978	4C(57.0215)		TRUE	sp|Q14807|KIF22_HUMAN	Q14807	KIF22_HUMAN	KIF22	Kinesin-like protein KIF22
AEDDAYTTFISETGK		15	824.373	2	1646.73	1	6.2e-13	1	45026.3			TRUE	sp|Q96RE7|NACC1_HUMAN	Q96RE7	NACC1_HUMAN	NACC1	Nucleus accumbens-associated protein 1
AEDDEDDDVDTKK		13	747.808	2	1493.6	0.9982	0.00236	1	13970.2			TRUE	sp|P06454|PTMA_HUMAN	P06454	PTMA_HUMAN	PTMA	Prothymosin alpha
AEDDQPLPGVLLSLSGGLFR		20	1042.55	2	2083.1	1	0	1	126379			FALSE	sp|Q5JPE7|NOMO2_HUMAN	Q5JPE7	NOMO2_HUMAN	NOMO2	Nodal modulator 2	NOMO1, NOMO3	sp|P69849|NOMO3_HUMAN, sp|Q15155|NOMO1_HUMAN
AEDDQPLPGVLLSLSGGLFR		20	695.372	3	2083.09	0.9999	0.004115	1	20196.1			FALSE	sp|Q5JPE7|NOMO2_HUMAN	Q5JPE7	NOMO2_HUMAN	NOMO2	Nodal modulator 2	NOMO1, NOMO3	sp|P69849|NOMO3_HUMAN, sp|Q15155|NOMO1_HUMAN
AEDDSILK		8	890.447	1	889.438	0.9988	0.0009902	1	411576			TRUE	sp|P56385|ATP5I_HUMAN	P56385	ATP5I_HUMAN	ATP5ME	ATP synthase subunit e, mitochondrial
AEDEAFQR		8	965.432	1	964.423	0.9795	0.03698	1	37184.8			TRUE	sp|Q15149|PLEC_HUMAN	Q15149	PLEC_HUMAN	PLEC	Plectin
AEDFQIEGYNPHPTIK		16	929.952	2	1857.88	1	6.39e-12	2	173093			TRUE	sp|P04818|TYSY_HUMAN	P04818	TYSY_HUMAN	TYMS	Thymidylate synthase
AEDFQIEGYNPHPTIK		16	620.304	3	1857.89	1	0.0003608	3	76649.7			TRUE	sp|P04818|TYSY_HUMAN	P04818	TYSY_HUMAN	TYMS	Thymidylate synthase
AEDGDELR		8	904.401	1	903.392	0.9941	0.008522	1	140939			TRUE	sp|P27695|APEX1_HUMAN	P27695	APEX1_HUMAN	APEX1	DNA-(apurinic or apyrimidinic site) lyase
AEDGENYDIK		10	577.254	2	1152.49	1	0.000377	1	607453			TRUE	sp|O75347|TBCA_HUMAN	O75347	TBCA_HUMAN	TBCA	Tubulin-specific chaperone A
AEDGSVIDYELIDQDAR		17	954.945	2	1907.88	1	1.859e-11	4	1.22171e+06			TRUE	sp|P07355|ANXA2_HUMAN	P07355	ANXA2_HUMAN	ANXA2	Annexin A2
AEDGYSGVEVR		11	591.275	2	1180.53	0.9997	0.0001974	1	56091.8			TRUE	sp|P23396|RS3_HUMAN	P23396	RS3_HUMAN	RPS3	40S ribosomal protein S3
AEDIENDALSPEEQEECK	AEDIENDALSPEEQEEC[57.0215]K	18	1053.44	2	2104.87	1	3.865e-10	1	47833.8	17C(57.0215)		TRUE	sp|P49792|RBP2_HUMAN	P49792	RBP2_HUMAN	RANBP2	E3 SUMO-protein ligase RanBP2
AEDIPQMDDAFSQTVK		16	897.914	2	1793.81	1	3.078e-06	1	282921			TRUE	sp|Q9NZM1|MYOF_HUMAN	Q9NZM1	MYOF_HUMAN	MYOF	Myoferlin
AEDIPQMDDAFSQTVK	AEDIPQM[15.9949]DDAFSQTVK	16	905.912	2	1809.8	1	0.0004949	2	104575	7M(15.9949)		TRUE	sp|Q9NZM1|MYOF_HUMAN	Q9NZM1	MYOF_HUMAN	MYOF	Myoferlin
AEDIVNTARPDEK		13	729.365	2	1456.72	1	9.048e-06	3	97465.9			TRUE	sp|O43707|ACTN4_HUMAN	O43707	ACTN4_HUMAN	ACTN4	Alpha-actinin-4
AEDLFEAR		8	950.458	1	949.446	0.9289	0.06473	1	113686			TRUE	sp|Q15149|PLEC_HUMAN	Q15149	PLEC_HUMAN	PLEC	Plectin
AEDLFQDAYYQSPETR		16	966.934	2	1931.86	1	6.103e-06	1	32437.9			TRUE	sp|O95671|ASML_HUMAN	O95671	ASML_HUMAN	ASMTL	Probable bifunctional dTTP/UTP pyrophosphatase/methyltransferase protein
AEDLPLRK		8	471.274	2	940.53	0.9987	0.02648	1	37892.8			TRUE	sp|Q9BSJ8|ESYT1_HUMAN	Q9BSJ8	ESYT1_HUMAN	ESYT1	Extended synaptotagmin-1
AEDLVVTK		8	874.488	1	873.476	0.9175	0.04707	1	34678			TRUE	sp|Q9UQ80|PA2G4_HUMAN	Q9UQ80	PA2G4_HUMAN	PA2G4	Proliferation-associated protein 2G4
AEDMETK	n[42.0106]AEDM[15.9949]ETK	7	881.356	1	880.347	0.9996	0.001933	1	47141.5	4M(15.9949), N-term(42.0106)		TRUE	sp|P14854|CX6B1_HUMAN	P14854	CX6B1_HUMAN	COX6B1	Cytochrome c oxidase subunit 6B1
AEDMETK	n[42.0106]AEDMETK	7	865.361	1	864.354	0.9998	0.0007758	2	498978	N-term(42.0106)		TRUE	sp|P14854|CX6B1_HUMAN	P14854	CX6B1_HUMAN	COX6B1	Cytochrome c oxidase subunit 6B1
AEDNADTLALVFEAPNQEK		19	1038	2	2073.98	1	0	7	1.58334e+06			TRUE	sp|P12004|PCNA_HUMAN	P12004	PCNA_HUMAN	PCNA	Proliferating cell nuclear antigen
AEDNADTLALVFEAPNQEK		19	692.336	3	2073.98	1	0.0002234	1	165171			TRUE	sp|P12004|PCNA_HUMAN	P12004	PCNA_HUMAN	PCNA	Proliferating cell nuclear antigen
AEDNFEDIITKPPVR		15	872.449	2	1742.88	1	1.089e-07	2	158040			TRUE	sp|Q9Y6G9|DC1L1_HUMAN	Q9Y6G9	DC1L1_HUMAN	DYNC1LI1	Cytoplasmic dynein 1 light intermediate chain 1
AEDNFEDIITKPPVR		15	581.968	3	1742.88	1	0.0001078	4	455467			TRUE	sp|Q9Y6G9|DC1L1_HUMAN	Q9Y6G9	DC1L1_HUMAN	DYNC1LI1	Cytoplasmic dynein 1 light intermediate chain 1
AEDQHLVEMEDTLNK		15	886.412	2	1770.81	1	1.235e-08	3	60268.9			TRUE	sp|P30622|CLIP1_HUMAN	P30622	CLIP1_HUMAN	CLIP1	CAP-Gly domain-containing linker protein 1
AEDQHLVEMEDTLNK		15	591.277	3	1770.8	0.9997	0.003981	1	44074.1			TRUE	sp|P30622|CLIP1_HUMAN	P30622	CLIP1_HUMAN	CLIP1	CAP-Gly domain-containing linker protein 1
AEDSGEYHCVYHFVSAPK	AEDSGEYHC[57.0215]VYHFVSAPK	18	1048.46	2	2094.91	1	6.043e-05	2	27249.2	9C(57.0215)		TRUE	sp|Q9Y639|NPTN_HUMAN	Q9Y639	NPTN_HUMAN	NPTN	Neuroplastin
AEDSGEYHCVYHFVSAPK	AEDSGEYHC[57.0215]VYHFVSAPK	18	699.311	3	2094.9	1	1e-14	1	70568.7	9C(57.0215)		TRUE	sp|Q9Y639|NPTN_HUMAN	Q9Y639	NPTN_HUMAN	NPTN	Neuroplastin
AEDSGGDSK		9	865.353	1	864.346	0.9834	0.02504	1	40047.8			TRUE	sp|P41227|NAA10_HUMAN	P41227	NAA10_HUMAN	NAA10	N-alpha-acetyltransferase 10
AEDSICLADSK	AEDSIC[57.0215]LADSK	11	604.777	2	1207.54	0.999	0.001294	1	44384.3	6C(57.0215)		TRUE	sp|Q7Z5K2|WAPL_HUMAN	Q7Z5K2	WAPL_HUMAN	WAPL	Wings apart-like protein homolog
AEDSTEK		7	779.342	1	778.335	0.9846	0.01884	1	40018			TRUE	sp|O14974|MYPT1_HUMAN	O14974	MYPT1_HUMAN	PPP1R12A	Protein phosphatase 1 regulatory subunit 12A
AEDVDLR		7	817.405	1	816.398	0.9415	0.1478	1	354393			TRUE	sp|P14618|KPYM_HUMAN	P14618	KPYM_HUMAN	PKM	Pyruvate kinase PKM
AEDWFFSK		8	515.237	2	1028.45	0.8342	0.1846	1	36889.2			TRUE	sp|Q04695|K1C17_HUMAN	Q04695	K1C17_HUMAN	KRT17	Keratin, type I cytoskeletal 17
AEDYDVVK		8	938.447	1	937.436	0.9991	0.007007	1	35749.8			TRUE	sp|O75116|ROCK2_HUMAN	O75116	ROCK2_HUMAN	ROCK2	Rho-associated protein kinase 2
AEDYEENLQVMR		12	748.838	2	1495.66	1	4.332e-09	1	94210.2			TRUE	sp|Q02241|KIF23_HUMAN	Q02241	KIF23_HUMAN	KIF23	Kinesin-like protein KIF23
AEDYEENLQVMR	AEDYEENLQVM[15.9949]R	12	756.835	2	1511.66	1	2.692e-06	1	53064	11M(15.9949)		TRUE	sp|Q02241|KIF23_HUMAN	Q02241	KIF23_HUMAN	KIF23	Kinesin-like protein KIF23
AEEAAASGAK		10	904.437	1	903.428	1	1.644e-05	2	61724.6			TRUE	sp|O14732|IMPA2_HUMAN	O14732	IMPA2_HUMAN	IMPA2	Inositol monophosphatase 2
AEEAAVVAEQEDLLR		15	821.918	2	1641.83	1	3.781e-08	1	83723.3			TRUE	sp|Q92805|GOGA1_HUMAN	Q92805	GOGA1_HUMAN	GOLGA1	Golgin subfamily A member 1
AEEASHWLWSR		11	686.326	2	1370.64	0.999	0.01534	1	162107			TRUE	sp|O15031|PLXB2_HUMAN	O15031	PLXB2_HUMAN	PLXNB2	Plexin-B2
AEEATEAQEVVEATPEGACTEPR	AEEATEAQEVVEATPEGAC[57.0215]TEPR	23	1237.55	2	2473.09	1	1.615e-11	1	70683	19C(57.0215)		TRUE	sp|O75683|SURF6_HUMAN	O75683	SURF6_HUMAN	SURF6	Surfeit locus protein 6
AEEDEILNR		9	544.764	2	1087.51	0.9993	0.01539	3	186601			TRUE	sp|P27824|CALX_HUMAN	P27824	CALX_HUMAN	CANX	Calnexin
AEEDFYEK		8	1030.44	1	1029.42	0.9884	0.006234	1	35727.6			TRUE	sp|P33993|MCM7_HUMAN	P33993	MCM7_HUMAN	MCM7	DNA replication licensing factor MCM7
AEEDPEAADSGEPQNK		16	843.858	2	1685.69	1	9.87e-12	2	82893.1			TRUE	sp|Q9NYB0|TE2IP_HUMAN	Q9NYB0	TE2IP_HUMAN	TERF2IP	Telomeric repeat-binding factor 2-interacting protein 1
AEEDTQFNYHR		11	705.308	2	1408.6	1	4.032e-06	2	174076			TRUE	sp|Q14683|SMC1A_HUMAN	Q14683	SMC1A_HUMAN	SMC1A	Structural maintenance of chromosomes protein 1A
AEEDVEPECIMEK	AEEDVEPEC[57.0215]IMEK	13	789.837	2	1577.66	1	5.63e-06	2	300446	9C(57.0215)		TRUE	sp|Q9UJU6|DBNL_HUMAN	Q9UJU6	DBNL_HUMAN	DBNL	Drebrin-like protein
AEEDVEPECIMEK	AEEDVEPEC[57.0215]IM[15.9949]EK	13	797.834	2	1593.65	1	0.0004991	1	126429	11M(15.9949), 9C(57.0215)		TRUE	sp|Q9UJU6|DBNL_HUMAN	Q9UJU6	DBNL_HUMAN	DBNL	Drebrin-like protein
AEEEETSVK		9	1021.47	1	1020.46	0.9994	0.0002484	2	10603.3			TRUE	sp|Q9Y2X3|NOP58_HUMAN	Q9Y2X3	NOP58_HUMAN	NOP58	Nucleolar protein 58
AEEEIMK		7	849.402	1	848.392	0.9964	0.04293	1	104955			TRUE	sp|O00425|IF2B3_HUMAN	O00425	IF2B3_HUMAN	IGF2BP3	Insulin-like growth factor 2 mRNA-binding protein 3
AEEELGELEAK		11	609.298	2	1216.58	0.9989	0.02534	1				TRUE	sp|Q9UQE7|SMC3_HUMAN	Q9UQE7	SMC3_HUMAN	SMC3	Structural maintenance of chromosomes protein 3
AEEENEFQIPGR		12	709.831	2	1417.65	1	3.139e-05	1	220151			TRUE	sp|Q8N0X7|SPART_HUMAN	Q8N0X7	SPART_HUMAN	SPART	Spartin
AEEEVAK	n[42.0106]AEEEVAK	7	817.394	1	816.387	0.9862	0.1293	1	451101	N-term(42.0106)		TRUE	sp|Q9P2R3|ANFY1_HUMAN	Q9P2R3	ANFY1_HUMAN	ANKFY1	Rabankyrin-5
AEEFVVLSQEPSVTETIAPK		20	1087.57	2	2173.12	1	2.567e-09	1	55641.8			TRUE	sp|Q96L91|EP400_HUMAN	Q96L91	EP400_HUMAN	EP400	E1A-binding protein p400
AEEGFYK		7	843.388	1	842.381	0.9831	0.02794	2	186512			TRUE	sp|P46977|STT3A_HUMAN	P46977	STT3A_HUMAN	STT3A	Dolichyl-diphosphooligosaccharide--protein glycosyltransferase subunit STT3A
AEEGHIIPR		9	511.275	2	1020.53	0.9367	0.0458	1	137494			TRUE	sp|O95551|TYDP2_HUMAN	O95551	TYDP2_HUMAN	TDP2	Tyrosyl-DNA phosphodiesterase 2
AEEGIAAGGVMDVNTALQEVLK	n[42.0106]AEEGIAAGGVMDVNTALQEVLK	22	1129.07	2	2256.13	1	0	1	807491	N-term(42.0106)		TRUE	sp|P25398|RS12_HUMAN	P25398	RS12_HUMAN	RPS12	40S ribosomal protein S12
AEEGIAAGGVMDVNTALQEVLK	n[42.0106]AEEGIAAGGVM[15.9949]DVNTALQEVLK	22	758.383	3	2272.13	1	3.075e-09	3	155710	11M(15.9949), N-term(42.0106)		TRUE	sp|P25398|RS12_HUMAN	P25398	RS12_HUMAN	RPS12	40S ribosomal protein S12
AEEGIAAGGVMDVNTALQEVLK	n[42.0106]AEEGIAAGGVM[15.9949]DVNTALQEVLK	22	1137.07	2	2272.12	1	0	11	2.18869e+06	11M(15.9949), N-term(42.0106)		TRUE	sp|P25398|RS12_HUMAN	P25398	RS12_HUMAN	RPS12	40S ribosomal protein S12
AEEHFGSEK		9	517.233	2	1032.45	0.9929	0.009146	1	29842.1			TRUE	sp|Q01082|SPTB2_HUMAN	Q01082	SPTB2_HUMAN	SPTBN1	Spectrin beta chain, non-erythrocytic 1
AEEIANEMIEAAK		13	709.845	2	1417.67	1	0.0002863	1	234814			TRUE	sp|P49588|SYAC_HUMAN	P49588	SYAC_HUMAN	AARS	Alanine--tRNA ligase, cytoplasmic
AEEIANEMIEAAK	AEEIANEM[15.9949]IEAAK	13	717.843	2	1433.67	1	0.0007559	1	55304.6	8M(15.9949)		TRUE	sp|P49588|SYAC_HUMAN	P49588	SYAC_HUMAN	AARS	Alanine--tRNA ligase, cytoplasmic
AEEILEK		7	831.446	1	830.438	0.789	0.3695	1	1.27864e+06			FALSE	sp|P62913|RL11_HUMAN	P62913	RL11_HUMAN	RPL11	60S ribosomal protein L11	EMP3	sp|P54852|EMP3_HUMAN
AEEITIPADVTPEK		14	756.893	2	1511.77	1	7.547e-07	2	39822.6			TRUE	sp|Q8IXI1|MIRO2_HUMAN	Q8IXI1	MIRO2_HUMAN	RHOT2	Mitochondrial Rho GTPase 2
AEEIWQQSVIGDYLAR		16	939.473	2	1876.93	1	3.8e-13	2	83333.7			TRUE	sp|P17480|UBF1_HUMAN	P17480	UBF1_HUMAN	UBTF	Nucleolar transcription factor 1
AEELFTR		7	865.441	1	864.434	0.5591	0.7005	1	47886.6			TRUE	sp|Q01433|AMPD2_HUMAN	Q01433	AMPD2_HUMAN	AMPD2	AMP deaminase 2
AEELGLPILGVLR		13	690.416	2	1378.82	1	2.086e-07	4	655632			TRUE	sp|P09110|THIK_HUMAN	P09110	THIK_HUMAN	ACAA1	3-ketoacyl-CoA thiolase, peroxisomal
AEELHYPLGER		11	657.328	2	1312.64	1	1.134e-05	4	212344			TRUE	sp|Q14257|RCN2_HUMAN	Q14257	RCN2_HUMAN	RCN2	Reticulocalbin-2
AEELIENEEPVVLTDTNLVYPALK		24	1350.2	2	2698.39	1	1.172e-11	2	56238.4			TRUE	sp|Q9NWT6|HIF1N_HUMAN	Q9NWT6	HIF1N_HUMAN	HIF1AN	Hypoxia-inducible factor 1-alpha inhibitor
AEELIENEEPVVLTDTNLVYPALK		24	900.472	3	2698.39	1	0.0003571	1	44809.2			TRUE	sp|Q9NWT6|HIF1N_HUMAN	Q9NWT6	HIF1N_HUMAN	HIF1AN	Hypoxia-inducible factor 1-alpha inhibitor
AEELPHIHAFEQK		13	774.894	2	1547.76	1	2.968e-06	2	123917			TRUE	sp|Q9H3K6|BOLA2_HUMAN	Q9H3K6	BOLA2_HUMAN	BOLA2	BolA-like protein 2
AEELPSEK		8	902.447	1	901.438	0.9972	0.03293	1	40627.7			TRUE	sp|Q969S3|ZN622_HUMAN	Q969S3	ZN622_HUMAN	ZNF622	Zinc finger protein 622
AEELTQTNMQLQNEVSMLK		19	1104.04	2	2206.07	1	2.933e-07	1	27174.7			TRUE	sp|Q02930|CREB5_HUMAN	Q02930	CREB5_HUMAN	CREB5	Cyclic AMP-responsive element-binding protein 5
AEEMDTEDRPEASGVDTEPR		20	745.322	3	2232.94	1	4.256e-07	1	57323.2			TRUE	sp|Q8N3D4|EH1L1_HUMAN	Q8N3D4	EH1L1_HUMAN	EHBP1L1	EH domain-binding protein 1-like protein 1
AEEMLSK		7	807.392	1	806.383	0.9992	0.007621	1	77646.1			TRUE	sp|P62993|GRB2_HUMAN	P62993	GRB2_HUMAN	GRB2	Growth factor receptor-bound protein 2
AEENIMK		7	834.403	1	833.394	0.9454	0.1313	1				TRUE	sp|Q14320|FA50A_HUMAN	Q14320	FA50A_HUMAN	FAM50A	Protein FAM50A
AEENTDQASPQEDYAGFER		19	1078.95	2	2155.89	1	4.1e-13	1	83253.6			TRUE	sp|Q9NU22|MDN1_HUMAN	Q9NU22	MDN1_HUMAN	MDN1	Midasin
AEEPMATEPAPAGAPGDLGSQPPAAK		26	1230.59	2	2459.16	1	3.247e-09	1	73142			TRUE	sp|O75153|CLU_HUMAN	O75153	CLU_HUMAN	CLUH	Clustered mitochondria protein homolog
AEEPNAAVPDEIPPLEGDEDASR		23	1211.06	2	2420.1	1	4.845e-07	1	27649.2			TRUE	sp|P08238|HS90B_HUMAN	P08238	HS90B_HUMAN	HSP90AB1	Heat shock protein HSP 90-beta
AEEPSDLIGPEAPK		14	726.864	2	1451.71	1	2.126e-07	1	152567			TRUE	sp|Q8N5F7|NKAP_HUMAN	Q8N5F7	NKAP_HUMAN	NKAP	NF-kappa-B-activating protein
AEEPYICK	AEEPYIC[57.0215]K	8	1009.47	1	1008.45	0.9757	0.02399	1	21792.2	7C(57.0215)		TRUE	sp|P49915|GUAA_HUMAN	P49915	GUAA_HUMAN	GMPS	GMP synthase [glutamine-hydrolyzing]
AEEQMLK		7	848.418	1	847.41	0.9784	0.2811	1	49248.4			TRUE	sp|Q14152|EIF3A_HUMAN	Q14152	EIF3A_HUMAN	EIF3A	Eukaryotic translation initiation factor 3 subunit A
AEETLEAWRPPPPCLTSLASCVPASSVLPTDR	AEETLEAWRPPPPC[57.0215]LTSLASC[57.0215]VPASSVLPTDR	32	1169.91	3	3506.72	1	0	1	5788.54	14C(57.0215), 21C(57.0215)		TRUE	sp|O43379|WDR62_HUMAN	O43379	WDR62_HUMAN	WDR62	WD repeat-containing protein 62
AEETSSPVIGELWSPDQTAEASHVSR		26	928.442	3	2782.3	1	2.404e-08	1	51205.4			TRUE	sp|Q86XL3|ANKL2_HUMAN	Q86XL3	ANKL2_HUMAN	ANKLE2	Ankyrin repeat and LEM domain-containing protein 2
AEEVAQQK		8	902.458	1	901.448	0.9889	0.01758	1				TRUE	sp|Q15149|PLEC_HUMAN	Q15149	PLEC_HUMAN	PLEC	Plectin
AEEVATFF		8	913.43	1	912.421	0.9578	0.06233	1	62478.2			TRUE	sp|P11387|TOP1_HUMAN	P11387	TOP1_HUMAN	TOP1	DNA topoisomerase 1
AEEVATFFAK		10	556.785	2	1111.55	1	0.0005244	2	85926.2			TRUE	sp|P11387|TOP1_HUMAN	P11387	TOP1_HUMAN	TOP1	DNA topoisomerase 1
AEEVEQVHR		9	548.773	2	1095.53	0.9989	0.001293	1	141172			TRUE	sp|Q9BQE5|APOL2_HUMAN	Q9BQE5	APOL2_HUMAN	APOL2	Apolipoprotein L2
AEEVNDK		7	804.373	1	803.366	0.978	0.02953	2	47269.5			TRUE	sp|O94874|UFL1_HUMAN	O94874	UFL1_HUMAN	UFL1	E3 UFM1-protein ligase 1
AEEWGVQYVETSAK		14	798.881	2	1595.75	1	5.976e-06	3	48679.7			TRUE	sp|P11234|RALB_HUMAN	P11234	RALB_HUMAN	RALB	Ras-related protein Ral-B
AEEYEFLTPVEEAPK		15	876.422	2	1750.83	1	2e-07	5	1.69194e+06			TRUE	sp|P52565|GDIR1_HUMAN	P52565	GDIR1_HUMAN	ARHGDIA	Rho GDP-dissociation inhibitor 1
AEFAAER		7	793.384	1	792.378	0.8892	0.1454	1	45253.8			TRUE	sp|Q9H773|DCTP1_HUMAN	Q9H773	DCTP1_HUMAN	DCTPP1	dCTP pyrophosphatase 1
AEFAAPSTDAPDK		13	660.309	2	1318.6	1	0.0007073	1	45336.2			TRUE	sp|Q96B26|EXOS8_HUMAN	Q96B26	EXOS8_HUMAN	EXOSC8	Exosome complex component RRP43
AEFATGNDRK		10	554.773	2	1107.53	0.9872	0.01532	1	135480			TRUE	sp|P62258|1433E_HUMAN	P62258	1433E_HUMAN	YWHAE	14-3-3 protein epsilon
AEFEDQDDEAR		11	662.768	2	1323.52	0.9999	0.001182	1	142699			TRUE	sp|Q14692|BMS1_HUMAN	Q14692	BMS1_HUMAN	BMS1	Ribosome biogenesis protein BMS1 homolog
AEFFADVVPAVR		12	660.851	2	1319.68	1	0.0004676	1	173954			TRUE	sp|Q9UHY7|ENOPH_HUMAN	Q9UHY7	ENOPH_HUMAN	ENOPH1	Enolase-phosphatase E1
AEFFGGR		7	783.378	1	782.372	0.6234	0.5743	1	30817.7			TRUE	sp|P25685|DNJB1_HUMAN	P25685	DNJB1_HUMAN	DNAJB1	DnaJ homolog subfamily B member 1
AEFGPPGPGAGSR		13	600.294	2	1198.57	1	0.0005754	1	220197			TRUE	sp|Q9H4A4|AMPB_HUMAN	Q9H4A4	AMPB_HUMAN	RNPEP	Aminopeptidase B
AEFGSLGPLLCSQVVK	AEFGSLGPLLC[57.0215]SQVVK	16	852.953	2	1703.9	0.9987	0.01991	1	73044.7	11C(57.0215)		TRUE	sp|P49848|TAF6_HUMAN	P49848	TAF6_HUMAN	TAF6	Transcription initiation factor TFIID subunit 6
AEFHTELER		9	566.275	2	1130.53	0.9977	0.002966	1	211685			TRUE	sp|P48556|PSMD8_HUMAN	P48556	PSMD8_HUMAN	PSMD8	26S proteasome non-ATPase regulatory subunit 8
AEFIVGGK		8	820.456	1	819.448	0.9974	0.02914	1	682472			TRUE	sp|P48729|KC1A_HUMAN	P48729	KC1A_HUMAN	CSNK1A1	Casein kinase I isoform alpha
AEFLLHMLK		9	551.31	2	1100.6	0.9991	0.001015	1	76308.9			TRUE	sp|P18621|RL17_HUMAN	P18621	RL17_HUMAN	RPL17	60S ribosomal protein L17
AEFTIDTK		8	924.467	1	923.459	0.9963	0.003815	1	73000.4			TRUE	sp|O75369|FLNB_HUMAN	O75369	FLNB_HUMAN	FLNB	Filamin-B
AEFTSYK	n[42.0106]AEFTSYK	7	887.415	1	886.407	0.9991	0.00881	1	136984	N-term(42.0106)		TRUE	sp|Q86V48|LUZP1_HUMAN	Q86V48	LUZP1_HUMAN	LUZP1	Leucine zipper protein 1
AEFTVDAK		8	880.441	1	879.432	0.998	0.001552	1	101553			TRUE	sp|P21333|FLNA_HUMAN	P21333	FLNA_HUMAN	FLNA	Filamin-A
AEFWLDLQPQAK		12	723.375	2	1444.69	0.9844	0.004892	1	28930.5			TRUE	sp|Q05655|KPCD_HUMAN	Q05655	KPCD_HUMAN	PRKCD	Protein kinase C delta type
AEFYFQPWAQEAVCR	AEFYFQPWAQEAVC[57.0215]R	15	951.436	2	1900.85	1	2.999e-06	1	56974.5	14C(57.0215)		TRUE	sp|Q96GM5|SMRD1_HUMAN	Q96GM5	SMRD1_HUMAN	SMARCD1	SWI/SNF-related matrix-associated actin-dependent regulator of chromatin subfamily D member 1
AEGAAMLELVGSILR		15	765.421	2	1528.83	1	2.812e-09	1	57768.5			TRUE	sp|Q9H6E5|STPAP_HUMAN	Q9H6E5	STPAP_HUMAN	TUT1	Speckle targeted PIP5K1A-regulated poly(A) polymerase
AEGAATEEEGTPK		13	645.296	2	1288.58	1	1.798e-05	4	2.20482e+06			TRUE	sp|P80723|BASP1_HUMAN	P80723	BASP1_HUMAN	BASP1	Brain acid soluble protein 1
AEGDEAAR	n[42.0106]AEGDEAAR	8	860.375	1	859.368	0.7598	1.106	1	37472.4	N-term(42.0106)		TRUE	sp|Q8NHH9|ATLA2_HUMAN	Q8NHH9	ATLA2_HUMAN	ATL2	Atlastin-2
AEGDGAQPEETPR		13	678.805	2	1355.6	1	5.241e-06	1	66844.8			TRUE	sp|Q14697|GANAB_HUMAN	Q14697	GANAB_HUMAN	GANAB	Neutral alpha-glucosidase AB
AEGDISNVANGFK		13	661.323	2	1320.63	1	2.482e-07	1	96655.2			TRUE	sp|Q9UBB4|ATX10_HUMAN	Q9UBB4	ATX10_HUMAN	ATXN10	Ataxin-10
AEGDLIEHFSQFGTVEK		17	953.963	2	1905.91	1	8.685e-10	1	53009.8			TRUE	sp|Q13151|ROA0_HUMAN	Q13151	ROA0_HUMAN	HNRNPA0	Heterogeneous nuclear ribonucleoprotein A0
AEGDSAGTAGTPGGTPAGDK		20	858.887	2	1715.76	1	0	3	85478.5			TRUE	sp|Q92925|SMRD2_HUMAN	Q92925	SMRD2_HUMAN	SMARCD2	SWI/SNF-related matrix-associated actin-dependent regulator of chromatin subfamily D member 2
AEGDVAALNR		10	1015.52	1	1014.51	0.9958	0.05407	1	153767			TRUE	sp|P67936|TPM4_HUMAN	P67936	TPM4_HUMAN	TPM4	Tropomyosin alpha-4 chain
AEGDVAALNR		10	508.262	2	1014.51	0.9996	0.00951	1	58674.7			TRUE	sp|P67936|TPM4_HUMAN	P67936	TPM4_HUMAN	TPM4	Tropomyosin alpha-4 chain
AEGEAEAAK		9	875.41	1	874.403	0.9992	0.0002714	2	102332			TRUE	sp|Q99623|PHB2_HUMAN	Q99623	PHB2_HUMAN	PHB2	Prohibitin-2
AEGEAVR		7	731.368	1	730.36	0.9373	0.1599	1	36545			TRUE	sp|Q86UE4|LYRIC_HUMAN	Q86UE4	LYRIC_HUMAN	MTDH	Protein LYRIC
AEGEPQEESPLK		12	657.314	2	1312.61	0.9995	0.009493	1	25131.2			TRUE	sp|Q9NYF8|BCLF1_HUMAN	Q9NYF8	BCLF1_HUMAN	BCLAF1	Bcl-2-associated transcription factor 1
AEGFLEK		7	793.409	1	792.4	0.4641	0.9261	1	36207.4			TRUE	sp|Q6PIF6|MYO7B_HUMAN	Q6PIF6	MYO7B_HUMAN	MYO7B	Unconventional myosin-VIIb
AEGFVDALHR		10	557.786	2	1113.55	1	1.634e-05	3	290298			TRUE	sp|Q96I24|FUBP3_HUMAN	Q96I24	FUBP3_HUMAN	FUBP3	Far upstream element-binding protein 3
AEGGGAK		7	589.294	1	588.284	0.919	0.1991	1	404034			TRUE	sp|P49411|EFTU_HUMAN	P49411	EFTU_HUMAN	TUFM	Elongation factor Tu, mitochondrial
AEGGGGGGRPGAPAAGDGK		19	769.869	2	1537.72	1	1.208e-06	1	50978			TRUE	sp|Q00839|HNRPU_HUMAN	Q00839	HNRPU_HUMAN	HNRNPU	Heterogeneous nuclear ribonucleoprotein U
AEGGYFGQIR		10	549.272	2	1096.52	0.9965	0.06193	1	37196.3			TRUE	sp|Q8NI27|THOC2_HUMAN	Q8NI27	THOC2_HUMAN	THOC2	THO complex subunit 2
AEGHPDPDAELQR		13	717.834	2	1433.65	1	7.776e-07	1	311104			TRUE	sp|P49756|RBM25_HUMAN	P49756	RBM25_HUMAN	RBM25	RNA-binding protein 25
AEGIIHDTETK		11	607.307	2	1212.6	1	3.679e-06	1	81684.2			TRUE	sp|P38646|GRP75_HUMAN	P38646	GRP75_HUMAN	HSPA9	Stress-70 protein, mitochondrial
AEGIPVEMVVIGDDSAFTVLK		21	1095.57	2	2189.13	1	9.48e-09	1	179700			TRUE	sp|Q3LXA3|TKFC_HUMAN	Q3LXA3	TKFC_HUMAN	TKFC	Triokinase/FMN cyclase
AEGIPVEMVVIGDDSAFTVLK	AEGIPVEM[15.9949]VVIGDDSAFTVLK	21	1103.57	2	2205.11	0.9999	0.001232	1	47094.1	8M(15.9949)		TRUE	sp|Q3LXA3|TKFC_HUMAN	Q3LXA3	TKFC_HUMAN	TKFC	Triokinase/FMN cyclase
AEGLQVGQDAR		11	572.291	2	1142.57	1	0.0002795	2	68700.2			TRUE	sp|Q8WWM7|ATX2L_HUMAN	Q8WWM7	ATX2L_HUMAN	ATXN2L	Ataxin-2-like protein
AEGLWNLFLPLEADPEK		17	971.501	2	1940.99	0.9401	0.5918	1	19441.3			TRUE	sp|Q6JQN1|ACD10_HUMAN	Q6JQN1	ACD10_HUMAN	ACAD10	Acyl-CoA dehydrogenase family member 10
AEGPDVAVDLPK		12	605.819	2	1209.62	1	1.808e-05	4	425850			TRUE	sp|Q09666|AHNK_HUMAN	Q09666	AHNK_HUMAN	AHNAK	Neuroblast differentiation-associated protein AHNAK
AEGPEVDVNLPK		12	634.33	2	1266.64	1	5.709e-05	3	1.59438e+06			TRUE	sp|Q09666|AHNK_HUMAN	Q09666	AHNK_HUMAN	AHNAK	Neuroblast differentiation-associated protein AHNAK
AEGPGAEGPR		10	940.448	1	939.437	0.9763	0.03437	1	82002.8			TRUE	sp|Q13263|TIF1B_HUMAN	Q13263	TIF1B_HUMAN	TRIM28	Transcription intermediary factor 1-beta
AEGPGRGDEPSPS		13	628.281	2	1254.54	0.9933	0.002262	2	67808.7			TRUE	sp|Q9NVI7|ATD3A_HUMAN	Q9NVI7	ATD3A_HUMAN	ATAD3A	ATPase family AAA domain-containing protein 3A
AEGPVAVVVNGHTEGPAPAR		20	964.503	2	1927.97	1	2.025e-06	2				TRUE	sp|Q86UK7|ZN598_HUMAN	Q86UK7	ZN598_HUMAN	ZNF598	E3 ubiquitin-protein ligase ZNF598
AEGSAVSDPQHAAR	n[42.0106]AEGSAVSDPQHAAR	14	719.34	2	1436.66	1	6.9e-13	1	102204	N-term(42.0106)		TRUE	sp|Q9H2C0|GAN_HUMAN	Q9H2C0	GAN_HUMAN	GAN	Gigaxonin
AEGSDVANAVLDGADCIML	AEGSDVANAVLDGADC[57.0215]IML	19	960.938	2	1919.86	0.9986	0.001505	1	46136.3	16C(57.0215)		TRUE	sp|P14618|KPYM_HUMAN	P14618	KPYM_HUMAN	PKM	Pyruvate kinase PKM
AEGSDVANAVLDGADCIMLSGETAK	AEGSDVANAVLDGADC[57.0215]IMLSGETAK	25	1247.58	2	2493.13	1	2.458e-07	23	7293753	16C(57.0215)		TRUE	sp|P14618|KPYM_HUMAN	P14618	KPYM_HUMAN	PKM	Pyruvate kinase PKM
AEGSDVANAVLDGADCIMLSGETAK	AEGSDVANAVLDGADC[57.0215]IMLSGETAK	25	832.053	3	2493.14	1	3.676e-05	8	2.44978e+06	16C(57.0215)		TRUE	sp|P14618|KPYM_HUMAN	P14618	KPYM_HUMAN	PKM	Pyruvate kinase PKM
AEGSDVANAVLDGADCIMLSGETAK	AEGSDVANAVLDGADC[57.0215]IM[15.9949]LSGETAK	25	1255.57	2	2510.13	1	5.892e-10	13	1784998	16C(57.0215), 18M(15.9949)		TRUE	sp|P14618|KPYM_HUMAN	P14618	KPYM_HUMAN	PKM	Pyruvate kinase PKM
AEGSDVANAVLDGADCIMLSGETAKG	AEGSDVANAVLDGADC[57.0215]IMLSGETAKG	26	1276.09	2	2551.16	0.9945	0.0007095	2	85396.7	16C(57.0215)		TRUE	sp|P14618|KPYM_HUMAN	P14618	KPYM_HUMAN	PKM	Pyruvate kinase PKM
AEGSEAAELAEIYAK		15	776.38	2	1550.75	1	4.852e-10	1	160855			TRUE	sp|Q9NUQ8|ABCF3_HUMAN	Q9NUQ8	ABCF3_HUMAN	ABCF3	ATP-binding cassette sub-family F member 3
AEGSSNSVVHAETK		14	708.342	2	1414.66	1	5.207e-08	2	27529.3			TRUE	sp|Q9NYV4|CDK12_HUMAN	Q9NYV4	CDK12_HUMAN	CDK12	Cyclin-dependent kinase 12
AEGSSTASSGSQLAEGK		17	783.866	2	1565.71	1	7.38e-12	2	274423			TRUE	sp|Q9NZB2|F120A_HUMAN	Q9NZB2	F120A_HUMAN	FAM120A	Constitutive coactivator of PPAR-gamma-like protein 1
AEGTAEAPLENGGGGDSGAGALER	n[42.0106]AEGTAEAPLENGGGGDSGAGALER	24	1114.51	2	2226.99	0.9995	0.006325	1	33404.3	N-term(42.0106)		TRUE	sp|Q96G46|DUS3L_HUMAN	Q96G46	DUS3L_HUMAN	DUS3L	tRNA-dihydrouridine(47) synthase [NAD(P)(+)]-like
AEGTFPGK		8	806.404	1	805.396	0.9913	0.1278	2	201236			TRUE	sp|P14854|CX6B1_HUMAN	P14854	CX6B1_HUMAN	COX6B1	Cytochrome c oxidase subunit 6B1
AEGTVFTEEDFQK		13	750.846	2	1499.67	1	1.864e-06	1	64115.4			TRUE	sp|Q86WX3|AROS_HUMAN	Q86WX3	AROS_HUMAN	RPS19BP1	Active regulator of SIRT1
AEGTVNEGRPESDAADHTGPK		21	713.33	3	2136.96	1	2.927e-10	2	102043			TRUE	sp|Q96EH3|MASU1_HUMAN	Q96EH3	MASU1_HUMAN	MALSU1	Mitochondrial assembly of ribosomal large subunit protein 1
AEGVEFK		7	779.393	1	778.384	0.9963	0.003709	1	52053.3			TRUE	sp|O76094|SRP72_HUMAN	O76094	SRP72_HUMAN	SRP72	Signal recognition particle subunit SRP72
AEGVLLR		7	757.457	1	756.446	0.7739	0.3139	1	35647			FALSE	sp|P48637|GSHB_HUMAN	P48637	GSHB_HUMAN	GSS	Glutathione synthetase	MRPS23	sp|Q9Y3D9|RT23_HUMAN
AEGYAEGDLTLYHR		14	797.878	2	1593.74	1	2.33e-12	1	268989			TRUE	sp|Q8IY81|SPB1_HUMAN	Q8IY81	SPB1_HUMAN	FTSJ3	pre-rRNA 2'-O-ribose RNA methyltransferase FTSJ3
AEGYEVAHGGR		11	573.27	2	1144.52	1	0.0001101	1	103262			TRUE	sp|P53041|PPP5_HUMAN	P53041	PPP5_HUMAN	PPP5C	Serine/threonine-protein phosphatase 5
AEHDQLLLNYAK		12	707.87	2	1413.73	1	3.222e-06	5	560562			TRUE	sp|P20700|LMNB1_HUMAN	P20700	LMNB1_HUMAN	LMNB1	Lamin-B1
AEHDSILAEK		10	556.783	2	1111.55	1	2.388e-05	2	914252			TRUE	sp|P26639|SYTC_HUMAN	P26639	SYTC_HUMAN	TARS	Threonine--tRNA ligase, cytoplasmic
AEHGETLAMK		10	543.766	2	1085.51	1	9.803e-07	1	51681			FALSE	sp|Q9BXJ9|NAA15_HUMAN	Q9BXJ9	NAA15_HUMAN	NAA15	N-alpha-acetyltransferase 15, NatA auxiliary subunit	NAA16	sp|Q6N069|NAA16_HUMAN
AEHIPSGPLR		10	538.796	2	1075.57	0.9999	0.002237	1	68736.1			TRUE	sp|Q9Y520|PRC2C_HUMAN	Q9Y520	PRC2C_HUMAN	PRRC2C	Protein PRRC2C
AEHISDECK	AEHISDEC[57.0215]K	9	544.737	2	1087.46	0.9994	0.000483	1	48608.8	8C(57.0215)		TRUE	sp|P39023|RL3_HUMAN	P39023	RL3_HUMAN	RPL3	60S ribosomal protein L3
AEHLDHVMFR		10	418.873	3	1253.59	0.9029	0.7096	1	39520.7			TRUE	sp|O95394|AGM1_HUMAN	O95394	AGM1_HUMAN	PGM3	Phosphoacetylglucosamine mutase
AEHQQDSEDLFK		12	723.828	2	1445.64	1	9.665e-09	1	27769.4			TRUE	sp|Q9UH99|SUN2_HUMAN	Q9UH99	SUN2_HUMAN	SUN2	SUN domain-containing protein 2
AEHQQLIPLVEK		12	702.896	2	1403.78	1	1.821e-08	1	142577			TRUE	sp|Q9Y5K5|UCHL5_HUMAN	Q9Y5K5	UCHL5_HUMAN	UCHL5	Ubiquitin carboxyl-terminal hydrolase isozyme L5
AEHQVGEDGFLLK		13	721.867	2	1441.72	1	6.435e-09	1	98266.1			FALSE	sp|P42229|STA5A_HUMAN	P42229	STA5A_HUMAN	STAT5A	Signal transducer and activator of transcription 5A	STAT5B	sp|P51692|STA5B_HUMAN
AEIAHNVSSK		10	528.278	2	1054.53	0.9998	0.0001264	2	76358.6			TRUE	sp|P62910|RL32_HUMAN	P62910	RL32_HUMAN	RPL32	60S ribosomal protein L32
AEIATYR		7	823.431	1	822.423	0.9959	0.003574	2	674274			TRUE	sp|P05783|K1C18_HUMAN	P05783	K1C18_HUMAN	KRT18	Keratin, type I cytoskeletal 18
AEIDLVCELAK	AEIDLVC[57.0215]ELAK	11	630.829	2	1259.64	0.9999	0.003631	1	91942.1	7C(57.0215)		TRUE	sp|Q6UB35|C1TM_HUMAN	Q6UB35	C1TM_HUMAN	MTHFD1L	Monofunctional C1-tetrahydrofolate synthase, mitochondrial
AEIDNIK		7	802.431	1	801.424	0.9494	0.07167	2	1.56126e+06			TRUE	sp|P08729|K2C7_HUMAN	P08729	K2C7_HUMAN	KRT7	Keratin, type II cytoskeletal 7
AEIDYSDAPDEFRDPLMDTLMTDPVR		26	1004.79	3	3011.35	1	6e-14	1	137865			TRUE	sp|O95155|UBE4B_HUMAN	O95155	UBE4B_HUMAN	UBE4B	Ubiquitin conjugation factor E4 B
AEIEGLK		7	759.425	1	758.418	0.764	0.3935	1	1.97055e+06			TRUE	sp|P05787|K2C8_HUMAN	P05787	K2C8_HUMAN	KRT8	Keratin, type II cytoskeletal 8
AEIEHAEK		8	463.733	2	925.45	0.9775	0.01997	1	316057			TRUE	sp|P78371|TCPB_HUMAN	P78371	TCPB_HUMAN	CCT2	T-complex protein 1 subunit beta
AEIELFVNR		9	545.798	2	1089.58	0.9999	0.002916	1	41001.8			TRUE	sp|Q99805|TM9S2_HUMAN	Q99805	TM9S2_HUMAN	TM9SF2	Transmembrane 9 superfamily member 2
AEIFEIIFR		9	569.319	2	1136.62	0.8637	0.1048	1	51909.9			TRUE	sp|Q96QU8|XPO6_HUMAN	Q96QU8	XPO6_HUMAN	XPO6	Exportin-6	GJE1	sp|A6NN92|CXE1_HUMAN
AEIGIAMGSGTAVAK		15	688.366	2	1374.72	1	0.0002679	2	125965			FALSE	sp|P16615|AT2A2_HUMAN	P16615	AT2A2_HUMAN	ATP2A2	Sarcoplasmic/endoplasmic reticulum calcium ATPase 2	ATP2A1, ATP2A3	sp|O14983|AT2A1_HUMAN, sp|Q93084|AT2A3_HUMAN
AEIHDLQEEHIK		12	487.916	3	1460.72	0.9967	0.06495	1	30217			TRUE	sp|O15066|KIF3B_HUMAN	O15066	KIF3B_HUMAN	KIF3B	Kinesin-like protein KIF3B
AEIIHHLADLLTDQR		15	582.316	3	1744.91	1	1.94e-06	5	397952			TRUE	sp|P54886|P5CS_HUMAN	P54886	P5CS_HUMAN	ALDH18A1	Delta-1-pyrroline-5-carboxylate synthase
AEIIHHLADLLTDQRDEILLANK		23	881.148	3	2640.42	1	0	1	145640			TRUE	sp|P54886|P5CS_HUMAN	P54886	P5CS_HUMAN	ALDH18A1	Delta-1-pyrroline-5-carboxylate synthase
AEIIHHLADLLTDQRDEILLANK		23	661.113	4	2640.41	1	1.812e-09	2	67443.5			TRUE	sp|P54886|P5CS_HUMAN	P54886	P5CS_HUMAN	ALDH18A1	Delta-1-pyrroline-5-carboxylate synthase
AEIISLCK	AEIISLC[57.0215]K	8	933.507	1	932.498	0.9998	0.0009004	2	166351	7C(57.0215)		TRUE	sp|Q9BXP5|SRRT_HUMAN	Q9BXP5	SRRT_HUMAN	SRRT	Serrate RNA effector molecule homolog
AEIMESIK		8	920.476	1	919.468	0.9726	0.3303	1	127520			TRUE	sp|Q14683|SMC1A_HUMAN	Q14683	SMC1A_HUMAN	SMC1A	Structural maintenance of chromosomes protein 1A
AEINANR		7	787.406	1	786.398	0.9785	0.03046	2	98075			TRUE	sp|Q13409|DC1I2_HUMAN	Q13409	DC1I2_HUMAN	DYNC1I2	Cytoplasmic dynein 1 intermediate chain 2
AEINILLCGDPGTSK	AEINILLC[57.0215]GDPGTSK	15	794.406	2	1587.73	1	7.598e-08	2	325260	8C(57.0215)		TRUE	sp|P33991|MCM4_HUMAN	P33991	MCM4_HUMAN	MCM4	DNA replication licensing factor MCM4
AEIPCEDEQEQEHNGPLDNK	AEIPC[57.0215]EDEQEQEHNGPLDNK	20	1176.51	2	2350.99	0.9999	0.002347	1	103427	5C(57.0215)		TRUE	sp|Q96SB4|SRPK1_HUMAN	Q96SB4	SRPK1_HUMAN	SRPK1	SRSF protein kinase 1
AEIPCEDEQEQEHNGPLDNK	AEIPC[57.0215]EDEQEQEHNGPLDNK	20	784.673	3	2350.99	1	2.069e-05	2	297386	5C(57.0215)		TRUE	sp|Q96SB4|SRPK1_HUMAN	Q96SB4	SRPK1_HUMAN	SRPK1	SRSF protein kinase 1
AEIQDLK		7	816.446	1	815.44	0.9686	0.05109	1	48950.9			TRUE	sp|Q13769|THOC5_HUMAN	Q13769	THOC5_HUMAN	THOC5	THO complex subunit 5 homolog
AEIQELAMVPR	AEIQELAM[15.9949]VPR	11	636.834	2	1271.65	0.9945	0.136	1	44790.4	8M(15.9949)		TRUE	sp|P24928|RPB1_HUMAN	P24928	RPB1_HUMAN	POLR2A	DNA-directed RNA polymerase II subunit RPB1
AEIQVGLQPGQGEQLLASEPSWWTTGK		27	1455.74	2	2910.45	1	9.563e-06	1	7536.95			TRUE	sp|Q9H993|ARMT1_HUMAN	Q9H993	ARMT1_HUMAN	ARMT1	Damage-control phosphatase ARMT1
AEISCIDNK	AEISC[57.0215]IDNK	9	1049.49	1	1048.48	0.9999	0.0005146	2	21487.6	5C(57.0215)		TRUE	sp|O75369|FLNB_HUMAN	O75369	FLNB_HUMAN	FLNB	Filamin-B
AEISCTDNQDGTCSVSYLPVLPGDYSILVK	AEISC[57.0215]TDNQDGTC[57.0215]SVSYLPVLPGDYSILVK	30	1101.19	3	3300.56	1	0	5	336921	13C(57.0215), 5C(57.0215)		TRUE	sp|P21333|FLNA_HUMAN	P21333	FLNA_HUMAN	FLNA	Filamin-A
AEISELPSIVQDLANGNITWADVEAR		26	1406.21	2	2811.39	1	1.368e-07	2				TRUE	sp|P41250|GARS_HUMAN	P41250	GARS_HUMAN	GARS	Glycine--tRNA ligase
AEISGVQGSETQVLR		15	787.413	2	1572.81	1	1.85e-10	1	62905.5			TRUE	sp|Q8N3D4|EH1L1_HUMAN	Q8N3D4	EH1L1_HUMAN	EHBP1L1	EH domain-binding protein 1-like protein 1
AEISNAIDQYVTGTIGEDEDLIK		23	1247.61	2	2494.21	1	2.6e-11	5	392553			TRUE	sp|P31939|PUR9_HUMAN	P31939	PUR9_HUMAN	ATIC	Bifunctional purine biosynthesis protein PURH
AEITLVATKPEK		12	650.38	2	1298.74	1	3.31e-06	2	136966			TRUE	sp|Q9UBF2|COPG2_HUMAN	Q9UBF2	COPG2_HUMAN	COPG2	Coatomer subunit gamma-2
AEIYEAFENIYPILK		15	906.975	2	1811.93	1	3.567e-07	1	111979			TRUE	sp|P20226|TBP_HUMAN	P20226	TBP_HUMAN	TBP	TATA-box-binding protein
AELANIER		8	915.489	1	914.481	0.9989	0.01169	2	33429.2			TRUE	sp|Q9H2G2|SLK_HUMAN	Q9H2G2	SLK_HUMAN	SLK	STE20-like serine/threonine-protein kinase
AELAPPAPPLPPLPPER		17	881.498	2	1760.96	0.9991	0.001298	1	72509.2			TRUE	sp|O14641|DVL2_HUMAN	O14641	DVL2_HUMAN	DVL2	Segment polarity protein dishevelled homolog DVL-2
AELATEEFLPVTPILEGF		18	988.517	2	1975.02	1	7.684e-06	1	41418.7			TRUE	sp|Q13200|PSMD2_HUMAN	Q13200	PSMD2_HUMAN	PSMD2	26S proteasome non-ATPase regulatory subunit 2
AELATEEFLPVTPILEGFVILR		22	1229.19	2	2457.36	0.9999	0.0003152	1	1289.48			TRUE	sp|Q13200|PSMD2_HUMAN	Q13200	PSMD2_HUMAN	PSMD2	26S proteasome non-ATPase regulatory subunit 2
AELCDDPK	AELC[57.0215]DDPK	8	947.414	1	946.404	0.8613	0.3067	1	61600.5	4C(57.0215)		TRUE	sp|P18206|VINC_HUMAN	P18206	VINC_HUMAN	VCL	Vinculin
AELCGVLK	AELC[57.0215]GVLK	8	889.481	1	888.473	0.9514	0.1083	1	78549.7	4C(57.0215)		TRUE	sp|Q8TEX9|IPO4_HUMAN	Q8TEX9	IPO4_HUMAN	IPO4	Importin-4
AELCPGLLHPSSR	AELC[57.0215]PGLLHPSSR	13	718.869	2	1435.72	0.982	0.01597	2	50628	4C(57.0215)		TRUE	sp|P13489|RINI_HUMAN	P13489	RINI_HUMAN	RNH1	Ribonuclease inhibitor
AELCPLAEELSCSICLEPFK	n[42.0106]AELC[57.0215]PLAEELSC[57.0215]SIC[57.0215]LEPFK	20	1204.56	2	2407.11	1	5.4e-13	1	45069.1	12C(57.0215), 15C(57.0215), 4C(57.0215), N-term(42.0106)		TRUE	sp|Q14258|TRI25_HUMAN	Q14258	TRI25_HUMAN	TRIM25	E3 ubiquitin/ISG15 ligase TRIM25
AELDAAEK		8	846.42	1	845.41	0.9982	0.01947	1	55058.7			TRUE	sp|Q12797|ASPH_HUMAN	Q12797	ASPH_HUMAN	ASPH	Aspartyl/asparaginyl beta-hydroxylase
AELDDTPMR		9	1047.48	1	1046.47	0.9928	0.1082	1	44354.4			TRUE	sp|P23246|SFPQ_HUMAN	P23246	SFPQ_HUMAN	SFPQ	Splicing factor, proline- and glutamine-rich
AELDDTPMR	AELDDTPM[15.9949]R	9	532.24	2	1062.46	0.9318	0.6379	1	175734	8M(15.9949)		TRUE	sp|P23246|SFPQ_HUMAN	P23246	SFPQ_HUMAN	SFPQ	Splicing factor, proline- and glutamine-rich
AELDEVNK		8	917.457	1	916.45	0.9989	0.008586	1	28814.2			TRUE	sp|Q03252|LMNB2_HUMAN	Q03252	LMNB2_HUMAN	LMNB2	Lamin-B2
AELDGTILK		9	959.541	1	958.533	0.9999	0.0004084	1	72451.6			TRUE	sp|Q8WXF1|PSPC1_HUMAN	Q8WXF1	PSPC1_HUMAN	PSPC1	Paraspeckle component 1
AELDLMAPGPLPR	n[42.0106]AELDLMAPGPLPR	13	711.376	2	1420.73	1	3.008e-07	1	204788	N-term(42.0106)		TRUE	sp|O95361|TRI16_HUMAN	O95361	TRI16_HUMAN	TRIM16	Tripartite motif-containing protein 16
AELDQLLSGFGLEDPGSSLK		20	1038.53	2	2075.04	1	3.769e-08	4	129417			TRUE	sp|Q68CZ2|TENS3_HUMAN	Q68CZ2	TENS3_HUMAN	TNS3	Tensin-3
AELEAEK		7	789.399	1	788.391	0.8607	0.3044	1	87047.8			TRUE	sp|Q13423|NNTM_HUMAN	Q13423	NNTM_HUMAN	NNT	NAD(P) transhydrogenase, mitochondrial
AELEQHLEQEQEFQVNK		17	1050.01	2	2097.99	1	1.148e-05	2	89679.6			TRUE	sp|Q16204|CCDC6_HUMAN	Q16204	CCDC6_HUMAN	CCDC6	Coiled-coil domain-containing protein 6
AELEQLK		7	830.462	1	829.454	0.8227	0.355	1	935546			FALSE	sp|P08670|VIME_HUMAN	P08670	VIME_HUMAN	VIM	Vimentin		rev_sp|O60341|KDM1A_HUMAN, rev_sp|Q6ZMZ3|SYNE3_HUMAN
AELFQQEQQSADK		13	761.363	2	1520.71	1	6.331e-07	1	140314			TRUE	sp|Q9BTC0|DIDO1_HUMAN	Q9BTC0	DIDO1_HUMAN	DIDO1	Death-inducer obliterator 1
AELFTQSCADLDK	AELFTQSC[57.0215]ADLDK	13	749.348	2	1496.68	1	6.795e-09	2	259291	8C(57.0215)		TRUE	sp|Q01082|SPTB2_HUMAN	Q01082	SPTB2_HUMAN	SPTBN1	Spectrin beta chain, non-erythrocytic 1
AELGAGAPPAVVAR		14	639.862	2	1277.71	1	2.183e-06	1	64384.6			TRUE	sp|Q3KQU3|MA7D1_HUMAN	Q3KQU3	MA7D1_HUMAN	MAP7D1	MAP7 domain-containing protein 1
AELGAGGDGHR	n[42.0106]AELGAGGDGHR	11	541.255	2	1080.49	1	8.331e-07	2	301481	N-term(42.0106)		TRUE	sp|Q14244|MAP7_HUMAN	Q14244	MAP7_HUMAN	MAP7	Ensconsin
AELGALPDDFIDSLEK		16	866.936	2	1731.85	1	0.0001181	3	602246			TRUE	sp|Q9BYT8|NEUL_HUMAN	Q9BYT8	NEUL_HUMAN	NLN	Neurolysin, mitochondrial
AELGEADEAELQR	n[42.0106]AELGEADEAELQR	13	736.847	2	1471.68	1	2.577e-08	1	148392	N-term(42.0106)		TRUE	sp|Q9Y5J9|TIM8B_HUMAN	Q9Y5J9	TIM8B_HUMAN	TIMM8B	Mitochondrial import inner membrane translocase subunit Tim8 B
AELGIPLEEVPPEEINYLTR		20	1141.6	2	2281.19	1	8.357e-07	12	1.19592e+06			TRUE	sp|Q13907|IDI1_HUMAN	Q13907	IDI1_HUMAN	IDI1	Isopentenyl-diphosphate Delta-isomerase 1
AELGIPLEEVPPEEINYLTR		20	761.402	3	2283.08	0.899	0.002298	1				TRUE	sp|Q13907|IDI1_HUMAN	Q13907	IDI1_HUMAN	IDI1	Isopentenyl-diphosphate Delta-isomerase 1
AELGTDLLSQLSLEDQK		17	930.483	2	1858.96	1	2.4e-13	3	366762			TRUE	sp|Q9UQE7|SMC3_HUMAN	Q9UQE7	SMC3_HUMAN	SMC3	Structural maintenance of chromosomes protein 3
AELGTDLLSQLSLEDQK		17	620.658	3	1858.94	0.9999	0.003156	1	27124.1			TRUE	sp|Q9UQE7|SMC3_HUMAN	Q9UQE7	SMC3_HUMAN	SMC3	Structural maintenance of chromosomes protein 3
AELHQLSGGEK		11	584.801	2	1167.56	1	7.323e-05	1	23538.2			TRUE	sp|Q9UNQ0|ABCG2_HUMAN	Q9UNQ0	ABCG2_HUMAN	ABCG2	ATP-binding cassette sub-family G member 2
AELHQNVNVK		10	576.312	2	1150.61	1	5.28e-05	1	124911			TRUE	sp|Q96QK1|VPS35_HUMAN	Q96QK1	VPS35_HUMAN	VPS35	Vacuolar protein sorting-associated protein 35
AELIADK		7	759.425	1	758.418	0.9306	0.08068	2	236188			FALSE	sp|Q13151|ROA0_HUMAN	Q13151	ROA0_HUMAN	HNRNPA0	Heterogeneous nuclear ribonucleoprotein A0		rev_sp|Q9H583|HEAT1_HUMAN
AELILLK		7	799.529	1	798.524	0.6741	0.3679	1	30278			FALSE	sp|Q8WUA4|TF3C2_HUMAN	Q8WUA4	TF3C2_HUMAN	GTF3C2	General transcription factor 3C polypeptide 2	GCC2, KIF18A, POLQ	rev_sp|Q96QS6|KPSH2_HUMAN, rev_sp|Q9Y2Z9|COQ6_HUMAN, sp|O75417|DPOLQ_HUMAN, sp|Q8IWJ2|GCC2_HUMAN, sp|Q8NI77|KI18A_HUMAN
AELLDNEK		8	931.473	1	930.465	0.9791	0.03685	5	326537			TRUE	sp|Q9HB71|CYBP_HUMAN	Q9HB71	CYBP_HUMAN	CACYBP	Calcyclin-binding protein
AELLEFLESQQENMIK		16	961.482	2	1920.99	1	2.129e-06	1	25018.5			TRUE	sp|O75165|DJC13_HUMAN	O75165	DJC13_HUMAN	DNAJC13	DnaJ homolog subfamily C member 13
AELLQQQK		8	957.536	1	956.526	0.9909	0.01259	1	25087			TRUE	sp|Q15149|PLEC_HUMAN	Q15149	PLEC_HUMAN	PLEC	Plectin
AELLQSDENGIPSSPQK		17	906.952	2	1811.87	1	3.813e-08	1	33885.8			TRUE	sp|Q14542|S29A2_HUMAN	Q14542	S29A2_HUMAN	SLC29A2	Equilibrative nucleoside transporter 2
AELMEISEDK		10	582.776	2	1163.54	0.9997	0.007048	1	125208			TRUE	sp|P05455|LA_HUMAN	P05455	LA_HUMAN	SSB	Lupus La protein
AELNEFLTR		9	546.788	2	1091.56	0.9987	0.03134	2	528423			TRUE	sp|P23396|RS3_HUMAN	P23396	RS3_HUMAN	RPS3	40S ribosomal protein S3
AELNPELDALLGH		13	696.362	2	1390.71	0.9983	0.002189	1	54016.4			TRUE	sp|Q7Z4S6|KI21A_HUMAN	Q7Z4S6	KI21A_HUMAN	KIF21A	Kinesin-like protein KIF21A
AELNPWPEYIYTR		13	826.409	2	1650.81	1	5.148e-06	3	2.02452e+06			TRUE	sp|P26639|SYTC_HUMAN	P26639	SYTC_HUMAN	TARS	Threonine--tRNA ligase, cytoplasmic
AELNSTTEELHK		12	686.341	2	1370.65	1	0.0001165	1	53301.3			TRUE	sp|O95235|KI20A_HUMAN	O95235	KI20A_HUMAN	KIF20A	Kinesin-like protein KIF20A
AELNTHVNVK	n[42.0106]AELNTHVNVK	10	583.812	2	1165.61	1	1.181e-05	1	81141.6	N-term(42.0106)		TRUE	sp|Q9NUQ6|SPS2L_HUMAN	Q9NUQ6	SPS2L_HUMAN	SPATS2L	SPATS2-like protein
AELNYGLCLMTR	AELNYGLC[57.0215]LM[15.9949]TR	12	486.236	3	1455.68	0.7055	0.1598	1		10M(15.9949), 8C(57.0215)		TRUE	sp|Q2TAL8|QRIC1_HUMAN	Q2TAL8	QRIC1_HUMAN	QRICH1	Glutamine-rich protein 1
AELQLPPPPPPGHYGAWAAQELQAK		25	1333.69	2	2665.36	0.8876	0.6367	1	84292.9			TRUE	sp|Q13435|SF3B2_HUMAN	Q13435	SF3B2_HUMAN	SF3B2	Splicing factor 3B subunit 2
AELQLPPPPPPGHYGAWAAQELQAK		25	889.462	3	2665.37	1	7.94e-12	3	641680			TRUE	sp|Q13435|SF3B2_HUMAN	Q13435	SF3B2_HUMAN	SF3B2	Splicing factor 3B subunit 2
AELQMLLEEEIPSGK	n[42.0106]AELQMLLEEEIPSGK	15	864.94	2	1727.87	1	1.083e-08	1	53160.8	N-term(42.0106)		TRUE	sp|Q8IZP0|ABI1_HUMAN	Q8IZP0	ABI1_HUMAN	ABI1	Abl interactor 1
AELQMLLEEEIPSGK	n[42.0106]AELQM[15.9949]LLEEEIPSGK	15	872.937	2	1743.86	1	3.334e-10	4	63396.9	5M(15.9949), N-term(42.0106)		TRUE	sp|Q8IZP0|ABI1_HUMAN	Q8IZP0	ABI1_HUMAN	ABI1	Abl interactor 1
AELQPESGK		9	958.484	1	957.477	0.9936	0.007119	1	63028.2			TRUE	sp|O15355|PPM1G_HUMAN	O15355	PPM1G_HUMAN	PPM1G	Protein phosphatase 1G
AELQSIEEGVQGQQDALNSAK		21	1108.05	2	2214.08	1	1.56e-12	2	47231.9			TRUE	sp|Q8WTW3|COG1_HUMAN	Q8WTW3	COG1_HUMAN	COG1	Conserved oligomeric Golgi complex subunit 1
AELQTESLTPVPNSGSSALGSLFK		24	1217.13	2	2432.24	0.9998	0.00413	1	14011.6			TRUE	sp|Q6WKZ4|RFIP1_HUMAN	Q6WKZ4	RFIP1_HUMAN	RAB11FIP1	Rab11 family-interacting protein 1
AELRDDPIISTHLAK		15	839.96	2	1677.9	1	1.962e-06	1	155937			TRUE	sp|O00231|PSD11_HUMAN	O00231	PSD11_HUMAN	PSMD11	26S proteasome non-ATPase regulatory subunit 11
AELRDDPIISTHLAK		15	560.309	3	1677.9	1	3.689e-05	2	647503			TRUE	sp|O00231|PSD11_HUMAN	O00231	PSD11_HUMAN	PSMD11	26S proteasome non-ATPase regulatory subunit 11
AELSEEALLSVLPTIR	n[42.0106]AELSEEALLSVLPTIR	16	891.996	2	1781.98	1	1.4e-13	3	280753	N-term(42.0106)		TRUE	sp|P45974|UBP5_HUMAN	P45974	UBP5_HUMAN	USP5	Ubiquitin carboxyl-terminal hydrolase 5
AELSLLEK		8	902.519	1	901.511	0.8996	0.2251	1	82827.9			TRUE	sp|O43324|MCA3_HUMAN	O43324	MCA3_HUMAN	EEF1E1	Eukaryotic translation elongation factor 1 epsilon-1
AELSSDDFHLDR		12	702.823	2	1403.63	0.9993	0.0003118	1	52415.6			TRUE	sp|Q92896|GSLG1_HUMAN	Q92896	GSLG1_HUMAN	GLG1	Golgi apparatus protein 1
AELSVLEQLNVSPQISK		17	928.012	2	1855.01	1	9.809e-06	2	44996.1			TRUE	sp|Q32P41|TRM5_HUMAN	Q32P41	TRM5_HUMAN	TRMT5	tRNA (guanine(37)-N1)-methyltransferase
AELTALESLIEMGFPR	n[42.0106]AELTALESLIEM[15.9949]GFPR	16	917.966	2	1833.92	1	3.943e-10	2	23333.6	12M(15.9949), N-term(42.0106)		TRUE	sp|Q04323|UBXN1_HUMAN	Q04323	UBXN1_HUMAN	UBXN1	UBX domain-containing protein 1
AELTSQESQISTYEEELAK		19	1078.52	2	2155.01	1	7.554e-11	1	76898.9			TRUE	sp|P42566|EPS15_HUMAN	P42566	EPS15_HUMAN	EPS15	Epidermal growth factor receptor substrate 15
AELTSSAPACYALAISPDAK	AELTSSAPAC[57.0215]YALAISPDAK	20	1018.5	2	2034.99	1	6.851e-10	2	88887.7	10C(57.0215)		TRUE	sp|Q04726|TLE3_HUMAN	Q04726	TLE3_HUMAN	TLE3	Transducin-like enhancer protein 3
AELTTLLEQWEK		12	730.885	2	1459.75	1	0.001067	1	55671.8			TRUE	sp|Q9Y4B6|DCAF1_HUMAN	Q9Y4B6	DCAF1_HUMAN	DCAF1	DDB1- and CUL4-associated factor 1
AELTVEVR	n[42.0106]AELTVEVR	8	958.52	1	957.513	0.9992	0.00838	1		N-term(42.0106)		TRUE	sp|P51114|FXR1_HUMAN	P51114	FXR1_HUMAN	FXR1	Fragile X mental retardation syndrome-related protein 1
AELVQGQS	n[42.0106]AELVQGQS	8	873.431	1	872.426	0.9478	0.0716	1	60117.1	N-term(42.0106)		TRUE	sp|Q96I24|FUBP3_HUMAN	Q96I24	FUBP3_HUMAN	FUBP3	Far upstream element-binding protein 3
AELVQGQSAPVGMK	n[42.0106]AELVQGQSAPVGMK	14	728.877	2	1455.74	1	1.332e-07	1	155731	N-term(42.0106)		TRUE	sp|Q96I24|FUBP3_HUMAN	Q96I24	FUBP3_HUMAN	FUBP3	Far upstream element-binding protein 3
AELVQLVSPFLGK		13	700.911	2	1399.8	1	6.095e-05	1	128897			TRUE	sp|Q96ST3|SIN3A_HUMAN	Q96ST3	SIN3A_HUMAN	SIN3A	Paired amphipathic helix protein Sin3a
AELYQHLK		8	501.274	2	1000.53	0.9957	0.1087	1	47858.2			TRUE	sp|Q9NVM9|INT13_HUMAN	Q9NVM9	INT13_HUMAN	INTS13	Integrator complex subunit 13
AEMDEVER		8	978.42	1	977.412	0.9927	0.09934	1	21137.8			TRUE	sp|O60610|DIAP1_HUMAN	O60610	DIAP1_HUMAN	DIAPH1	Protein diaphanous homolog 1
AEMDMVAWGVDLASVEQHINSHR		23	649.557	4	2594.19	1	1.33e-09	1	65965.3			TRUE	sp|P15924|DESP_HUMAN	P15924	DESP_HUMAN	DSP	Desmoplakin
AEMIDALANSVTPAVSVNNEVR		22	1150.58	2	2299.15	1	3.174e-05	3	95952.5			TRUE	sp|Q6P1X5|TAF2_HUMAN	Q6P1X5	TAF2_HUMAN	TAF2	Transcription initiation factor TFIID subunit 2
AEMIIEQNTDGVNFYNILTK		20	1157.08	2	2312.14	1	6.494e-08	2	56753.4			TRUE	sp|Q9HB40|RISC_HUMAN	Q9HB40	RISC_HUMAN	SCPEP1	Retinoid-inducible serine carboxypeptidase
AEMLHMYSQK		10	619.289	2	1236.56	0.9953	0.1279	1	64286.9			TRUE	sp|Q8WUX1|S38A5_HUMAN	Q8WUX1	S38A5_HUMAN	SLC38A5	Sodium-coupled neutral amino acid transporter 5
AEMLQNEAK		9	517.253	2	1032.49	0.9965	0.0661	1	52297.1			TRUE	sp|P07942|LAMB1_HUMAN	P07942	LAMB1_HUMAN	LAMB1	Laminin subunit beta-1
AEMTCSGILPIDQMR	AEMTC[57.0215]SGILPIDQMR	15	861.405	2	1720.8	1	2.57e-07	2	57634.6	5C(57.0215)		TRUE	sp|Q9H089|LSG1_HUMAN	Q9H089	LSG1_HUMAN	LSG1	Large subunit GTPase 1 homolog
AEMVVPDFSELFK		13	756.376	2	1510.74	1	1.815e-07	2	165991			TRUE	sp|Q9HD20|AT131_HUMAN	Q9HD20	AT131_HUMAN	ATP13A1	Manganese-transporting ATPase 13A1
AEMVVPDFSELFK	AEM[15.9949]VVPDFSELFK	13	764.374	2	1526.73	0.9982	0.04216	1	58733.9	3M(15.9949)		TRUE	sp|Q9HD20|AT131_HUMAN	Q9HD20	AT131_HUMAN	ATP13A1	Manganese-transporting ATPase 13A1
AEMYDDVHSDGR		12	697.786	2	1393.55	1	1.581e-07	3	32521.1			TRUE	sp|Q8IX01|SUGP2_HUMAN	Q8IX01	SUGP2_HUMAN	SUGP2	SURP and G-patch domain-containing protein 2
AEMYVAK		7	811.402	1	810.392	0.9934	0.008993	2	212058			TRUE	sp|P13639|EF2_HUMAN	P13639	EF2_HUMAN	EEF2	Elongation factor 2
AENAGLSSTAGLLR		14	680.365	2	1358.71	1	0.0001541	1	69673.1			TRUE	sp|P17275|JUNB_HUMAN	P17275	JUNB_HUMAN	JUNB	Transcription factor jun-B
AENALGK		7	702.378	1	701.37	0.9847	0.02612	1	247634			FALSE	sp|P31942|HNRH3_HUMAN	P31942	HNRH3_HUMAN	HNRNPH3	Heterogeneous nuclear ribonucleoprotein H3	IL6ST	sp|P40189|IL6RB_HUMAN
AENEAETK		8	891.405	1	890.397	0.9897	0.01652	1	140396			TRUE	sp|P07814|SYEP_HUMAN	P07814	SYEP_HUMAN	EPRS	Bifunctional glutamate/proline--tRNA ligase
AENGLLMTPCYTANFVAPEVLK	AENGLLMTPC[57.0215]YTANFVAPEVLK	22	1219.61	2	2437.2	0.9995	0.01309	3	196644	10C(57.0215)		FALSE	sp|Q15418|KS6A1_HUMAN	Q15418	KS6A1_HUMAN	RPS6KA1	Ribosomal protein S6 kinase alpha-1	RPS6KA3	sp|P51812|KS6A3_HUMAN
AENHCELLSPAR	n[42.0106]AENHC[57.0215]ELLSPAR	12	719.841	2	1437.67	1	4.674e-09	1	178889	5C(57.0215), N-term(42.0106)		TRUE	sp|Q9NXV2|KCTD5_HUMAN	Q9NXV2	KCTD5_HUMAN	KCTD5	BTB/POZ domain-containing protein KCTD5
AENHEAQLK		9	520.262	2	1038.5	0.9988	0.0007636	1				TRUE	sp|Q9Y266|NUDC_HUMAN	Q9Y266	NUDC_HUMAN	NUDC	Nuclear migration protein nudC
AENLLLDNNMNIK		13	751.388	2	1500.76	1	8.218e-06	1	24124			TRUE	sp|Q9H0K1|SIK2_HUMAN	Q9H0K1	SIK2_HUMAN	SIK2	Serine/threonine-protein kinase SIK2
AENLQLLTENELHR		14	840.439	2	1678.87	1	1.491e-06	2	131816			TRUE	sp|O94992|HEXI1_HUMAN	O94992	HEXI1_HUMAN	HEXIM1	Protein HEXIM1
AENLQLLTENELHR		14	560.629	3	1678.86	1	4.147e-05	1	105751			TRUE	sp|O94992|HEXI1_HUMAN	O94992	HEXI1_HUMAN	HEXIM1	Protein HEXIM1
AENLSVPVIGALLR		14	726.433	2	1450.85	1	2.729e-07	2	76978.4			TRUE	sp|Q643R3|LPCT4_HUMAN	Q643R3	LPCT4_HUMAN	LPCAT4	Lysophospholipid acyltransferase LPCAT4
AENNEYSVTGHYPLNLPSVTVTNLDTFGHLK		31	858.428	4	3429.7	0.9998	0.00575	1	39655.4			TRUE	sp|Q9ULJ8|NEB1_HUMAN	Q9ULJ8	NEB1_HUMAN	PPP1R9A	Neurabin-1
AENNSEVGASGYGVPGPTWDR		21	1081.99	2	2162.95	1	4.32e-06	5	1.72266e+06			TRUE	sp|Q08211|DHX9_HUMAN	Q08211	DHX9_HUMAN	DHX9	ATP-dependent RNA helicase A
AENPQCLLGDFVTEFFK	AENPQC[57.0215]LLGDFVTEFFK	17	1007.98	2	2013.95	1	3.3e-12	1	41809.9	6C(57.0215)		TRUE	sp|Q15042|RB3GP_HUMAN	Q15042	RB3GP_HUMAN	RAB3GAP1	Rab3 GTPase-activating protein catalytic subunit
AENPQCLLGDFVTEFFK	AENPQC[57.0215]LLGDFVTEFFK	17	672.324	3	2013.95	1	0.0007014	1	4274.09	6C(57.0215)		TRUE	sp|Q15042|RB3GP_HUMAN	Q15042	RB3GP_HUMAN	RAB3GAP1	Rab3 GTPase-activating protein catalytic subunit
AENPSLENHR	n[42.0106]AENPSLENHR	10	604.786	2	1207.55	1	4.26e-05	1	214729	N-term(42.0106)		TRUE	sp|O00505|IMA4_HUMAN	O00505	IMA4_HUMAN	KPNA3	Importin subunit alpha-4
AENPYLFLR		9	561.801	2	1121.59	0.9984	0.02918	1	54095			TRUE	sp|Q8IXT5|RB12B_HUMAN	Q8IXT5	RB12B_HUMAN	RBM12B	RNA-binding protein 12B
AENQVLAMR		9	516.269	2	1030.52	0.9992	0.008689	1	38062			TRUE	sp|P51572|BAP31_HUMAN	P51572	BAP31_HUMAN	BCAP31	B-cell receptor-associated protein 31
AENQVLAMR	AENQVLAM[15.9949]R	9	524.266	2	1046.51	0.999	0.02369	1	78795	8M(15.9949)		TRUE	sp|P51572|BAP31_HUMAN	P51572	BAP31_HUMAN	BCAP31	B-cell receptor-associated protein 31
AENSESLGTVPEHER	n[42.0106]AENSESLGTVPEHER	15	848.892	2	1695.77	1	8.2e-12	1	100799	N-term(42.0106)		TRUE	sp|Q8TAG9|EXOC6_HUMAN	Q8TAG9	EXOC6_HUMAN	EXOC6	Exocyst complex component 6
AENSGVK		7	704.357	1	703.349	0.9962	0.004009	2	477860			TRUE	sp|P50990|TCPQ_HUMAN	P50990	TCPQ_HUMAN	CCT8	T-complex protein 1 subunit theta
AENSQLTER		9	524.257	2	1046.5	0.9994	0.01473	1	103195			TRUE	sp|Q9P2E9|RRBP1_HUMAN	Q9P2E9	RRBP1_HUMAN	RRBP1	Ribosome-binding protein 1
AENSSLNLIGK		11	573.312	2	1144.6	0.8469	0.7897	1	35325.8			TRUE	sp|P46459|NSF_HUMAN	P46459	NSF_HUMAN	NSF	Vesicle-fusing ATPase
AENTEGDLNSNLLHAPYHTGDPQLDTAIGQWLR	n[42.0106]AENTEGDLNSNLLHAPYHTGDPQLDTAIGQWLR	33	1230.26	3	3687.77	1	0.0007608	1	105836	N-term(42.0106)		TRUE	sp|Q6PCE3|PGM2L_HUMAN	Q6PCE3	PGM2L_HUMAN	PGM2L1	Glucose 1,6-bisphosphate synthase
AENTQFVK		8	936.479	1	935.467	0.9999	0.0002881	4	142055			TRUE	sp|P30519|HMOX2_HUMAN	P30519	HMOX2_HUMAN	HMOX2	Heme oxygenase 2
AENYDIPSADR		11	625.786	2	1249.56	1	0.0002782	2	433709			TRUE	sp|P22314|UBA1_HUMAN	P22314	UBA1_HUMAN	UBA1	Ubiquitin-like modifier-activating enzyme 1
AENYHDIK		8	495.238	2	988.457	0.9294	0.09028	1	68077.5			TRUE	sp|Q01082|SPTB2_HUMAN	Q01082	SPTB2_HUMAN	SPTBN1	Spectrin beta chain, non-erythrocytic 1
AENYLGHTAK		10	552.278	2	1102.54	1	7.978e-05	1	263762			TRUE	sp|P38646|GRP75_HUMAN	P38646	GRP75_HUMAN	HSPA9	Stress-70 protein, mitochondrial
AEPAAPPAAPSTPAPPPAVPK		21	967.523	2	1933.03	1	6.329e-07	2	287169			TRUE	sp|P48634|PRC2A_HUMAN	P48634	PRC2A_HUMAN	PRRC2A	Protein PRRC2A
AEPASVAAESLAGSR	n[42.0106]AEPASVAAESLAGSR	15	729.365	2	1456.71	1	9.04e-12	1	225750	N-term(42.0106)		TRUE	sp|Q9NQT5|EXOS3_HUMAN	Q9NQT5	EXOS3_HUMAN	EXOSC3	Exosome complex component RRP40
AEPDHMVLGK	AEPDHM[15.9949]VLGK	10	556.774	2	1111.53	0.9958	0.09802	1		6M(15.9949)		TRUE	sp|P41252|SYIC_HUMAN	P41252	SYIC_HUMAN	IARS	Isoleucine--tRNA ligase, cytoplasmic
AEPDYIEDDNPELIRPQK	n[42.0106]AEPDYIEDDNPELIRPQK	18	1092.53	2	2183.03	1	2.028e-09	2	187172	N-term(42.0106)		TRUE	sp|Q9H098|F107B_HUMAN	Q9H098	F107B_HUMAN	FAM107B	Protein FAM107B
AEPEAGEEQAGDDR		14	737.308	2	1472.6	1	8.375e-06	2	45413			TRUE	sp|P56182|RRP1_HUMAN	P56182	RRP1_HUMAN	RRP1	Ribosomal RNA processing protein 1 homolog A
AEPEDHYFLLTEPPLNTPENR		21	1241.6	2	2481.18	1	2.986e-05	2	232068			TRUE	sp|P61158|ARP3_HUMAN	P61158	ARP3_HUMAN	ACTR3	Actin-related protein 3
AEPEDHYFLLTEPPLNTPENR		21	828.068	3	2482.18	1	9.674e-07	2	767296			TRUE	sp|P61158|ARP3_HUMAN	P61158	ARP3_HUMAN	ACTR3	Actin-related protein 3
AEPFLSEYQHQPQTSNCTGAAAVQEELNPERPPGAEER	n[42.0106]AEPFLSEYQHQPQTSNC[57.0215]TGAAAVQEELNPERPPGAEER	38	1070.75	4	4278.94	1	6.25e-05	1	17925.2	17C(57.0215), N-term(42.0106)		TRUE	sp|O94992|HEXI1_HUMAN	O94992	HEXI1_HUMAN	HEXIM1	Protein HEXIM1
AEPFLSEYQHQPQTSNCTGAAAVQEELNPERPPGAEER	n[42.0106]AEPFLSEYQHQPQTSNC[57.0215]TGAAAVQEELNPERPPGAEER	38	1427.32	3	4278.95	0.9969	0.07316	1	113864	17C(57.0215), N-term(42.0106)		TRUE	sp|O94992|HEXI1_HUMAN	O94992	HEXI1_HUMAN	HEXIM1	Protein HEXIM1
AEPGQQQPAAEPPPAEGLLR		20	1028.53	2	2055.03	1	3.167e-11	3	530266			TRUE	sp|P55884|EIF3B_HUMAN	P55884	EIF3B_HUMAN	EIF3B	Eukaryotic translation initiation factor 3 subunit B
AEPHFLSILQHLLLVR		16	629.372	3	1885.09	1	3.966e-10	3	146176			TRUE	sp|O60610|DIAP1_HUMAN	O60610	DIAP1_HUMAN	DIAPH1	Protein diaphanous homolog 1
AEPIAIRPTSETVMYPAYAK		20	1104.57	2	2207.13	0.999	0.001206	1	70229.8			TRUE	sp|P07814|SYEP_HUMAN	P07814	SYEP_HUMAN	EPRS	Bifunctional glutamate/proline--tRNA ligase
AEPIDIQTWILGYR		14	837.946	2	1673.88	1	6.545e-06	1	44453.4			TRUE	sp|Q92604|LGAT1_HUMAN	Q92604	LGAT1_HUMAN	LPGAT1	Acyl-CoA:lysophosphatidylglycerol acyltransferase 1
AEPLETFPFDQSK		13	754.867	2	1507.72	1	0.0001129	2	135958			TRUE	sp|Q9Y6N5|SQOR_HUMAN	Q9Y6N5	SQOR_HUMAN	SQOR	Sulfide:quinone oxidoreductase, mitochondrial
AEPLNSVAH		9	937.474	1	936.466	1	3.861e-05	2	76038.7			TRUE	sp|O95777|LSM8_HUMAN	O95777	LSM8_HUMAN	LSM8	U6 snRNA-associated Sm-like protein LSm8
AEPMPSASSAPPASSLYSSPVNSSAPLAEDIDPELAR		37	1237.93	3	3710.76	1	4e-14	2	45460.7			TRUE	sp|O14964|HGS_HUMAN	O14964	HGS_HUMAN	HGS	Hepatocyte growth factor-regulated tyrosine kinase substrate
AEPMQWASLELPAAK		15	821.419	2	1640.83	1	5.516e-09	3	325175			TRUE	sp|Q9UHD1|CHRD1_HUMAN	Q9UHD1	CHRD1_HUMAN	CHORDC1	Cysteine and histidine-rich domain-containing protein 1
AEPMQWASLELPAAK	AEPM[15.9949]QWASLELPAAK	15	829.416	2	1656.82	0.9917	0.1163	2	162014	4M(15.9949)		TRUE	sp|Q9UHD1|CHRD1_HUMAN	Q9UHD1	CHRD1_HUMAN	CHORDC1	Cysteine and histidine-rich domain-containing protein 1
AEPPGVEPYPYPIPTVPEELPPGTEPEPAFQDDAANAPLEFK		42	1506.06	3	4515.15	1	3.737e-09	3	75186.8			TRUE	sp|Q92733|PRCC_HUMAN	Q92733	PRCC_HUMAN	PRCC	Proline-rich protein PRCC
AEPPLNASASDQGEK		15	757.36	2	1512.7	1	4.494e-07	3	380693			TRUE	sp|Q9Y4L1|HYOU1_HUMAN	Q9Y4L1	HYOU1_HUMAN	HYOU1	Hypoxia up-regulated protein 1
AEPPQAM		7	743.339	1	742.331	0.9319	0.1701	1	93635.6			TRUE	sp|Q12906|ILF3_HUMAN	Q12906	ILF3_HUMAN	ILF3	Interleukin enhancer-binding factor 3
AEPPQAMNALMR	AEPPQAM[15.9949]NALMR	12	672.823	2	1343.63	0.9977	0.04962	1	50503.1	7M(15.9949)		TRUE	sp|Q12906|ILF3_HUMAN	Q12906	ILF3_HUMAN	ILF3	Interleukin enhancer-binding factor 3
AEPPQCTSLAWSADGQTLF	AEPPQC[57.0215]TSLAWSADGQTLF	19	1039.98	2	2077.95	1	2.596e-08	1	94652.3	6C(57.0215)		TRUE	sp|P63244|RACK1_HUMAN	P63244	RACK1_HUMAN	RACK1	Receptor of activated protein C kinase 1
AEPPQCTSLAWSADGQTLFA	AEPPQC[57.0215]TSLAWSADGQTLFA	20	1075.5	2	2149	0.5132	0.04099	1	41512.4	6C(57.0215)		TRUE	sp|P63244|RACK1_HUMAN	P63244	RACK1_HUMAN	RACK1	Receptor of activated protein C kinase 1
AEPPQCTSLAWSADGQTLFAGYTDNLVR	AEPPQC[57.0215]TSLAWSADGQTLFAGYTDNLVR	28	1534.72	2	3068.43	1	5.614e-11	3	90116.3	6C(57.0215)		TRUE	sp|P63244|RACK1_HUMAN	P63244	RACK1_HUMAN	RACK1	Receptor of activated protein C kinase 1
AEPPQCTSLAWSADGQTLFAGYTDNLVR	AEPPQC[57.0215]TSLAWSADGQTLFAGYTDNLVR	28	1023.49	3	3067.44	1	0	7	359596	6C(57.0215)		TRUE	sp|P63244|RACK1_HUMAN	P63244	RACK1_HUMAN	RACK1	Receptor of activated protein C kinase 1
AEPPSAAAK		9	841.441	1	840.436	0.9413	0.04084	1	107997			TRUE	sp|Q9Y4B5|MTCL1_HUMAN	Q9Y4B5	MTCL1_HUMAN	MTCL1	Microtubule cross-linking factor 1
AEPQPLSPASSSYSVSSPR		19	973.976	2	1945.94	1	4.934e-08	1	46435.7			TRUE	sp|P18850|ATF6A_HUMAN	P18850	ATF6A_HUMAN	ATF6	Cyclic AMP-dependent transcription factor ATF-6 alpha
AEPQPPSGGLTDEAALSCCSDADPSTK	n[42.0106]AEPQPPSGGLTDEAALSC[57.0215]C[57.0215]SDADPSTK	27	935.072	3	2802.2	1	2.854e-09	2	90053.2	18C(57.0215), 19C(57.0215), N-term(42.0106)		TRUE	sp|Q04760|LGUL_HUMAN	Q04760	LGUL_HUMAN	GLO1	Lactoylglutathione lyase
AEPQPPSGGLTDEAALSCCSDADPSTK	n[42.0106]AEPQPPSGGLTDEAALSC[57.0215]C[57.0215]SDADPSTK	27	1402.11	2	2802.19	1	9.024e-11	1	167940	18C(57.0215), 19C(57.0215), N-term(42.0106)		TRUE	sp|Q04760|LGUL_HUMAN	Q04760	LGUL_HUMAN	GLO1	Lactoylglutathione lyase
AEPSAATQSH	n[42.0106]AEPSAATQSH	10	1040.46	1	1039.46	1	6.747e-06	4	131986	N-term(42.0106)		TRUE	sp|O95197|RTN3_HUMAN	O95197	RTN3_HUMAN	RTN3	Reticulon-3
AEPSAATQSHSISSSSFGAEPSAPGGGGSPGACPALGTK	n[42.0106]AEPSAATQSHSISSSSFGAEPSAPGGGGSPGAC[57.0215]PALGTK	39	1204.89	3	3611.65	1	1e-14	6	445829	33C(57.0215), N-term(42.0106)		TRUE	sp|O95197|RTN3_HUMAN	O95197	RTN3_HUMAN	RTN3	Reticulon-3
AEPSAATQSHSISSSSFGAEPSAPGGGGSPGACPALGTK	n[42.0106]AEPSAATQSHSISSSSFGAEPSAPGGGGSPGAC[57.0215]PALGTK	39	903.918	4	3611.65	1	7.23e-05	1	102527	33C(57.0215), N-term(42.0106)		TRUE	sp|O95197|RTN3_HUMAN	O95197	RTN3_HUMAN	RTN3	Reticulon-3
AEPSAPESK	n[42.0106]AEPSAPESK	9	957.452	1	956.441	1	7.377e-05	2	169051	N-term(42.0106)		TRUE	sp|Q8TCJ2|STT3B_HUMAN	Q8TCJ2	STT3B_HUMAN	STT3B	Dolichyl-diphosphooligosaccharide--protein glycosyltransferase subunit STT3B
AEPSEVDMNSPK		12	652.295	2	1302.58	0.9996	0.006395	2	74171.7			TRUE	sp|Q9NR30|DDX21_HUMAN	Q9NR30	DDX21_HUMAN	DDX21	Nucleolar RNA helicase 2
AEPSISYSCNPLYFDFK	AEPSISYSC[57.0215]NPLYFDFK	17	1019.47	2	2036.93	1	4.852e-06	1	108458	9C(57.0215)		TRUE	sp|Q9UKJ3|GPTC8_HUMAN	Q9UKJ3	GPTC8_HUMAN	GPATCH8	G patch domain-containing protein 8
AEPTAAAVPPPAAPIPTQMPPVPSPSQPPSGK		32	1543.3	2	3085.61	0.9889	0.00118	1	25988.6			TRUE	sp|P36957|ODO2_HUMAN	P36957	ODO2_HUMAN	DLST	Dihydrolipoyllysine-residue succinyltransferase component of 2-oxoglutarate dehydrogenase complex, mitochondrial
AEPTAAAVPPPAAPIPTQMPPVPSPSQPPSGK		32	1029.21	3	3084.6	1	1e-12	2	94245			TRUE	sp|P36957|ODO2_HUMAN	P36957	ODO2_HUMAN	DLST	Dihydrolipoyllysine-residue succinyltransferase component of 2-oxoglutarate dehydrogenase complex, mitochondrial
AEPTAAPHPVLK		12	615.846	2	1229.67	1	7.31e-05	1	39218.9			TRUE	sp|Q86YP4|P66A_HUMAN	Q86YP4	P66A_HUMAN	GATAD2A	Transcriptional repressor p66-alpha
AEPTSDFETPIGWHASPELTPTLGPLSDTAPPR	n[42.0106]AEPTSDFETPIGWHASPELTPTLGPLSDTAPPR	33	1177.24	3	3528.71	1	1.246e-09	2	62115.1	N-term(42.0106)		TRUE	sp|Q9UHK0|NUFP1_HUMAN	Q9UHK0	NUFP1_HUMAN	NUFIP1	Nuclear fragile X mental retardation-interacting protein 1
AEPVPGIK		8	810.472	1	809.465	0.9907	0.01456	3	4.09694e+06			TRUE	sp|P61088|UBE2N_HUMAN	P61088	UBE2N_HUMAN	UBE2N	Ubiquitin-conjugating enzyme E2 N	UBE2NL	sp|Q5JXB2|UE2NL_HUMAN
AEPVSPLK	n[42.0106]AEPVSPLK	8	882.493	1	881.487	0.9993	0.004282	2		N-term(42.0106)		TRUE	sp|Q8IWA4|MFN1_HUMAN	Q8IWA4	MFN1_HUMAN	MFN1	Mitofusin-1
AEPYCSVLPGFTFIQHLPLSER	AEPYC[57.0215]SVLPGFTFIQHLPLSER	22	1281.15	2	2560.27	0.8018	0.8403	1	53870.4	5C(57.0215)		TRUE	sp|Q9BUJ2|HNRL1_HUMAN	Q9BUJ2	HNRL1_HUMAN	HNRNPUL1	Heterogeneous nuclear ribonucleoprotein U-like protein 1
AEPYCSVLPGFTFIQHLPLSER	AEPYC[57.0215]SVLPGFTFIQHLPLSER	22	854.433	3	2560.27	1	1.1e-13	6	585452	5C(57.0215)		TRUE	sp|Q9BUJ2|HNRL1_HUMAN	Q9BUJ2	HNRL1_HUMAN	HNRNPUL1	Heterogeneous nuclear ribonucleoprotein U-like protein 1
AEQDITTLEQSISR		14	795.902	2	1589.78	1	9.686e-08	1	55131.8			TRUE	sp|Q9Y608|LRRF2_HUMAN	Q9Y608	LRRF2_HUMAN	LRRFIP2	Leucine-rich repeat flightless-interacting protein 2
AEQDLTTK		8	905.457	1	904.451	0.9951	0.00375	2				TRUE	sp|P25786|PSA1_HUMAN	P25786	PSA1_HUMAN	PSMA1	Proteasome subunit alpha type-1
AEQDVEK		7	818.389	1	817.381	0.9728	0.04657	2	136268			TRUE	sp|P26373|RL13_HUMAN	P26373	RL13_HUMAN	RPL13	60S ribosomal protein L13
AEQDVENDLLDYDEEEEPQAPQESTPAPPK	n[42.0106]AEQDVENDLLDYDEEEEPQAPQESTPAPPK	30	1142.51	3	3424.5	1	0	1	104989	N-term(42.0106)		TRUE	sp|O00148|DX39A_HUMAN	O00148	DX39A_HUMAN	DDX39A	ATP-dependent RNA helicase DDX39A
AEQEAQAPHWWR		12	754.855	2	1507.7	1	1.55e-05	2	79988.5			TRUE	sp|Q96DV4|RM38_HUMAN	Q96DV4	RM38_HUMAN	MRPL38	39S ribosomal protein L38, mitochondrial
AEQEEEFISNTLFK		14	842.907	2	1683.8	1	8.72e-08	2	197225			TRUE	sp|Q16204|CCDC6_HUMAN	Q16204	CCDC6_HUMAN	CCDC6	Coiled-coil domain-containing protein 6
AEQEEEGLPLPLANIK		16	875.965	2	1749.92	0.9999	0.001558	1				TRUE	sp|Q8NAF0|ZN579_HUMAN	Q8NAF0	ZN579_HUMAN	ZNF579	Zinc finger protein 579
AEQEEYVQEGIR		12	725.844	2	1449.67	1	1.332e-05	2	170631			TRUE	sp|Q12965|MYO1E_HUMAN	Q12965	MYO1E_HUMAN	MYO1E	Unconventional myosin-Ie	MYO1F	sp|O00160|MYO1F_HUMAN
AEQENNFPTSSIAFLGQNER		20	1126.53	2	2251.04	1	3.504e-11	1	70359.6			TRUE	sp|O95071|UBR5_HUMAN	O95071	UBR5_HUMAN	UBR5	E3 ubiquitin-protein ligase UBR5
AEQEPTAEQLAQIAAENEEDEHSVNYKPPAQK	n[42.0106]AEQEPTAEQLAQIAAENEEDEHSVNYKPPAQK	32	1202.9	3	3605.68	1	2e-14	19	2.36673e+06	N-term(42.0106)		TRUE	sp|P52565|GDIR1_HUMAN	P52565	GDIR1_HUMAN	ARHGDIA	Rho GDP-dissociation inhibitor 1
AEQEPTAEQLAQIAAENEEDEHSVNYKPPAQK	n[42.0106]AEQEPTAEQLAQIAAENEEDEHSVNYKPPAQK	32	902.426	4	3605.68	1	2.175e-09	3	436771	N-term(42.0106)		TRUE	sp|P52565|GDIR1_HUMAN	P52565	GDIR1_HUMAN	ARHGDIA	Rho GDP-dissociation inhibitor 1
AEQESGLYR		9	526.754	2	1051.49	0.743	1.643	1				TRUE	sp|Q9NU22|MDN1_HUMAN	Q9NU22	MDN1_HUMAN	MDN1	Midasin
AEQFYCGDTEGK	AEQFYC[57.0215]GDTEGK	12	702.79	2	1403.56	1	2.251e-06	2	273708	6C(57.0215)		TRUE	sp|Q02218|ODO1_HUMAN	Q02218	ODO1_HUMAN	OGDH	2-oxoglutarate dehydrogenase, mitochondrial
AEQINQAAGEASAVLAK		17	835.939	2	1669.86	1	1.885e-10	1	289751			TRUE	sp|Q9UJZ1|STML2_HUMAN	Q9UJZ1	STML2_HUMAN	STOML2	Stomatin-like protein 2, mitochondrial
AEQISPFFPLVSAH		14	771.901	2	1541.78	1	3.46e-06	1	74208			TRUE	sp|Q9NXF1|TEX10_HUMAN	Q9NXF1	TEX10_HUMAN	TEX10	Testis-expressed protein 10
AEQLEQTK		8	946.484	1	945.473	0.8891	0.159	1	86282.4			TRUE	sp|P35579|MYH9_HUMAN	P35579	MYH9_HUMAN	MYH9	Myosin-9
AEQLGAEGNVDESQK		15	787.868	2	1573.72	1	1.478e-10	1	156328			TRUE	sp|Q9NQ29|LUC7L_HUMAN	Q9NQ29	LUC7L_HUMAN	LUC7L	Putative RNA-binding protein Luc7-like 1
AEQLHNEGFK		10	586.788	2	1171.56	0.9998	0.0001503	1	259471			TRUE	sp|P31327|CPSM_HUMAN	P31327	CPSM_HUMAN	CPS1	Carbamoyl-phosphate synthase [ammonia], mitochondrial
AEQLRDEEVHAGLGELLR		18	679.024	3	2034.04	1	6.297e-06	1	13283.1			TRUE	sp|P50454|SERPH_HUMAN	P50454	SERPH_HUMAN	SERPINH1	Serpin H1
AEQLSPGK	n[42.0106]AEQLSPGK	8	871.452	1	870.442	0.9999	0.0005199	2	51123.7	N-term(42.0106)		TRUE	sp|O15541|R113A_HUMAN	O15541	R113A_HUMAN	RNF113A	E3 ubiquitin-protein ligase RNF113A
AEQMFGEMEVWNAISER		17	1013.95	2	2026.95	0.9861	0.0003215	1	41103.7			TRUE	sp|O75400|PR40A_HUMAN	O75400	PR40A_HUMAN	PRPF40A	Pre-mRNA-processing factor 40 homolog A
AEQPDGLILGMGGQTALNCGVELFK	AEQPDGLILGMGGQTALNC[57.0215]GVELFK	25	1309.65	2	2618.29	1	0	18	1.31549e+06	19C(57.0215)		TRUE	sp|P31327|CPSM_HUMAN	P31327	CPSM_HUMAN	CPS1	Carbamoyl-phosphate synthase [ammonia], mitochondrial
AEQPDGLILGMGGQTALNCGVELFK	AEQPDGLILGMGGQTALNC[57.0215]GVELFK	25	873.437	3	2617.3	1	2.099e-08	5	364536	19C(57.0215)		TRUE	sp|P31327|CPSM_HUMAN	P31327	CPSM_HUMAN	CPS1	Carbamoyl-phosphate synthase [ammonia], mitochondrial
AEQPDGLILGMGGQTALNCGVELFK	AEQPDGLILGM[15.9949]GGQTALNC[57.0215]GVELFK	25	1317.65	2	2633.29	1	1.45e-12	8	572462	11M(15.9949), 19C(57.0215)		TRUE	sp|P31327|CPSM_HUMAN	P31327	CPSM_HUMAN	CPS1	Carbamoyl-phosphate synthase [ammonia], mitochondrial
AEQPDGLILGMGGQTALNCGVELFK	AEQPDGLILGM[15.9949]GGQTALNC[57.0215]GVELFK	25	878.768	3	2633.28	1	4.173e-11	7	330942	11M(15.9949), 19C(57.0215)		TRUE	sp|P31327|CPSM_HUMAN	P31327	CPSM_HUMAN	CPS1	Carbamoyl-phosphate synthase [ammonia], mitochondrial
AEQPPHLTPGIR		12	658.359	2	1314.7	1	1.664e-05	2	497863			TRUE	sp|P78330|SERB_HUMAN	P78330	SERB_HUMAN	PSPH	Phosphoserine phosphatase
AEQQAQEDEEPEWR		14	872.874	2	1743.73	1	1.392e-06	1	29951.6			TRUE	sp|Q15311|RBP1_HUMAN	Q15311	RBP1_HUMAN	RALBP1	RalA-binding protein 1
AEQSLHDLQER		11	663.326	2	1324.63	0.9999	0.000854	1	36397.6			TRUE	sp|Q13586|STIM1_HUMAN	Q13586	STIM1_HUMAN	STIM1	Stromal interaction molecule 1
AEQWNVNYVETSAK		14	819.891	2	1637.77	1	0.0002099	1	327144			TRUE	sp|P11233|RALA_HUMAN	P11233	RALA_HUMAN	RALA	Ras-related protein Ral-A
AEQYTPK		7	836.415	1	835.407	0.9929	0.009397	1	49930.8			TRUE	sp|P49327|FAS_HUMAN	P49327	FAS_HUMAN	FASN	Fatty acid synthase
AERPEDLNLPNAVITR	n[42.0106]AERPEDLNLPNAVITR	16	925.492	2	1848.97	1	1.218e-11	2	1.15918e+06	N-term(42.0106)		TRUE	sp|Q9NRF9|DPOE3_HUMAN	Q9NRF9	DPOE3_HUMAN	POLE3	DNA polymerase epsilon subunit 3
AESAALHAGLR		11	548.299	2	1094.58	1	4.544e-07	1	40510.4			TRUE	sp|O75410|TACC1_HUMAN	O75410	TACC1_HUMAN	TACC1	Transforming acidic coiled-coil-containing protein 1
AESAPLPVSADDTPEVLNR		19	990.997	2	1979.98	1	1e-14	1	191936			TRUE	sp|O95674|CDS2_HUMAN	O95674	CDS2_HUMAN	CDS2	Phosphatidate cytidylyltransferase 2
AESCGSGNSTGYQIR	AESC[57.0215]GSGNSTGYQIR	15	793.847	2	1585.67	1	5.213e-11	3	144260	4C(57.0215)		TRUE	sp|Q9H2U1|DHX36_HUMAN	Q9H2U1	DHX36_HUMAN	DHX36	ATP-dependent DNA/RNA helicase DHX36
AESCQGDLSTLANVVTSLANLGK	AESC[57.0215]QGDLSTLANVVTSLANLGK	23	1174.59	2	2347.17	0.9999	0.001529	1	17671.1	4C(57.0215)		TRUE	sp|P13056|NR2C1_HUMAN	P13056	NR2C1_HUMAN	NR2C1	Nuclear receptor subfamily 2 group C member 1
AESDEGK		7	735.316	1	734.307	0.8776	0.2909	1	29356.7			TRUE	sp|Q09161|NCBP1_HUMAN	Q09161	NCBP1_HUMAN	NCBP1	Nuclear cap-binding protein subunit 1
AESDVMLK		8	892.444	1	891.437	0.9972	0.002284	1	38260.2			TRUE	sp|Q9H0P0|5NT3A_HUMAN	Q9H0P0	5NT3A_HUMAN	NT5C3A	Cytosolic 5'-nucleotidase 3A
AESDWDTVTVLR	n[42.0106]AESDWDTVTVLR	12	717.349	2	1432.68	1	1.087e-08	2	366754	N-term(42.0106)		TRUE	sp|O60869|EDF1_HUMAN	O60869	EDF1_HUMAN	EDF1	Endothelial differentiation-related factor 1
AESEEMETSQAGSK		14	742.314	2	1482.61	1	8.742e-09	2	789068			TRUE	sp|P34932|HSP74_HUMAN	P34932	HSP74_HUMAN	HSPA4	Heat shock 70 kDa protein 4
AESEEMETSQAGSK	AESEEM[15.9949]ETSQAGSK	14	750.312	2	1498.61	1	4.147e-09	1	252816	6M(15.9949)		TRUE	sp|P34932|HSP74_HUMAN	P34932	HSP74_HUMAN	HSPA4	Heat shock 70 kDa protein 4
AESEQEAYLRED		12	720.318	2	1438.61	1	1.386e-05	1	115805			TRUE	sp|Q9NR28|DBLOH_HUMAN	Q9NR28	DBLOH_HUMAN	DIABLO	Diablo homolog, mitochondrial
AESFFQTK		8	957.468	1	956.462	0.9993	0.001479	1	119298			TRUE	sp|P13798|ACPH_HUMAN	P13798	ACPH_HUMAN	APEH	Acylamino-acid-releasing enzyme
AESGDSLGSEDRDLLYSIDAYR		22	811.379	3	2431.11	1	6.317e-09	2	69464.8			TRUE	sp|Q9NQW6|ANLN_HUMAN	Q9NQW6	ANLN_HUMAN	ANLN	Anillin
AESGESGGPPGSQDSAAGAEGAGAPAAAASAEPK	n[42.0106]AESGESGGPPGSQDSAAGAEGAGAPAAAASAEPK	34	984.774	3	2951.3	1	0	5	298570	N-term(42.0106)		TRUE	sp|Q9UMX0|UBQL1_HUMAN	Q9UMX0	UBQL1_HUMAN	UBQLN1	Ubiquilin-1
AESGESGGPPGSQDSAAGAEGAGAPAAAASAEPK	n[42.0106]AESGESGGPPGSQDSAAGAEGAGAPAAAASAEPK	34	1476.66	2	2951.31	1	0	4	100635	N-term(42.0106)		TRUE	sp|Q9UMX0|UBQL1_HUMAN	Q9UMX0	UBQL1_HUMAN	UBQLN1	Ubiquilin-1
AESGWFHVEEDR		12	731.323	2	1460.63	1	3.757e-05	1	48314.5			TRUE	sp|O43719|HTSF1_HUMAN	O43719	HTSF1_HUMAN	HTATSF1	HIV Tat-specific factor 1
AESIDCMVPVTESLLCTGSTDGVIR	AESIDC[57.0215]MVPVTESLLC[57.0215]TGSTDGVIR	25	1355.64	2	2710.27	1	1.139e-09	3	68418.3	16C(57.0215), 6C(57.0215)		TRUE	sp|Q9H6Y2|WDR55_HUMAN	Q9H6Y2	WDR55_HUMAN	WDR55	WD repeat-containing protein 55
AESIIIR	n[42.0106]AESIIIR	7	843.494	1	842.486	0.9918	0.01339	1	245480	N-term(42.0106)		FALSE	sp|Q8TAT6|NPL4_HUMAN	Q8TAT6	NPL4_HUMAN	NPLOC4	Nuclear protein localization protein 4 homolog	FOXD1	rev_sp|Q8IYW2|CFA46_HUMAN, rev_sp|Q8WXF7|ATLA1_HUMAN, sp|Q16676|FOXD1_HUMAN
AESLIGLK		8	830.498	1	829.489	0.9032	0.2136	1	28322.9			TRUE	sp|P48444|COPD_HUMAN	P48444	COPD_HUMAN	ARCN1	Coatomer subunit delta
AESLIGVYPEQGDCVISK	AESLIGVYPEQGDC[57.0215]VISK	18	982.985	2	1963.96	1	2.102e-10	4	525006	14C(57.0215)		TRUE	sp|Q14683|SMC1A_HUMAN	Q14683	SMC1A_HUMAN	SMC1A	Structural maintenance of chromosomes protein 1A
AESLQQEVEALK		12	672.854	2	1343.69	1	2.014e-07	3	258887			TRUE	sp|Q14203|DCTN1_HUMAN	Q14203	DCTN1_HUMAN	DCTN1	Dynactin subunit 1
[truncated: 82,874 more rows]

## Sheet: b
Peptide Sequence	Modified Sequence	Peptide Length	M/Z	Charge	Observed Mass	Probability	Expectation	Spectral Count	Intensity	Assigned Modifications	Observed Modifications	Is Unique	Protein	Protein ID	Entry Name	Gene	Protein Description	Mapped Genes	Mapped Proteins
AAAAAAAAAAAFGQYQPQQLQTDR		24	1195.6	2	2389.19	0.9249	0.04293	1	16473.2			TRUE	sp|Q9BX46|RBM24_HUMAN	Q9BX46	RBM24_HUMAN	RBM24	RNA-binding protein 24
AAAAAAAAAAK		11	857.484	1	856.475	1	1.701e-05	1	17886			FALSE	sp|P50914|RL14_HUMAN	P50914	RL14_HUMAN	RPL14	60S ribosomal protein L14	ELN, HMX3, LHX2	rev_sp|O60341|KDM1A_HUMAN, rev_sp|Q1XH10|SKDA1_HUMAN, rev_sp|Q9Y651|SOX21_HUMAN, sp|A6NHT5|HMX3_HUMAN, sp|P15502|ELN_HUMAN, sp|P50458|LHX2_HUMAN
AAAAAAAAAK		10	786.447	1	785.44	1	1.081e-06	2	64501.1			FALSE	sp|P50914|RL14_HUMAN	P50914	RL14_HUMAN	RPL14	60S ribosomal protein L14	ELN, EN1, HMX3, LHX2, PHOX2B	rev_sp|O60341|KDM1A_HUMAN, rev_sp|P13378|HXD8_HUMAN, rev_sp|P37108|SRP14_HUMAN, rev_sp|Q1XH10|SKDA1_HUMAN, rev_sp|Q9Y651|SOX21_HUMAN, sp|A6NHT5|HMX3_HUMAN, sp|P15502|ELN_HUMAN, sp|P50458|LHX2_HUMAN, sp|Q05925|HME1_HUMAN, sp|Q99453|PHX2B_HUMAN
AAAAAAAAAPAAAATAPTTAATTAA		25	999.019	2	1996.02	1	1.067e-11	1	42633.5			TRUE	sp|P37108|SRP14_HUMAN	P37108	SRP14_HUMAN	SRP14	Signal recognition particle 14 kDa protein
AAAAAAAAAPAAAATAPTTAATTAATAAQ		29	1184.61	2	2367.2	1	2e-14	4	2.29635e+06			TRUE	sp|P37108|SRP14_HUMAN	P37108	SRP14_HUMAN	SRP14	Signal recognition particle 14 kDa protein
AAAAAAAAAPAAAATAPTTAATTAATAAQ		29	790.075	3	2367.21	1	1.39e-05	3	189177			TRUE	sp|P37108|SRP14_HUMAN	P37108	SRP14_HUMAN	SRP14	Signal recognition particle 14 kDa protein
AAAAAAAAK		9	715.41	1	714.4	0.9959	0.005432	3	73034.4			FALSE	sp|P50914|RL14_HUMAN	P50914	RL14_HUMAN	RPL14	60S ribosomal protein L14	ELN, EN1, HMX3, LHX2, PHOX2B, SH2B1	rev_sp|O60341|KDM1A_HUMAN, rev_sp|P13378|HXD8_HUMAN, rev_sp|P37108|SRP14_HUMAN, rev_sp|Q1XH10|SKDA1_HUMAN, rev_sp|Q96CK0|ZN653_HUMAN, rev_sp|Q9Y651|SOX21_HUMAN, sp|A6NHT5|HMX3_HUMAN, sp|P15502|ELN_HUMAN, sp|P50458|LHX2_HUMAN, sp|Q05925|HME1_HUMAN, sp|Q99453|PHX2B_HUMAN, sp|Q9NRF2|SH2B1_HUMAN
AAAAAAAGDSDSWDADAFSVEDPVR	n[42.0106]AAAAAAAGDSDSWDADAFSVEDPVR	25	1254.05	2	2506.09	1	0	1	142493	N-term(42.0106)		TRUE	sp|O75822|EIF3J_HUMAN	O75822	EIF3J_HUMAN	EIF3J	Eukaryotic translation initiation factor 3 subunit J
AAAAAAAGDSDSWDADAFSVEDPVRK	n[42.0106]AAAAAAAGDSDSWDADAFSVEDPVRK	26	879.068	3	2634.18	1	1e-14	2	111410	N-term(42.0106)		TRUE	sp|O75822|EIF3J_HUMAN	O75822	EIF3J_HUMAN	EIF3J	Eukaryotic translation initiation factor 3 subunit J
AAAAAAAGDSDSWDADAFSVEDPVRK	n[42.0106]AAAAAAAGDSDSWDADAFSVEDPVRK	26	1318.1	2	2634.19	1	4.963e-08	3	398262	N-term(42.0106)		TRUE	sp|O75822|EIF3J_HUMAN	O75822	EIF3J_HUMAN	EIF3J	Eukaryotic translation initiation factor 3 subunit J
AAAAAAAK		8	644.373	1	643.364	0.9859	0.2192	1	105368			FALSE	sp|P50914|RL14_HUMAN	P50914	RL14_HUMAN	RPL14	60S ribosomal protein L14	CDK12, ELN, EN1, HMX3, LHX2, PHF20L1, PHOX2B, SH2B1	rev_sp|A8MW92|P20L1_HUMAN, rev_sp|O60341|KDM1A_HUMAN, rev_sp|P0CJ78|ZN865_HUMAN, rev_sp|P13378|HXD8_HUMAN, rev_sp|P36578|RL4_HUMAN, rev_sp|P37108|SRP14_HUMAN, rev_sp|Q06945|SOX4_HUMAN, rev_sp|Q1XH10|SKDA1_HUMAN, rev_sp|Q96CK0|ZN653_HUMAN, rev_sp|Q9Y651|SOX21_HUMAN, sp|A6NHT5|HMX3_HUMAN, sp|A8MW92|P20L1_HUMAN, sp|P15502|ELN_HUMAN, sp|P50458|LHX2_HUMAN, sp|Q05925|HME1_HUMAN, sp|Q99453|PHX2B_HUMAN, …
AAAAAAALQ		9	757.42	1	756.414	0.9613	0.03831	1	45525.3			FALSE	sp|P36578|RL4_HUMAN	P36578	RL4_HUMAN	RPL4	60S ribosomal protein L4	CCAR1, FOXD3, SP5	sp|Q6BEB4|SP5_HUMAN, sp|Q8IX12|CCAR1_HUMAN, sp|Q9UJU5|FOXD3_HUMAN
AAAAAAAVGGQQPSQPELPAPGLALDK	n[42.0106]AAAAAAAVGGQQPSQPELPAPGLALDK	27	847.782	3	2540.32	1	1.924e-08	1	43838.7	N-term(42.0106)		TRUE	sp|Q6ZT12|UBR3_HUMAN	Q6ZT12	UBR3_HUMAN	UBR3	E3 ubiquitin-protein ligase UBR3
AAAAAADPNAAWAAYYSH		18	896.408	2	1790.8	1	4.107e-08	1	126694			TRUE	sp|Q92945|FUBP2_HUMAN	Q92945	FUBP2_HUMAN	KHSRP	Far upstream element-binding protein 2
AAAAAAGAASGLPGPVAQGLK	n[42.0106]AAAAAAGAASGLPGPVAQGLK	21	895.991	2	1789.97	1	0	3	1293874	N-term(42.0106)		TRUE	sp|Q96P70|IPO9_HUMAN	Q96P70	IPO9_HUMAN	IPO9	Importin-9
AAAAAAGAGPEMVR	n[42.0106]AAAAAAGAGPEM[15.9949]VR	14	650.819	2	1299.62	1	2.935e-07	2	84281.8	12M(15.9949), N-term(42.0106)		TRUE	sp|P28482|MK01_HUMAN	P28482	MK01_HUMAN	MAPK1	Mitogen-activated protein kinase 1
AAAAAAGAGPEMVR	n[42.0106]AAAAAAGAGPEMVR	14	642.822	2	1283.63	1	5.12e-07	1	135209	N-term(42.0106)		TRUE	sp|P28482|MK01_HUMAN	P28482	MK01_HUMAN	MAPK1	Mitogen-activated protein kinase 1
AAAAAAGEAR	n[42.0106]AAAAAAGEAR	10	900.453	1	899.443	1	6.78e-05	1	114991	N-term(42.0106)		TRUE	sp|P09417|DHPR_HUMAN	P09417	DHPR_HUMAN	QDPR	Dihydropteridine reductase
AAAAAAK		7	573.336	1	572.327	0.8638	0.3067	1	117798			FALSE	sp|P50914|RL14_HUMAN	P50914	RL14_HUMAN	RPL14	60S ribosomal protein L14	CDK12, ELN, EN1, HMX3, LHX2, PHF20L1, PHOX2B, SH2B1, SHOX2	rev_sp|A8MW92|P20L1_HUMAN, rev_sp|O60341|KDM1A_HUMAN, rev_sp|P0CJ78|ZN865_HUMAN, rev_sp|P13378|HXD8_HUMAN, rev_sp|P36578|RL4_HUMAN, rev_sp|P37108|SRP14_HUMAN, rev_sp|Q06945|SOX4_HUMAN, rev_sp|Q1XH10|SKDA1_HUMAN, rev_sp|Q8TEJ3|SH3R3_HUMAN, rev_sp|Q92945|FUBP2_HUMAN, rev_sp|Q96CK0|ZN653_HUMAN, rev_sp|Q9NS37|ZHANG_HUMAN, rev_sp|Q9NZU7|CABP1_HUMAN, rev_sp|Q9Y651|SOX21_HUMAN, sp|A6NHT5|HMX3_HUMAN, sp|…
AAAAAALQAK		10	885.515	1	884.507	0.9975	0.0009473	1	12938.8			TRUE	sp|P36578|RL4_HUMAN	P36578	RL4_HUMAN	RPL4	60S ribosomal protein L4
AAAAAAPAAAATAPTTAATTAATAAQ		26	1078.05	2	2154.08	1	3.587e-10	4	188212			TRUE	sp|P37108|SRP14_HUMAN	P37108	SRP14_HUMAN	SRP14	Signal recognition particle 14 kDa protein
AAAAAAVTPAAIAAATTTLAQEEPVAAPEPK		31	958.513	3	2872.52	1	9.71e-07	1	37789.2			TRUE	sp|Q8IYB3|SRRM1_HUMAN	Q8IYB3	SRRM1_HUMAN	SRRM1	Serine/arginine repetitive matrix protein 1
AAAAADGPPAADGEDGQDPHSK		22	1024.45	2	2046.89	1	2e-13	2	57031.5			TRUE	sp|Q8NBS9|TXND5_HUMAN	Q8NBS9	TXND5_HUMAN	TXNDC5	Thioredoxin domain-containing protein 5
AAAAADGPPAADGEDGQDPHSK		22	683.303	3	2046.88	1	1.4e-13	1	138674			TRUE	sp|Q8NBS9|TXND5_HUMAN	Q8NBS9	TXND5_HUMAN	TXNDC5	Thioredoxin domain-containing protein 5
AAAAADLANR		10	943.495	1	942.486	0.9973	0.03153	1	19625.2			TRUE	sp|O76031|CLPX_HUMAN	O76031	CLPX_HUMAN	CLPX	ATP-dependent Clp protease ATP-binding subunit clpX-like, mitochondrial
AAAAAGAGSGPWAAQEK	n[42.0106]AAAAAGAGSGPWAAQEK	17	778.379	2	1554.74	1	1.632e-11	1	139809	N-term(42.0106)		TRUE	sp|P86790|CCZ1B_HUMAN	P86790	CCZ1B_HUMAN	CCZ1B	Vacuolar fusion protein CCZ1 homolog B	CCZ1	sp|P86791|CCZ1_HUMAN
AAAAAGLGGGGAGPGPEAGDFLAR	n[42.0106]AAAAAGLGGGGAGPGPEAGDFLAR	24	1027.01	2	2052.01	1	0	1	105916	N-term(42.0106)		TRUE	sp|P23610|F8I2_HUMAN	P23610	F8I2_HUMAN	F8A1	Factor VIII intron 22 protein
AAAAALK		7	615.382	1	614.373	0.6159	0.5858	1	20326.4			FALSE	sp|P15559|NQO1_HUMAN	P15559	NQO1_HUMAN	NQO1	NAD(P)H dehydrogenase [quinone] 1	ZNF503	sp|Q96F45|ZN503_HUMAN
AAAAALQAK		9	814.478	1	813.469	0.9962	0.004052	1	295181			TRUE	sp|P36578|RL4_HUMAN	P36578	RL4_HUMAN	RPL4	60S ribosomal protein L4
AAAAALSQQQSLQER		15	786.41	2	1570.8	1	5.668e-06	2	31986.2			TRUE	sp|Q8WUQ7|CATIN_HUMAN	Q8WUQ7	CATIN_HUMAN	CACTIN	Cactin
AAAAAMAEQESAR	n[42.0106]AAAAAMAEQESAR	13	659.806	2	1317.6	1	1.877e-05	2	119377	N-term(42.0106)		TRUE	sp|Q7L5D6|GET4_HUMAN	Q7L5D6	GET4_HUMAN	GET4	Golgi to ER traffic protein 4 homolog
AAAAAMAEQESAR	n[42.0106]AAAAAM[15.9949]AEQESAR	13	667.804	2	1333.59	1	2.434e-06	4	61089.7	6M(15.9949), N-term(42.0106)		TRUE	sp|Q7L5D6|GET4_HUMAN	Q7L5D6	GET4_HUMAN	GET4	Golgi to ER traffic protein 4 homolog
AAAAAPAAAATAPTTAATTAATAAQ		25	1042.53	2	2083.06	1	3.614e-08	3	156531			TRUE	sp|P37108|SRP14_HUMAN	P37108	SRP14_HUMAN	SRP14	Signal recognition particle 14 kDa protein
AAAAAPAK		8	670.388	1	669.38	0.9644	0.07107	1	38474.6			TRUE	sp|P05388|RLA0_HUMAN	P05388	RLA0_HUMAN	RPLP0	60S acidic ribosomal protein P0	RPLP0P6	sp|Q8NHW5|RLA0L_HUMAN
AAAAASAPQQLSDEELFSQLR	n[42.0106]AAAAASAPQQLSDEELFSQLR	21	1123.06	2	2244.1	1	1.973e-11	3	104937	N-term(42.0106)		TRUE	sp|Q9Y2U8|MAN1_HUMAN	Q9Y2U8	MAN1_HUMAN	LEMD3	Inner nuclear membrane protein Man1
AAAAASAPQQLSDEELFSQLR	n[42.0106]AAAAASAPQQLSDEELFSQLR	21	749.041	3	2244.1	1	9.409e-08	1	75634	N-term(42.0106)		TRUE	sp|Q9Y2U8|MAN1_HUMAN	Q9Y2U8	MAN1_HUMAN	LEMD3	Inner nuclear membrane protein Man1
AAAAASASQDELNQLER	n[42.0106]AAAAASASQDELNQLER	17	893.932	2	1785.85	1	1.529e-11	1	78778.9	N-term(42.0106)		TRUE	sp|Q5VYK3|ECM29_HUMAN	Q5VYK3	ECM29_HUMAN	ECPAS	Proteasome adapter and scaffold protein ECM29
AAAAASHLNLDALR	n[42.0106]AAAAASHLNLDALR	14	718.386	2	1434.76	1	2.346e-11	1	107041	N-term(42.0106)		TRUE	sp|Q13049|TRI32_HUMAN	Q13049	TRI32_HUMAN	TRIM32	E3 ubiquitin-protein ligase TRIM32
AAAAATVVPPMVGGPPFVGPVGFGPGDR		28	1296.18	2	2590.33	1	4.902e-06	5	98171.1			TRUE	sp|Q9BTD8|RBM42_HUMAN	Q9BTD8	RBM42_HUMAN	RBM42	RNA-binding protein 42
AAAAATVVPPMVGGPPFVGPVGFGPGDR		28	864.453	3	2590.33	1	4.2e-13	3	273679			TRUE	sp|Q9BTD8|RBM42_HUMAN	Q9BTD8	RBM42_HUMAN	RBM42	RNA-binding protein 42
AAAAATVVPPMVGGPPFVGPVGFGPGDR	AAAAATVVPPM[15.9949]VGGPPFVGPVGFGPGDR	28	869.784	3	2606.33	1	4.667e-09	1	62431	11M(15.9949)		TRUE	sp|Q9BTD8|RBM42_HUMAN	Q9BTD8	RBM42_HUMAN	RBM42	RNA-binding protein 42
AAAAAVTPAAIAAATTTLAQEEPVAAPEPK		30	934.834	3	2801.48	1	4.235e-08	2	72890.4			TRUE	sp|Q8IYB3|SRRM1_HUMAN	Q8IYB3	SRRM1_HUMAN	SRRM1	Serine/arginine repetitive matrix protein 1
AAAAAWEEPSSGNGTAR		17	823.382	2	1644.75	1	1.427e-10	4	392792			TRUE	sp|Q9P258|RCC2_HUMAN	Q9P258	RCC2_HUMAN	RCC2	Protein RCC2
AAAACLDK	AAAAC[57.0215]LDK	8	819.403	1	818.395	0.9996	0.001596	1	39244.4	5C(57.0215)		TRUE	sp|Q9H3U1|UN45A_HUMAN	Q9H3U1	UN45A_HUMAN	UNC45A	Protein unc-45 homolog A
AAAAECDVVMAATEPELLDDQEAK	n[42.0106]AAAAEC[57.0215]DVVMAATEPELLDDQEAK	24	1295.09	2	2588.16	1	4e-14	5	156766	6C(57.0215), N-term(42.0106)		TRUE	sp|Q99615|DNJC7_HUMAN	Q99615	DNJC7_HUMAN	DNAJC7	DnaJ homolog subfamily C member 7
AAAAECDVVMAATEPELLDDQEAK	n[42.0106]AAAAEC[57.0215]DVVM[15.9949]AATEPELLDDQEAK	24	1303.09	2	2604.15	1	3.7e-13	7	29545.7	10M(15.9949), 6C(57.0215), N-term(42.0106)		TRUE	sp|Q99615|DNJC7_HUMAN	Q99615	DNJC7_HUMAN	DNAJC7	DnaJ homolog subfamily C member 7
AAAAELSLLEK	n[42.0106]AAAAELSLLEK	11	579.324	2	1156.63	1	0.0002945	2	480154	N-term(42.0106)		TRUE	sp|O43324|MCA3_HUMAN	O43324	MCA3_HUMAN	EEF1E1	Eukaryotic translation elongation factor 1 epsilon-1
AAAAEVLGLILR		12	598.872	2	1195.72	0.9993	0.0004418	1	31782.7			TRUE	sp|P78527|PRKDC_HUMAN	P78527	PRKDC_HUMAN	PRKDC	DNA-dependent protein kinase catalytic subunit
AAAAGAAAAAAAEGEAPAEMGALLLEK	n[42.0106]AAAAGAAAAAAAEGEAPAEMGALLLEK	27	813.413	3	2437.21	1	2.563e-07	3	118614	N-term(42.0106)		TRUE	sp|Q96KQ7|EHMT2_HUMAN	Q96KQ7	EHMT2_HUMAN	EHMT2	Histone-lysine N-methyltransferase EHMT2
AAAAGAAAAAAAEGEAPAEMGALLLEK	n[42.0106]AAAAGAAAAAAAEGEAPAEMGALLLEK	27	1219.62	2	2437.2	1	1.259e-11	2	14867.5	N-term(42.0106)		TRUE	sp|Q96KQ7|EHMT2_HUMAN	Q96KQ7	EHMT2_HUMAN	EHMT2	Histone-lysine N-methyltransferase EHMT2
AAAAGAAAAAAAEGEAPAEMGALLLEK	n[42.0106]AAAAGAAAAAAAEGEAPAEM[15.9949]GALLLEK	27	818.744	3	2453.2	1	0.0004729	1	22668.1	20M(15.9949), N-term(42.0106)		TRUE	sp|Q96KQ7|EHMT2_HUMAN	Q96KQ7	EHMT2_HUMAN	EHMT2	Histone-lysine N-methyltransferase EHMT2
AAAAGDGGGEGGAGLGSAAGLGPGPGLR	n[42.0106]AAAAGDGGGEGGAGLGSAAGLGPGPGLR	28	1132.06	2	2262.1	1	0	1	36178.5	N-term(42.0106)		TRUE	sp|Q9HCJ3|RAVR2_HUMAN	Q9HCJ3	RAVR2_HUMAN	RAVER2	Ribonucleoprotein PTB-binding 2
AAAAGGAGGPGSGLAPLPGLPPSAAAHGAALLSHWDPTLSSDWDGER		47	1097.54	4	4386.16	1	3.654e-10	1	41054.1			TRUE	sp|Q9H832|UBE2Z_HUMAN	Q9H832	UBE2Z_HUMAN	UBE2Z	Ubiquitin-conjugating enzyme E2 Z
AAAALAR		7	643.389	1	642.381	0.71	1.503	2	65741			FALSE	sp|Q9BZV1|UBXN6_HUMAN	Q9BZV1	UBXN6_HUMAN	UBXN6	UBX domain-containing protein 6	EID2	rev_sp|P35749|MYH11_HUMAN, rev_sp|P53007|TXTP_HUMAN, rev_sp|Q5K4L6|S27A3_HUMAN, sp|Q8N6I1|EID2_HUMAN
AAAALGSSSGSASPAVAELCQNTPETFLEASK	n[42.0106]AAAALGSSSGSASPAVAELC[57.0215]QNTPETFLEASK	32	1055.51	3	3163.5	1	0	1	80233.2	20C(57.0215), N-term(42.0106)		TRUE	sp|Q96IV0|NGLY1_HUMAN	Q96IV0	NGLY1_HUMAN	NGLY1	Peptide-N(4)-(N-acetyl-beta-glucosaminyl)asparagine amidase
AAAALINFTEDCPK	AAAALINFTEDC[57.0215]PK	14	760.874	2	1519.73	1	2.573e-08	2	134185	12C(57.0215)		TRUE	sp|O00410|IPO5_HUMAN	O00410	IPO5_HUMAN	IPO5	Importin-5
AAAALPTLYNQNLLTQQSIGAAGSQK		26	1315.2	2	2628.39	1	1e-14	3	30307.1			TRUE	sp|Q92879|CELF1_HUMAN	Q92879	CELF1_HUMAN	CELF1	CUGBP Elav-like family member 1
AAAANEVYK		9	936.479	1	935.469	0.9971	0.001593	1	20698.6			TRUE	sp|Q49A26|GLYR1_HUMAN	Q49A26	GLYR1_HUMAN	GLYR1	Putative oxidoreductase GLYR1
AAAANSGSSLPLFDCPTWAGKPPPGLHLDVVK	n[42.0106]AAAANSGSSLPLFDC[57.0215]PTWAGKPPPGLHLDVVK	32	1105.9	3	3314.67	1	1e-12	5	254880	15C(57.0215), N-term(42.0106)		TRUE	sp|Q12972|PP1R8_HUMAN	Q12972	PP1R8_HUMAN	PPP1R8	Nuclear inhibitor of protein phosphatase 1
AAAANSGSSLPLFDCPTWAGKPPPGLHLDVVK	n[42.0106]AAAANSGSSLPLFDC[57.0215]PTWAGKPPPGLHLDVVK	32	829.676	4	3314.66	1	9.981e-10	1	45702.1	15C(57.0215), N-term(42.0106)		TRUE	sp|Q12972|PP1R8_HUMAN	Q12972	PP1R8_HUMAN	PPP1R8	Nuclear inhibitor of protein phosphatase 1
AAAAPAAAATAPTTAATTAATAAQ		24	1007.02	2	2012.01	1	2.949e-07	2	165750			TRUE	sp|P37108|SRP14_HUMAN	P37108	SRP14_HUMAN	SRP14	Signal recognition particle 14 kDa protein
AAAAPAATTATPPPEGAPPQPGVHNLPVPTLFGTVK		36	1148.62	3	3442.83	1	6.198e-06	5	96986.4			TRUE	sp|Q9UPT8|ZC3H4_HUMAN	Q9UPT8	ZC3H4_HUMAN	ZC3H4	Zinc finger CCCH domain-containing protein 4
AAAAPAATTATPPPEGAPPQPGVHNLPVPTLFGTVK		36	861.713	4	3442.82	0.9997	0.01275	1	32297.8			TRUE	sp|Q9UPT8|ZC3H4_HUMAN	Q9UPT8	ZC3H4_HUMAN	ZC3H4	Zinc finger CCCH domain-containing protein 4
AAAAPVAADDDERR	n[42.0106]AAAAPVAADDDERR	14	735.353	2	1468.69	1	8.644e-09	1	77055.2	N-term(42.0106)		TRUE	sp|Q9H5N1|RABE2_HUMAN	Q9H5N1	RABE2_HUMAN	RABEP2	Rab GTPase-binding effector protein 2
AAAAQLSLTQLSSGNPVYEK	n[42.0106]AAAAQLSLTQLSSGNPVYEK	20	1045.54	2	2089.07	1	0	4	194292	N-term(42.0106)		TRUE	sp|P42566|EPS15_HUMAN	P42566	EPS15_HUMAN	EPS15	Epidermal growth factor receptor substrate 15
AAAASAAEAGIATTGTEDSDDALLK		25	1160.56	2	2319.11	1	0	2	226601			TRUE	sp|P55036|PSMD4_HUMAN	P55036	PSMD4_HUMAN	PSMD4	26S proteasome non-ATPase regulatory subunit 4	PIPSL	sp|A2A3N6|PIPSL_HUMAN
AAAASAASGSPGPGEGSAGGEK		22	893.914	2	1785.81	1	6.041e-08	2	24347.4			TRUE	sp|Q13263|TIF1B_HUMAN	Q13263	TIF1B_HUMAN	TRIM28	Transcription intermediary factor 1-beta
AAAASEVK		8	746.404	1	745.397	0.9662	0.06114	1	78875.7			TRUE	sp|Q15084|PDIA6_HUMAN	Q15084	PDIA6_HUMAN	PDIA6	Protein disulfide-isomerase A6
AAAAVQGGR	n[42.0106]AAAAVQGGR	9	842.448	1	841.439	0.9991	0.01113	1	77825.3	N-term(42.0106)		TRUE	sp|Q15005|SPCS2_HUMAN	Q15005	SPCS2_HUMAN	SPCS2	Signal peptidase complex subunit 2
AAAAVSESWPELELAER	n[42.0106]AAAAVSESWPELELAER	17	935.963	2	1869.91	1	5.666e-10	4	656989	N-term(42.0106)		TRUE	sp|Q8N1G4|LRC47_HUMAN	Q8N1G4	LRC47_HUMAN	LRRC47	Leucine-rich repeat-containing protein 47
AAAAVSSAK	n[42.0106]AAAAVSSAK	9	817.441	1	816.433	1	6.293e-05	2	228303	N-term(42.0106)		TRUE	sp|P49914|MTHFS_HUMAN	P49914	MTHFS_HUMAN	MTHFS	5-formyltetrahydrofolate cyclo-ligase
AAAAVVVPAEWIK	n[42.0106]AAAAVVVPAEWIK	13	683.89	2	1365.77	1	0.0001235	2	430199	N-term(42.0106)		TRUE	sp|Q8NI27|THOC2_HUMAN	Q8NI27	THOC2_HUMAN	THOC2	THO complex subunit 2
AAACTTLGQMATDFAPNFQK	AAAC[57.0215]TTLGQMATDFAPNFQK	20	1072	2	2141.99	1	1.103e-10	2	54489.6	4C(57.0215)		TRUE	sp|O60518|RNBP6_HUMAN	O60518	RNBP6_HUMAN	RANBP6	Ran-binding protein 6
AAADGALPEAAALEQPAELPASVR	n[42.0106]AAADGALPEAAALEQPAELPASVR	24	1180.61	2	2359.2	1	0	1	92046.7	N-term(42.0106)		TRUE	sp|P23025|XPA_HUMAN	P23025	XPA_HUMAN	XPA	DNA repair protein complementing XP-A cells
AAADGDDSLYPIAVLIDELR	n[42.0106]AAADGDDSLYPIAVLIDELR	20	1080.05	2	2158.08	1	1.026e-09	3	65271.8	N-term(42.0106)		TRUE	sp|P30153|2AAA_HUMAN	P30153	2AAA_HUMAN	PPP2R1A	Serine/threonine-protein phosphatase 2A 65 kDa regulatory subunit A alpha isoform
AAADGGGPG	n[42.0106]AAADGGGPG	9	714.305	1	713.298	0.8128	0.3549	1	52231.4	N-term(42.0106)		TRUE	sp|A6NHR9|SMHD1_HUMAN	A6NHR9	SMHD1_HUMAN	SMCHD1	Structural maintenance of chromosomes flexible hinge domain-containing protein 1
AAADGGGPGGASVGTEEDGGGVGHR	n[42.0106]AAADGGGPGGASVGTEEDGGGVGHR	25	1090.48	2	2178.96	1	1.1e-13	2	104505	N-term(42.0106)		TRUE	sp|A6NHR9|SMHD1_HUMAN	A6NHR9	SMHD1_HUMAN	SMCHD1	Structural maintenance of chromosomes flexible hinge domain-containing protein 1
AAAEAAAEAK		10	902.458	1	901.448	0.9999	0.0001882	1				TRUE	sp|Q9UNF1|MAGD2_HUMAN	Q9UNF1	MAGD2_HUMAN	MAGED2	Melanoma-associated antigen D2
AAAEAANCIMENFVA	n[42.0106]AAAEAANC[57.0215]IMENFVA	15	812.361	2	1622.71	0.9996	0.0002262	1	29530.3	8C(57.0215), N-term(42.0106)		TRUE	sp|Q99873|ANM1_HUMAN	Q99873	ANM1_HUMAN	PRMT1	Protein arginine N-methyltransferase 1
AAAEDVNVTFEDQQK		15	832.892	2	1663.77	1	1.521e-07	2	421178			TRUE	sp|Q9NQP4|PFD4_HUMAN	Q9NQP4	PFD4_HUMAN	PFDN4	Prefoldin subunit 4
AAAEEEDGGPEGPNR	n[42.0106]AAAEEEDGGPEGPNR	15	770.829	2	1539.64	1	1.563e-09	1	52742	N-term(42.0106)		TRUE	sp|Q99942|RNF5_HUMAN	Q99942	RNF5_HUMAN	RNF5	E3 ubiquitin-protein ligase RNF5
AAAEEEPK	n[42.0106]AAAEEEPK	8	886.415	1	885.406	0.9982	0.0006025	1	28648.1	N-term(42.0106)		TRUE	sp|P55263|ADK_HUMAN	P55263	ADK_HUMAN	ADK	Adenosine kinase
AAAEEEPKPK	n[42.0106]AAAEEEPKPK	10	556.285	2	1110.55	1	8.423e-05	2	141927	N-term(42.0106)		TRUE	sp|P55263|ADK_HUMAN	P55263	ADK_HUMAN	ADK	Adenosine kinase
AAAEEGCSVGAEADR	n[42.0106]AAAEEGC[57.0215]SVGAEADR	15	767.826	2	1533.63	1	3.036e-10	1	52190.5	7C(57.0215), N-term(42.0106)		TRUE	sp|P40855|PEX19_HUMAN	P40855	PEX19_HUMAN	PEX19	Peroxisomal biogenesis factor 19
AAAEEGHIIPR		11	582.312	2	1162.61	1	2.327e-06	2	71509.8			TRUE	sp|O95551|TYDP2_HUMAN	O95551	TYDP2_HUMAN	TDP2	Tyrosyl-DNA phosphodiesterase 2
AAAEELQEAAGAGDGATENGVQPPK		25	1191.06	2	2380.11	1	1.392e-11	2	99982.5			TRUE	sp|Q9H9Y2|RPF1_HUMAN	Q9H9Y2	RPF1_HUMAN	RPF1	Ribosome production factor 1
AAAEELQEAAGAGDGATENGVQPPK		25	794.379	3	2380.11	1	1.009e-10	1	44596.2			TRUE	sp|Q9H9Y2|RPF1_HUMAN	Q9H9Y2	RPF1_HUMAN	RPF1	Ribosome production factor 1
AAAEEQIK		8	859.452	1	858.446	0.9726	0.2044	1	38459.8			TRUE	sp|Q96P70|IPO9_HUMAN	Q96P70	IPO9_HUMAN	IPO9	Importin-9
AAAEGLEPK		9	885.468	1	884.459	0.9951	0.007853	1	80543.1			FALSE	sp|P41236|IPP2_HUMAN	P41236	IPP2_HUMAN	PPP1R2	Protein phosphatase inhibitor 2	PPP1R2B, PPP1R2P1	sp|Q6NXS1|IPP2B_HUMAN, sp|Q96PQ5|IPP2L_HUMAN
AAAEGPVGDGELWQTWLPNHVVFLR	n[42.0106]AAAEGPVGDGELWQTWLPNHVVFLR	25	935.477	3	2803.41	1	1.05e-12	2	10329.5	N-term(42.0106)		TRUE	sp|Q99567|NUP88_HUMAN	Q99567	NUP88_HUMAN	NUP88	Nuclear pore complex protein Nup88
AAAEIDEEPVSK		12	629.812	2	1257.61	0.9999	5.506e-05	2	267044			TRUE	sp|E9PAV3|NACAM_HUMAN	E9PAV3	NACAM_HUMAN	NACA	Nascent polypeptide-associated complex subunit alpha, muscle-specific form		sp|Q13765|NACA_HUMAN
AAAEIYEEFLAAFEGSDGNK		20	1066.49	2	2130.98	1	2.47e-12	1	80093.8			TRUE	sp|O15042|SR140_HUMAN	O15042	SR140_HUMAN	U2SURP	U2 snRNP-associated SURP motif-containing protein
AAAELLK		7	715.435	1	714.426	0.7911	0.3773	1	45343			FALSE	sp|P29401|TKT_HUMAN	P29401	TKT_HUMAN	TKT	Transketolase	PRPSAP1, SNTB2	sp|Q13425|SNTB2_HUMAN, sp|Q14558|KPRA_HUMAN
AAAELSAK		8	760.42	1	759.411	0.9558	0.09777	1	109061			TRUE	sp|P20962|PTMS_HUMAN	P20962	PTMS_HUMAN	PTMS	Parathymosin
AAAELSLLEK		10	522.8	2	1043.58	0.9476	0.03258	1	46894.7			TRUE	sp|O43324|MCA3_HUMAN	O43324	MCA3_HUMAN	EEF1E1	Eukaryotic translation elongation factor 1 epsilon-1
AAAEPAEAK		9	857.436	1	856.43	0.9211	0.09061	1	45830.7			TRUE	sp|P80723|BASP1_HUMAN	P80723	BASP1_HUMAN	BASP1	Brain acid soluble protein 1
AAAEPSPR	n[42.0106]AAAEPSPR	8	840.421	1	839.412	0.9992	0.008448	1	163102	N-term(42.0106)		TRUE	sp|Q53H96|P5CR3_HUMAN	Q53H96	P5CR3_HUMAN	PYCR3	Pyrroline-5-carboxylate reductase 3
AAAEVAGQFVIK		12	602.34	2	1202.66	1	1.499e-05	3	102364			TRUE	sp|P02786|TFR1_HUMAN	P02786	TFR1_HUMAN	TFRC	Transferrin receptor protein 1
AAAEVNQDYGLDPK		14	745.86	2	1489.7	1	6.799e-10	3	1.28918e+06			TRUE	sp|P07954|FUMH_HUMAN	P07954	FUMH_HUMAN	FH	Fumarate hydratase, mitochondrial
AAAFEASGALAAVATAMPAEHVAVQVPAPEPTPGPVR	n[42.0106]AAAFEASGALAAVATAM[15.9949]PAEHVAVQVPAPEPTPGPVR	37	1203.95	3	3609.85	1	4.93e-05	4	30413.8	17M(15.9949), N-term(42.0106)		TRUE	sp|Q9UHI6|DDX20_HUMAN	Q9UHI6	DDX20_HUMAN	DDX20	Probable ATP-dependent RNA helicase DDX20
AAAFEASGALAAVATAMPAEHVAVQVPAPEPTPGPVR	n[42.0106]AAAFEASGALAAVATAMPAEHVAVQVPAPEPTPGPVR	37	1198.62	3	3593.82	1	0	2	92829.6	N-term(42.0106)		TRUE	sp|Q9UHI6|DDX20_HUMAN	Q9UHI6	DDX20_HUMAN	DDX20	Probable ATP-dependent RNA helicase DDX20
AAAFEEQENETVVVK		15	832.412	2	1662.81	1	7.691e-11	1	132151			TRUE	sp|Q9Y490|TLN1_HUMAN	Q9Y490	TLN1_HUMAN	TLN1	Talin-1
AAAFGLSVPNVHGALAPLAIPSAAAAAAAAGR		32	952.194	3	2853.55	1	4.9e-13	1	15694.5			TRUE	sp|P26599|PTBP1_HUMAN	P26599	PTBP1_HUMAN	PTBP1	Polypyrimidine tract-binding protein 1
AAAFLNENLPESIFGAPK		18	944.994	2	1887.98	1	8.426e-10	2	979950			TRUE	sp|Q15393|SF3B3_HUMAN	Q15393	SF3B3_HUMAN	SF3B3	Splicing factor 3B subunit 3
AAAFPPGFSISEIK		14	717.885	2	1433.75	0.9999	0.000602	1	97969.2			TRUE	sp|Q9H9Y2|RPF1_HUMAN	Q9H9Y2	RPF1_HUMAN	RPF1	Ribosome production factor 1
AAAGAAATHLEVAR	n[42.0106]AAAGAAATHLEVAR	14	675.86	2	1349.7	1	7.591e-09	1	37956.2	N-term(42.0106)		TRUE	sp|Q96S52|PIGS_HUMAN	Q96S52	PIGS_HUMAN	PIGS	GPI transamidase component PIG-S
AAAGAAATHLEVAR		14	654.855	2	1307.69	1	3.837e-07	1	87729.2			TRUE	sp|Q96S52|PIGS_HUMAN	Q96S52	PIGS_HUMAN	PIGS	GPI transamidase component PIG-S
AAAGAPDEAAEALGSADCELSAK	AAAGAPDEAAEALGSADC[57.0215]ELSAK	23	1088	2	2173.97	1	5.686e-10	2	49688.7	18C(57.0215)		TRUE	sp|Q96C19|EFHD2_HUMAN	Q96C19	EFHD2_HUMAN	EFHD2	EF-hand domain-containing protein D2
AAAGAPDGMEEPGMDTEAETVATEAPARPVNCLEAEAAAGAAAEDSGAAR	n[42.0106]AAAGAPDGMEEPGMDTEAETVATEAPARPVNC[57.0215]LEAEAAAGAAAEDSGAAR	50	1218.04	4	4868.14	1	2.753e-11	3	21028.6	32C(57.0215), N-term(42.0106)		TRUE	sp|O14562|UBFD1_HUMAN	O14562	UBFD1_HUMAN	UBFD1	Ubiquitin domain-containing protein UBFD1
AAAGEFADDPCSSVK	AAAGEFADDPC[57.0215]SSVK	15	762.835	2	1523.65	1	1.301e-09	2	273006	11C(57.0215)		TRUE	sp|P35221|CTNA1_HUMAN	P35221	CTNA1_HUMAN	CTNNA1	Catenin alpha-1
AAAGELQEDSGLCVLAR	AAAGELQEDSGLC[57.0215]VLAR	17	880.436	2	1758.86	1	1.087e-11	2	606758	13C(57.0215)		TRUE	sp|Q96C19|EFHD2_HUMAN	Q96C19	EFHD2_HUMAN	EFHD2	EF-hand domain-containing protein D2
AAAGGQGSAVAAEAEPGK		18	771.381	2	1540.75	1	1.119e-09	1	98126.5			TRUE	sp|Q9GZT9|EGLN1_HUMAN	Q9GZT9	EGLN1_HUMAN	EGLN1	Egl nine homolog 1
AAAGGVEHQQLLDLAQK		17	874.968	2	1747.91	1	1.215e-10	1	53433.2			TRUE	sp|P31930|QCR1_HUMAN	P31930	QCR1_HUMAN	UQCRC1	Cytochrome b-c1 complex subunit 1, mitochondrial
AAAGLGGGDSGDGTAR		16	666.811	2	1331.6	1	3.253e-07	1	125625			TRUE	sp|Q96T51|RUFY1_HUMAN	Q96T51	RUFY1_HUMAN	RUFY1	RUN and FYVE domain-containing protein 1
AAAGQESEGPAVGPPQPLGK		20	930.976	2	1859.93	1	2e-13	1	89181.5			TRUE	sp|O14497|ARI1A_HUMAN	O14497	ARI1A_HUMAN	ARID1A	AT-rich interactive domain-containing protein 1A
AAAGSGAGTGGGTASGGTEGGSAESEGAK		29	1155.51	2	2309	0.9999	5.093e-05	1	59478.3			TRUE	sp|Q14103|HNRPD_HUMAN	Q14103	HNRPD_HUMAN	HNRNPD	Heterogeneous nuclear ribonucleoprotein D0
AAAGSPVFLCALSPLGQLLQDR	AAAGSPVFLC[57.0215]ALSPLGQLLQDR	22	1142.61	2	2283.21	1	3.794e-11	1	14495.1	10C(57.0215)		TRUE	sp|O15427|MOT4_HUMAN	O15427	MOT4_HUMAN	SLC16A3	Monocarboxylate transporter 4
AAAGVVSGK	n[42.0106]AAAGVVSGK	9	801.447	1	800.439	0.9996	0.001312	1	186883	N-term(42.0106)		TRUE	sp|Q8TC07|TBC15_HUMAN	Q8TC07	TBC15_HUMAN	TBC1D15	TBC1 domain family member 15
AAAGYDVEK		9	923.447	1	922.439	0.9992	0.000223	4	3.29741e+06			FALSE	sp|P10412|H14_HUMAN	P10412	H14_HUMAN	HIST1H1E	Histone H1.4	HIST1H1A, HIST1H1C, HIST1H1D, HIST1H1T	sp|P16402|H13_HUMAN, sp|P16403|H12_HUMAN, sp|P22492|H1T_HUMAN, sp|Q02539|H11_HUMAN
AAAHSQPFAWK		11	607.309	2	1212.6	0.9271	0.0718	1	27132.1			TRUE	sp|P57678|GEMI4_HUMAN	P57678	GEMI4_HUMAN	GEMIN4	Gem-associated protein 4
AAAHTFLLK		9	486.287	2	970.551	0.9846	0.003942	1	37462.9			TRUE	sp|O75718|CRTAP_HUMAN	O75718	CRTAP_HUMAN	CRTAP	Cartilage-associated protein
AAAIGIDLGTTYSCVGVFQH	AAAIGIDLGTTYSC[57.0215]VGVFQH	20	1040.51	2	2079.02	1	3.765e-07	2	94818.9	14C(57.0215)		TRUE	sp|P0DMV8|HS71A_HUMAN	P0DMV8	HS71A_HUMAN	HSPA1A	Heat shock 70 kDa protein 1A	HSPA1B	sp|P0DMV9|HS71B_HUMAN
AAAIGIDLGTTYSCVGVFQHGK	AAAIGIDLGTTYSC[57.0215]VGVFQHGK	22	1133.07	2	2264.12	1	1e-14	3	621766	14C(57.0215)		TRUE	sp|P0DMV8|HS71A_HUMAN	P0DMV8	HS71A_HUMAN	HSPA1A	Heat shock 70 kDa protein 1A	HSPA1B	sp|P0DMV9|HS71B_HUMAN
AAAIGIDLGTTYSCVGVFQHGK	AAAIGIDLGTTYSC[57.0215]VGVFQHGK	22	755.716	3	2264.12	1	0	3	1.7676e+06	14C(57.0215)		TRUE	sp|P0DMV8|HS71A_HUMAN	P0DMV8	HS71A_HUMAN	HSPA1A	Heat shock 70 kDa protein 1A	HSPA1B	sp|P0DMV9|HS71B_HUMAN
AAALASGCTVEIK	AAALASGC[57.0215]TVEIK	13	645.84	2	1289.66	0.9997	0.007899	1	41241.8	8C(57.0215)		TRUE	sp|Q8IYS1|P20D2_HUMAN	Q8IYS1	P20D2_HUMAN	PM20D2	Peptidase M20 domain-containing protein 2
AAALATVNAWAEQTGMK		17	866.938	2	1731.86	1	7.118e-07	3	98747.3			TRUE	sp|Q14008|CKAP5_HUMAN	Q14008	CKAP5_HUMAN	CKAP5	Cytoskeleton-associated protein 5
AAALCDK	AAALC[57.0215]DK	7	748.366	1	747.357	0.9949	0.0691	2	148511	5C(57.0215)		TRUE	sp|Q9Y2T4|2ABG_HUMAN	Q9Y2T4	2ABG_HUMAN	PPP2R2C	Serine/threonine-protein phosphatase 2A 55 kDa regulatory subunit B gamma isoform
AAALEAMK	AAALEAM[15.9949]K	8	820.423	1	819.414	0.9883	0.1979	2	142634	7M(15.9949)		TRUE	sp|P31948|STIP1_HUMAN	P31948	STIP1_HUMAN	STIP1	Stress-induced-phosphoprotein 1
AAALEAMK		8	804.428	1	803.42	0.9995	0.001869	3	568690			TRUE	sp|P31948|STIP1_HUMAN	P31948	STIP1_HUMAN	STIP1	Stress-induced-phosphoprotein 1
AAALEFLNR		9	502.78	2	1003.54	0.9922	0.1073	1	69280.1			TRUE	sp|P31948|STIP1_HUMAN	P31948	STIP1_HUMAN	STIP1	Stress-induced-phosphoprotein 1
AAALEQFK		8	877.478	1	876.468	0.9927	0.1021	1	82872.1			TRUE	sp|Q13423|NNTM_HUMAN	Q13423	NNTM_HUMAN	NNT	NAD(P) transhydrogenase, mitochondrial
AAALGTK		7	631.377	1	630.367	0.9803	0.2473	1				TRUE	sp|P35251|RFC1_HUMAN	P35251	RFC1_HUMAN	RFC1	Replication factor C subunit 1
AAALLAR		7	685.436	1	684.428	0.7608	1.282	1	74197.3			TRUE	sp|P16219|ACADS_HUMAN	P16219	ACADS_HUMAN	ACADS	Short-chain specific acyl-CoA dehydrogenase, mitochondrial	VSTM4	sp|Q8IW00|VSTM4_HUMAN
AAALQYPSPSAAQDMVER		18	952.962	2	1905.92	0.9932	0.008652	1	73938.8			TRUE	sp|P56945|BCAR1_HUMAN	P56945	BCAR1_HUMAN	BCAR1	Breast cancer anti-estrogen resistance protein 1
AAALTECHR	AAALTEC[57.0215]HR	9	514.751	2	1027.48	0.9994	0.0002651	1	116582	7C(57.0215)		TRUE	sp|P46060|RAGP1_HUMAN	P46060	RAGP1_HUMAN	RANGAP1	Ran GTPase-activating protein 1
AAAMAGNK		8	733.366	1	732.358	0.9881	0.01926	2	30477.8			TRUE	sp|P12270|TPR_HUMAN	P12270	TPR_HUMAN	TPR	Nucleoprotein TPR
AAAMDVDTPSGTNSGAGK	n[42.0106]AAAMDVDTPSGTNSGAGK	18	846.381	2	1690.74	1	0	1	263519	N-term(42.0106)		TRUE	sp|P62877|RBX1_HUMAN	P62877	RBX1_HUMAN	RBX1	E3 ubiquitin-protein ligase RBX1
AAAMDVDTPSGTNSGAGK	n[42.0106]AAAM[15.9949]DVDTPSGTNSGAGK	18	854.378	2	1706.74	1	1.08e-12	1	262823	4M(15.9949), N-term(42.0106)		TRUE	sp|P62877|RBX1_HUMAN	P62877	RBX1_HUMAN	RBX1	E3 ubiquitin-protein ligase RBX1
AAAMLPTVGEGYGYGPESELSQASAATR		28	1392.66	2	2783.32	0.9996	0.004765	2	23717.4			TRUE	sp|Q9BQ04|RBM4B_HUMAN	Q9BQ04	RBM4B_HUMAN	RBM4B	RNA-binding protein 4B
AAAMTPPEEELK		12	643.818	2	1285.62	0.9941	0.08625	1	53834.5			TRUE	sp|Q15042|RB3GP_HUMAN	Q15042	RB3GP_HUMAN	RAB3GAP1	Rab3 GTPase-activating protein catalytic subunit
AAAMVPGR	n[42.0106]AAAMVPGR	8	814.424	1	813.416	0.9986	0.01596	1	122567	N-term(42.0106)		TRUE	sp|O43598|DNPH1_HUMAN	O43598	DNPH1_HUMAN	DNPH1	2'-deoxynucleoside 5'-phosphate N-hydrolase 1
AAANEQLTR		9	487.257	2	972.496	0.999	0.02565	1	53973.4			TRUE	sp|Q9NX63|MIC19_HUMAN	Q9NX63	MIC19_HUMAN	CHCHD3	MIC
AAANIFK		7	734.419	1	733.411	0.4941	0.812	1	3.72236e+06			TRUE	sp|Q13490|BIRC2_HUMAN	Q13490	BIRC2_HUMAN	BIRC2	Baculoviral IAP repeat-containing protein 2
AAANLFAQTYGLTGSQDR		18	942.466	2	1882.91	1	2.859e-08	1	117207			TRUE	sp|P22314|UBA1_HUMAN	P22314	UBA1_HUMAN	UBA1	Ubiquitin-like modifier-activating enzyme 1
AAANPISGHYDR		12	636.31	2	1270.6	0.9996	0.0002572	1	113551			TRUE	sp|Q14566|MCM6_HUMAN	Q14566	MCM6_HUMAN	MCM6	DNA replication licensing factor MCM6
AAAPAAAATAPTTAATTAATAAQ		23	971.497	2	1940.98	1	2.005e-09	2	179277			TRUE	sp|P37108|SRP14_HUMAN	P37108	SRP14_HUMAN	SRP14	Signal recognition particle 14 kDa protein
AAAPAESAAPAAGEEPSK		18	812.894	2	1623.77	1	6.492e-11	3	553959			TRUE	sp|P80723|BASP1_HUMAN	P80723	BASP1_HUMAN	BASP1	Brain acid soluble protein 1
AAAPAPEEEMDECEQALAAEPK	AAAPAPEEEMDEC[57.0215]EQALAAEPK	22	1179.02	2	2356.02	1	1.704e-10	24	6.90135e+06	13C(57.0215)		TRUE	sp|P26641|EF1G_HUMAN	P26641	EF1G_HUMAN	EEF1G	Elongation factor 1-gamma
AAAPAPEEEMDECEQALAAEPK	AAAPAPEEEM[15.9949]DEC[57.0215]EQALAAEPK	22	1187.01	2	2374.02	1	8.44e-12	17	2.31397e+06	10M(15.9949), 13C(57.0215)		TRUE	sp|P26641|EF1G_HUMAN	P26641	EF1G_HUMAN	EEF1G	Elongation factor 1-gamma
AAAPAPVSEAVCR	AAAPAPVSEAVC[57.0215]R	13	649.83	2	1297.64	1	4.821e-06	3	249691	12C(57.0215)		TRUE	sp|P20810|ICAL_HUMAN	P20810	ICAL_HUMAN	CAST	Calpastatin
AAAPCIIFFDELDSLAPSR	AAAPC[57.0215]IIFFDELDSLAPSR	19	1047.02	2	2092.03	1	1.544e-06	2	36912.1	5C(57.0215)		TRUE	sp|Q13608|PEX6_HUMAN	Q13608	PEX6_HUMAN	PEX6	Peroxisome assembly factor 2
AAAPGVEDEPLLR		13	669.357	2	1336.7	1	1.068e-05	3	328557			TRUE	sp|P31350|RIR2_HUMAN	P31350	RIR2_HUMAN	RRM2	Ribonucleoside-diphosphate reductase subunit M2
AAAPPSYCFVAFPPR	n[42.0106]AAAPPSYC[57.0215]FVAFPPR	15	846.914	2	1691.82	1	9.647e-06	4	146966	8C(57.0215), N-term(42.0106)		TRUE	sp|Q12765|SCRN1_HUMAN	Q12765	SCRN1_HUMAN	SCRN1	Secernin-1
AAAPQAWAGPMEEPPQAQAPPR		22	1136.05	2	2270.08	1	9.29e-12	2	137576			TRUE	sp|Q16643|DREB_HUMAN	Q16643	DREB_HUMAN	DBN1	Drebrin
AAAQCYIDLIIK	AAAQC[57.0215]YIDLIIK	12	689.874	2	1377.73	1	0.0001088	1	428312	5C(57.0215)		TRUE	sp|P53618|COPB_HUMAN	P53618	COPB_HUMAN	COPB1	Coatomer subunit beta
AAAQDLGSTLFSDTVLPLAPSQPLGTPPATGMGSQAR		37	1208.62	3	3622.83	1	1.528e-08	2	25277.1			TRUE	sp|Q96N21|AP4AT_HUMAN	Q96N21	AP4AT_HUMAN	TEPSIN	AP-4 complex accessory subunit Tepsin
AAAQEADGAR	n[42.0106]AAAQEADGAR	10	1001.46	1	1000.45	0.9997	0.0007223	1	46570.3	N-term(42.0106)		TRUE	sp|O96005|CLPT1_HUMAN	O96005	CLPT1_HUMAN	CLPTM1	Cleft lip and palate transmembrane protein 1
AAAQEAVEEDIPIAK		15	777.904	2	1553.8	1	4.069e-07	1	178553			TRUE	sp|P52815|RM12_HUMAN	P52815	RM12_HUMAN	MRPL12	39S ribosomal protein L12, mitochondrial
AAAQSGTPGPVFVELPVDVLYPYFMVQK	AAAQSGTPGPVFVELPVDVLYPYFM[15.9949]VQK	28	1013.86	3	3038.55	1	5.854e-08	2	25981	25M(15.9949)		TRUE	sp|A1L0T0|ILVBL_HUMAN	A1L0T0	ILVBL_HUMAN	ILVBL	Acetolactate synthase-like protein
AAAQSTK		7	676.362	1	675.353	0.9848	0.02474	1	39834.1			TRUE	sp|Q15149|PLEC_HUMAN	Q15149	PLEC_HUMAN	PLEC	Plectin
AAASAALELPLGPAPVSVAPQAEAEAR		27	1279.18	2	2556.35	1	7.74e-12	2	14140.5			TRUE	sp|P57086|SCND1_HUMAN	P57086	SCND1_HUMAN	SCAND1	SCAN domain-containing protein 1
AAASAALELPLGPAPVSVAPQAEAEAR		27	853.125	3	2556.34	1	7.085e-11	1	14460.3			TRUE	sp|P57086|SCND1_HUMAN	P57086	SCND1_HUMAN	SCAND1	SCAN domain-containing protein 1
AAASEVK		7	675.367	1	674.359	0.9345	0.1721	1	53086.6			TRUE	sp|Q15084|PDIA6_HUMAN	Q15084	PDIA6_HUMAN	PDIA6	Protein disulfide-isomerase A6
AAASGNENIQPPPLAYK		17	870.949	2	1739.88	1	1.905e-05	3	161672			TRUE	sp|Q9H2M9|RBGPR_HUMAN	Q9H2M9	RBGPR_HUMAN	RAB3GAP2	Rab3 GTPase-activating protein non-catalytic subunit
AAASGQPRPEMQCPAEHEEDMYR	AAASGQPRPEMQC[57.0215]PAEHEEDMYR	23	665.788	4	2659.11	1	0.001976	1	101878	13C(57.0215)		TRUE	sp|Q96BN8|OTUL_HUMAN	Q96BN8	OTUL_HUMAN	OTULIN	Ubiquitin thioesterase otulin
AAASLAAVSGTAAASLGSAQPTDLGAHK		28	832.101	3	2493.28	1	2e-14	1	72653.3			TRUE	sp|Q7Z5L9|I2BP2_HUMAN	Q7Z5L9	I2BP2_HUMAN	IRF2BP2	Interferon regulatory factor 2-binding protein 2
AAASLALGK		9	801.483	1	800.475	0.8752	0.2904	2	228144			TRUE	sp|Q15021|CND1_HUMAN	Q15021	CND1_HUMAN	NCAPD2	Condensin complex subunit 1
AAASLSQPEEEQK		13	694.339	2	1386.66	1	8.587e-05	1	84842.2			TRUE	sp|Q9UNS1|TIM_HUMAN	Q9UNS1	TIM_HUMAN	TIMELESS	Protein timeless homolog
AAASMGDTLSEQQLGDSDIPVIVYR		25	1318.65	2	2635.28	1	2.381e-05	2	32114			TRUE	sp|Q96P48|ARAP1_HUMAN	Q96P48	ARAP1_HUMAN	ARAP1	Arf-GAP with Rho-GAP domain, ANK repeat and PH domain-containing protein 1
AAASPLR	n[42.0106]AAASPLR	7	727.41	1	726.4	0.7947	1.054	1	217884	N-term(42.0106)		TRUE	sp|Q5R3I4|TTC38_HUMAN	Q5R3I4	TTC38_HUMAN	TTC38	Tetratricopeptide repeat protein 38
AAASTDYYK		9	989.457	1	988.451	1	6.972e-05	1	8280.65			TRUE	sp|P08559|ODPA_HUMAN	P08559	ODPA_HUMAN	PDHA1	Pyruvate dehydrogenase E1 component subunit alpha, somatic form, mitochondrial
AAASVLTTSMVTMEPGYLFLGSR		23	1201.61	2	2402.2	1	6.919e-09	2	32101.9			TRUE	sp|Q10570|CPSF1_HUMAN	Q10570	CPSF1_HUMAN	CPSF1	Cleavage and polyadenylation specificity factor subunit 1
AAASVTPPGSLELLQPGFSK	n[42.0106]AAASVTPPGSLELLQPGFSK	20	1006.54	2	2011.07	1	3.104e-09	3	325948	N-term(42.0106)		TRUE	sp|Q12933|TRAF2_HUMAN	Q12933	TRAF2_HUMAN	TRAF2	TNF receptor-associated factor 2
AAATAEEPDPK		11	550.267	2	1098.51	0.9988	0.0239	1	155477			TRUE	sp|Q99733|NP1L4_HUMAN	Q99733	NP1L4_HUMAN	NAP1L4	Nucleosome assembly protein 1-like 4
AAATAPTTAATTAATAAQ		18	780.897	2	1559.78	0.9999	5.601e-05	2	118508			TRUE	sp|P37108|SRP14_HUMAN	P37108	SRP14_HUMAN	SRP14	Signal recognition particle 14 kDa protein
AAATATETTCQDVAATPVAR	AAATATETTC[57.0215]QDVAATPVAR	20	1002.99	2	2003.96	1	5e-14	1	19123.3	10C(57.0215)		TRUE	sp|Q9NP92|RT30_HUMAN	Q9NP92	RT30_HUMAN	MRPS30	39S ribosomal protein S30, mitochondrial
AAATEEEK		8	848.4	1	847.391	0.4931	0.7732	1	117702			FALSE	sp|Q7Z478|DHX29_HUMAN	Q7Z478	DHX29_HUMAN	DHX29	ATP-dependent RNA helicase DHX29		rev_sp|Q9Y618|NCOR2_HUMAN
AAATGAVAASAASGQAEGK	n[42.0106]AAATGAVAASAASGQAEGK	19	815.905	2	1629.79	1	7e-14	2	258324	N-term(42.0106)		TRUE	sp|Q9NWH9|SLTM_HUMAN	Q9NWH9	SLTM_HUMAN	SLTM	SAFB-like transcription modulator
AAATGPSFWLGNETLK	n[42.0106]AAATGPSFWLGNETLK	16	852.933	2	1703.86	1	8.93e-12	3	602410	N-term(42.0106)		TRUE	sp|P12955|PEPD_HUMAN	P12955	PEPD_HUMAN	PEPD	Xaa-Pro dipeptidase
AAATGQPGTAPAGTPGAPPLAGMAIVK		27	1187.13	2	2372.25	1	1.306e-09	1	60534.1			TRUE	sp|Q13263|TIF1B_HUMAN	Q13263	TIF1B_HUMAN	TRIM28	Transcription intermediary factor 1-beta
AAATIVHDTSEAVELCPAYGLYLK	n[42.0106]AAATIVHDTSEAVELC[57.0215]PAYGLYLK	24	878.775	3	2633.3	1	1.533e-07	2	34493.5	16C(57.0215), N-term(42.0106)		TRUE	sp|Q02040|AK17A_HUMAN	Q02040	AK17A_HUMAN	AKAP17A	A-kinase anchor protein 17A
AAATLTSK	n[42.0106]AAATLTSK	8	804.446	1	803.439	0.9991	0.0101	1	223044	N-term(42.0106)		TRUE	sp|Q9UDW1|QCR9_HUMAN	Q9UDW1	QCR9_HUMAN	UQCR10	Cytochrome b-c1 complex subunit 9
AAATLTSK		8	762.436	1	761.427	0.9985	0.01742	1	27998.1			TRUE	sp|Q9UDW1|QCR9_HUMAN	Q9UDW1	QCR9_HUMAN	UQCR10	Cytochrome b-c1 complex subunit 9
AAATQVAVSVPK		12	571.332	2	1140.64	0.9994	0.0003124	2	121724			TRUE	sp|Q04637|IF4G1_HUMAN	Q04637	IF4G1_HUMAN	EIF4G1	Eukaryotic translation initiation factor 4 gamma 1
AAATSALVK		9	831.493	1	830.485	0.9982	0.0006119	1	60039.3			FALSE	sp|Q9Y490|TLN1_HUMAN	Q9Y490	TLN1_HUMAN	TLN1	Talin-1	TLN2	sp|Q9Y4G6|TLN2_HUMAN
AAATTSQPVLTSQQIETIFFK		21	1141.11	2	2280.19	1	4.724e-10	5	50361.6			TRUE	sp|P11274|BCR_HUMAN	P11274	BCR_HUMAN	BCR	Breakpoint cluster region protein
AAATTTATTTTTSSGGHPLEFLR		23	764.72	3	2291.13	1	1.407e-10	1	73803.9			TRUE	sp|P54727|RD23B_HUMAN	P54727	RD23B_HUMAN	RAD23B	UV excision repair protein RAD23 homolog B
AAATTTATTTTTSSGGHPLEFLR		23	1146.58	2	2291.14	1	4.625e-09	1	23199.2			TRUE	sp|P54727|RD23B_HUMAN	P54727	RD23B_HUMAN	RAD23B	UV excision repair protein RAD23 homolog B
AAAVAAAGAGEPQSPDELLPK	n[42.0106]AAAVAAAGAGEPQSPDELLPK	21	1003.02	2	2004.01	1	2e-14	4	2.8493e+06	N-term(42.0106)		TRUE	sp|Q9NS69|TOM22_HUMAN	Q9NS69	TOM22_HUMAN	TOMM22	Mitochondrial import receptor subunit TOM22 homolog
AAAVAAPLAAGGEEAAATTSVPGSPGLPGR	n[42.0106]AAAVAAPLAAGGEEAAATTSVPGSPGLPGR	30	887.128	3	2658.37	1	7.27e-11	2	35743.8	N-term(42.0106)		TRUE	sp|O75427|LRCH4_HUMAN	O75427	LRCH4_HUMAN	LRCH4	Leucine-rich repeat and calponin homology domain-containing protein 4
AAAVDLIIK		9	913.572	1	912.562	0.9729	0.03213	1	32483.3			TRUE	sp|P49327|FAS_HUMAN	P49327	FAS_HUMAN	FASN	Fatty acid synthase
AAAVLPVLDLAQR		13	668.901	2	1335.79	1	7.551e-07	3	402635			TRUE	sp|P19404|NDUV2_HUMAN	P19404	NDUV2_HUMAN	NDUFV2	NADH dehydrogenase [ubiquinone] flavoprotein 2, mitochondrial
AAAVPQR	n[42.0106]AAAVPQR	7	754.421	1	753.413	0.9939	0.07784	3	278608	N-term(42.0106)		TRUE	sp|Q00688|FKBP3_HUMAN	Q00688	FKBP3_HUMAN	FKBP3	Peptidyl-prolyl cis-trans isomerase FKBP3
AAAVPVEFQEHHLSEVQNMASEEK		24	894.094	3	2679.26	1	2.232e-09	2	114216			TRUE	sp|O43837|IDH3B_HUMAN	O43837	IDH3B_HUMAN	IDH3B	Isocitrate dehydrogenase [NAD] subunit beta, mitochondrial
AAAVPVEFQEHHLSEVQNMASEEK	AAAVPVEFQEHHLSEVQNM[15.9949]ASEEK	24	899.426	3	2695.25	1	2.877e-07	1	40489.1	19M(15.9949)		TRUE	sp|O43837|IDH3B_HUMAN	O43837	IDH3B_HUMAN	IDH3B	Isocitrate dehydrogenase [NAD] subunit beta, mitochondrial
AAAVQADDVEVLK		13	664.856	2	1327.69	0.7916	1.233	1	42805.6			TRUE	sp|Q8N201|INT1_HUMAN	Q8N201	INT1_HUMAN	INTS1	Integrator complex subunit 1
AAAVTPAAIAAATTTLAQEEPVAAPEPK		28	887.476	3	2659.41	1	6.497e-10	1	55430.1			TRUE	sp|Q8IYB3|SRRM1_HUMAN	Q8IYB3	SRRM1_HUMAN	SRRM1	Serine/arginine repetitive matrix protein 1
AAAVVGINSETIMK		14	702.382	2	1402.75	1	1.546e-06	2	65607.9			TRUE	sp|P13995|MTDC_HUMAN	P13995	MTDC_HUMAN	MTHFD2	Bifunctional methylenetetrahydrofolate dehydrogenase/cyclohydrolase, mitochondrial
AAAVVGINSETIMK	AAAVVGINSETIM[15.9949]K	14	710.379	2	1418.74	0.9998	9.969e-05	1	43329.5	13M(15.9949)		TRUE	sp|P13995|MTDC_HUMAN	P13995	MTDC_HUMAN	MTHFD2	Bifunctional methylenetetrahydrofolate dehydrogenase/cyclohydrolase, mitochondrial
AAAYCTGLLLAR	AAAYC[57.0215]TGLLLAR	12	640.345	2	1278.68	0.9867	0.009231	1	148614	5C(57.0215)		TRUE	sp|P46777|RL5_HUMAN	P46777	RL5_HUMAN	RPL5	60S ribosomal protein L5
AAAYLDPNLNHTPNSSTK	n[42.0106]AAAYLDPNLNHTPNSSTK	18	978.476	2	1954.93	1	2.09e-06	1	83843.6	N-term(42.0106)		TRUE	sp|Q05397|FAK1_HUMAN	Q05397	FAK1_HUMAN	PTK2	Focal adhesion kinase 1
AAAYNLVQHGITNLCVIGGDGSLTGANIFR	AAAYNLVQHGITNLC[57.0215]VIGGDGSLTGANIFR	30	1034.86	3	3101.58	1	0	3		15C(57.0215)		TRUE	sp|P17858|PFKAL_HUMAN	P17858	PFKAL_HUMAN	PFKL	ATP-dependent 6-phosphofructokinase, liver type
AAAYSAQVQPVDGATR		16	802.905	2	1603.79	1	4.289e-08	1	243497			TRUE	sp|Q9H7E9|CH033_HUMAN	Q9H7E9	CH033_HUMAN	C8orf33	UPF0488 protein C8orf33
AACEQQAVALTLQEDR	AAC[57.0215]EQQAVALTLQEDR	16	901.939	2	1803.89	1	2.488e-07	1	63457.9	3C(57.0215)		TRUE	sp|Q9BUH6|PAXX_HUMAN	Q9BUH6	PAXX_HUMAN	PAXX	Protein PAXX
AACFATIK	AAC[57.0215]FATIK	8	881.455	1	880.448	0.9981	0.0006023	1	146309	3C(57.0215)		TRUE	sp|P50213|IDH3A_HUMAN	P50213	IDH3A_HUMAN	IDH3A	Isocitrate dehydrogenase [NAD] subunit alpha, mitochondrial
AACQCVEPIK	AAC[57.0215]QC[57.0215]VEPIK	10	588.281	2	1174.54	0.9995	0.015	1	47304.3	3C(57.0215), 5C(57.0215)		TRUE	sp|Q99575|POP1_HUMAN	Q99575	POP1_HUMAN	POP1	Ribonucleases P/MRP protein subunit POP1
AADAEAEVA		9	846.384	1	845.375	0.9894	0.01834	2	147445			TRUE	sp|P06753|TPM3_HUMAN	P06753	TPM3_HUMAN	TPM3	Tropomyosin alpha-3 chain
AADAEAEVASLNR		13	658.826	2	1315.64	1	8.447e-05	2	780946			TRUE	sp|P06753|TPM3_HUMAN	P06753	TPM3_HUMAN	TPM3	Tropomyosin alpha-3 chain
AADAEPLEIILHLPLLCEDK	AADAEPLEIILHLPLLC[57.0215]EDK	20	754.068	3	2259.17	1	3.98e-12	5	336757	17C(57.0215)		TRUE	sp|P55769|NH2L1_HUMAN	P55769	NH2L1_HUMAN	SNU13	NHP2-like protein 1
AADAVEDLR		9	959.479	1	958.47	0.9959	0.05106	1	69284.1			TRUE	sp|Q9UNF0|PACN2_HUMAN	Q9UNF0	PACN2_HUMAN	PACSIN2	Protein kinase C and casein kinase substrate in neurons protein 2
AADCDLQITNAQTK	AADC[57.0215]DLQITNAQTK	14	774.87	2	1547.72	1	2.406e-07	1	108694	4C(57.0215)		TRUE	sp|Q7Z6E9|RBBP6_HUMAN	Q7Z6E9	RBBP6_HUMAN	RBBP6	E3 ubiquitin-protein ligase RBBP6
AADCEVEQWDSDEPIPAK	AADC[57.0215]EVEQWDSDEPIPAK	18	1030.45	2	2058.89	1	5.48e-12	3	202459	4C(57.0215)		TRUE	sp|Q9UBQ7|GRHPR_HUMAN	Q9UBQ7	GRHPR_HUMAN	GRHPR	Glyoxylate reductase/hydroxypyruvate reductase
AADCISEPVNR	AADC[57.0215]ISEPVNR	11	616.29	2	1230.56	1	0.0002298	1	74066.5	4C(57.0215)		TRUE	sp|P43304|GPDM_HUMAN	P43304	GPDM_HUMAN	GPD2	Glycerol-3-phosphate dehydrogenase, mitochondrial
AADEEAFEDNSEEYIR		16	944.398	2	1886.78	1	3.75e-12	2	1.07049e+06			TRUE	sp|P55060|XPO2_HUMAN	P55060	XPO2_HUMAN	CSE1L	Exportin-2
AADETLCQTK	AADETLC[57.0215]QTK	10	568.766	2	1135.52	0.9984	0.03093	1	67778.4	7C(57.0215)		TRUE	sp|P49916|DNLI3_HUMAN	P49916	DNLI3_HUMAN	LIG3	DNA ligase 3
AADEVAEGK		9	889.426	1	888.417	0.9985	0.01763	1				TRUE	sp|P07954|FUMH_HUMAN	P07954	FUMH_HUMAN	FH	Fumarate hydratase, mitochondrial
AADFIEELSSLFK		13	735.38	2	1468.74	1	2.958e-05	1	30964.4			TRUE	sp|Q86TC9|MYPN_HUMAN	Q86TC9	MYPN_HUMAN	MYPN	Myopalladin
AADFQLHTHVNDGTEFGGSIYQK		23	1268.1	2	2534.18	0.9951	0.1039	1	56708.7			TRUE	sp|Q9Y277|VDAC3_HUMAN	Q9Y277	VDAC3_HUMAN	VDAC3	Voltage-dependent anion-selective channel protein 3
AADFQLHTHVNDGTEFGGSIYQK		23	845.735	3	2534.18	1	0	2	288471			TRUE	sp|Q9Y277|VDAC3_HUMAN	Q9Y277	VDAC3_HUMAN	VDAC3	Voltage-dependent anion-selective channel protein 3
AADFQLHTHVNDGTEFGGSIYQK		23	634.553	4	2534.18	1	0.00191	1	61248.7			TRUE	sp|Q9Y277|VDAC3_HUMAN	Q9Y277	VDAC3_HUMAN	VDAC3	Voltage-dependent anion-selective channel protein 3
AADGDWQDFYEFQEPAR	n[42.0106]AADGDWQDFYEFQEPAR	17	1043.94	2	2085.87	1	6.867e-07	2	102773	N-term(42.0106)		TRUE	sp|Q9UHY8|FEZ2_HUMAN	Q9UHY8	FEZ2_HUMAN	FEZ2	Fasciculation and elongation protein zeta-2
AADIDQEVK		9	988.495	1	987.486	0.9955	0.05785	1	58208.5			TRUE	sp|Q86VP6|CAND1_HUMAN	Q86VP6	CAND1_HUMAN	CAND1	Cullin-associated NEDD8-dissociated protein 1
AADIGVAMGQTGTDVCK	AADIGVAMGQTGTDVC[57.0215]K	17	847.398	2	1692.78	1	4.358e-08	2	227699	16C(57.0215)		TRUE	sp|P98194|AT2C1_HUMAN	P98194	AT2C1_HUMAN	ATP2C1	Calcium-transporting ATPase type 2C member 1
AADILIK		7	743.466	1	742.458	0.8688	0.298	1	59735.5			TRUE	sp|Q9H583|HEAT1_HUMAN	Q9H583	HEAT1_HUMAN	HEATR1	HEAT repeat-containing protein 1
AADISESSGADCK	n[42.0106]AADISESSGADC[57.0215]K	13	676.785	2	1351.55	1	3.461e-07	1	71553.6	12C(57.0215), N-term(42.0106)		TRUE	sp|O43583|DENR_HUMAN	O43583	DENR_HUMAN	DENR	Density-regulated protein
AADISLDNLVEGK		13	672.854	2	1343.69	1	0.0001671	1	81241.2			TRUE	sp|Q12888|TP53B_HUMAN	Q12888	TP53B_HUMAN	TP53BP1	TP53-binding protein 1
AADLGLNK		8	801.447	1	800.438	0.992	0.01359	1				TRUE	sp|P49773|HINT1_HUMAN	P49773	HINT1_HUMAN	HINT1	Histidine triad nucleotide-binding protein 1
AADLLVNPLDPR		12	647.362	2	1292.71	0.9999	0.001962	2	145357			TRUE	sp|P78362|SRPK2_HUMAN	P78362	SRPK2_HUMAN	SRPK2	SRSF protein kinase 2
AADLLYAMCDR	AADLLYAMC[57.0215]DR	11	649.797	2	1297.58	1	2.141e-05	1	36178.6	9C(57.0215)		TRUE	sp|O95782|AP2A1_HUMAN	O95782	AP2A1_HUMAN	AP2A1	AP-2 complex subunit alpha-1
AADLNGDLTATR		12	609.31	2	1216.61	1	1.166e-06	3	661546			TRUE	sp|Q15293|RCN1_HUMAN	Q15293	RCN1_HUMAN	RCN1	Reticulocalbin-1
AADMGNPVGQSGLGMAYLYGR		21	1064.5	2	2126.99	1	0	1	105197			TRUE	sp|Q9UBV2|SE1L1_HUMAN	Q9UBV2	SE1L1_HUMAN	SEL1L	Protein sel-1 homolog 1
AADMGNPVGQSGLGMAYLYGR	AADM[15.9949]GNPVGQSGLGMAYLYGR	21	1072.5	2	2142.98	0.9988	0.01992	1	33684.6	4M(15.9949)		TRUE	sp|Q9UBV2|SE1L1_HUMAN	Q9UBV2	SE1L1_HUMAN	SEL1L	Protein sel-1 homolog 1
AADNQIYIAGHPAFVNYSTSQK		22	799.061	3	2394.16	1	2.284e-11	1	45234.8			TRUE	sp|P14866|HNRPL_HUMAN	P14866	HNRPL_HUMAN	HNRNPL	Heterogeneous nuclear ribonucleoprotein L
AADPAPEVR		9	925.474	1	924.465	0.9983	0.01814	1	26176.3			TRUE	sp|Q8IVT2|MISP_HUMAN	Q8IVT2	MISP_HUMAN	MISP	Mitotic interactor and substrate of PLK1
AADPGPGAELDPAAPPPAR		19	885.444	2	1768.87	1	1.258e-07	1	46769.3			TRUE	sp|Q9BZL4|PP12C_HUMAN	Q9BZL4	PP12C_HUMAN	PPP1R12C	Protein phosphatase 1 regulatory subunit 12C
AADPLVGVFLWGVAH		15	776.419	2	1550.82	1	1.086e-06	1	71660.6			TRUE	sp|Q8TBX8|PI42C_HUMAN	Q8TBX8	PI42C_HUMAN	PIP4K2C	Phosphatidylinositol 5-phosphate 4-kinase type-2 gamma
AADPPAENSSAPEAEQGGAE		20	949.406	2	1896.79	1	0	11	1801192			TRUE	sp|P67809|YBOX1_HUMAN	P67809	YBOX1_HUMAN	YBX1	Nuclease-sensitive element-binding protein 1
AADPVSPLLHELTFQAM		17	920.469	2	1838.93	1	7.153e-06	1	84844.9			TRUE	sp|Q15833|STXB2_HUMAN	Q15833	STXB2_HUMAN	STXBP2	Syntaxin-binding protein 2
AADQFDIYSSQQSK		14	794.368	2	1586.72	1	7.81e-08	2	86399.8			TRUE	sp|Q7Z6I8|CE024_HUMAN	Q7Z6I8	CE024_HUMAN	C5orf24	UPF0461 protein C5orf24
AADQITK		7	746.404	1	745.4	0.7439	0.1444	1	37370.1			TRUE	sp|Q96I99|SUCB2_HUMAN	Q96I99	SUCB2_HUMAN	SUCLG2	Succinate--CoA ligase [GDP-forming] subunit beta, mitochondrial
AADSDDGAVSAPAASDGGVSK		21	924.416	2	1846.81	1	1e-13	1	87598.3			TRUE	sp|Q96GM8|TOE1_HUMAN	Q96GM8	TOE1_HUMAN	TOE1	Target of EGR1 protein 1
AADSICDGDLVDSQIR	AADSIC[57.0215]DGDLVDSQIR	16	867.902	2	1733.78	1	9.27e-12	1	147764	6C(57.0215)		TRUE	sp|P35251|RFC1_HUMAN	P35251	RFC1_HUMAN	RFC1	Replication factor C subunit 1
AADSLQQNLQR		11	622.323	2	1242.63	1	7.226e-05	1	129851			TRUE	sp|Q1ED39|KNOP1_HUMAN	Q1ED39	KNOP1_HUMAN	KNOP1	Lysine-rich nucleolar protein 1
AADSQNSGEGNTGAAESSFSQEVSR		25	1243.54	2	2485.07	1	1.529e-07	2	72750.9			TRUE	sp|P12270|TPR_HUMAN	P12270	TPR_HUMAN	TPR	Nucleoprotein TPR
AADTIGYPVM		10	1037.5	1	1036.49	0.9986	0.0003975	3	59622.6			TRUE	sp|P31327|CPSM_HUMAN	P31327	CPSM_HUMAN	CPS1	Carbamoyl-phosphate synthase [ammonia], mitochondrial
AADTIGYPVMIR		12	653.845	2	1305.67	1	0.0001281	2	309557			TRUE	sp|P31327|CPSM_HUMAN	P31327	CPSM_HUMAN	CPS1	Carbamoyl-phosphate synthase [ammonia], mitochondrial
AADTIGYPVMIR	AADTIGYPVM[15.9949]IR	12	661.842	2	1321.67	1	0.000351	3	500500	10M(15.9949)		TRUE	sp|P31327|CPSM_HUMAN	P31327	CPSM_HUMAN	CPS1	Carbamoyl-phosphate synthase [ammonia], mitochondrial
AADVEAVQTGLDLLEILR		18	963.531	2	1925.03	1	2.885e-09	3	19624.7			TRUE	sp|P09543|CN37_HUMAN	P09543	CN37_HUMAN	CNP	2',3'-cyclic-nucleotide 3'-phosphodiesterase
AADVEAVQTGLDLLEILR		18	642.69	3	1925.04	1	1.658e-06	2	8609.43			TRUE	sp|P09543|CN37_HUMAN	P09543	CN37_HUMAN	CNP	2',3'-cyclic-nucleotide 3'-phosphodiesterase
AADVENVPPVISTPHHYLISIYR		23	864.459	3	2590.36	1	6.807e-09	1	56901.8			TRUE	sp|Q9Y2T2|AP3M1_HUMAN	Q9Y2T2	AP3M1_HUMAN	AP3M1	AP-3 complex subunit mu-1
AADVENVPPVISTPHHYLISIYR		23	648.596	4	2590.29	1	8.844e-09	2	104966			TRUE	sp|Q9Y2T2|AP3M1_HUMAN	Q9Y2T2	AP3M1_HUMAN	AP3M1	AP-3 complex subunit mu-1
AADVEQLKPEEIK		13	735.396	2	1468.77	1	3.593e-05	2	77236.4			TRUE	sp|Q9NU22|MDN1_HUMAN	Q9NU22	MDN1_HUMAN	MDN1	Midasin
AAEAAAAPAESAAPAAGEEPSK		22	983.971	2	1965.93	1	0	5	5019157			TRUE	sp|P80723|BASP1_HUMAN	P80723	BASP1_HUMAN	BASP1	Brain acid soluble protein 1
AAEAAAAPAESAAPAAGEEPSKEEGEPK		28	879.416	3	2635.22	1	3.7e-10	2	114263			TRUE	sp|P80723|BASP1_HUMAN	P80723	BASP1_HUMAN	BASP1	Brain acid soluble protein 1
AAEAAASAYYNPGNPHNVYMPTSQPPPPPYYPPEDK		36	1301.26	3	3900.77	1	0	2	87123			TRUE	sp|Q969T9|WBP2_HUMAN	Q969T9	WBP2_HUMAN	WBP2	WW domain-binding protein 2
AAEAAASAYYNPGNPHNVYMPTSQPPPPPYYPPEDK	AAEAAASAYYNPGNPHNVYM[15.9949]PTSQPPPPPYYPPEDK	36	1306.6	3	3916.78	1	0.0002919	3	47689.5	20M(15.9949)		TRUE	sp|Q969T9|WBP2_HUMAN	Q969T9	WBP2_HUMAN	WBP2	WW domain-binding protein 2
AAEAADLGLGAAVPVELR	n[42.0106]AAEAADLGLGAAVPVELR	18	882.978	2	1763.94	1	0	4	156872	N-term(42.0106)		TRUE	sp|Q9Y5Q8|TF3C5_HUMAN	Q9Y5Q8	TF3C5_HUMAN	GTF3C5	General transcription factor 3C polypeptide 5
AAEAAPPTQEAQGETEPTEQAPDALEQAADTSR		33	1127.52	3	3379.53	1	0	3	164763			TRUE	sp|Q8N163|CCAR2_HUMAN	Q8N163	CCAR2_HUMAN	CCAR2	Cell cycle and apoptosis regulator protein 2
AAEAAYQTGADQASITAR		18	897.934	2	1793.85	1	2e-14	1	52947.8			TRUE	sp|Q9NR28|DBLOH_HUMAN	Q9NR28	DBLOH_HUMAN	DIABLO	Diablo homolog, mitochondrial
AAEADGPLK	n[42.0106]AAEADGPLK	9	913.463	1	912.454	1	6.732e-05	2	642973	N-term(42.0106)		TRUE	sp|O75352|MPU1_HUMAN	O75352	MPU1_HUMAN	MPDU1	Mannose-P-dolichol utilization defect 1 protein
AAEAIDDIPFGITSNSDVFSK		21	1099.04	2	2196.07	1	8.311e-08	4	251170			TRUE	sp|P07237|PDIA1_HUMAN	P07237	PDIA1_HUMAN	P4HB	Protein disulfide-isomerase
AAEALHGEADSSGVLAAVDATVNK		24	766.052	3	2295.13	1	5.937e-10	2	34333.4			TRUE	sp|Q14554|PDIA5_HUMAN	Q14554	PDIA5_HUMAN	PDIA5	Protein disulfide-isomerase A5
AAEATNDYETLVK		13	712.849	2	1423.68	1	2.481e-06	2	61284.8			TRUE	sp|Q2NKX8|ERC6L_HUMAN	Q2NKX8	ERC6L_HUMAN	ERCC6L	DNA excision repair protein ERCC-6-like
AAECLSEK	AAEC[57.0215]LSEK	8	907.419	1	906.413	0.9911	0.006512	1	88715	4C(57.0215)		TRUE	sp|Q12931|TRAP1_HUMAN	Q12931	TRAP1_HUMAN	TRAP1	Heat shock protein 75 kDa, mitochondrial
AAECNIVVTQPR	AAEC[57.0215]NIVVTQPR	12	679.348	2	1356.68	1	6.715e-09	6	1.59148e+06	4C(57.0215)		TRUE	sp|Q08211|DHX9_HUMAN	Q08211	DHX9_HUMAN	DHX9	ATP-dependent RNA helicase A
AAEDDEDDDVDTK		13	719.279	2	1436.54	1	0.0002723	10	4315771			TRUE	sp|P06454|PTMA_HUMAN	P06454	PTMA_HUMAN	PTMA	Prothymosin alpha
AAEDDEDDDVDTKK		14	783.326	2	1564.64	1	3.262e-08	1	54439.1			TRUE	sp|P06454|PTMA_HUMAN	P06454	PTMA_HUMAN	PTMA	Prothymosin alpha
AAEDGASSQLPAAEGSGEQD		20	945.403	2	1889.79	0.5939	0.08369	1	330268			TRUE	sp|P18827|SDC1_HUMAN	P18827	SDC1_HUMAN	SDC1	Syndecan-1
AAEDIQGDDR		10	545.244	2	1088.47	0.9963	0.003396	1	71958.2			TRUE	sp|P68402|PA1B2_HUMAN	P68402	PA1B2_HUMAN	PAFAH1B2	Platelet-activating factor acetylhydrolase IB subunit beta
AAEDSGGDSK		10	936.39	1	935.382	0.9998	7.123e-05	1	43779.2			TRUE	sp|P41227|NAA10_HUMAN	P41227	NAA10_HUMAN	NAA10	N-alpha-acetyltransferase 10
AAEDSPYWVSPAYSK		15	835.888	2	1669.76	1	9.706e-09	2	112710			TRUE	sp|Q9NW82|WDR70_HUMAN	Q9NW82	WDR70_HUMAN	WDR70	WD repeat-containing protein 70
AAEDYAK		7	767.357	1	766.352	0.8314	0.2048	1				FALSE	sp|P14868|SYDC_HUMAN	P14868	SYDC_HUMAN	DARS	Aspartate--tRNA ligase, cytoplasmic	PGLS	sp|O95336|6PGL_HUMAN
AAEEAASTLASSIHPEQCIK	AAEEAASTLASSIHPEQC[57.0215]IK	20	1057.02	2	2112.01	1	1.082e-06	1	45030.7	18C(57.0215)		TRUE	sp|Q7Z460|CLAP1_HUMAN	Q7Z460	CLAP1_HUMAN	CLASP1	CLIP-associating protein 1
AAEEAASTLASSIHPEQCIK	AAEEAASTLASSIHPEQC[57.0215]IK	20	705.013	3	2112.01	1	6.085e-09	2	37590.3	18C(57.0215)		TRUE	sp|Q7Z460|CLAP1_HUMAN	Q7Z460	CLAP1_HUMAN	CLASP1	CLIP-associating protein 1
AAEEAFVNDIDESSPGTEWER		21	1176.52	2	2351.02	1	1.483e-09	4	756532			TRUE	sp|P09496|CLCA_HUMAN	P09496	CLCA_HUMAN	CLTA	Clathrin light chain A
AAEEEDEADPKR		12	680.305	2	1358.59	1	2.667e-07	3	534634			TRUE	sp|P20962|PTMS_HUMAN	P20962	PTMS_HUMAN	PTMS	Parathymosin
AAEEIGIK		8	830.462	1	829.453	0.9962	0.04378	1	162347			TRUE	sp|P11586|C1TC_HUMAN	P11586	C1TC_HUMAN	MTHFD1	C-1-tetrahydrofolate synthase, cytoplasmic
AAEEPNAAVPDEIPPLEGDEDASR		24	1246.57	2	2491.13	0.999	0.0007352	1	47734.4			TRUE	sp|P08238|HS90B_HUMAN	P08238	HS90B_HUMAN	HSP90AB1	Heat shock protein HSP 90-beta
AAEEPQQQK	n[42.0106]AAEEPQQQK	9	1070.51	1	1069.5	1	1.267e-05	1	10432.7	N-term(42.0106)		TRUE	sp|Q96FW1|OTUB1_HUMAN	Q96FW1	OTUB1_HUMAN	OTUB1	Ubiquitin thioesterase OTUB1
AAEEQLSAR		9	974.49	1	973.477	0.8008	0.6937	1	10501.7			TRUE	sp|Q96CS2|HAUS1_HUMAN	Q96CS2	HAUS1_HUMAN	HAUS1	HAUS augmin-like complex subunit 1
AAEEVLQTVDHYK	n[42.0106]AAEEVLQTVDHYK	13	772.883	2	1543.75	1	1.305e-07	3	48160.5	N-term(42.0106)		TRUE	sp|Q96G01|BICD1_HUMAN	Q96G01	BICD1_HUMAN	BICD1	Protein bicaudal D homolog 1
AAEFGEPTSEQTGTAAGK		18	876.408	2	1750.79	1	8e-14	1	83451.4			TRUE	sp|O95425|SVIL_HUMAN	O95425	SVIL_HUMAN	SVIL	Supervillin
AAEFLQMLEAIK		12	682.368	2	1362.72	1	0.0002161	1	33747.6			TRUE	sp|P52739|ZN131_HUMAN	P52739	ZN131_HUMAN	ZNF131	Zinc finger protein 131
AAEFVPSFLR		10	568.808	2	1135.6	0.9609	0.04104	1	84218.3			TRUE	sp|Q8IYD1|ERF3B_HUMAN	Q8IYD1	ERF3B_HUMAN	GSPT2	Eukaryotic peptide chain release factor GTP-binding subunit ERF3B
AAEGEMNASR		10	1035.45	1	1034.44	0.9725	0.03634	1	20513.5			TRUE	sp|P27105|STOM_HUMAN	P27105	STOM_HUMAN	STOM	Erythrocyte band 7 integral membrane protein
AAEGLEPK		8	814.431	1	813.421	0.9645	0.05864	1	140510			FALSE	sp|P41236|IPP2_HUMAN	P41236	IPP2_HUMAN	PPP1R2	Protein phosphatase inhibitor 2	PPP1R2B, PPP1R2P1	sp|Q6NXS1|IPP2B_HUMAN, sp|Q96PQ5|IPP2L_HUMAN
AAEGSPGTPDESTPPPR		17	833.389	2	1664.76	1	7.924e-09	1	99191.8			TRUE	sp|Q14696|MESD_HUMAN	Q14696	MESD_HUMAN	MESD	LRP chaperone MESD
AAEGVSAADMAK		12	560.769	2	1119.52	1	0.0003171	1	61596.3			TRUE	sp|Q9NW13|RBM28_HUMAN	Q9NW13	RBM28_HUMAN	RBM28	RNA-binding protein 28
AAEGWSAPILTLAR		14	728.401	2	1454.78	0.9994	0.004094	2	116264			TRUE	sp|Q96T51|RUFY1_HUMAN	Q96T51	RUFY1_HUMAN	RUFY1	RUN and FYVE domain-containing protein 1
AAEIITDLLR		10	557.827	2	1113.63	0.997	0.0007212	2	53455.8			TRUE	sp|Q96AE4|FUBP1_HUMAN	Q96AE4	FUBP1_HUMAN	FUBP1	Far upstream element-binding protein 1
AAEILYYFALR		11	665.364	2	1328.71	1	0.0001069	2	48422.6			TRUE	sp|Q16706|MA2A1_HUMAN	Q16706	MA2A1_HUMAN	MAN2A1	Alpha-mannosidase 2
AAEIYGVTHTR		11	609.317	2	1216.62	1	8.781e-05	1	107501			TRUE	sp|Q9HCS7|SYF1_HUMAN	Q9HCS7	SYF1_HUMAN	XAB2	Pre-mRNA-splicing factor SYF1
AAELAVQNEVGLVDNPLK		18	940.51	2	1879	1	1.129e-10	1	90608.1			TRUE	sp|Q9NVM6|DJC17_HUMAN	Q9NVM6	DJC17_HUMAN	DNAJC17	DnaJ homolog subfamily C member 17
AAELEMELNEHSLVIDTLK		19	1078.05	2	2154.09	1	5.367e-09	1	61954.5			TRUE	sp|Q9UHV9|PFD2_HUMAN	Q9UHV9	PFD2_HUMAN	PFDN2	Prefoldin subunit 2
AAELEMELNEHSLVIDTLK		19	719.037	3	2154.08	1	1.82e-12	1	78266.2			TRUE	sp|Q9UHV9|PFD2_HUMAN	Q9UHV9	PFD2_HUMAN	PFDN2	Prefoldin subunit 2
AAELEPDQLLAWQGLANLYEK		21	1186.61	2	2371.21	1	2.032e-11	1	77268			TRUE	sp|Q6PGP7|TTC37_HUMAN	Q6PGP7	TTC37_HUMAN	TTC37	Tetratricopeptide repeat protein 37
AAELEPDQLLAWQGLANLYEK		21	791.409	3	2371.2	1	1.075e-05	2	63512.1			TRUE	sp|Q6PGP7|TTC37_HUMAN	Q6PGP7	TTC37_HUMAN	TTC37	Tetratricopeptide repeat protein 37
AAELFGLTAEEVYLVHDELDK		21	788.065	3	2361.18	1	1.952e-08	1	42607			TRUE	sp|Q86Y79|PTH_HUMAN	Q86Y79	PTH_HUMAN	PTRH1	Probable peptidyl-tRNA hydrolase
AAELFHQLSQALEVLTDAAAR		21	752.066	3	2253.16	1	8.045e-10	2	64417.9			TRUE	sp|Q9NVM6|DJC17_HUMAN	Q9NVM6	DJC17_HUMAN	DNAJC17	DnaJ homolog subfamily C member 17
AAELGGLLK		9	871.525	1	870.517	0.9968	0.002379	1	132315			TRUE	sp|O00231|PSD11_HUMAN	O00231	PSD11_HUMAN	PSMD11	26S proteasome non-ATPase regulatory subunit 11
AAELIANSLATAGDGLIELR		20	999.547	2	1997.08	1	2e-14	12	726596			TRUE	sp|P35232|PHB_HUMAN	P35232	PHB_HUMAN	PHB	Prohibitin
AAELIANSLATAGDGLIELR		20	666.7	3	1997.07	1	4.853e-06	2	316175			TRUE	sp|P35232|PHB_HUMAN	P35232	PHB_HUMAN	PHB	Prohibitin
AAELTATQVEEEEEEEDFRK		20	785.027	3	2352.06	1	9.346e-06	1	58498			TRUE	sp|O75717|WDHD1_HUMAN	O75717	WDHD1_HUMAN	WDHD1	WD repeat and HMG-box DNA-binding protein 1
AAELVEAK	n[42.0106]AAELVEAK	8	872.472	1	871.464	0.9995	0.002814	1	64518.5	N-term(42.0106)		TRUE	sp|Q8N2W9|PIAS4_HUMAN	Q8N2W9	PIAS4_HUMAN	PIAS4	E3 SUMO-protein ligase PIAS4
AAELWGEQAEAR		12	665.823	2	1329.63	1	2.709e-05	1	95237.1			TRUE	sp|Q08379|GOGA2_HUMAN	Q08379	GOGA2_HUMAN	GOLGA2	Golgin subfamily A member 2
AAEMLSQLDLFSR		13	740.877	2	1479.74	1	0.0001289	1	81147.5			TRUE	sp|P78318|IGBP1_HUMAN	P78318	IGBP1_HUMAN	IGBP1	Immunoglobulin-binding protein 1
AAEPDDPQDAVVANQYK		17	915.929	2	1830.9	1	4.854e-09	4	93061.4			TRUE	sp|P61086|UBE2K_HUMAN	P61086	UBE2K_HUMAN	UBE2K	Ubiquitin-conjugating enzyme E2 K
AAEPGAGSQHLEVR		14	711.36	2	1420.7	0.9671	0.04043	1	26649.9			TRUE	sp|Q14566|MCM6_HUMAN	Q14566	MCM6_HUMAN	MCM6	DNA replication licensing factor MCM6
AAEPLPSSSVSGEEAR		16	793.886	2	1585.76	1	1.543e-07	1	43474.6			TRUE	sp|O15047|SET1A_HUMAN	O15047	SET1A_HUMAN	SETD1A	Histone-lysine N-methyltransferase SETD1A
AAEPLSK		7	715.399	1	714.39	0.936	0.1652	2	306952			TRUE	sp|Q8NBJ5|GT251_HUMAN	Q8NBJ5	GT251_HUMAN	COLGALT1	Procollagen galactosyltransferase 1
AAEPVEDNCINFVAMK	n[42.0106]AAEPVEDNC[57.0215]INFVAM[15.9949]K	16	933.424	2	1864.83	1	3.903e-09	2	90606.8	15M(15.9949), 9C(57.0215), N-term(42.0106)		TRUE	sp|Q14116|IL18_HUMAN	Q14116	IL18_HUMAN	IL18	Interleukin-18
AAEPVEDNCINFVAMK	n[42.0106]AAEPVEDNC[57.0215]INFVAMK	16	925.427	2	1848.84	1	8.14e-12	2	131195	9C(57.0215), N-term(42.0106)		TRUE	sp|Q14116|IL18_HUMAN	Q14116	IL18_HUMAN	IL18	Interleukin-18
AAEQDPEAR	n[42.0106]AAEQDPEAR	9	1028.46	1	1027.45	0.9997	0.0009768	2	57824.2	N-term(42.0106)		TRUE	sp|Q6XQN6|PNCB_HUMAN	Q6XQN6	PNCB_HUMAN	NAPRT	Nicotinate phosphoribosyltransferase
AAEQDVEK		8	889.426	1	888.42	0.9929	0.006929	1	71348.7			TRUE	sp|P26373|RL13_HUMAN	P26373	RL13_HUMAN	RPL13	60S ribosomal protein L13
AAEQYTPK		8	907.452	1	906.445	0.9992	0.004182	3	426573			TRUE	sp|P49327|FAS_HUMAN	P49327	FAS_HUMAN	FASN	Fatty acid synthase
AAESLADPTEYENLFPGLK		19	1033.01	2	2064	1	5e-13	3	1.10307e+06			TRUE	sp|P35606|COPB2_HUMAN	P35606	COPB2_HUMAN	COPB2	Coatomer subunit beta'
AAESLTAIPEPASPQLLETPIHASQIQK		28	980.861	3	2939.56	1	4.917e-06	1	44184.6			TRUE	sp|Q14676|MDC1_HUMAN	Q14676	MDC1_HUMAN	MDC1	Mediator of DNA damage checkpoint protein 1
AAESVSKPDVSEEAPGPSK		19	942.963	2	1883.91	1	1.456e-07	2	122820			TRUE	sp|Q9BY42|RTF2_HUMAN	Q9BY42	RTF2_HUMAN	RTF2	Replication termination factor 2
AAESVSKPDVSEEAPGPSK		19	628.978	3	1883.91	1	3.457e-10	2	68728.7			TRUE	sp|Q9BY42|RTF2_HUMAN	Q9BY42	RTF2_HUMAN	RTF2	Replication termination factor 2
AAETIIDTK		9	961.52	1	960.512	0.9995	0.002007	1	36517.8			TRUE	sp|Q9GZS1|RPA49_HUMAN	Q9GZS1	RPA49_HUMAN	POLR1E	DNA-directed RNA polymerase I subunit RPA49
AAETLNFGPEWLR	n[42.0106]AAETLNFGPEWLR	13	773.388	2	1544.77	1	7.864e-08	1	58539.8	N-term(42.0106)		TRUE	sp|O75420|GGYF1_HUMAN	O75420	GGYF1_HUMAN	GIGYF1	GRB10-interacting GYF protein 1
AAETQTLNFGPEWLR	n[42.0106]AAETQTLNFGPEWLR	15	887.942	2	1773.87	1	3.362e-08	1	264564	N-term(42.0106)		TRUE	sp|Q6Y7W6|GGYF2_HUMAN	Q6Y7W6	GGYF2_HUMAN	GIGYF2	GRB10-interacting GYF protein 2
AAETVLK		7	731.43	1	730.422	0.8547	0.78	2	205451			TRUE	sp|P56192|SYMC_HUMAN	P56192	SYMC_HUMAN	MARS	Methionine--tRNA ligase, cytoplasmic
AAETVVDPEMTPYLDIANQTGR	AAETVVDPEM[15.9949]TPYLDIANQTGR	22	1204.08	2	2406.14	0.9998	0.00347	1	25352.4	10M(15.9949)		TRUE	sp|Q9Y5A7|NUB1_HUMAN	Q9Y5A7	NUB1_HUMAN	NUB1	NEDD8 ultimate buster 1
AAETWVDISSNTAGK		15	775.378	2	1548.74	1	5.163e-07	1	55553.5			TRUE	sp|Q14697|GANAB_HUMAN	Q14697	GANAB_HUMAN	GANAB	Neutral alpha-glucosidase AB
AAEVLGLILR		10	527.835	2	1053.65	0.9891	0.01589	1	18846.9			TRUE	sp|P78527|PRKDC_HUMAN	P78527	PRKDC_HUMAN	PRKDC	DNA-dependent protein kinase catalytic subunit
AAEVLNK		7	744.425	1	743.417	0.7876	1.14	2	587695			TRUE	sp|P52272|HNRPM_HUMAN	P52272	HNRPM_HUMAN	HNRNPM	Heterogeneous nuclear ribonucleoprotein M
AAEVPNEELINLLLK		15	833.475	2	1664.93	1	5.209e-10	1	56103.9			TRUE	sp|Q709C8|VP13C_HUMAN	Q709C8	VP13C_HUMAN	VPS13C	Vacuolar protein sorting-associated protein 13C
AAEVVHPGDLK		11	568.309	2	1134.6	1	5.679e-09	4	190507			TRUE	sp|P54577|SYYC_HUMAN	P54577	SYYC_HUMAN	YARS	Tyrosine--tRNA ligase, cytoplasmic
[truncated: 84,083 more rows]

## Sheet: c
Peptide Sequence	Modified Sequence	Peptide Length	M/Z	Charge	Observed Mass	Probability	Expectation	Spectral Count	Intensity	Assigned Modifications	Observed Modifications	Is Unique	Protein	Protein ID	Entry Name	Gene	Protein Description	Mapped Genes	Mapped Proteins
[truncated: 84,316 more rows]

[truncated: 1 more sheets: d]
