# Supplementary material for: Fast Quantitative Analysis of timsTOF PASEF Data with MSFragger and IonQuant
Source: Mol Cell Proteomics. 2020 Nov 25;19(9):1575–85. doi: 10.1074/mcp.TIR120.002048 (PMC7996969; doi:10.1074/mcp.TIR120.002048)
Supplement: Supplementary file 1 [file mmc1.zip › mmc1/159579_1_supp_534571_qqqtwz.xlsx]

## Sheet: Table legend
Table S4. Identified proteins from MSFragger semi-tryptic search. exp_1 corresponds to the first run. exp_2 corresponds to the second run. exp_3 corresponds to the third run. exp_4 corresponds to the forth run.
Column annotations:
Protein Group:	protein group ID
SubGroup:	protein subgroup ID
Protein:	identified protein
Protein ID:	protein ID
Entry Name:	protein name
Gene Names:	gene name
Protein Length:	protein length
Coverage:	coverage by identified peptides
Organism:	organism name
Protein Existence:	protein existence evidence
Description:	protein description
Protein Probability:	ProteinProphet probability
Top Peptide Probability:	the bese peptide probability of this protein
Unique Stripped Peptides:	number of unique peptides
Summarized Total Spectral Count:	total number of identified spectra
Summarized Unique Spectral Count:	number of spectra belonging to unique peptides
Summarized Razor Spectral Count:	number of spectra belonging to razor peptides
exp_1 Total Spectral Count:	total number of identified spectra from exp 1
exp_1 Unique Spectral Count:	number of spectra belonging to unique peptides from exp 1
exp_1 Razor Spectral Count:	number of spectra belonging to razor peptides from exp 1
exp_1 Total Intensity:	label free quantification intensity using all peptides from exp 1
exp_1 Unique Intensity:	label free quantification intensity using unique peptides from exp 1
exp_1 Razor Intensity:	label free quantification intensity using razor peptides from exp 1
exp_2 Total Spectral Count:	total number of identified spectra from exp 2
exp_2 Unique Spectral Count:	number of spectra belonging to unique peptides from exp 2
exp_2 Razor Spectral Count:	number of spectra belonging to razor peptides from exp 2
exp_2 Total Intensity:	label free quantification intensity using all peptides from exp 2
exp_2 Unique Intensity:	label free quantification intensity using unique peptides from exp 2
exp_2 Razor Intensity:	label free quantification intensity using razor peptides from exp 2
exp_3 Total Spectral Count:	total number of identified spectra from exp 3
exp_3 Unique Spectral Count:	number of spectra belonging to unique peptides from exp 3
exp_3 Razor Spectral Count:	number of spectra belonging to razor peptides from exp 3
exp_3 Total Intensity:	label free quantification intensity using all peptides from exp 3
exp_3 Unique Intensity:	label free quantification intensity using unique peptides from exp 3
exp_3 Razor Intensity:	label free quantification intensity using razor peptides from exp 3
exp_4 Total Spectral Count:	total number of identified spectra from exp 4
exp_4 Unique Spectral Count:	number of spectra belonging to unique peptides from exp 4
exp_4 Razor Spectral Count:	number of spectra belonging to razor peptides from exp 4
exp_4 Total Intensity:	label free quantification intensity using all peptides from exp 4
exp_4 Unique Intensity:	label free quantification intensity using unique peptides from exp 4
exp_4 Razor Intensity:	label free quantification intensity using razor peptides from exp 4
Indistinguishable Proteins:	proteins that cannot be distinguished from this one

## Sheet: Table
Protein Group	SubGroup	Protein	Protein ID	Entry Name	Gene Names	Protein Length	Coverage	Organism	Protein Existence	Description	Protein Probability	Top Peptide Probability	Unique Stripped Peptides	Summarized Total Spectral Count	Summarized Unique Spectral Count	Summarized Razor Spectral Count	exp_1 Total Spectral Count	exp_1 Unique Spectral Count	exp_1 Razor Spectral Count	exp_1 Total Intensity	exp_1 Unique Intensity	exp_1 Razor Intensity	exp_2 Total Spectral Count	exp_2 Unique Spectral Count	exp_2 Razor Spectral Count	exp_2 Total Intensity	exp_2 Unique Intensity	exp_2 Razor Intensity	exp_3 Total Spectral Count	exp_3 Unique Spectral Count	exp_3 Razor Spectral Count	exp_3 Total Intensity	exp_3 Unique Intensity	exp_3 Razor Intensity	exp_4 Total Spectral Count	exp_4 Unique Spectral Count	exp_4 Razor Spectral Count	exp_4 Total Intensity	exp_4 Unique Intensity	exp_4 Razor Intensity	Indistinguishable Proteins
7	a	sp|A0A0B4J2D5|GAL3B_HUMAN	A0A0B4J2D5	GAL3B_HUMAN	GATD3B	268	57	Homo sapiens OX=9606	1:Experimental evidence at protein level	Glutamine amidotransferase-like class 1 domain-containing protein 3B, mitochondrial	1	0.999	17	98	98	98	23	23	23	1.15091e+06	1.15091e+06	1.15091e+06	23	23	23	1.16033e+06	1.16033e+06	1.16033e+06	26	26	26	1.05095e+06	1.05095e+06	1.05095e+06	26	26	26	1.01878e+06	1.01878e+06	1.01878e+06	sp|P0DPI2|GAL3A_HUMAN
8	a	sp|A0A0U1RRL7|MMPOS_HUMAN	A0A0U1RRL7	MMPOS_HUMAN	MMP24OS	71	74	Homo sapiens OX=9606	1:Experimental evidence at protein level	Protein MMP24	1	0.999	2	8	8	8	2	2	2	89822.4	89822.4	89822.4	3	3	3	80109.6	80109.6	80109.6	2	2	2	99221.7	99221.7	99221.7	1	1	1
9	a	sp|A0JLT2|MED19_HUMAN	A0JLT2	MED19_HUMAN	MED19	244	25	Homo sapiens OX=9606	1:Experimental evidence at protein level	Mediator of RNA polymerase II transcription subunit 19	1	0.999	3	13	13	13	4	4	4	92391.4	92391.4	92391.4	2	2	2	91798.2	91798.2	91798.2	4	4	4	83192.8	83192.8	83192.8	3	3	3	89542.1	89542.1	89542.1
10	a	sp|A0JNW5|UH1BL_HUMAN	A0JNW5	UH1BL_HUMAN	UHRF1BP1L	1464	5	Homo sapiens OX=9606	1:Experimental evidence at protein level	UHRF1-binding protein 1-like	1	0.999	7	3	3	3	1	1	1				0	0	0				0	0	0				2	2	2
11	a	sp|A0PJW6|TM223_HUMAN	A0PJW6	TM223_HUMAN	TMEM223	202	25	Homo sapiens OX=9606	1:Experimental evidence at protein level	Transmembrane protein 223	1	0.999	4	12	12	12	2	2	2	102013	102013	102013	2	2	2	76374.9	76374.9	76374.9	3	3	3	116272	116272	116272	5	5	5	106802	106802	106802
12	a	sp|A1L0T0|ILVBL_HUMAN	A1L0T0	ILVBL_HUMAN	ILVBL	632	50	Homo sapiens OX=9606	1:Experimental evidence at protein level	Acetolactate synthase-like protein	1	0.999	28	164	164	164	43	43	43	846218	846218	846218	37	37	37	885829	885829	885829	40	40	40	924199	924199	924199	44	44	44	921060	921060	921060
13	a	sp|A2RTX5|SYTC2_HUMAN	A2RTX5	SYTC2_HUMAN	TARSL2	802	14	Homo sapiens OX=9606	1:Experimental evidence at protein level	Threonine--tRNA ligase 2, cytoplasmic	1	0.999	13	54	4	4	13	1	1	598852			16	1	1	618522	24294.4	24294.4	9	0	0	369058			16	2	2	492605	23060	23060
14	a	sp|A3KN83|SBNO1_HUMAN	A3KN83	SBNO1_HUMAN	SBNO1	1393	22	Homo sapiens OX=9606	1:Experimental evidence at protein level	Protein strawberry notch homolog 1	1	0.999	23	114	104	114	28	26	28	695850	695850	695850	33	31	33	692910	692910	692910	28	25	28	716492	716492	716492	25	22	25	513779	513779	513779
15	a	sp|A4D1E9|GTPBA_HUMAN	A4D1E9	GTPBA_HUMAN	GTPBP10	387	37	Homo sapiens OX=9606	1:Experimental evidence at protein level	GTP-binding protein 10	1	0.999	12	54	54	54	18	18	18	227877	227877	227877	12	12	12	242664	242664	242664	10	10	10	239477	239477	239477	14	14	14	235052	235052	235052
16	a	sp|A4D1P6|WDR91_HUMAN	A4D1P6	WDR91_HUMAN	WDR91	747	4	Homo sapiens OX=9606	1:Experimental evidence at protein level	WD repeat-containing protein 91	1	0.999	2	5	5	5	0	0	0				0	0	0				3	3	3	36321.5	36321.5	36321.5	2	2	2	33902.2	33902.2	33902.2
17	a	sp|A5D8V6|VP37C_HUMAN	A5D8V6	VP37C_HUMAN	VPS37C	355	14	Homo sapiens OX=9606	1:Experimental evidence at protein level	Vacuolar protein sorting-associated protein 37C	1	0.999	3	29	29	29	8	8	8	148936	148936	148936	7	7	7	132037	132037	132037	9	9	9	155421	155421	155421	5	5	5	123522	123522	123522
18	a	sp|A5PLL7|TM189_HUMAN	A5PLL7	TM189_HUMAN	TMEM189	270	16	Homo sapiens OX=9606	1:Experimental evidence at protein level	Transmembrane protein 189	1	0.999	3	10	10	10	2	2	2	52191.7	52191.7	52191.7	2	2	2	45122.2	45122.2	45122.2	2	2	2	49072.3	49072.3	49072.3	4	4	4	45341.5	45341.5	45341.5
19	a	sp|A5PLN9|TPC13_HUMAN	A5PLN9	TPC13_HUMAN	TRAPPC13	417	15	Homo sapiens OX=9606	1:Experimental evidence at protein level	Trafficking protein particle complex subunit 13	1	0.999	4	13	13	13	1	1	1	64139.4	64139.4	64139.4	6	6	6	192464	192464	192464	3	3	3	178958	178958	178958	3	3	3	164098	164098	164098
20	a	sp|A5YKK6|CNOT1_HUMAN	A5YKK6	CNOT1_HUMAN	CNOT1	2376	30	Homo sapiens OX=9606	1:Experimental evidence at protein level	CCR4-NOT transcription complex subunit 1	1	0.999	63	256	256	256	59	59	59	1.10469e+06	1.10469e+06	1.10469e+06	69	69	69	1.99017e+06	1.99017e+06	1.99017e+06	70	70	70	1.81991e+06	1.81991e+06	1.81991e+06	58	58	58	1.29832e+06	1.29832e+06	1.29832e+06
21	a	sp|A6NCE7|MP3B2_HUMAN	A6NCE7	MP3B2_HUMAN	MAP1LC3B2	125	24	Homo sapiens OX=9606	2:Experimental evidence at transcript level	Microtubule-associated proteins 1A/1B light chain 3 beta 2	1	0.999	4	24	24	24	8	8	8	526277	526277	526277	7	7	7	515343	515343	515343	5	5	5	528068	528068	528068	4	4	4	509795	509795	509795	sp|Q9GZQ8|MLP3B_HUMAN
22	a	sp|A6ND36|FA83G_HUMAN	A6ND36	FA83G_HUMAN	FAM83G	823	8	Homo sapiens OX=9606	1:Experimental evidence at protein level	Protein FAM83G	1	0.999	4	15	15	15	3	3	3	84925	84925	84925	4	4	4	79531.1	79531.1	79531.1	4	4	4	81295.7	81295.7	81295.7	4	4	4	72095.1	72095.1	72095.1
23	a	sp|A6NDG6|PGP_HUMAN	A6NDG6	PGP_HUMAN	PGP	321	61	Homo sapiens OX=9606	1:Experimental evidence at protein level	Glycerol-3-phosphate phosphatase	1	0.999	23	109	109	109	26	26	26	1.14123e+06	1.14123e+06	1.14123e+06	27	27	27	1.05546e+06	1.05546e+06	1.05546e+06	32	32	32	1.10752e+06	1.10752e+06	1.10752e+06	24	24	24	1.09867e+06	1.09867e+06	1.09867e+06
24	a	sp|A6NDU8|CE051_HUMAN	A6NDU8	CE051_HUMAN	C5orf51	294	44	Homo sapiens OX=9606	1:Experimental evidence at protein level	UPF0600 protein C5orf51	1	0.999	9	53	53	53	11	11	11	484785	484785	484785	11	11	11	466808	466808	466808	15	15	15	579347	579347	579347	16	16	16	526181	526181	526181
25	a	sp|A6NED2|RCCD1_HUMAN	A6NED2	RCCD1_HUMAN	RCCD1	376	22	Homo sapiens OX=9606	1:Experimental evidence at protein level	RCC1 domain-containing protein 1	1	0.999	5	11	11	11	3	3	3	45975	45975	45975	2	2	2	47855.9	47855.9	47855.9	3	3	3	43005	43005	43005	3	3	3	46628.8	46628.8	46628.8
26	a	sp|A6NHR9|SMHD1_HUMAN	A6NHR9	SMHD1_HUMAN	SMCHD1	2005	17	Homo sapiens OX=9606	1:Experimental evidence at protein level	Structural maintenance of chromosomes flexible hinge domain-containing protein 1	1	0.999	25	83	80	83	16	15	16	456833	456833	456833	20	20	20	425527	425527	425527	25	24	25	440691	440691	440691	22	21	22	443665	443665	443665
27	a	sp|A6NHX0|CAST2_HUMAN	A6NHX0	CAST2_HUMAN	CASTOR2	329	23	Homo sapiens OX=9606	1:Experimental evidence at protein level	Cytosolic arginine sensor for mTORC1 subunit 2	1	0.999	5	22	22	22	4	4	4	120522	120522	120522	8	8	8	97293.5	97293.5	97293.5	5	5	5	114582	114582	114582	5	5	5	119847	119847	119847
28	a	sp|A6NKF1|SAC31_HUMAN	A6NKF1	SAC31_HUMAN	SAC3D1	404	18	Homo sapiens OX=9606	1:Experimental evidence at protein level	SAC3 domain-containing protein 1	1	0.999	6	15	15	15	4	4	4	174472	174472	174472	3	3	3	157811	157811	157811	4	4	4	174464	174464	174464	4	4	4	174152	174152	174152
29	a	sp|A7E2V4|ZSWM8_HUMAN	A7E2V4	ZSWM8_HUMAN	ZSWIM8	1837	6	Homo sapiens OX=9606	1:Experimental evidence at protein level	Zinc finger SWIM domain-containing protein 8	1	0.999	8	22	22	22	6	6	6	88548.7	88548.7	88548.7	7	7	7	85507.2	85507.2	85507.2	4	4	4	55779.1	55779.1	55779.1	5	5	5	81438.5	81438.5	81438.5
30	a	sp|A8MWD9|RUXGL_HUMAN	A8MWD9	RUXGL_HUMAN	SNRPGP15	76	35	Homo sapiens OX=9606	5:Protein uncertain	Putative small nuclear ribonucleoprotein G-like protein 15	1	0.999	5	26	26	26	4	4	4	888526	888526	888526	7	7	7	1.02177e+06	1.02177e+06	1.02177e+06	6	6	6	1.24511e+06	1.24511e+06	1.24511e+06	9	9	9	1.16964e+06	1.16964e+06	1.16964e+06	sp|P62308|RUXG_HUMAN
31	a	sp|E9PRG8|CK098_HUMAN	E9PRG8	CK098_HUMAN	C11orf98	123	43	Homo sapiens OX=9606	4:Protein predicted	Uncharacterized protein C11orf98	1	0.999	7	19	10	10	5	3	3	302615	251894	251894	4	3	3	248724	199833	199833	5	2	2	305528	251461	251461	5	2	2	260165	210790	210790
32	a	sp|L0R6Q1|S35U4_HUMAN	L0R6Q1	S35U4_HUMAN	SLC35A4	103	35	Homo sapiens OX=9606	3:Protein inferred from homology	SLC35A4 upstream open reading frame protein	1	0.999	4	23	23	23	3	3	3	408411	408411	408411	8	8	8	477023	477023	477023	4	4	4	510098	510098	510098	8	8	8	448005	448005	448005
33	a	sp|O00115|DNS2A_HUMAN	O00115	DNS2A_HUMAN	DNASE2	360	27	Homo sapiens OX=9606	1:Experimental evidence at protein level	Deoxyribonuclease-2-alpha	1	0.999	9	29	29	29	8	8	8	594355	594355	594355	7	7	7	581780	581780	581780	9	9	9	619677	619677	619677	5	5	5	608997	608997	608997
34	a	sp|O00116|ADAS_HUMAN	O00116	ADAS_HUMAN	AGPS	658	57	Homo sapiens OX=9606	1:Experimental evidence at protein level	Alkyldihydroxyacetonephosphate synthase, peroxisomal	1	0.999	32	207	207	207	52	52	52	1.21763e+06	1.21763e+06	1.21763e+06	52	52	52	1.13234e+06	1.13234e+06	1.13234e+06	54	54	54	1.12613e+06	1.12613e+06	1.12613e+06	49	49	49	1.14336e+06	1.14336e+06	1.14336e+06
35	a	sp|O00124|UBXN8_HUMAN	O00124	UBXN8_HUMAN	UBXN8	270	17	Homo sapiens OX=9606	1:Experimental evidence at protein level	UBX domain-containing protein 8	1	0.999	4	17	17	17	5	5	5	255656	255656	255656	4	4	4	271963	271963	271963	4	4	4	280996	280996	280996	4	4	4	277832	277832	277832
36	a	sp|O00151|PDLI1_HUMAN	O00151	PDLI1_HUMAN	PDLIM1	329	67	Homo sapiens OX=9606	1:Experimental evidence at protein level	PDZ and LIM domain protein 1	1	0.999	19	106	106	106	25	25	25	968787	968787	968787	22	22	22	994791	994791	994791	31	31	31	1.00926e+06	1.00926e+06	1.00926e+06	28	28	28	1.03162e+06	1.03162e+06	1.03162e+06
37	a	sp|O00161|SNP23_HUMAN	O00161	SNP23_HUMAN	SNAP23	211	64	Homo sapiens OX=9606	1:Experimental evidence at protein level	Synaptosomal-associated protein 23	1	0.999	14	50	50	50	11	11	11	477592	477592	477592	13	13	13	268692	268692	268692	11	11	11	470268	470268	470268	15	15	15	492009	492009	492009
38	a	sp|O00165|HAX1_HUMAN	O00165	HAX1_HUMAN	HAX1	279	53	Homo sapiens OX=9606	1:Experimental evidence at protein level	HCLS1-associated protein X-1	1	0.999	9	49	49	49	12	12	12	375685	375685	375685	13	13	13	365184	365184	365184	13	13	13	386010	386010	386010	11	11	11	362250	362250	362250
39	a	sp|O00170|AIP_HUMAN	O00170	AIP_HUMAN	AIP	330	65	Homo sapiens OX=9606	1:Experimental evidence at protein level	AH receptor-interacting protein	1	0.999	21	137	137	137	31	31	31	1.61877e+06	1.61877e+06	1.61877e+06	37	37	37	1.69296e+06	1.69296e+06	1.69296e+06	36	36	36	1.51838e+06	1.51838e+06	1.51838e+06	33	33	33	1.75939e+06	1.75939e+06	1.75939e+06
40	a	sp|O00178|GTPB1_HUMAN	O00178	GTPB1_HUMAN	GTPBP1	669	25	Homo sapiens OX=9606	1:Experimental evidence at protein level	GTP-binding protein 1	1	0.999	9	38	38	38	8	8	8	324514	324514	324514	10	10	10	326701	326701	326701	10	10	10	292147	292147	292147	10	10	10	432011	432011	432011
41	a	sp|O00193|SMAP_HUMAN	O00193	SMAP_HUMAN	SMAP	183	25	Homo sapiens OX=9606	1:Experimental evidence at protein level	Small acidic protein	1	0.999	4	38	38	38	11	11	11	1.39988e+06	1.39988e+06	1.39988e+06	9	9	9	1.35838e+06	1.35838e+06	1.35838e+06	9	9	9	1371629	1371629	1371629	9	9	9	1.40913e+06	1.40913e+06	1.40913e+06
42	a	sp|O00217|NDUS8_HUMAN	O00217	NDUS8_HUMAN	NDUFS8	210	27	Homo sapiens OX=9606	1:Experimental evidence at protein level	NADH dehydrogenase [ubiquinone] iron-sulfur protein 8, mitochondrial	1	0.999	6	38	38	38	10	10	10	983258	983258	983258	9	9	9	885675	885675	885675	9	9	9	974923	974923	974923	10	10	10	801521	801521	801521
43	a	sp|O00220|TR10A_HUMAN	O00220	TR10A_HUMAN	TNFRSF10A	468	10	Homo sapiens OX=9606	1:Experimental evidence at protein level	Tumor necrosis factor receptor superfamily member 10A	1	0.999	3	15	15	15	6	6	6	319569	319569	319569	3	3	3	144761	144761	144761	3	3	3	198776	198776	198776	3	3	3	248357	248357	248357
44	a	sp|O00231|PSD11_HUMAN	O00231	PSD11_HUMAN	PSMD11	422	64	Homo sapiens OX=9606	1:Experimental evidence at protein level	26S proteasome non-ATPase regulatory subunit 11	1	0.999	44	253	250	250	60	59	59	3.21144e+06	3.21144e+06	3.21144e+06	65	64	64	3340296	3340296	3340296	62	62	62	3.07391e+06	3.07391e+06	3.07391e+06	66	65	65	3.38601e+06	3.38601e+06	3.38601e+06
45	a	sp|O00255|MEN1_HUMAN	O00255	MEN1_HUMAN	MEN1	615	14	Homo sapiens OX=9606	1:Experimental evidence at protein level	Menin	1	0.999	5	24	24	24	7	7	7	276307	276307	276307	6	6	6	277648	277648	277648	6	6	6	263270	263270	263270	5	5	5	278805	278805	278805
46	a	sp|O00257|CBX4_HUMAN	O00257	CBX4_HUMAN	CBX4	560	12	Homo sapiens OX=9606	1:Experimental evidence at protein level	E3 SUMO-protein ligase CBX4	1	0.999	5	21	21	21	4	4	4	136906	136906	136906	6	6	6	188508	188508	188508	7	7	7	185652	185652	185652	4	4	4	110818	110818	110818
47	a	sp|O00264|PGRC1_HUMAN	O00264	PGRC1_HUMAN	PGRMC1	195	42	Homo sapiens OX=9606	1:Experimental evidence at protein level	Membrane-associated progesterone receptor component 1	1	0.999	13	62	47	62	15	11	15	2127519	2.12798e+06	2127519	14	11	14	2.84485e+06	2.7956e+06	2.84485e+06	18	13	18	2.21806e+06	2166371	2.21806e+06	15	12	15	2.11594e+06	2108159	2.11594e+06
48	a	sp|O00291|HIP1_HUMAN	O00291	HIP1_HUMAN	HIP1	1037	10	Homo sapiens OX=9606	1:Experimental evidence at protein level	Huntingtin-interacting protein 1	1	0.999	7	18	18	18	5	5	5	82703.8	82703.8	82703.8	5	5	5	123783	123783	123783	3	3	3	51063.2	51063.2	51063.2	5	5	5	120617	120617	120617
49	a	sp|O00303|EIF3F_HUMAN	O00303	EIF3F_HUMAN	EIF3F	357	58	Homo sapiens OX=9606	1:Experimental evidence at protein level	Eukaryotic translation initiation factor 3 subunit F	1	0.999	28	161	155	161	43	41	43	2056788	2056788	2056788	39	37	39	2.08084e+06	2.08084e+06	2.08084e+06	41	40	41	2.01187e+06	2.01187e+06	2.01187e+06	38	37	38	2.09941e+06	2.09941e+06	2.09941e+06
50	a	sp|O00308|WWP2_HUMAN	O00308	WWP2_HUMAN	WWP2	870	7	Homo sapiens OX=9606	1:Experimental evidence at protein level	NEDD4-like E3 ubiquitin-protein ligase WWP2	1	0.999	5	8	8	8	2	2	2	44277.1	44277.1	44277.1	3	3	3	48852.7	48852.7	48852.7	2	2	2	53302.4	53302.4	53302.4	1	1	1	49661.4	49661.4	49661.4
51	a	sp|O00330|ODPX_HUMAN	O00330	ODPX_HUMAN	PDHX	501	39	Homo sapiens OX=9606	1:Experimental evidence at protein level	Pyruvate dehydrogenase protein X component, mitochondrial	1	0.999	22	99	79	79	25	22	22	570735	544952	544952	24	18	18	551941	551334	551334	22	17	17	590738	585666	585666	28	22	22	631584	590052	590052
52	a	sp|O00399|DCTN6_HUMAN	O00399	DCTN6_HUMAN	DCTN6	190	32	Homo sapiens OX=9606	1:Experimental evidence at protein level	Dynactin subunit 6	1	0.999	5	14	14	14	3	3	3	248528	248528	248528	5	5	5	208764	208764	208764	3	3	3	267055	267055	267055	3	3	3	222294	222294	222294
53	a	sp|O00401|WASL_HUMAN	O00401	WASL_HUMAN	WASL	505	38	Homo sapiens OX=9606	1:Experimental evidence at protein level	Neural Wiskott-Aldrich syndrome protein	1	0.999	14	61	61	61	17	17	17	327910	327910	327910	14	14	14	317132	317132	317132	14	14	14	300376	300376	300376	16	16	16	278425	278425	278425
54	a	sp|O00418|EF2K_HUMAN	O00418	EF2K_HUMAN	EEF2K	725	19	Homo sapiens OX=9606	1:Experimental evidence at protein level	Eukaryotic elongation factor 2 kinase	1	0.999	12	47	47	47	11	11	11	217103	217103	217103	11	11	11	152939	152939	152939	12	12	12	224216	224216	224216	13	13	13	209037	209037	209037
55	a	sp|O00458|IFRD1_HUMAN	O00458	IFRD1_HUMAN	IFRD1	451	19	Homo sapiens OX=9606	1:Experimental evidence at protein level	Interferon-related developmental regulator 1	1	0.999	7	15	15	15	4	4	4	130883	130883	130883	4	4	4	123772	123772	123772	3	3	3	126326	126326	126326	4	4	4	153267	153267	153267
56	a	sp|O00459|P85B_HUMAN	O00459	P85B_HUMAN	PIK3R2	728	18	Homo sapiens OX=9606	1:Experimental evidence at protein level	Phosphatidylinositol 3-kinase regulatory subunit beta	1	0.999	8	28	28	28	10	10	10	151687	151687	151687	6	6	6	130032	130032	130032	7	7	7	137399	137399	137399	5	5	5	152412	152412	152412
57	a	sp|O00461|GOLI4_HUMAN	O00461	GOLI4_HUMAN	GOLIM4	696	26	Homo sapiens OX=9606	1:Experimental evidence at protein level	Golgi integral membrane protein 4	1	0.999	16	60	60	60	16	16	16	416354	416354	416354	14	14	14	442178	442178	442178	17	17	17	491296	491296	491296	13	13	13	442220	442220	442220
58	a	sp|O00468|AGRIN_HUMAN	O00468	AGRIN_HUMAN	AGRN	2068	11	Homo sapiens OX=9606	1:Experimental evidence at protein level	Agrin	1	0.999	18	41	41	41	11	11	11	217281	217281	217281	8	8	8	211297	211297	211297	11	11	11	215410	215410	215410	11	11	11	215487	215487	215487
59	a	sp|O00469|PLOD2_HUMAN	O00469	PLOD2_HUMAN	PLOD2	737	17	Homo sapiens OX=9606	1:Experimental evidence at protein level	Procollagen-lysine,2-oxoglutarate 5-dioxygenase 2	1	0.999	10	40	34	34	10	8	8	897593	675841	675841	8	8	8	716584	770296	770296	9	7	7	361038	152523	152523	13	11	11	976178	758292	758292
60	a	sp|O00471|EXOC5_HUMAN	O00471	EXOC5_HUMAN	EXOC5	708	17	Homo sapiens OX=9606	1:Experimental evidence at protein level	Exocyst complex component 5	1	0.999	10	26	26	26	6	6	6	147236	147236	147236	9	9	9	153399	153399	153399	6	6	6	159615	159615	159615	5	5	5	114119	114119	114119
61	a	sp|O00487|PSDE_HUMAN	O00487	PSDE_HUMAN	PSMD14	310	51	Homo sapiens OX=9606	1:Experimental evidence at protein level	26S proteasome non-ATPase regulatory subunit 14	1	0.999	20	178	178	178	43	43	43	658126	658126	658126	44	44	44	605125	605125	605125	46	46	46	695919	695919	695919	45	45	45	658629	658629	658629
62	a	sp|O00488|ZN593_HUMAN	O00488	ZN593_HUMAN	ZNF593	134	41	Homo sapiens OX=9606	1:Experimental evidence at protein level	Zinc finger protein 593	1	0.999	6	19	19	19	6	6	6	201060	201060	201060	4	4	4	202077	202077	202077	3	3	3	238349	238349	238349	6	6	6	248189	248189	248189
63	a	sp|O00522|KRIT1_HUMAN	O00522	KRIT1_HUMAN	KRIT1	736	9	Homo sapiens OX=9606	1:Experimental evidence at protein level	Krev interaction trapped protein 1	1	0.999	5	12	12	12	1	1	1				4	4	4	82438.4	82438.4	82438.4	5	5	5	83273.1	83273.1	83273.1	2	2	2	83235.6	83235.6	83235.6
64	a	sp|O00534|VMA5A_HUMAN	O00534	VMA5A_HUMAN	VWA5A	786	22	Homo sapiens OX=9606	2:Experimental evidence at transcript level	von Willebrand factor A domain-containing protein 5A	1	0.999	13	56	56	56	11	11	11	702667	702667	702667	14	14	14	247640	247640	247640	18	18	18	270157	270157	270157	13	13	13	242734	242734	242734
65	a	sp|O00560|SDCB1_HUMAN	O00560	SDCB1_HUMAN	SDCBP	298	49	Homo sapiens OX=9606	1:Experimental evidence at protein level	Syntenin-1	1	0.999	9	42	42	42	10	10	10	328691	328691	328691	9	9	9	339606	339606	339606	11	11	11	334791	334791	334791	12	12	12	340846	340846	340846
66	a	sp|O00562|PITM1_HUMAN	O00562	PITM1_HUMAN	PITPNM1	1244	7	Homo sapiens OX=9606	1:Experimental evidence at protein level	Membrane-associated phosphatidylinositol transfer protein 1	1	0.999	6	10	10	10	3	3	3	21200.9	21200.9	21200.9	2	2	2				2	2	2	36887.6	36887.6	36887.6	3	3	3	43100.9	43100.9	43100.9
67	a	sp|O00566|MPP10_HUMAN	O00566	MPP10_HUMAN	MPHOSPH10	681	32	Homo sapiens OX=9606	1:Experimental evidence at protein level	U3 small nucleolar ribonucleoprotein protein MPP10	1	0.999	23	147	147	147	38	38	38	961388	961388	961388	35	35	35	1.08138e+06	1.08138e+06	1.08138e+06	38	38	38	1.0742e+06	1.0742e+06	1.0742e+06	36	36	36	1.07926e+06	1.07926e+06	1.07926e+06
68	a	sp|O00567|NOP56_HUMAN	O00567	NOP56_HUMAN	NOP56	594	49	Homo sapiens OX=9606	1:Experimental evidence at protein level	Nucleolar protein 56	1	0.999	47	315	315	315	76	76	76	1860455	1860455	1860455	78	78	78	1.91628e+06	1.91628e+06	1.91628e+06	79	79	79	1.85737e+06	1.85737e+06	1.85737e+06	82	82	82	1.88308e+06	1.88308e+06	1.88308e+06
69	a	sp|O00584|RNT2_HUMAN	O00584	RNT2_HUMAN	RNASET2	256	28	Homo sapiens OX=9606	1:Experimental evidence at protein level	Ribonuclease T2	1	0.999	6	14	14	14	2	2	2	80646	80646	80646	3	3	3	98468.7	98468.7	98468.7	5	5	5	96413.8	96413.8	96413.8	4	4	4	88516.9	88516.9	88516.9
70	a	sp|O00592|PODXL_HUMAN	O00592	PODXL_HUMAN	PODXL	558	25	Homo sapiens OX=9606	1:Experimental evidence at protein level	Podocalyxin	1	0.999	15	96	96	96	22	22	22	1.14224e+06	1.14224e+06	1.14224e+06	29	29	29	552885	552885	552885	21	21	21	1036797	1036797	1036797	24	24	24	1408119	1408119	1408119
71	a	sp|O00625|PIR_HUMAN	O00625	PIR_HUMAN	PIR	290	59	Homo sapiens OX=9606	1:Experimental evidence at protein level	Pirin	1	0.999	19	116	116	116	32	32	32	1.09397e+06	1.09397e+06	1.09397e+06	31	31	31	1.77468e+06	1.77468e+06	1.77468e+06	30	30	30	1.51082e+06	1.51082e+06	1.51082e+06	23	23	23	1.50761e+06	1.50761e+06	1.50761e+06
72	a	sp|O00743|PPP6_HUMAN	O00743	PPP6_HUMAN	PPP6C	305	49	Homo sapiens OX=9606	1:Experimental evidence at protein level	Serine/threonine-protein phosphatase 6 catalytic subunit	1	0.999	14	86	86	86	21	21	21	822751	822751	822751	22	22	22	869817	869817	869817	23	23	23	787398	787398	787398	20	20	20	747407	747407	747407
73	a	sp|O00764|PDXK_HUMAN	O00764	PDXK_HUMAN	PDXK	312	55	Homo sapiens OX=9606	1:Experimental evidence at protein level	Pyridoxal kinase	1	0.999	20	146	146	146	37	37	37	2.1292e+06	2.1292e+06	2.1292e+06	35	35	35	2.0793e+06	2.0793e+06	2.0793e+06	37	37	37	2020300	2020300	2020300	37	37	37	2.02145e+06	2.02145e+06	2.02145e+06
74	a	sp|O00767|ACOD_HUMAN	O00767	ACOD_HUMAN	SCD	359	21	Homo sapiens OX=9606	1:Experimental evidence at protein level	Acyl-CoA desaturase	1	0.999	9	72	72	72	18	18	18	952655	952655	952655	15	15	15	1.01541e+06	1.01541e+06	1.01541e+06	15	15	15	975444	975444	975444	24	24	24	972706	972706	972706
75	a	sp|O14545|TRAD1_HUMAN	O14545	TRAD1_HUMAN	TRAFD1	582	28	Homo sapiens OX=9606	1:Experimental evidence at protein level	TRAF-type zinc finger domain-containing protein 1	1	0.999	12	40	40	40	11	11	11	337444	337444	337444	9	9	9	350223	350223	350223	8	8	8	351805	351805	351805	12	12	12	387532	387532	387532
76	a	sp|O14548|COX7R_HUMAN	O14548	COX7R_HUMAN	COX7A2L	114	52	Homo sapiens OX=9606	1:Experimental evidence at protein level	Cytochrome c oxidase subunit 7A-related protein, mitochondrial	1	0.999	6	41	41	41	8	8	8	356779	356779	356779	11	11	11	539268	539268	539268	11	11	11	608008	608008	608008	11	11	11	503119	503119	503119
77	a	sp|O14561|ACPM_HUMAN	O14561	ACPM_HUMAN	NDUFAB1	156	23	Homo sapiens OX=9606	1:Experimental evidence at protein level	Acyl carrier protein, mitochondrial	1	0.999	9	91	91	91	25	25	25	4.64881e+06	4.64881e+06	4.64881e+06	20	20	20	5278179	5278179	5278179	22	22	22	4638250	4638250	4638250	24	24	24	4922217	4922217	4922217
78	a	sp|O14562|UBFD1_HUMAN	O14562	UBFD1_HUMAN	UBFD1	309	59	Homo sapiens OX=9606	1:Experimental evidence at protein level	Ubiquitin domain-containing protein UBFD1	1	0.999	14	84	84	84	21	21	21	1.03741e+06	1.03741e+06	1.03741e+06	18	18	18	1.01534e+06	1.01534e+06	1.01534e+06	24	24	24	1.0853e+06	1.0853e+06	1.0853e+06	21	21	21	1.11644e+06	1.11644e+06	1.11644e+06
79	a	sp|O14578|CTRO_HUMAN	O14578	CTRO_HUMAN	CIT	2027	7	Homo sapiens OX=9606	1:Experimental evidence at protein level	Citron Rho-interacting kinase	1	0.999	11	18	18	18	4	4	4				5	5	5	47355.1	47355.1	47355.1	8	8	8	38243.3	38243.3	38243.3	1	1	1	39543.7	39543.7	39543.7
80	a	sp|O14579|COPE_HUMAN	O14579	COPE_HUMAN	COPE	308	69	Homo sapiens OX=9606	1:Experimental evidence at protein level	Coatomer subunit epsilon	1	0.999	22	145	145	145	45	45	45	2.6927e+06	2.6927e+06	2.6927e+06	37	37	37	2.76037e+06	2.76037e+06	2.76037e+06	30	30	30	2845021	2845021	2845021	33	33	33	2.85037e+06	2.85037e+06	2.85037e+06
81	a	sp|O14617|AP3D1_HUMAN	O14617	AP3D1_HUMAN	AP3D1	1153	37	Homo sapiens OX=9606	1:Experimental evidence at protein level	AP-3 complex subunit delta-1	1	0.999	41	248	248	248	58	58	58	1052626	1052626	1052626	58	58	58	981668	981668	981668	62	62	62	1.06195e+06	1.06195e+06	1.06195e+06	70	70	70	1.01175e+06	1.01175e+06	1.01175e+06
82	a	sp|O14639|ABLM1_HUMAN	O14639	ABLM1_HUMAN	ABLIM1	778	20	Homo sapiens OX=9606	1:Experimental evidence at protein level	Actin-binding LIM protein 1	1	0.999	12	49	49	49	12	12	12	350015	350015	350015	13	13	13	264537	264537	264537	13	13	13	371785	371785	371785	11	11	11	358596	358596	358596
83	a	sp|O14647|CHD2_HUMAN	O14647	CHD2_HUMAN	CHD2	1828	7	Homo sapiens OX=9606	1:Experimental evidence at protein level	Chromodomain-helicase-DNA-binding protein 2	1	0.999	12	37	9	9	11	3	3	342380	39050.1	39050.1	8	3	3	306726	41687	41687	7	1	1	337809	44063.6	44063.6	11	2	2	331033	45585.7	45585.7
84	a	sp|O14653|GOSR2_HUMAN	O14653	GOSR2_HUMAN	GOSR2	212	38	Homo sapiens OX=9606	1:Experimental evidence at protein level	Golgi SNAP receptor complex member 2	1	0.999	5	29	29	29	9	9	9	199903	199903	199903	7	7	7	189197	189197	189197	7	7	7	199359	199359	199359	6	6	6	199852	199852	199852
85	a	sp|O14657|TOR1B_HUMAN	O14657	TOR1B_HUMAN	TOR1B	336	20	Homo sapiens OX=9606	1:Experimental evidence at protein level	Torsin-1B	1	0.999	6	30	30	30	7	7	7	213433	213433	213433	9	9	9	232026	232026	232026	8	8	8	212696	212696	212696	6	6	6	216000	216000	216000
86	a	sp|O14662|STX16_HUMAN	O14662	STX16_HUMAN	STX16	325	20	Homo sapiens OX=9606	1:Experimental evidence at protein level	Syntaxin-16	1	0.999	6	15	15	15	3	3	3	109196	109196	109196	5	5	5	124742	124742	124742	3	3	3	108306	108306	108306	4	4	4	37041.8	37041.8	37041.8
87	a	sp|O14672|ADA10_HUMAN	O14672	ADA10_HUMAN	ADAM10	748	29	Homo sapiens OX=9606	1:Experimental evidence at protein level	Disintegrin and metalloproteinase domain-containing protein 10	1	0.999	14	63	63	63	16	16	16	288062	288062	288062	17	17	17	300186	300186	300186	15	15	15	293855	293855	293855	15	15	15	276074	276074	276074
88	a	sp|O14684|PTGES_HUMAN	O14684	PTGES_HUMAN	PTGES	152	20	Homo sapiens OX=9606	1:Experimental evidence at protein level	Prostaglandin E synthase	1	0.999	4	10	10	10	3	3	3	229080	229080	229080	2	2	2	243151	243151	243151	3	3	3	209368	209368	209368	2	2	2	73089.7	73089.7	73089.7
89	a	sp|O14713|ITBP1_HUMAN	O14713	ITBP1_HUMAN	ITGB1BP1	200	26	Homo sapiens OX=9606	1:Experimental evidence at protein level	Integrin beta-1-binding protein 1	1	0.999	3	10	10	10	3	3	3	104697	104697	104697	2	2	2	112135	112135	112135	2	2	2	109520	109520	109520	3	3	3	114775	114775	114775
90	a	sp|O14727|APAF_HUMAN	O14727	APAF_HUMAN	APAF1	1248	7	Homo sapiens OX=9606	1:Experimental evidence at protein level	Apoptotic protease-activating factor 1	1	0.999	7	17	17	17	3	3	3	51182.8	51182.8	51182.8	2	2	2	52366.7	52366.7	52366.7	4	4	4	24839	24839	24839	8	8	8	55936.8	55936.8	55936.8
91	a	sp|O14733|MP2K7_HUMAN	O14733	MP2K7_HUMAN	MAP2K7	419	20	Homo sapiens OX=9606	1:Experimental evidence at protein level	Dual specificity mitogen-activated protein kinase kinase 7	1	0.999	7	24	24	24	3	3	3	174756	174756	174756	8	8	8	177108	177108	177108	8	8	8	225664	225664	225664	5	5	5	209958	209958	209958
92	a	sp|O14735|CDIPT_HUMAN	O14735	CDIPT_HUMAN	CDIPT	213	21	Homo sapiens OX=9606	1:Experimental evidence at protein level	CDP-diacylglycerol--inositol 3-phosphatidyltransferase	1	0.999	4	9	9	9	3	3	3	70660.6	70660.6	70660.6	3	3	3	71665.1	71665.1	71665.1	2	2	2	70460.4	70460.4	70460.4	1	1	1	60974.8	60974.8	60974.8
93	a	sp|O14744|ANM5_HUMAN	O14744	ANM5_HUMAN	PRMT5	637	52	Homo sapiens OX=9606	1:Experimental evidence at protein level	Protein arginine N-methyltransferase 5	1	0.999	33	217	205	205	58	55	55	2706246	2706246	2706246	50	46	46	2.29266e+06	2.29266e+06	2.29266e+06	49	48	48	1.16417e+06	1.16417e+06	1.16417e+06	60	56	56	2753815	2753815	2753815
94	a	sp|O14745|NHRF1_HUMAN	O14745	NHRF1_HUMAN	SLC9A3R1	358	60	Homo sapiens OX=9606	1:Experimental evidence at protein level	Na(+)/H(+) exchange regulatory cofactor NHE-RF1	1	0.999	35	209	205	209	50	49	50	1.85251e+06	1.85251e+06	1.85251e+06	48	47	48	2.01272e+06	2.01272e+06	2.01272e+06	55	54	55	2.08992e+06	2.08992e+06	2.08992e+06	56	55	56	1.51459e+06	1.51459e+06	1.51459e+06
95	a	sp|O14757|CHK1_HUMAN	O14757	CHK1_HUMAN	CHEK1	476	26	Homo sapiens OX=9606	1:Experimental evidence at protein level	Serine/threonine-protein kinase Chk1	1	0.999	8	25	25	25	7	7	7	155546	155546	155546	6	6	6	324042	324042	324042	5	5	5	306484	306484	306484	7	7	7	324901	324901	324901
96	a	sp|O14763|TR10B_HUMAN	O14763	TR10B_HUMAN	TNFRSF10B	440	18	Homo sapiens OX=9606	1:Experimental evidence at protein level	Tumor necrosis factor receptor superfamily member 10B	1	0.999	6	25	25	25	7	7	7	147814	147814	147814	7	7	7	151621	151621	151621	7	7	7	220083	220083	220083	4	4	4	237710	237710	237710
97	a	sp|O14772|FPGT_HUMAN	O14772	FPGT_HUMAN	FPGT	607	14	Homo sapiens OX=9606	1:Experimental evidence at protein level	Fucose-1-phosphate guanylyltransferase	1	0.999	6	14	14	14	3	3	3	21247.4	21247.4	21247.4	2	2	2	67634.5	67634.5	67634.5	3	3	3	60081.7	60081.7	60081.7	6	6	6	52620.2	52620.2	52620.2
98	a	sp|O14773|TPP1_HUMAN	O14773	TPP1_HUMAN	TPP1	563	14	Homo sapiens OX=9606	1:Experimental evidence at protein level	Tripeptidyl-peptidase 1	1	0.999	8	34	34	34	8	8	8	298022	298022	298022	10	10	10	336467	336467	336467	9	9	9	424099	424099	424099	7	7	7	337432	337432	337432
99	a	sp|O14777|NDC80_HUMAN	O14777	NDC80_HUMAN	NDC80	642	11	Homo sapiens OX=9606	1:Experimental evidence at protein level	Kinetochore protein NDC80 homolog	1	0.999	8	21	20	21	6	6	6	146910	146910	146910	5	5	5	95407.1	95407.1	95407.1	5	4	5	129962	129962	129962	5	5	5	123016	123016	123016
100	a	sp|O14787|TNPO2_HUMAN	O14787	TNPO2_HUMAN	TNPO2	897	21	Homo sapiens OX=9606	1:Experimental evidence at protein level	Transportin-2	1	0.999	22	150	28	28	42	9	9	2444935	217893	217893	36	7	7	2073693	218744	218744	37	6	6	2.49403e+06	152792	152792	35	6	6	2.48842e+06	221641	221641
101	a	sp|O14795|UN13B_HUMAN	O14795	UN13B_HUMAN	UNC13B	1591	6	Homo sapiens OX=9606	1:Experimental evidence at protein level	Protein unc-13 homolog B	1	0.999	7	13	12	12	4	4	4	14345.6	14345.6	14345.6	3	3	3				3	3	3	16118.6	16118.6	16118.6	3	2	2	13936.5	13936.5	13936.5
102	a	sp|O14802|RPC1_HUMAN	O14802	RPC1_HUMAN	POLR3A	1390	22	Homo sapiens OX=9606	1:Experimental evidence at protein level	DNA-directed RNA polymerase III subunit RPC1	1	0.999	23	71	69	71	18	18	18	249079	249079	249079	18	18	18	270368	270368	270368	21	19	21	248547	248547	248547	14	14	14	273517	273517	273517
103	a	sp|O14828|SCAM3_HUMAN	O14828	SCAM3_HUMAN	SCAMP3	347	42	Homo sapiens OX=9606	1:Experimental evidence at protein level	Secretory carrier-associated membrane protein 3	1	0.999	12	73	73	73	17	17	17	1.10561e+06	1.10561e+06	1.10561e+06	19	19	19	1.16648e+06	1.16648e+06	1.16648e+06	21	21	21	1.12528e+06	1.12528e+06	1.12528e+06	16	16	16	991701	991701	991701
104	a	sp|O14841|OPLA_HUMAN	O14841	OPLA_HUMAN	OPLAH	1288	5	Homo sapiens OX=9606	1:Experimental evidence at protein level	5-oxoprolinase	1	0.999	6	5	5	5	3	3	3	14866.1	14866.1	14866.1	0	0	0				2	2	2	22542.2	22542.2	22542.2	0	0	0
105	a	sp|O14874|BCKD_HUMAN	O14874	BCKD_HUMAN	BCKDK	412	13	Homo sapiens OX=9606	1:Experimental evidence at protein level	[3-methyl-2-oxobutanoate dehydrogenase [lipoamide]] kinase, mitochondrial	1	0.999	5	19	19	19	6	6	6	210892	210892	210892	4	4	4	199830	199830	199830	4	4	4	214271	214271	214271	5	5	5	206790	206790	206790
106	a	sp|O14879|IFIT3_HUMAN	O14879	IFIT3_HUMAN	IFIT3	490	24	Homo sapiens OX=9606	1:Experimental evidence at protein level	Interferon-induced protein with tetratricopeptide repeats 3	1	0.999	8	20	20	20	3	3	3	82010.9	82010.9	82010.9	7	7	7	99954.6	99954.6	99954.6	4	4	4	94176.2	94176.2	94176.2	6	6	6	75916.3	75916.3	75916.3
107	a	sp|O14880|MGST3_HUMAN	O14880	MGST3_HUMAN	MGST3	152	28	Homo sapiens OX=9606	1:Experimental evidence at protein level	Microsomal glutathione S-transferase 3	1	0.999	12	155	155	155	49	49	49	1.84956e+06	1.84956e+06	1.84956e+06	36	36	36	1.95248e+06	1.95248e+06	1.95248e+06	32	32	32	1.9525e+06	1.9525e+06	1.9525e+06	38	38	38	1.98473e+06	1.98473e+06	1.98473e+06
108	a	sp|O14893|GEMI2_HUMAN	O14893	GEMI2_HUMAN	GEMIN2	280	20	Homo sapiens OX=9606	1:Experimental evidence at protein level	Gem-associated protein 2	1	0.999	4	19	19	19	5	5	5	298672	298672	298672	6	6	6	314150	314150	314150	5	5	5	294943	294943	294943	3	3	3	291620	291620	291620
109	a	sp|O14907|TX1B3_HUMAN	O14907	TX1B3_HUMAN	TAX1BP3	124	66	Homo sapiens OX=9606	1:Experimental evidence at protein level	Tax1-binding protein 3	1	0.999	6	26	26	26	4	4	4	445065	445065	445065	10	10	10	492247	492247	492247	6	6	6	541944	541944	541944	6	6	6	523775	523775	523775
110	a	sp|O14920|IKKB_HUMAN	O14920	IKKB_HUMAN	IKBKB	756	15	Homo sapiens OX=9606	1:Experimental evidence at protein level	Inhibitor of nuclear factor kappa-B kinase subunit beta	1	0.999	7	10	10	10	2	2	2	104365	104365	104365	4	4	4	86788.4	86788.4	86788.4	3	3	3	26150.3	26150.3	26150.3	1	1	1	65769	65769	65769
111	a	sp|O14929|HAT1_HUMAN	O14929	HAT1_HUMAN	HAT1	419	48	Homo sapiens OX=9606	1:Experimental evidence at protein level	Histone acetyltransferase type B catalytic subunit	1	0.999	18	174	174	174	40	40	40	2.38033e+06	2.38033e+06	2.38033e+06	50	50	50	2204227	2204227	2204227	36	36	36	2.32728e+06	2.32728e+06	2.32728e+06	48	48	48	2.24893e+06	2.24893e+06	2.24893e+06
112	a	sp|O14936|CSKP_HUMAN	O14936	CSKP_HUMAN	CASK	926	5	Homo sapiens OX=9606	1:Experimental evidence at protein level	Peripheral plasma membrane protein CASK	1	0.999	4	8	8	8	3	3	3	7312.47	7312.47	7312.47	1	1	1				2	2	2	6237.1	6237.1	6237.1	2	2	2	2999.68	2999.68	2999.68
113	a	sp|O14949|QCR8_HUMAN	O14949	QCR8_HUMAN	UQCRQ	82	45	Homo sapiens OX=9606	1:Experimental evidence at protein level	Cytochrome b-c1 complex subunit 8	1	0.999	5	15	15	15	4	4	4	482340	482340	482340	4	4	4	303463	303463	303463	4	4	4	450729	450729	450729	3	3	3	481423	481423	481423
114	a	sp|O14965|AURKA_HUMAN	O14965	AURKA_HUMAN	AURKA	403	28	Homo sapiens OX=9606	1:Experimental evidence at protein level	Aurora kinase A	1	0.999	9	41	41	41	9	9	9	534886	534886	534886	8	8	8	541492	541492	541492	12	12	12	532919	532919	532919	12	12	12	507004	507004	507004
115	a	sp|O14975|S27A2_HUMAN	O14975	S27A2_HUMAN	SLC27A2	620	27	Homo sapiens OX=9606	1:Experimental evidence at protein level	Very long-chain acyl-CoA synthetase	1	0.999	15	48	48	48	10	10	10	426658	426658	426658	17	17	17	420564	420564	420564	9	9	9	424787	424787	424787	12	12	12	388289	388289	388289
116	a	sp|O14976|GAK_HUMAN	O14976	GAK_HUMAN	GAK	1311	19	Homo sapiens OX=9606	1:Experimental evidence at protein level	Cyclin-G-associated kinase	1	0.999	15	66	64	66	20	18	20	395541	395541	395541	17	17	17	369363	369363	369363	13	13	13	377156	377156	377156	16	16	16	367961	367961	367961
117	a	sp|O14979|HNRDL_HUMAN	O14979	HNRDL_HUMAN	HNRNPDL	420	34	Homo sapiens OX=9606	1:Experimental evidence at protein level	Heterogeneous nuclear ribonucleoprotein D-like	1	0.999	28	195	112	124	51	25	29	6.64889e+06	6746786	6746786	46	25	28	6777519	6.81478e+06	6.81478e+06	51	31	34	7.78192e+06	7408141	7408141	47	31	33	7327651	6.78197e+06	6.78197e+06
118	a	sp|O14980|XPO1_HUMAN	O14980	XPO1_HUMAN	XPO1	1071	64	Homo sapiens OX=9606	1:Experimental evidence at protein level	Exportin-1	1	0.999	82	604	603	604	164	164	164	2.84371e+06	2.84371e+06	2.84371e+06	155	155	155	2845592	2845592	2845592	140	139	140	2655747	2655747	2655747	145	145	145	2.52697e+06	2.52697e+06	2.52697e+06
119	a	sp|O15013|ARHGA_HUMAN	O15013	ARHGA_HUMAN	ARHGEF10	1369	17	Homo sapiens OX=9606	1:Experimental evidence at protein level	Rho guanine nucleotide exchange factor 10	1	0.999	16	38	30	38	9	8	9	183816	143632	183816	12	10	12	188478	117553	188478	11	8	11	191483	140662	191483	6	4	6	192475	161548	192475
120	a	sp|O15027|SC16A_HUMAN	O15027	SC16A_HUMAN	SEC16A	2357	40	Homo sapiens OX=9606	1:Experimental evidence at protein level	Protein transport protein Sec16A	1	0.999	65	304	304	304	78	78	78	710299	710299	710299	78	78	78	709257	709257	709257	78	78	78	691884	691884	691884	70	70	70	693551	693551	693551
121	a	sp|O15031|PLXB2_HUMAN	O15031	PLXB2_HUMAN	PLXNB2	1838	20	Homo sapiens OX=9606	1:Experimental evidence at protein level	Plexin-B2	1	0.999	27	88	88	88	24	24	24	365189	365189	365189	20	20	20	398780	398780	398780	22	22	22	185251	185251	185251	22	22	22	422558	422558	422558
122	a	sp|O15091|MRPP3_HUMAN	O15091	MRPP3_HUMAN	PRORP	583	20	Homo sapiens OX=9606	1:Experimental evidence at protein level	Mitochondrial ribonuclease P catalytic subunit	1	0.999	9	51	51	51	11	11	11	510331	510331	510331	15	15	15	492483	492483	492483	10	10	10	510018	510018	510018	15	15	15	473350	473350	473350
123	a	sp|O15111|IKKA_HUMAN	O15111	IKKA_HUMAN	CHUK	745	13	Homo sapiens OX=9606	1:Experimental evidence at protein level	Inhibitor of nuclear factor kappa-B kinase subunit alpha	1	0.999	7	16	16	16	3	3	3	93802	93802	93802	2	2	2	58859.1	58859.1	58859.1	6	6	6	146226	146226	146226	5	5	5	137863	137863	137863
124	a	sp|O15116|LSM1_HUMAN	O15116	LSM1_HUMAN	LSM1	133	44	Homo sapiens OX=9606	1:Experimental evidence at protein level	U6 snRNA-associated Sm-like protein LSm1	1	0.999	5	23	23	23	5	5	5	415317	415317	415317	6	6	6	377117	377117	377117	7	7	7	383348	383348	383348	5	5	5	396137	396137	396137
125	a	sp|O15121|DEGS1_HUMAN	O15121	DEGS1_HUMAN	DEGS1	323	14	Homo sapiens OX=9606	1:Experimental evidence at protein level	Sphingolipid delta(4)-desaturase DES1	1	0.999	3	31	31	31	8	8	8	409712	409712	409712	7	7	7	418571	418571	418571	9	9	9	462126	462126	462126	7	7	7	429790	429790	429790
126	a	sp|O15127|SCAM2_HUMAN	O15127	SCAM2_HUMAN	SCAMP2	329	25	Homo sapiens OX=9606	1:Experimental evidence at protein level	Secretory carrier-associated membrane protein 2	1	0.999	6	28	28	28	9	9	9	360343	360343	360343	6	6	6	472182	472182	472182	8	8	8	531466	531466	531466	5	5	5	406133	406133	406133
127	a	sp|O15144|ARPC2_HUMAN	O15144	ARPC2_HUMAN	ARPC2	300	56	Homo sapiens OX=9606	1:Experimental evidence at protein level	Actin-related protein 2/3 complex subunit 2	1	0.999	28	106	106	106	30	30	30	1.16143e+06	1.16143e+06	1.16143e+06	26	26	26	1.001e+06	1.001e+06	1.001e+06	27	27	27	939053	939053	939053	23	23	23	1.10643e+06	1.10643e+06	1.10643e+06
128	a	sp|O15145|ARPC3_HUMAN	O15145	ARPC3_HUMAN	ARPC3	178	51	Homo sapiens OX=9606	1:Experimental evidence at protein level	Actin-related protein 2/3 complex subunit 3	1	0.999	13	104	104	104	24	24	24	637785	637785	637785	28	28	28	621836	621836	621836	27	27	27	605865	605865	605865	25	25	25	584014	584014	584014
129	a	sp|O15155|BET1_HUMAN	O15155	BET1_HUMAN	BET1	118	34	Homo sapiens OX=9606	1:Experimental evidence at protein level	BET1 homolog	1	0.999	3	22	22	22	7	7	7	313857	313857	313857	3	3	3	179160	179160	179160	5	5	5	239739	239739	239739	7	7	7	283606	283606	283606
130	a	sp|O15160|RPAC1_HUMAN	O15160	RPAC1_HUMAN	POLR1C	346	54	Homo sapiens OX=9606	1:Experimental evidence at protein level	DNA-directed RNA polymerases I and III subunit RPAC1	1	0.999	12	74	74	74	17	17	17	1.24894e+06	1.24894e+06	1.24894e+06	17	17	17	1313887	1313887	1313887	20	20	20	1.27696e+06	1.27696e+06	1.27696e+06	20	20	20	1.26081e+06	1.26081e+06	1.26081e+06
131	a	sp|O15164|TIF1A_HUMAN	O15164	TIF1A_HUMAN	TRIM24	1050	19	Homo sapiens OX=9606	1:Experimental evidence at protein level	Transcription intermediary factor 1-alpha	1	0.999	13	46	41	41	14	13	13	199971	199971	199971	7	7	7	215134	215134	215134	13	11	11	223427	223427	223427	12	10	10	189196	189196	189196
132	a	sp|O15173|PGRC2_HUMAN	O15173	PGRC2_HUMAN	PGRMC2	223	44	Homo sapiens OX=9606	1:Experimental evidence at protein level	Membrane-associated progesterone receptor component 2	1	0.999	10	44	29	29	11	7	7	1.16848e+06	874666	874666	7	4	4	1.1152e+06	782994	782994	13	8	8	1.24047e+06	915315	915315	13	10	10	1.21634e+06	923603	923603
133	a	sp|O15182|CETN3_HUMAN	O15182	CETN3_HUMAN	CETN3	167	23	Homo sapiens OX=9606	1:Experimental evidence at protein level	Centrin-3	1	0.999	4	8	8	8	2	2	2	46821.7	46821.7	46821.7	2	2	2	49358.2	49358.2	49358.2	3	3	3	52202.9	52202.9	52202.9	1	1	1	28675.5	28675.5	28675.5
134	a	sp|O15213|WDR46_HUMAN	O15213	WDR46_HUMAN	WDR46	610	39	Homo sapiens OX=9606	1:Experimental evidence at protein level	WD repeat-containing protein 46	1	0.999	18	81	81	81	20	20	20	684084	684084	684084	19	19	19	641887	641887	641887	23	23	23	690878	690878	690878	19	19	19	628428	628428	628428
135	a	sp|O15228|GNPAT_HUMAN	O15228	GNPAT_HUMAN	GNPAT	680	24	Homo sapiens OX=9606	1:Experimental evidence at protein level	Dihydroxyacetone phosphate acyltransferase	1	0.999	13	63	63	63	16	16	16	233188	233188	233188	18	18	18	245853	245853	245853	14	14	14	235323	235323	235323	15	15	15	241039	241039	241039
136	a	sp|O15234|CASC3_HUMAN	O15234	CASC3_HUMAN	CASC3	703	12	Homo sapiens OX=9606	1:Experimental evidence at protein level	Protein CASC3	1	0.999	7	20	20	20	4	4	4	72071.1	72071.1	72071.1	3	3	3	159214	159214	159214	5	5	5	160640	160640	160640	8	8	8	135018	135018	135018
137	a	sp|O15254|ACOX3_HUMAN	O15254	ACOX3_HUMAN	ACOX3	700	6	Homo sapiens OX=9606	1:Experimental evidence at protein level	Peroxisomal acyl-coenzyme A oxidase 3	1	0.999	3	6	6	6	1	1	1				1	1	1	21919.8	21919.8	21919.8	2	2	2	33092	33092	33092	2	2	2	22138.7	22138.7	22138.7
138	a	sp|O15258|RER1_HUMAN	O15258	RER1_HUMAN	RER1	196	25	Homo sapiens OX=9606	1:Experimental evidence at protein level	Protein RER1	1	0.999	6	29	29	29	6	6	6	933967	933967	933967	7	7	7	960970	960970	960970	7	7	7	953639	953639	953639	9	9	9	879408	879408	879408
139	a	sp|O15260|SURF4_HUMAN	O15260	SURF4_HUMAN	SURF4	269	26	Homo sapiens OX=9606	1:Experimental evidence at protein level	Surfeit locus protein 4	1	0.999	7	79	79	79	21	21	21	2.45853e+06	2.45853e+06	2.45853e+06	22	22	22	2291827	2291827	2291827	20	20	20	2.13747e+06	2.13747e+06	2.13747e+06	16	16	16	2.12901e+06	2.12901e+06	2.12901e+06
140	a	sp|O15270|SPTC2_HUMAN	O15270	SPTC2_HUMAN	SPTLC2	562	39	Homo sapiens OX=9606	1:Experimental evidence at protein level	Serine palmitoyltransferase 2	1	0.999	16	55	55	55	12	12	12	563550	563550	563550	18	18	18	595593	595593	595593	12	12	12	576352	576352	576352	13	13	13	548246	548246	548246
141	a	sp|O15287|FANCG_HUMAN	O15287	FANCG_HUMAN	FANCG	622	9	Homo sapiens OX=9606	1:Experimental evidence at protein level	Fanconi anemia group G protein	1	0.999	4	16	16	16	7	7	7	57304	57304	57304	1	1	1	38064.5	38064.5	38064.5	4	4	4	54138.4	54138.4	54138.4	4	4	4	51873.4	51873.4	51873.4
142	a	sp|O15294|OGT1_HUMAN	O15294	OGT1_HUMAN	OGT	1046	44	Homo sapiens OX=9606	1:Experimental evidence at protein level	UDP-N-acetylglucosamine--peptide N-acetylglucosaminyltransferase 110 kDa subunit	1	0.999	41	177	177	177	44	44	44	456760	456760	456760	45	45	45	487630	487630	487630	46	46	46	466818	466818	466818	42	42	42	450779	450779	450779
143	a	sp|O15305|PMM2_HUMAN	O15305	PMM2_HUMAN	PMM2	246	52	Homo sapiens OX=9606	1:Experimental evidence at protein level	Phosphomannomutase 2	1	0.999	15	78	78	78	24	24	24	946091	946091	946091	24	24	24	1.10198e+06	1.10198e+06	1.10198e+06	17	17	17	1029919	1029919	1029919	13	13	13	1.10981e+06	1.10981e+06	1.10981e+06
144	a	sp|O15318|RPC7_HUMAN	O15318	RPC7_HUMAN	POLR3G	223	20	Homo sapiens OX=9606	1:Experimental evidence at protein level	DNA-directed RNA polymerase III subunit RPC7	1	0.999	3	13	13	13	3	3	3	324355	324355	324355	2	2	2	279141	279141	279141	6	6	6	343931	343931	343931	2	2	2	143000	143000	143000
145	a	sp|O15321|TM9S1_HUMAN	O15321	TM9S1_HUMAN	TM9SF1	606	11	Homo sapiens OX=9606	2:Experimental evidence at transcript level	Transmembrane 9 superfamily member 1	1	0.999	4	6	6	6	1	1	1	37791.7	37791.7	37791.7	3	3	3				2	2	2	38524.3	38524.3	38524.3	0	0	0
146	a	sp|O15357|SHIP2_HUMAN	O15357	SHIP2_HUMAN	INPPL1	1258	40	Homo sapiens OX=9606	1:Experimental evidence at protein level	Phosphatidylinositol 3,4,5-trisphosphate 5-phosphatase 2	1	0.999	38	167	167	167	45	45	45	976100	976100	976100	44	44	44	999685	999685	999685	42	42	42	948686	948686	948686	36	36	36	1.07201e+06	1.07201e+06	1.07201e+06
147	a	sp|O15371|EIF3D_HUMAN	O15371	EIF3D_HUMAN	EIF3D	548	55	Homo sapiens OX=9606	1:Experimental evidence at protein level	Eukaryotic translation initiation factor 3 subunit D	1	0.999	36	238	238	238	64	64	64	2503301	2503301	2503301	59	59	59	1.09673e+06	1.09673e+06	1.09673e+06	57	57	57	3790044	3790044	3790044	58	58	58	3.67653e+06	3.67653e+06	3.67653e+06
148	a	sp|O15382|BCAT2_HUMAN	O15382	BCAT2_HUMAN	BCAT2	392	34	Homo sapiens OX=9606	1:Experimental evidence at protein level	Branched-chain-amino-acid aminotransferase, mitochondrial	1	0.999	14	66	66	66	14	14	14	519053	519053	519053	20	20	20	424757	424757	424757	14	14	14	448801	448801	448801	18	18	18	524488	524488	524488
149	a	sp|O15392|BIRC5_HUMAN	O15392	BIRC5_HUMAN	BIRC5	142	56	Homo sapiens OX=9606	1:Experimental evidence at protein level	Baculoviral IAP repeat-containing protein 5	1	0.999	6	26	26	26	5	5	5	143772	143772	143772	8	8	8	198839	198839	198839	7	7	7	206724	206724	206724	6	6	6	225803	225803	225803
150	a	sp|O15400|STX7_HUMAN	O15400	STX7_HUMAN	STX7	261	20	Homo sapiens OX=9606	1:Experimental evidence at protein level	Syntaxin-7	1	0.999	4	22	22	22	5	5	5	143400	143400	143400	6	6	6	240635	240635	240635	6	6	6	210604	210604	210604	5	5	5	263447	263447	263447
151	a	sp|O15431|COPT1_HUMAN	O15431	COPT1_HUMAN	SLC31A1	190	15	Homo sapiens OX=9606	1:Experimental evidence at protein level	High affinity copper uptake protein 1	1	0.999	3	12	12	12	4	4	4	60470.1	60470.1	60470.1	4	4	4	27173.1	27173.1	27173.1	2	2	2	51360.3	51360.3	51360.3	2	2	2	34518.1	34518.1	34518.1
152	a	sp|O15440|MRP5_HUMAN	O15440	MRP5_HUMAN	ABCC5	1437	11	Homo sapiens OX=9606	1:Experimental evidence at protein level	Multidrug resistance-associated protein 5	1	0.999	9	21	21	21	7	7	7	88954.8	88954.8	88954.8	6	6	6	85267.9	85267.9	85267.9	4	4	4	62077.1	62077.1	62077.1	4	4	4	65630.8	65630.8	65630.8
153	a	sp|O15446|RPA34_HUMAN	O15446	RPA34_HUMAN	CD3EAP	510	31	Homo sapiens OX=9606	1:Experimental evidence at protein level	DNA-directed RNA polymerase I subunit RPA34	1	0.999	8	114	114	114	19	19	19	519002	519002	519002	33	33	33	508165	508165	508165	30	30	30	547453	547453	547453	32	32	32	523793	523793	523793
154	a	sp|O15460|P4HA2_HUMAN	O15460	P4HA2_HUMAN	P4HA2	535	35	Homo sapiens OX=9606	1:Experimental evidence at protein level	Prolyl 4-hydroxylase subunit alpha-2	1	0.999	16	73	73	73	18	18	18	381980	381980	381980	21	21	21	246237	246237	246237	16	16	16	190187	190187	190187	18	18	18	358544	358544	358544
155	a	sp|O15498|YKT6_HUMAN	O15498	YKT6_HUMAN	YKT6	198	59	Homo sapiens OX=9606	1:Experimental evidence at protein level	Synaptobrevin homolog YKT6	1	0.999	16	84	80	84	24	22	24	661374	661374	661374	19	19	19	705607	705607	705607	19	18	19	763936	763936	763936	22	21	22	788560	788560	788560
156	a	sp|O15504|NUP42_HUMAN	O15504	NUP42_HUMAN	NUP42	423	26	Homo sapiens OX=9606	1:Experimental evidence at protein level	Nucleoporin NUP42	1	0.999	7	42	42	42	11	11	11	402760	402760	402760	8	8	8	441209	441209	441209	11	11	11	420174	420174	420174	12	12	12	429650	429650	429650
157	a	sp|O15511|ARPC5_HUMAN	O15511	ARPC5_HUMAN	ARPC5	151	45	Homo sapiens OX=9606	1:Experimental evidence at protein level	Actin-related protein 2/3 complex subunit 5	1	0.999	8	40	29	29	10	7	7	445561	429064	429064	12	8	8	416951	354813	354813	9	7	7	501292	421788	421788	9	7	7	449842	353456	353456
158	a	sp|O15514|RPB4_HUMAN	O15514	RPB4_HUMAN	POLR2D	142	48	Homo sapiens OX=9606	1:Experimental evidence at protein level	DNA-directed RNA polymerase II subunit RPB4	1	0.999	5	30	30	30	8	8	8	414632	414632	414632	9	9	9	436905	436905	436905	8	8	8	410918	410918	410918	5	5	5	416776	416776	416776
159	a	sp|O15530|PDPK1_HUMAN	O15530	PDPK1_HUMAN	PDPK1	556	17	Homo sapiens OX=9606	1:Experimental evidence at protein level	3-phosphoinositide-dependent protein kinase 1	1	0.999	5	13	13	13	2	2	2	94059.5	94059.5	94059.5	5	5	5	93448	93448	93448	4	4	4	101324	101324	101324	2	2	2	94627.1	94627.1	94627.1	sp|Q6A1A2|PDPK2_HUMAN
160	a	sp|O43149|ZZEF1_HUMAN	O43149	ZZEF1_HUMAN	ZZEF1	2961	11	Homo sapiens OX=9606	1:Experimental evidence at protein level	Zinc finger ZZ-type and EF-hand domain-containing protein 1	1	0.999	26	58	57	58	20	19	20	191888	191888	191888	8	8	8	167347	167347	167347	11	11	11	176581	176581	176581	19	19	19	195747	195747	195747
161	a	sp|O43156|TTI1_HUMAN	O43156	TTI1_HUMAN	TTI1	1089	19	Homo sapiens OX=9606	1:Experimental evidence at protein level	TELO2-interacting protein 1 homolog	1	0.999	16	86	86	86	21	21	21	555909	555909	555909	20	20	20	543220	543220	543220	21	21	21	481504	481504	481504	24	24	24	496211	496211	496211
162	a	sp|O43159|RRP8_HUMAN	O43159	RRP8_HUMAN	RRP8	456	32	Homo sapiens OX=9606	1:Experimental evidence at protein level	Ribosomal RNA-processing protein 8	1	0.999	10	73	73	73	21	21	21	533444	533444	533444	17	17	17	472616	472616	472616	16	16	16	512235	512235	512235	19	19	19	505495	505495	505495
163	a	sp|O43169|CYB5B_HUMAN	O43169	CYB5B_HUMAN	CYB5B	150	64	Homo sapiens OX=9606	1:Experimental evidence at protein level	Cytochrome b5 type B	1	0.999	12	91	91	91	22	22	22	1.38571e+06	1.38571e+06	1.38571e+06	29	29	29	1.65324e+06	1.65324e+06	1.65324e+06	19	19	19	1.66244e+06	1.66244e+06	1.66244e+06	21	21	21	1.36623e+06	1.36623e+06	1.36623e+06
164	a	sp|O43181|NDUS4_HUMAN	O43181	NDUS4_HUMAN	NDUFS4	175	28	Homo sapiens OX=9606	1:Experimental evidence at protein level	NADH dehydrogenase [ubiquinone] iron-sulfur protein 4, mitochondrial	1	0.999	5	20	20	20	6	6	6	291758	291758	291758	5	5	5	170996	170996	170996	5	5	5	240050	240050	240050	4	4	4	337491	337491	337491
165	a	sp|O43237|DC1L2_HUMAN	O43237	DC1L2_HUMAN	DYNC1LI2	492	49	Homo sapiens OX=9606	1:Experimental evidence at protein level	Cytoplasmic dynein 1 light intermediate chain 2	1	0.999	23	120	110	110	29	27	27	674123	674123	674123	37	33	33	666160	666160	666160	30	27	27	678566	678566	678566	24	23	23	726177	726177	726177
166	a	sp|O43242|PSMD3_HUMAN	O43242	PSMD3_HUMAN	PSMD3	534	55	Homo sapiens OX=9606	1:Experimental evidence at protein level	26S proteasome non-ATPase regulatory subunit 3	1	0.999	41	228	219	228	61	59	61	2.18319e+06	2.18319e+06	2.18319e+06	56	55	56	2478120	2478120	2478120	61	58	61	2.30938e+06	2.30938e+06	2.30938e+06	50	47	50	2575887	2575887	2575887
167	a	sp|O43252|PAPS1_HUMAN	O43252	PAPS1_HUMAN	PAPSS1	624	52	Homo sapiens OX=9606	1:Experimental evidence at protein level	Bifunctional 3'-phosphoadenosine 5'-phosphosulfate synthase 1	1	0.999	32	142	134	134	38	36	36	533661	533661	533661	43	41	41	557229	557229	557229	32	30	30	285296	285296	285296	29	27	27	485810	485810	485810
168	a	sp|O43292|GPAA1_HUMAN	O43292	GPAA1_HUMAN	GPAA1	621	7	Homo sapiens OX=9606	1:Experimental evidence at protein level	Glycosylphosphatidylinositol anchor attachment 1 protein	1	0.999	6	10	10	10	1	1	1	259131	259131	259131	3	3	3	196883	196883	196883	2	2	2	288788	288788	288788	4	4	4	229573	229573	229573
169	a	sp|O43293|DAPK3_HUMAN	O43293	DAPK3_HUMAN	DAPK3	454	9	Homo sapiens OX=9606	1:Experimental evidence at protein level	Death-associated protein kinase 3	1	0.999	3	11	6	11	2	1	2	85629.5	45007.1	85629.5	2	1	2	81987.7	46953.1	81987.7	2	2	2	49381.8	49381.8	49381.8	5	2	5	96767.6	52010.9	96767.6
170	a	sp|O43314|VIP2_HUMAN	O43314	VIP2_HUMAN	PPIP5K2	1243	13	Homo sapiens OX=9606	1:Experimental evidence at protein level	Inositol hexakisphosphate and diphosphoinositol-pentakisphosphate kinase 2	1	0.999	13	34	26	34	7	6	7	251037	213265	251037	9	8	9	181545	220994	181545	9	6	9	202511	211477	202511	9	6	9	226490	206384	226490
171	a	sp|O43318|M3K7_HUMAN	O43318	M3K7_HUMAN	MAP3K7	606	15	Homo sapiens OX=9606	1:Experimental evidence at protein level	Mitogen-activated protein kinase kinase kinase 7	1	0.999	6	14	14	14	4	4	4	111420	111420	111420	4	4	4	142322	142322	142322	3	3	3	130925	130925	130925	3	3	3	45965.3	45965.3	45965.3
172	a	sp|O43353|RIPK2_HUMAN	O43353	RIPK2_HUMAN	RIPK2	540	10	Homo sapiens OX=9606	1:Experimental evidence at protein level	Receptor-interacting serine/threonine-protein kinase 2	1	0.999	3	15	15	15	3	3	3	59186.6	59186.6	59186.6	1	1	1	54703.3	54703.3	54703.3	5	5	5	65259.3	65259.3	65259.3	6	6	6	67038.2	67038.2	67038.2
173	a	sp|O43390|HNRPR_HUMAN	O43390	HNRPR_HUMAN	HNRNPR	633	50	Homo sapiens OX=9606	1:Experimental evidence at protein level	Heterogeneous nuclear ribonucleoprotein R	1	0.999	68	464	349	349	104	80	80	5649352	5649352	5649352	118	85	85	5.417e+06	5.417e+06	5.417e+06	126	95	95	5.37963e+06	5.37963e+06	5.37963e+06	116	89	89	4836100	4836100	4836100
174	a	sp|O43396|TXNL1_HUMAN	O43396	TXNL1_HUMAN	TXNL1	289	59	Homo sapiens OX=9606	1:Experimental evidence at protein level	Thioredoxin-like protein 1	1	0.999	23	149	149	149	32	32	32	1.90321e+06	1.90321e+06	1.90321e+06	41	41	41	1920650	1920650	1920650	38	38	38	2.04611e+06	2.04611e+06	2.04611e+06	38	38	38	2024557	2024557	2024557
175	a	sp|O43402|EMC8_HUMAN	O43402	EMC8_HUMAN	EMC8	210	38	Homo sapiens OX=9606	1:Experimental evidence at protein level	ER membrane protein complex subunit 8	1	0.999	7	40	40	40	9	9	9	295432	295432	295432	9	9	9	341969	341969	341969	12	12	12	312046	312046	312046	10	10	10	313132	313132	313132
176	a	sp|O43414|ERI3_HUMAN	O43414	ERI3_HUMAN	ERI3	337	23	Homo sapiens OX=9606	1:Experimental evidence at protein level	ERI1 exoribonuclease 3	1	0.999	7	51	51	51	13	13	13	616726	616726	616726	13	13	13	647044	647044	647044	12	12	12	635508	635508	635508	13	13	13	585361	585361	585361
177	a	sp|O43422|P52K_HUMAN	O43422	P52K_HUMAN	THAP12	761	18	Homo sapiens OX=9606	1:Experimental evidence at protein level	52 kDa repressor of the inhibitor of the protein kinase	1	0.999	8	32	32	32	7	7	7	139126	139126	139126	8	8	8	99126.5	99126.5	99126.5	7	7	7	198953	198953	198953	10	10	10	197743	197743	197743
178	a	sp|O43426|SYNJ1_HUMAN	O43426	SYNJ1_HUMAN	SYNJ1	1573	3	Homo sapiens OX=9606	1:Experimental evidence at protein level	Synaptojanin-1	1	0.999	5	7	7	7	1	1	1	38131.1	38131.1	38131.1	1	1	1				1	1	1	38055.7	38055.7	38055.7	4	4	4	30805.4	30805.4	30805.4
179	a	sp|O43427|FIBP_HUMAN	O43427	FIBP_HUMAN	FIBP	364	9	Homo sapiens OX=9606	1:Experimental evidence at protein level	Acidic fibroblast growth factor intracellular-binding protein	1	0.999	3	9	9	9	2	2	2	48394	48394	48394	2	2	2	76195.3	76195.3	76195.3	3	3	3	112327	112327	112327	2	2	2	37000.4	37000.4	37000.4
180	a	sp|O43432|IF4G3_HUMAN	O43432	IF4G3_HUMAN	EIF4G3	1585	13	Homo sapiens OX=9606	1:Experimental evidence at protein level	Eukaryotic translation initiation factor 4 gamma 3	1	0.999	21	148	28	28	34	7	7	1.49085e+06	99677.1	99677.1	36	8	8	1.36579e+06	102260	102260	40	8	8	1.29773e+06	110970	110970	38	5	5	1.26296e+06	114692	114692
181	a	sp|O43447|PPIH_HUMAN	O43447	PPIH_HUMAN	PPIH	177	76	Homo sapiens OX=9606	1:Experimental evidence at protein level	Peptidyl-prolyl cis-trans isomerase H	1	0.999	19	96	96	96	25	25	25	649754	649754	649754	30	30	30	585451	585451	585451	21	21	21	428151	428151	428151	20	20	20	535689	535689	535689
182	a	sp|O43464|HTRA2_HUMAN	O43464	HTRA2_HUMAN	HTRA2	458	24	Homo sapiens OX=9606	1:Experimental evidence at protein level	Serine protease HTRA2, mitochondrial	1	0.999	7	24	19	24	6	5	6	274013	274013	274013	5	5	5	239463	239463	239463	6	4	6	252060	252060	252060	7	5	7	216437	216437	216437
183	a	sp|O43504|LTOR5_HUMAN	O43504	LTOR5_HUMAN	LAMTOR5	91	96	Homo sapiens OX=9606	1:Experimental evidence at protein level	Ragulator complex protein LAMTOR5	1	0.999	7	71	71	71	17	17	17	843156	843156	843156	17	17	17	884734	884734	884734	19	19	19	851414	851414	851414	18	18	18	890772	890772	890772
184	a	sp|O43572|AKA10_HUMAN	O43572	AKA10_HUMAN	AKAP10	662	16	Homo sapiens OX=9606	1:Experimental evidence at protein level	A-kinase anchor protein 10, mitochondrial	1	0.999	7	11	11	11	4	4	4				2	2	2				2	2	2	30171.8	30171.8	30171.8	3	3	3	26797.8	26797.8	26797.8
185	a	sp|O43583|DENR_HUMAN	O43583	DENR_HUMAN	DENR	198	49	Homo sapiens OX=9606	1:Experimental evidence at protein level	Density-regulated protein	1	0.999	12	84	84	84	21	21	21	1.08746e+06	1.08746e+06	1.08746e+06	21	21	21	1.134e+06	1.134e+06	1.134e+06	19	19	19	1.14792e+06	1.14792e+06	1.14792e+06	23	23	23	1.08468e+06	1.08468e+06	1.08468e+06
186	a	sp|O43592|XPOT_HUMAN	O43592	XPOT_HUMAN	XPOT	962	45	Homo sapiens OX=9606	1:Experimental evidence at protein level	Exportin-T	1	0.999	43	323	323	323	76	76	76	1.93669e+06	1.93669e+06	1.93669e+06	92	92	92	1.58032e+06	1.58032e+06	1.58032e+06	85	85	85	1.8107e+06	1.8107e+06	1.8107e+06	70	70	70	1.75178e+06	1.75178e+06	1.75178e+06
187	a	sp|O43598|DNPH1_HUMAN	O43598	DNPH1_HUMAN	DNPH1	174	34	Homo sapiens OX=9606	1:Experimental evidence at protein level	2'-deoxynucleoside 5'-phosphate N-hydrolase 1	1	0.999	7	19	19	19	8	8	8	252443	252443	252443	3	3	3	227710	227710	227710	5	5	5	251209	251209	251209	3	3	3	121440	121440	121440
188	a	sp|O43615|TIM44_HUMAN	O43615	TIM44_HUMAN	TIMM44	452	48	Homo sapiens OX=9606	1:Experimental evidence at protein level	Mitochondrial import inner membrane translocase subunit TIM44	1	0.999	31	144	144	144	36	36	36	1.51517e+06	1.51517e+06	1.51517e+06	34	34	34	1.31952e+06	1.31952e+06	1.31952e+06	38	38	38	1.53574e+06	1.53574e+06	1.53574e+06	36	36	36	1.51416e+06	1.51416e+06	1.51416e+06
189	a	sp|O43657|TSN6_HUMAN	O43657	TSN6_HUMAN	TSPAN6	245	19	Homo sapiens OX=9606	1:Experimental evidence at protein level	Tetraspanin-6	1	0.999	4	20	20	20	6	6	6	242415	242415	242415	6	6	6	223750	223750	223750	4	4	4	224898	224898	224898	4	4	4	229732	229732	229732
190	a	sp|O43660|PLRG1_HUMAN	O43660	PLRG1_HUMAN	PLRG1	514	46	Homo sapiens OX=9606	1:Experimental evidence at protein level	Pleiotropic regulator 1	1	0.999	20	106	106	106	25	25	25	736826	736826	736826	24	24	24	736466	736466	736466	28	28	28	718470	718470	718470	29	29	29	803312	803312	803312
191	a	sp|O43663|PRC1_HUMAN	O43663	PRC1_HUMAN	PRC1	620	25	Homo sapiens OX=9606	1:Experimental evidence at protein level	Protein regulator of cytokinesis 1	1	0.999	12	41	39	39	11	10	10	325895	325895	325895	15	14	14	355020	355020	355020	7	7	7	358990	358990	358990	8	8	8	361301	361301	361301
192	a	sp|O43665|RGS10_HUMAN	O43665	RGS10_HUMAN	RGS10	181	27	Homo sapiens OX=9606	1:Experimental evidence at protein level	Regulator of G-protein signaling 10	1	0.999	3	8	8	8	2	2	2	29402	29402	29402	3	3	3	32431.6	32431.6	32431.6	2	2	2	32444.8	32444.8	32444.8	1	1	1
193	a	sp|O43674|NDUB5_HUMAN	O43674	NDUB5_HUMAN	NDUFB5	189	24	Homo sapiens OX=9606	1:Experimental evidence at protein level	NADH dehydrogenase [ubiquinone] 1 beta subcomplex subunit 5, mitochondrial	1	0.999	5	24	24	24	7	7	7	473930	473930	473930	7	7	7	453965	453965	453965	6	6	6	434408	434408	434408	4	4	4	351351	351351	351351
194	a	sp|O43676|NDUB3_HUMAN	O43676	NDUB3_HUMAN	NDUFB3	98	28	Homo sapiens OX=9606	1:Experimental evidence at protein level	NADH dehydrogenase [ubiquinone] 1 beta subcomplex subunit 3	1	0.999	4	8	8	8	1	1	1	131864	131864	131864	3	3	3	127182	127182	127182	3	3	3	116954	116954	116954	1	1	1	64181.2	64181.2	64181.2
195	a	sp|O43683|BUB1_HUMAN	O43683	BUB1_HUMAN	BUB1	1085	10	Homo sapiens OX=9606	1:Experimental evidence at protein level	Mitotic checkpoint serine/threonine-protein kinase BUB1	1	0.999	8	15	12	12	3	2	2	37140.3			2	1	1	39569.5			4	4	4		550472	550472	6	5	5	41271	937261	937261
196	a	sp|O43688|PLPP2_HUMAN	O43688	PLPP2_HUMAN	PLPP2	288	25	Homo sapiens OX=9606	1:Experimental evidence at protein level	Phospholipid phosphatase 2	1	0.999	8	33	33	33	8	8	8	285379	285379	285379	9	9	9	268434	268434	268434	9	9	9	253876	253876	253876	7	7	7	234178	234178	234178
197	a	sp|O43708|MAAI_HUMAN	O43708	MAAI_HUMAN	GSTZ1	216	15	Homo sapiens OX=9606	1:Experimental evidence at protein level	Maleylacetoacetate isomerase	1	0.999	2	26	26	26	6	6	6	132572	132572	132572	9	9	9	144142	144142	144142	6	6	6	129849	129849	129849	5	5	5	71572.4	71572.4	71572.4
198	a	sp|O43709|BUD23_HUMAN	O43709	BUD23_HUMAN	BUD23	281	44	Homo sapiens OX=9606	1:Experimental evidence at protein level	Probable 18S rRNA (guanine-N(7))-methyltransferase	1	0.999	9	80	80	80	19	19	19	868851	868851	868851	20	20	20	793877	793877	793877	19	19	19	869531	869531	869531	22	22	22	842628	842628	842628
199	a	sp|O43715|TRIA1_HUMAN	O43715	TRIA1_HUMAN	TRIAP1	76	35	Homo sapiens OX=9606	1:Experimental evidence at protein level	TP53-regulated inhibitor of apoptosis 1	1	0.999	3	17	17	17	4	4	4	247428	247428	247428	3	3	3	262895	262895	262895	5	5	5	250157	250157	250157	5	5	5	250059	250059	250059
200	a	sp|O43719|HTSF1_HUMAN	O43719	HTSF1_HUMAN	HTATSF1	755	31	Homo sapiens OX=9606	1:Experimental evidence at protein level	HIV Tat-specific factor 1	1	0.999	23	127	127	127	31	31	31	787372	787372	787372	30	30	30	716801	716801	716801	31	31	31	780216	780216	780216	35	35	35	830611	830611	830611
201	a	sp|O43752|STX6_HUMAN	O43752	STX6_HUMAN	STX6	255	40	Homo sapiens OX=9606	1:Experimental evidence at protein level	Syntaxin-6	1	0.999	7	29	27	29	6	5	6	374845	374845	374845	11	10	11	342574	342574	342574	6	6	6	332904	332904	332904	6	6	6	287306	287306	287306
202	a	sp|O43768|ENSA_HUMAN	O43768	ENSA_HUMAN	ENSA	121	61	Homo sapiens OX=9606	1:Experimental evidence at protein level	Alpha-endosulfine	1	0.999	13	84	56	84	22	16	22	798278	851903	798278	27	18	27	862798	928131	862798	20	13	20	759441	824584	759441	15	9	15	789106	558341	789106
203	a	sp|O43772|MCAT_HUMAN	O43772	MCAT_HUMAN	SLC25A20	301	26	Homo sapiens OX=9606	1:Experimental evidence at protein level	Mitochondrial carnitine/acylcarnitine carrier protein	1	0.999	5	12	12	12	3	3	3	94122.4	94122.4	94122.4	6	6	6	52923.8	52923.8	52923.8	2	2	2	55730.2	55730.2	55730.2	1	1	1
204	a	sp|O43776|SYNC_HUMAN	O43776	SYNC_HUMAN	NARS	548	48	Homo sapiens OX=9606	1:Experimental evidence at protein level	Asparagine--tRNA ligase, cytoplasmic	1	0.999	30	264	263	263	65	64	64	2861719	2861719	2861719	66	66	66	2.6432e+06	2.6432e+06	2.6432e+06	69	69	69	2744271	2744271	2744271	64	64	64	2653635	2653635	2653635
205	a	sp|O43808|PM34_HUMAN	O43808	PM34_HUMAN	SLC25A17	307	24	Homo sapiens OX=9606	1:Experimental evidence at protein level	Peroxisomal membrane protein PMP34	1	0.999	7	28	23	23	5	4	4	444775	201194	201194	6	5	5	545365	196827	196827	5	4	4	433881	194080	194080	12	10	10	491223	219158	219158
206	a	sp|O43813|LANC1_HUMAN	O43813	LANC1_HUMAN	LANCL1	399	43	Homo sapiens OX=9606	1:Experimental evidence at protein level	Glutathione S-transferase LANCL1	1	0.999	15	82	82	82	20	20	20	838481	838481	838481	22	22	22	789039	789039	789039	21	21	21	869001	869001	869001	19	19	19	836343	836343	836343
207	a	sp|O43819|SCO2_HUMAN	O43819	SCO2_HUMAN	SCO2	266	33	Homo sapiens OX=9606	1:Experimental evidence at protein level	Protein SCO2 homolog, mitochondrial	1	0.999	8	19	19	19	5	5	5	116101	116101	116101	4	4	4	135140	135140	135140	5	5	5	107448	107448	107448	5	5	5	92052.2	92052.2	92052.2
208	a	sp|O43826|G6PT1_HUMAN	O43826	G6PT1_HUMAN	SLC37A4	429	7	Homo sapiens OX=9606	1:Experimental evidence at protein level	Glucose-6-phosphate exchanger SLC37A4	1	0.999	2	16	16	16	3	3	3	120932	120932	120932	5	5	5	156592	156592	156592	4	4	4	150161	150161	150161	4	4	4	134373	134373	134373
209	a	sp|O43837|IDH3B_HUMAN	O43837	IDH3B_HUMAN	IDH3B	385	57	Homo sapiens OX=9606	1:Experimental evidence at protein level	Isocitrate dehydrogenase [NAD] subunit beta, mitochondrial	1	0.999	25	161	151	161	42	39	42	1.4161e+06	1.4161e+06	1.4161e+06	43	39	43	1.24147e+06	1.24147e+06	1.24147e+06	36	34	36	1.24782e+06	1.24782e+06	1.24782e+06	40	39	40	1.49899e+06	1.49899e+06	1.49899e+06
210	a	sp|O43847|NRDC_HUMAN	O43847	NRDC_HUMAN	NRDC	1151	41	Homo sapiens OX=9606	1:Experimental evidence at protein level	Nardilysin	1	0.999	58	295	295	295	80	80	80	1.29158e+06	1.29158e+06	1.29158e+06	73	73	73	1.57275e+06	1.57275e+06	1.57275e+06	73	73	73	1.3585e+06	1.3585e+06	1.3585e+06	69	69	69	1.47233e+06	1.47233e+06	1.47233e+06
211	a	sp|O43852|CALU_HUMAN	O43852	CALU_HUMAN	CALU	315	68	Homo sapiens OX=9606	1:Experimental evidence at protein level	Calumenin	1	0.999	43	327	326	326	85	85	85	8.09703e+06	8.09703e+06	8.09703e+06	79	78	78	8185687	8185687	8185687	79	79	79	8227990	8227990	8227990	84	84	84	8.38401e+06	8.38401e+06	8.38401e+06
212	a	sp|O43865|SAHH2_HUMAN	O43865	SAHH2_HUMAN	AHCYL1	530	49	Homo sapiens OX=9606	1:Experimental evidence at protein level	S-adenosylhomocysteine hydrolase-like protein 1	1	0.999	38	220	131	200	58	30	53	1.53242e+06	800451	990835	56	35	52	1.57194e+06	755537	1.20008e+06	53	34	49	1382300	786843	1.0246e+06	53	32	46	1.48671e+06	785575	2184691
213	a	sp|O43913|ORC5_HUMAN	O43913	ORC5_HUMAN	ORC5	435	25	Homo sapiens OX=9606	1:Experimental evidence at protein level	Origin recognition complex subunit 5	1	0.999	9	31	31	31	6	6	6	299002	299002	299002	7	7	7	352580	352580	352580	7	7	7	314465	314465	314465	11	11	11	332087	332087	332087
214	a	sp|O43920|NDUS5_HUMAN	O43920	NDUS5_HUMAN	NDUFS5	106	45	Homo sapiens OX=9606	1:Experimental evidence at protein level	NADH dehydrogenase [ubiquinone] iron-sulfur protein 5	1	0.999	7	19	19	19	6	6	6	302679	302679	302679	4	4	4	307820	307820	307820	5	5	5	280307	280307	280307	4	4	4	287488	287488	287488
215	a	sp|O43929|ORC4_HUMAN	O43929	ORC4_HUMAN	ORC4	436	15	Homo sapiens OX=9606	1:Experimental evidence at protein level	Origin recognition complex subunit 4	1	0.999	7	28	28	28	7	7	7	637886	637886	637886	6	6	6	264012	264012	264012	8	8	8	623608	623608	623608	7	7	7	614376	614376	614376
216	a	sp|O60216|RAD21_HUMAN	O60216	RAD21_HUMAN	RAD21	631	40	Homo sapiens OX=9606	1:Experimental evidence at protein level	Double-strand-break repair protein rad21 homolog	1	0.999	23	96	89	96	20	19	20	802198	802198	802198	21	19	21	864974	864974	864974	27	25	27	826771	826771	826771	28	26	28	848565	848565	848565
217	a	sp|O60220|TIM8A_HUMAN	O60220	TIM8A_HUMAN	TIMM8A	97	77	Homo sapiens OX=9606	1:Experimental evidence at protein level	Mitochondrial import inner membrane translocase subunit Tim8 A	1	0.999	6	44	44	44	10	10	10	891285	891285	891285	11	11	11	1.01162e+06	1.01162e+06	1.01162e+06	14	14	14	904290	904290	904290	9	9	9	858097	858097	858097
218	a	sp|O60231|DHX16_HUMAN	O60231	DHX16_HUMAN	DHX16	1041	25	Homo sapiens OX=9606	1:Experimental evidence at protein level	Pre-mRNA-splicing factor ATP-dependent RNA helicase DHX16	1	0.999	23	102	89	89	22	19	19	660800	660800	660800	30	26	26	620470	620470	620470	28	25	25	625720	625720	625720	22	19	19	645888	645888	645888
219	a	sp|O60232|ZNRD2_HUMAN	O60232	ZNRD2_HUMAN	ZNRD2	199	72	Homo sapiens OX=9606	1:Experimental evidence at protein level	Protein ZNRD2	1	0.999	9	91	91	91	21	21	21	1.01502e+06	1.01502e+06	1.01502e+06	26	26	26	1408664	1408664	1408664	20	20	20	984381	984381	984381	24	24	24	651235	651235	651235
220	a	sp|O60239|3BP5_HUMAN	O60239	3BP5_HUMAN	SH3BP5	455	11	Homo sapiens OX=9606	1:Experimental evidence at protein level	SH3 domain-binding protein 5	1	0.999	4	12	12	12	4	4	4	20260.9	20260.9	20260.9	3	3	3	20570	20570	20570	2	2	2	18589.2	18589.2	18589.2	3	3	3
221	a	sp|O60244|MED14_HUMAN	O60244	MED14_HUMAN	MED14	1454	15	Homo sapiens OX=9606	1:Experimental evidence at protein level	Mediator of RNA polymerase II transcription subunit 14	1	0.999	17	48	47	47	14	13	13	170417	170417	170417	14	14	14	158355	158355	158355	8	8	8	164527	164527	164527	12	12	12	177606	177606	177606
222	a	sp|O60256|KPRB_HUMAN	O60256	KPRB_HUMAN	PRPSAP2	369	32	Homo sapiens OX=9606	1:Experimental evidence at protein level	Phosphoribosyl pyrophosphate synthase-associated protein 2	1	0.999	12	63	37	37	18	11	11	597443	597443	597443	16	11	11	622074	622074	622074	14	8	8	574574	574574	574574	15	7	7	568178	568178	568178
223	a	sp|O60287|NPA1P_HUMAN	O60287	NPA1P_HUMAN	URB1	2271	28	Homo sapiens OX=9606	1:Experimental evidence at protein level	Nucleolar pre-ribosomal-associated protein 1	1	0.999	47	197	194	197	49	48	49	675235	675235	675235	44	44	44	738977	738977	738977	57	56	57	718410	718410	718410	47	46	47	734079	734079	734079
224	a	sp|O60293|ZC3H1_HUMAN	O60293	ZC3H1_HUMAN	ZFC3H1	1989	14	Homo sapiens OX=9606	1:Experimental evidence at protein level	Zinc finger C3H1 domain-containing protein	1	0.999	18	71	71	71	19	19	19	318494	318494	318494	17	17	17	290260	290260	290260	18	18	18	297743	297743	297743	17	17	17	173461	173461	173461
225	a	sp|O60294|TYW4_HUMAN	O60294	TYW4_HUMAN	LCMT2	686	16	Homo sapiens OX=9606	1:Experimental evidence at protein level	tRNA wybutosine-synthesizing protein 4	1	0.999	8	18	18	18	5	5	5	80741	80741	80741	4	4	4	88762	88762	88762	4	4	4	81105.6	81105.6	81105.6	5	5	5	87430.7	87430.7	87430.7
226	a	sp|O60306|AQR_HUMAN	O60306	AQR_HUMAN	AQR	1485	34	Homo sapiens OX=9606	1:Experimental evidence at protein level	RNA helicase aquarius	1	0.999	41	229	227	227	57	57	57	503242	503242	503242	60	58	58	529498	529498	529498	56	56	56	496413	496413	496413	56	56	56	528000	528000	528000
227	a	sp|O60313|OPA1_HUMAN	O60313	OPA1_HUMAN	OPA1	960	42	Homo sapiens OX=9606	1:Experimental evidence at protein level	Dynamin-like 120 kDa protein, mitochondrial	1	0.999	46	229	229	229	52	52	52	581218	581218	581218	55	55	55	546281	546281	546281	56	56	56	557173	557173	557173	66	66	66	558950	558950	558950
228	a	sp|O60318|GANP_HUMAN	O60318	GANP_HUMAN	MCM3AP	1980	16	Homo sapiens OX=9606	1:Experimental evidence at protein level	Germinal-center associated nuclear protein	1	0.999	17	69	69	69	15	15	15	212154	212154	212154	20	20	20	225101	225101	225101	16	16	16	240015	240015	240015	18	18	18	220053	220053	220053
229	a	sp|O60341|KDM1A_HUMAN	O60341	KDM1A_HUMAN	KDM1A	852	49	Homo sapiens OX=9606	1:Experimental evidence at protein level	Lysine-specific histone demethylase 1A	1	0.999	33	167	167	167	44	44	44	697596	697596	697596	36	36	36	586806	586806	586806	39	39	39	586546	586546	586546	48	48	48	607269	607269	607269
230	a	sp|O60427|FADS1_HUMAN	O60427	FADS1_HUMAN	FADS1	444	31	Homo sapiens OX=9606	1:Experimental evidence at protein level	Acyl-CoA (8-3)-desaturase	1	0.999	13	78	78	78	19	19	19	457351	457351	457351	17	17	17	462460	462460	462460	22	22	22	460307	460307	460307	20	20	20	446854	446854	446854
231	a	sp|O60437|PEPL_HUMAN	O60437	PEPL_HUMAN	PPL	1756	13	Homo sapiens OX=9606	1:Experimental evidence at protein level	Periplakin	1	0.999	18	39	39	39	9	9	9	126112	126112	126112	9	9	9	140949	140949	140949	7	7	7	147482	147482	147482	14	14	14	142804	142804	142804
232	a	sp|O60487|MPZL2_HUMAN	O60487	MPZL2_HUMAN	MPZL2	215	14	Homo sapiens OX=9606	1:Experimental evidence at protein level	Myelin protein zero-like protein 2	1	0.999	3	9	9	9	2	2	2	81939.7	81939.7	81939.7	3	3	3	80713.4	80713.4	80713.4	3	3	3	79987.6	79987.6	79987.6	1	1	1	57520.4	57520.4	57520.4
233	a	sp|O60493|SNX3_HUMAN	O60493	SNX3_HUMAN	SNX3	162	66	Homo sapiens OX=9606	1:Experimental evidence at protein level	Sorting nexin-3	1	0.999	15	72	38	72	17	8	17	1.65022e+06	1.64535e+06	1.65022e+06	19	11	19	1.6028e+06	1575058	1.6028e+06	18	10	18	1.44349e+06	1.45398e+06	1.44349e+06	18	9	18	1.37514e+06	1.38733e+06	1.37514e+06
234	a	sp|O60499|STX10_HUMAN	O60499	STX10_HUMAN	STX10	249	22	Homo sapiens OX=9606	1:Experimental evidence at protein level	Syntaxin-10	1	0.999	6	16	14	14	4	3	3	207856	207856	207856	4	3	3	143844	143844	143844	4	4	4	212841	212841	212841	4	4	4	214469	214469	214469
235	a	sp|O60504|VINEX_HUMAN	O60504	VINEX_HUMAN	SORBS3	671	17	Homo sapiens OX=9606	1:Experimental evidence at protein level	Vinexin	1	0.999	8	21	20	20	6	5	5	387438	387438	387438	5	5	5	412024	412024	412024	5	5	5	403967	403967	403967	5	5	5	415863	415863	415863
236	a	sp|O60508|PRP17_HUMAN	O60508	PRP17_HUMAN	CDC40	579	34	Homo sapiens OX=9606	1:Experimental evidence at protein level	Pre-mRNA-processing factor 17	1	0.999	15	79	79	79	18	18	18	372594	372594	372594	22	22	22	398321	398321	398321	21	21	21	395987	395987	395987	18	18	18	395501	395501	395501
237	a	sp|O60512|B4GT3_HUMAN	O60512	B4GT3_HUMAN	B4GALT3	393	14	Homo sapiens OX=9606	1:Experimental evidence at protein level	Beta-1,4-galactosyltransferase 3	1	0.999	3	12	12	12	3	3	3	23311.5	23311.5	23311.5	1	1	1				4	4	4	25191.6	25191.6	25191.6	4	4	4	26861.5	26861.5	26861.5
238	a	sp|O60524|NEMF_HUMAN	O60524	NEMF_HUMAN	NEMF	1076	13	Homo sapiens OX=9606	1:Experimental evidence at protein level	Nuclear export mediator factor NEMF	1	0.999	11	32	32	32	6	6	6	245655	245655	245655	11	11	11	252415	252415	252415	10	10	10	265671	265671	265671	5	5	5	207686	207686	207686
239	a	sp|O60547|GMDS_HUMAN	O60547	GMDS_HUMAN	GMDS	372	45	Homo sapiens OX=9606	1:Experimental evidence at protein level	GDP-mannose 4,6 dehydratase	1	0.999	15	59	59	59	13	13	13	380845	380845	380845	16	16	16	385582	385582	385582	16	16	16	404620	404620	404620	14	14	14	413980	413980	413980
240	a	sp|O60563|CCNT1_HUMAN	O60563	CCNT1_HUMAN	CCNT1	726	21	Homo sapiens OX=9606	1:Experimental evidence at protein level	Cyclin-T1	1	0.999	12	50	50	50	10	10	10	245274	245274	245274	12	12	12	229344	229344	229344	16	16	16	264478	264478	264478	12	12	12	239790	239790	239790
241	a	sp|O60566|BUB1B_HUMAN	O60566	BUB1B_HUMAN	BUB1B	1050	28	Homo sapiens OX=9606	1:Experimental evidence at protein level	Mitotic checkpoint serine/threonine-protein kinase BUB1 beta	1	0.999	24	92	92	92	29	29	29	622390	622390	622390	21	21	21	886620	886620	886620	21	21	21	1.01488e+06	1.01488e+06	1.01488e+06	21	21	21	1075854	1075854	1075854
242	a	sp|O60568|PLOD3_HUMAN	O60568	PLOD3_HUMAN	PLOD3	738	46	Homo sapiens OX=9606	1:Experimental evidence at protein level	Multifunctional procollagen lysine hydroxylase and glycosyltransferase LH3	1	0.999	40	261	250	261	72	70	72	1.68631e+06	1.68631e+06	1.68631e+06	62	60	62	1.67498e+06	1.67498e+06	1.67498e+06	64	61	64	1.65375e+06	1.65375e+06	1.65375e+06	63	59	63	1547940	1547940	1547940
243	a	sp|O60573|IF4E2_HUMAN	O60573	IF4E2_HUMAN	EIF4E2	245	36	Homo sapiens OX=9606	1:Experimental evidence at protein level	Eukaryotic translation initiation factor 4E type 2	1	0.999	8	21	21	21	5	5	5	168830	168830	168830	7	7	7	182026	182026	182026	4	4	4	195428	195428	195428	5	5	5	162729	162729	162729
244	a	sp|O60610|DIAP1_HUMAN	O60610	DIAP1_HUMAN	DIAPH1	1272	43	Homo sapiens OX=9606	1:Experimental evidence at protein level	Protein diaphanous homolog 1	1	0.999	59	353	353	353	84	84	84	1.19558e+06	1.19558e+06	1.19558e+06	90	90	90	1.25738e+06	1.25738e+06	1.25738e+06	86	86	86	1.22903e+06	1.22903e+06	1.22903e+06	93	93	93	1.19037e+06	1.19037e+06	1.19037e+06
245	a	sp|O60613|SEP15_HUMAN	O60613	SEP15_HUMAN	SELENOF	165	33	Homo sapiens OX=9606	1:Experimental evidence at protein level	Selenoprotein F	1	0.999	5	20	20	20	6	6	6	485038	485038	485038	6	6	6	467694	467694	467694	4	4	4	444998	444998	444998	4	4	4	428248	428248	428248
246	a	sp|O60645|EXOC3_HUMAN	O60645	EXOC3_HUMAN	EXOC3	745	16	Homo sapiens OX=9606	1:Experimental evidence at protein level	Exocyst complex component 3	1	0.999	9	22	22	22	7	7	7	139862	139862	139862	6	6	6	150843	150843	150843	3	3	3	137018	137018	137018	6	6	6	91505.4	91505.4	91505.4
247	a	sp|O60658|PDE8A_HUMAN	O60658	PDE8A_HUMAN	PDE8A	829	10	Homo sapiens OX=9606	1:Experimental evidence at protein level	High affinity cAMP-specific and IBMX-insensitive 3',5'-cyclic phosphodiesterase 8A	1	0.999	6	21	21	21	4	4	4	100212	100212	100212	8	8	8	133885	133885	133885	4	4	4	147443	147443	147443	5	5	5	155327	155327	155327
248	a	sp|O60664|PLIN3_HUMAN	O60664	PLIN3_HUMAN	PLIN3	434	72	Homo sapiens OX=9606	1:Experimental evidence at protein level	Perilipin-3	1	0.999	39	359	359	359	88	88	88	3720360	3720360	3720360	93	93	93	2.86123e+06	2.86123e+06	2.86123e+06	89	89	89	4690278	4690278	4690278	89	89	89	4768045	4768045	4768045
249	a	sp|O60671|RAD1_HUMAN	O60671	RAD1_HUMAN	RAD1	282	32	Homo sapiens OX=9606	1:Experimental evidence at protein level	Cell cycle checkpoint protein RAD1	1	0.999	7	19	19	19	4	4	4	123490	123490	123490	7	7	7	141136	141136	141136	4	4	4	107559	107559	107559	4	4	4	132275	132275	132275
250	a	sp|O60678|ANM3_HUMAN	O60678	ANM3_HUMAN	PRMT3	531	37	Homo sapiens OX=9606	1:Experimental evidence at protein level	Protein arginine N-methyltransferase 3	1	0.999	22	124	124	124	29	29	29	829955	829955	829955	33	33	33	849081	849081	849081	30	30	30	757968	757968	757968	32	32	32	863605	863605	863605
251	a	sp|O60684|IMA7_HUMAN	O60684	IMA7_HUMAN	KPNA6	536	40	Homo sapiens OX=9606	1:Experimental evidence at protein level	Importin subunit alpha-7	1	0.999	25	160	57	160	38	13	38	2104001	1.4809e+06	2104001	42	14	42	2.02615e+06	1.44724e+06	2.02615e+06	46	18	46	2109722	1.50077e+06	2109722	34	12	34	2.06763e+06	1.46819e+06	2.06763e+06
252	a	sp|O60701|UGDH_HUMAN	O60701	UGDH_HUMAN	UGDH	494	71	Homo sapiens OX=9606	1:Experimental evidence at protein level	UDP-glucose 6-dehydrogenase	1	0.999	42	236	236	236	64	64	64	2.11579e+06	2.11579e+06	2.11579e+06	56	56	56	2312336	2312336	2312336	64	64	64	2299085	2299085	2299085	52	52	52	2.18719e+06	2.18719e+06	2.18719e+06
253	a	sp|O60716|CTND1_HUMAN	O60716	CTND1_HUMAN	CTNND1	968	43	Homo sapiens OX=9606	1:Experimental evidence at protein level	Catenin delta-1	1	0.999	39	196	196	196	53	53	53	789961	789961	789961	51	51	51	683796	683796	683796	50	50	50	741011	741011	741011	42	42	42	730280	730280	730280
254	a	sp|O60725|ICMT_HUMAN	O60725	ICMT_HUMAN	ICMT	284	9	Homo sapiens OX=9606	1:Experimental evidence at protein level	Protein-S-isoprenylcysteine O-methyltransferase	1	0.999	2	15	15	15	1	1	1	32581	32581	32581	4	4	4	88600.9	88600.9	88600.9	6	6	6	92225.4	92225.4	92225.4	4	4	4	95415.9	95415.9	95415.9
255	a	sp|O60739|EIF1B_HUMAN	O60739	EIF1B_HUMAN	EIF1B	113	74	Homo sapiens OX=9606	1:Experimental evidence at protein level	Eukaryotic translation initiation factor 1b	1	0.999	11	91	11	11	24	3	3	2.01347e+06	386429	386429	24	3	3	1.91726e+06	347677	347677	20	3	3	1888681	354968	354968	23	2	2	1.96852e+06	341812	341812
256	a	sp|O60749|SNX2_HUMAN	O60749	SNX2_HUMAN	SNX2	519	41	Homo sapiens OX=9606	1:Experimental evidence at protein level	Sorting nexin-2	1	0.999	26	93	85	85	24	21	21	751110	776020	776020	25	24	24	882579	783650	783650	24	21	21	942008	725891	725891	20	19	19	789986	785089	785089
257	a	sp|O60762|DPM1_HUMAN	O60762	DPM1_HUMAN	DPM1	260	54	Homo sapiens OX=9606	1:Experimental evidence at protein level	Dolichol-phosphate mannosyltransferase subunit 1	1	0.999	16	67	67	67	15	15	15	997898	997898	997898	17	17	17	1.00499e+06	1.00499e+06	1.00499e+06	17	17	17	980989	980989	980989	18	18	18	931670	931670	931670
258	a	sp|O60783|RT14_HUMAN	O60783	RT14_HUMAN	MRPS14	128	21	Homo sapiens OX=9606	1:Experimental evidence at protein level	28S ribosomal protein S14, mitochondrial	1	0.999	2	16	16	16	4	4	4	331679	331679	331679	5	5	5	345235	345235	345235	3	3	3	342577	342577	342577	4	4	4	354704	354704	354704
259	a	sp|O60784|TOM1_HUMAN	O60784	TOM1_HUMAN	TOM1	492	42	Homo sapiens OX=9606	1:Experimental evidence at protein level	Target of Myb protein 1	1	0.999	12	50	50	50	13	13	13	402569	402569	402569	12	12	12	361935	361935	361935	12	12	12	361830	361830	361830	13	13	13	342566	342566	342566
260	a	sp|O60826|CCD22_HUMAN	O60826	CCD22_HUMAN	CCDC22	627	27	Homo sapiens OX=9606	1:Experimental evidence at protein level	Coiled-coil domain-containing protein 22	1	0.999	15	69	69	69	15	15	15	463565	463565	463565	21	21	21	465350	465350	465350	18	18	18	455179	455179	455179	15	15	15	430064	430064	430064
261	a	sp|O60828|PQBP1_HUMAN	O60828	PQBP1_HUMAN	PQBP1	265	50	Homo sapiens OX=9606	1:Experimental evidence at protein level	Polyglutamine-binding protein 1	1	0.999	11	43	43	43	9	9	9	672717	672717	672717	8	8	8	664245	664245	664245	11	11	11	734855	734855	734855	15	15	15	778187	778187	778187
262	a	sp|O60830|TI17B_HUMAN	O60830	TI17B_HUMAN	TIMM17B	172	43	Homo sapiens OX=9606	1:Experimental evidence at protein level	Mitochondrial import inner membrane translocase subunit Tim17-B	1	0.999	6	34	34	34	7	7	7	522005	522005	522005	7	7	7	521618	521618	521618	10	10	10	526160	526160	526160	10	10	10	505376	505376	505376
263	a	sp|O60869|EDF1_HUMAN	O60869	EDF1_HUMAN	EDF1	148	43	Homo sapiens OX=9606	1:Experimental evidence at protein level	Endothelial differentiation-related factor 1	1	0.999	12	80	80	80	21	21	21	1.78597e+06	1.78597e+06	1.78597e+06	18	18	18	1.86318e+06	1.86318e+06	1.86318e+06	21	21	21	1.81654e+06	1.81654e+06	1.81654e+06	20	20	20	1.9564e+06	1.9564e+06	1.9564e+06
264	a	sp|O60870|KIN17_HUMAN	O60870	KIN17_HUMAN	KIN	393	30	Homo sapiens OX=9606	1:Experimental evidence at protein level	DNA/RNA-binding protein KIN17	1	0.999	11	38	38	38	10	10	10	153905	153905	153905	8	8	8	193636	193636	193636	7	7	7	205196	205196	205196	13	13	13	207605	207605	207605
265	a	sp|O60884|DNJA2_HUMAN	O60884	DNJA2_HUMAN	DNAJA2	412	60	Homo sapiens OX=9606	1:Experimental evidence at protein level	DnaJ homolog subfamily A member 2	1	0.999	28	242	242	242	67	67	67	2482534	2482534	2482534	61	61	61	2414946	2414946	2414946	60	60	60	2377321	2377321	2377321	54	54	54	2.32332e+06	2.32332e+06	2.32332e+06
266	a	sp|O60888|CUTA_HUMAN	O60888	CUTA_HUMAN	CUTA	179	68	Homo sapiens OX=9606	1:Experimental evidence at protein level	Protein CutA	1	0.999	13	87	87	87	22	22	22	2.40803e+06	2.40803e+06	2.40803e+06	21	21	21	2.3317e+06	2.3317e+06	2.3317e+06	22	22	22	2289276	2289276	2289276	22	22	22	2424309	2424309	2424309
267	a	sp|O60921|HUS1_HUMAN	O60921	HUS1_HUMAN	HUS1	280	26	Homo sapiens OX=9606	1:Experimental evidence at protein level	Checkpoint protein HUS1	1	0.999	6	21	21	21	7	7	7	320387	320387	320387	7	7	7	287187	287187	287187	4	4	4	291518	291518	291518	3	3	3	287489	287489	287489
268	a	sp|O60927|PP1RB_HUMAN	O60927	PP1RB_HUMAN	PPP1R11	126	38	Homo sapiens OX=9606	1:Experimental evidence at protein level	E3 ubiquitin-protein ligase PPP1R11	1	0.999	4	21	21	21	5	5	5	154240	154240	154240	3	3	3	99953.2	99953.2	99953.2	7	7	7	139445	139445	139445	6	6	6	151909	151909	151909
269	a	sp|O60934|NBN_HUMAN	O60934	NBN_HUMAN	NBN	754	33	Homo sapiens OX=9606	1:Experimental evidence at protein level	Nibrin	1	0.999	19	57	57	57	15	15	15	286008	286008	286008	14	14	14	249675	249675	249675	11	11	11	276570	276570	276570	17	17	17	254488	254488	254488
270	a	sp|O60936|NOL3_HUMAN	O60936	NOL3_HUMAN	NOL3	208	39	Homo sapiens OX=9606	1:Experimental evidence at protein level	Nucleolar protein 3	1	0.999	6	23	23	23	5	5	5	521413	521413	521413	7	7	7	524117	524117	524117	6	6	6	544347	544347	544347	5	5	5	491078	491078	491078
271	a	sp|O75027|ABCB7_HUMAN	O75027	ABCB7_HUMAN	ABCB7	752	17	Homo sapiens OX=9606	1:Experimental evidence at protein level	ATP-binding cassette sub-family B member 7, mitochondrial	1	0.999	12	32	32	32	8	8	8	277853	277853	277853	7	7	7	252852	252852	252852	8	8	8	257319	257319	257319	9	9	9	112282	112282	112282
272	a	sp|O75063|XYLK_HUMAN	O75063	XYLK_HUMAN	FAM20B	409	19	Homo sapiens OX=9606	1:Experimental evidence at protein level	Glycosaminoglycan xylosylkinase	1	0.999	6	21	21	21	4	4	4	195674	195674	195674	3	3	3	217988	217988	217988	6	6	6	178920	178920	178920	8	8	8	206603	206603	206603
273	a	sp|O75083|WDR1_HUMAN	O75083	WDR1_HUMAN	WDR1	606	68	Homo sapiens OX=9606	1:Experimental evidence at protein level	WD repeat-containing protein 1	1	0.999	43	213	213	213	50	50	50	1.18564e+06	1.18564e+06	1.18564e+06	60	60	60	1.22212e+06	1.22212e+06	1.22212e+06	54	54	54	1.08381e+06	1.08381e+06	1.08381e+06	49	49	49	1234742	1234742	1234742
274	a	sp|O75122|CLAP2_HUMAN	O75122	CLAP2_HUMAN	CLASP2	1294	29	Homo sapiens OX=9606	1:Experimental evidence at protein level	CLIP-associating protein 2	1	0.999	32	104	83	83	29	23	23	651565	379489	379489	29	26	26	663935	366500	366500	22	16	16	481313	364038	364038	24	18	18	677731	387343	387343
275	a	sp|O75127|PTCD1_HUMAN	O75127	PTCD1_HUMAN	PTCD1	700	22	Homo sapiens OX=9606	1:Experimental evidence at protein level	Pentatricopeptide repeat-containing protein 1, mitochondrial	1	0.999	14	44	44	44	11	11	11	305043	305043	305043	11	11	11	312031	312031	312031	9	9	9	300074	300074	300074	13	13	13	286569	286569	286569
276	a	sp|O75128|COBL_HUMAN	O75128	COBL_HUMAN	COBL	1261	26	Homo sapiens OX=9606	1:Experimental evidence at protein level	Protein cordon-bleu	1	0.999	22	58	58	58	12	12	12	277555	277555	277555	19	19	19	285709	285709	285709	16	16	16	297117	297117	297117	11	11	11	286419	286419	286419
277	a	sp|O75143|ATG13_HUMAN	O75143	ATG13_HUMAN	ATG13	517	8	Homo sapiens OX=9606	1:Experimental evidence at protein level	Autophagy-related protein 13	1	0.999	3	7	7	7	3	3	3	17419.6	17419.6	17419.6	1	1	1				2	2	2	16089.3	16089.3	16089.3	1	1	1	22989.8	22989.8	22989.8
278	a	sp|O75150|BRE1B_HUMAN	O75150	BRE1B_HUMAN	RNF40	1001	32	Homo sapiens OX=9606	1:Experimental evidence at protein level	E3 ubiquitin-protein ligase BRE1B	1	0.999	27	107	95	107	30	26	30	392445	320275	392445	27	25	27	447285	364413	447285	28	25	28	409389	388383	409389	22	19	22	423044	392721	423044
279	a	sp|O75182|SIN3B_HUMAN	O75182	SIN3B_HUMAN	SIN3B	1162	12	Homo sapiens OX=9606	1:Experimental evidence at protein level	Paired amphipathic helix protein Sin3b	1	0.999	10	17	17	17	5	5	5	298353	298353	298353	4	4	4	276695	276695	276695	4	4	4	245136	245136	245136	4	4	4	312230	312230	312230
280	a	sp|O75208|COQ9_HUMAN	O75208	COQ9_HUMAN	COQ9	318	38	Homo sapiens OX=9606	1:Experimental evidence at protein level	Ubiquinone biosynthesis protein COQ9, mitochondrial	1	0.999	10	51	51	51	14	14	14	287245	287245	287245	13	13	13	296585	296585	296585	9	9	9	201339	201339	201339	15	15	15	281136	281136	281136
281	a	sp|O75251|NDUS7_HUMAN	O75251	NDUS7_HUMAN	NDUFS7	213	27	Homo sapiens OX=9606	1:Experimental evidence at protein level	NADH dehydrogenase [ubiquinone] iron-sulfur protein 7, mitochondrial	1	0.999	8	38	38	38	5	5	5	307887	307887	307887	9	9	9	2.24696e+06	2.24696e+06	2.24696e+06	12	12	12	2421070	2421070	2421070	12	12	12	1.81511e+06	1.81511e+06	1.81511e+06
282	a	sp|O75306|NDUS2_HUMAN	O75306	NDUS2_HUMAN	NDUFS2	463	45	Homo sapiens OX=9606	1:Experimental evidence at protein level	NADH dehydrogenase [ubiquinone] iron-sulfur protein 2, mitochondrial	1	0.999	21	147	147	147	43	43	43	1.80207e+06	1.80207e+06	1.80207e+06	36	36	36	1.46892e+06	1.46892e+06	1.46892e+06	33	33	33	1.70255e+06	1.70255e+06	1.70255e+06	35	35	35	1753637	1753637	1753637
283	a	sp|O75312|ZPR1_HUMAN	O75312	ZPR1_HUMAN	ZPR1	459	41	Homo sapiens OX=9606	1:Experimental evidence at protein level	Zinc finger protein ZPR1	1	0.999	18	76	68	68	15	14	14	660798	660798	660798	19	15	15	666243	666243	666243	23	22	22	710143	710143	710143	19	17	17	780575	780575	780575
284	a	sp|O75323|NIPS2_HUMAN	O75323	NIPS2_HUMAN	NIPSNAP2	286	24	Homo sapiens OX=9606	1:Experimental evidence at protein level	Protein NipSnap homolog 2	1	0.999	8	34	29	34	9	8	9	490985	490985	490985	8	7	8	421088	421088	421088	9	7	9	492423	492423	492423	8	7	8	420495	420495	420495
285	a	sp|O75330|HMMR_HUMAN	O75330	HMMR_HUMAN	HMMR	724	18	Homo sapiens OX=9606	1:Experimental evidence at protein level	Hyaluronan mediated motility receptor	1	0.999	11	33	30	30	9	8	8	1.14808e+06	1.14808e+06	1.14808e+06	8	7	7	1.04359e+06	1.04359e+06	1.04359e+06	7	7	7	1.00452e+06	1.00452e+06	1.00452e+06	9	8	8	1.02365e+06	1.02365e+06	1.02365e+06
286	a	sp|O75340|PDCD6_HUMAN	O75340	PDCD6_HUMAN	PDCD6	191	65	Homo sapiens OX=9606	1:Experimental evidence at protein level	Programmed cell death protein 6	1	0.999	16	230	230	230	58	58	58	3689797	3689797	3689797	57	57	57	2.99741e+06	2.99741e+06	2.99741e+06	60	60	60	2842401	2842401	2842401	55	55	55	2.99125e+06	2.99125e+06	2.99125e+06
287	a	sp|O75347|TBCA_HUMAN	O75347	TBCA_HUMAN	TBCA	108	51	Homo sapiens OX=9606	1:Experimental evidence at protein level	Tubulin-specific chaperone A	1	0.999	14	86	86	86	22	22	22	2.20374e+06	2.20374e+06	2.20374e+06	21	21	21	1.96986e+06	1.96986e+06	1.96986e+06	22	22	22	1.80132e+06	1.80132e+06	1.80132e+06	21	21	21	2.05956e+06	2.05956e+06	2.05956e+06
288	a	sp|O75362|ZN217_HUMAN	O75362	ZN217_HUMAN	ZNF217	1048	4	Homo sapiens OX=9606	1:Experimental evidence at protein level	Zinc finger protein 217	1	0.999	3	9	9	9	1	1	1	27937.4	27937.4	27937.4	2	2	2	31251.5	31251.5	31251.5	3	3	3	28922.1	28922.1	28922.1	3	3	3	28508.6	28508.6	28508.6
289	a	sp|O75368|SH3L1_HUMAN	O75368	SH3L1_HUMAN	SH3BGRL	114	69	Homo sapiens OX=9606	1:Experimental evidence at protein level	SH3 domain-binding glutamic acid-rich-like protein	1	0.999	5	18	18	18	5	5	5	253691	253691	253691	6	6	6	383336	383336	383336	5	5	5	356941	356941	356941	2	2	2	254533	254533	254533
290	a	sp|O75376|NCOR1_HUMAN	O75376	NCOR1_HUMAN	NCOR1	2440	13	Homo sapiens OX=9606	1:Experimental evidence at protein level	Nuclear receptor corepressor 1	1	0.999	25	78	75	77	15	15	15	155093	155093	155093	22	22	22	184140	184140	184140	17	16	17	161103	161103	161103	24	22	23	161898	161898	161898
291	a	sp|O75380|NDUS6_HUMAN	O75380	NDUS6_HUMAN	NDUFS6	124	44	Homo sapiens OX=9606	1:Experimental evidence at protein level	NADH dehydrogenase [ubiquinone] iron-sulfur protein 6, mitochondrial	1	0.999	8	47	47	47	10	10	10	637124	637124	637124	12	12	12	412319	412319	412319	10	10	10	609608	609608	609608	15	15	15	618926	618926	618926
292	a	sp|O75381|PEX14_HUMAN	O75381	PEX14_HUMAN	PEX14	377	35	Homo sapiens OX=9606	1:Experimental evidence at protein level	Peroxisomal membrane protein PEX14	1	0.999	10	52	52	52	13	13	13	397566	397566	397566	13	13	13	375478	375478	375478	11	11	11	374189	374189	374189	15	15	15	402870	402870	402870
293	a	sp|O75390|CISY_HUMAN	O75390	CISY_HUMAN	CS	466	51	Homo sapiens OX=9606	1:Experimental evidence at protein level	Citrate synthase, mitochondrial	1	0.999	49	371	365	371	103	102	103	2.83587e+06	2.83587e+06	2.83587e+06	95	94	95	3597635	3597635	3597635	86	84	86	2.88033e+06	2.88033e+06	2.88033e+06	87	85	87	2558714	2558714	2558714
294	a	sp|O75391|SPAG7_HUMAN	O75391	SPAG7_HUMAN	SPAG7	227	48	Homo sapiens OX=9606	1:Experimental evidence at protein level	Sperm-associated antigen 7	1	0.999	12	78	78	78	20	20	20	774794	774794	774794	19	19	19	813306	813306	813306	18	18	18	220595	220595	220595	21	21	21	575292	575292	575292
295	a	sp|O75394|RM33_HUMAN	O75394	RM33_HUMAN	MRPL33	65	38	Homo sapiens OX=9606	1:Experimental evidence at protein level	39S ribosomal protein L33, mitochondrial	1	0.999	3	10	10	10	2	2	2	156087	156087	156087	2	2	2	146470	146470	146470	4	4	4	158895	158895	158895	2	2	2	152344	152344	152344
296	a	sp|O75396|SC22B_HUMAN	O75396	SC22B_HUMAN	SEC22B	215	55	Homo sapiens OX=9606	1:Experimental evidence at protein level	Vesicle-trafficking protein SEC22b	1	0.999	19	120	120	120	29	29	29	2.22694e+06	2.22694e+06	2.22694e+06	31	31	31	2199734	2199734	2199734	28	28	28	2.31118e+06	2.31118e+06	2.31118e+06	32	32	32	2.25512e+06	2.25512e+06	2.25512e+06
297	a	sp|O75400|PR40A_HUMAN	O75400	PR40A_HUMAN	PRPF40A	957	30	Homo sapiens OX=9606	1:Experimental evidence at protein level	Pre-mRNA-processing factor 40 homolog A	1	0.999	34	146	117	146	35	29	35	824129	824129	824129	35	29	35	789355	789355	789355	43	33	43	792162	792162	792162	33	26	33	822987	822987	822987
298	a	sp|O75410|TACC1_HUMAN	O75410	TACC1_HUMAN	TACC1	805	32	Homo sapiens OX=9606	1:Experimental evidence at protein level	Transforming acidic coiled-coil-containing protein 1	1	0.999	19	64	52	52	17	13	13	233044	302164	302164	18	15	15	384508	323409	323409	13	11	11	264407	296948	296948	16	13	13	278591	228237	228237
299	a	sp|O75419|CDC45_HUMAN	O75419	CDC45_HUMAN	CDC45	566	14	Homo sapiens OX=9606	1:Experimental evidence at protein level	Cell division control protein 45 homolog	1	0.999	7	21	21	21	5	5	5	121223	121223	121223	4	4	4	165315	165315	165315	7	7	7	130519	130519	130519	5	5	5	179144	179144	179144
300	a	sp|O75420|GGYF1_HUMAN	O75420	GGYF1_HUMAN	GIGYF1	1035	10	Homo sapiens OX=9606	1:Experimental evidence at protein level	GRB10-interacting GYF protein 1	1	0.999	6	9	9	9	3	3	3	62421.3	62421.3	62421.3	1	1	1	58838.5	58838.5	58838.5	3	3	3	64400.3	64400.3	64400.3	2	2	2	56641.3	56641.3	56641.3
301	a	sp|O75427|LRCH4_HUMAN	O75427	LRCH4_HUMAN	LRCH4	683	13	Homo sapiens OX=9606	1:Experimental evidence at protein level	Leucine-rich repeat and calponin homology domain-containing protein 4	1	0.999	5	14	14	14	4	4	4	138379	138379	138379	4	4	4	96338.2	96338.2	96338.2	2	2	2	87695.9	87695.9	87695.9	4	4	4	135064	135064	135064
302	a	sp|O75431|MTX2_HUMAN	O75431	MTX2_HUMAN	MTX2	263	50	Homo sapiens OX=9606	1:Experimental evidence at protein level	Metaxin-2	1	0.999	12	56	56	56	16	16	16	678441	678441	678441	14	14	14	383686	383686	383686	9	9	9	621358	621358	621358	17	17	17	626246	626246	626246
303	a	sp|O75436|VP26A_HUMAN	O75436	VP26A_HUMAN	VPS26A	327	59	Homo sapiens OX=9606	1:Experimental evidence at protein level	Vacuolar protein sorting-associated protein 26A	1	0.999	26	131	129	131	27	27	27	2.62178e+06	2.62178e+06	2.62178e+06	37	36	37	2.33062e+06	2.33062e+06	2.33062e+06	33	33	33	2.25753e+06	2.25753e+06	2.25753e+06	34	33	34	2.28436e+06	2.28436e+06	2.28436e+06
304	a	sp|O75438|NDUB1_HUMAN	O75438	NDUB1_HUMAN	NDUFB1	58	36	Homo sapiens OX=9606	1:Experimental evidence at protein level	NADH dehydrogenase [ubiquinone] 1 beta subcomplex subunit 1	1	0.999	3	14	14	14	3	3	3	306043	306043	306043	3	3	3	301512	301512	301512	4	4	4	268373	268373	268373	4	4	4	390556	390556	390556
305	a	sp|O75439|MPPB_HUMAN	O75439	MPPB_HUMAN	PMPCB	489	47	Homo sapiens OX=9606	1:Experimental evidence at protein level	Mitochondrial-processing peptidase subunit beta	1	0.999	28	149	147	147	33	33	33	1.06211e+06	1.06211e+06	1.06211e+06	39	39	39	1.05673e+06	1.05673e+06	1.05673e+06	40	40	40	1.02821e+06	1.02821e+06	1.02821e+06	37	35	35	992865	992865	992865
306	a	sp|O75448|MED24_HUMAN	O75448	MED24_HUMAN	MED24	989	19	Homo sapiens OX=9606	1:Experimental evidence at protein level	Mediator of RNA polymerase II transcription subunit 24	1	0.999	16	35	35	35	9	9	9	157382	157382	157382	10	10	10	148167	148167	148167	8	8	8	173625	173625	173625	8	8	8	161648	161648	161648
307	a	sp|O75461|E2F6_HUMAN	O75461	E2F6_HUMAN	E2F6	281	14	Homo sapiens OX=9606	1:Experimental evidence at protein level	Transcription factor E2F6	1	0.999	3	3	3	3	0	0	0				0	0	0				2	2	2				1	1	1
308	a	sp|O75489|NDUS3_HUMAN	O75489	NDUS3_HUMAN	NDUFS3	264	49	Homo sapiens OX=9606	1:Experimental evidence at protein level	NADH dehydrogenase [ubiquinone] iron-sulfur protein 3, mitochondrial	1	0.999	14	80	80	80	20	20	20	2271674	2271674	2271674	21	21	21	2.72e+06	2.72e+06	2.72e+06	19	19	19	2.33938e+06	2.33938e+06	2.33938e+06	20	20	20	2289743	2289743	2289743
309	a	sp|O75506|HSBP1_HUMAN	O75506	HSBP1_HUMAN	HSBP1	76	73	Homo sapiens OX=9606	1:Experimental evidence at protein level	Heat shock factor-binding protein 1	1	0.999	6	109	109	109	25	25	25	1.18235e+06	1.18235e+06	1.18235e+06	27	27	27	1.32964e+06	1.32964e+06	1.32964e+06	28	28	28	1.48832e+06	1.48832e+06	1.48832e+06	29	29	29	1.43168e+06	1.43168e+06	1.43168e+06
310	a	sp|O75529|TAF5L_HUMAN	O75529	TAF5L_HUMAN	TAF5L	589	6	Homo sapiens OX=9606	1:Experimental evidence at protein level	TAF5-like RNA polymerase II p300/CBP-associated factor-associated factor 65 kDa subunit 5L	1	0.999	3	4	4	4	1	1	1				1	1	1				1	1	1				1	1	1
311	a	sp|O75530|EED_HUMAN	O75530	EED_HUMAN	EED	441	20	Homo sapiens OX=9606	1:Experimental evidence at protein level	Polycomb protein EED	1	0.999	9	29	29	29	9	9	9	190410	190410	190410	2	2	2	121006	121006	121006	9	9	9	196010	196010	196010	9	9	9	209273	209273	209273
312	a	sp|O75531|BAF_HUMAN	O75531	BAF_HUMAN	BANF1	89	66	Homo sapiens OX=9606	1:Experimental evidence at protein level	Barrier-to-autointegration factor	1	0.999	10	87	87	87	22	22	22	7415229	7415229	7415229	22	22	22	5731877	5731877	5731877	23	23	23	7620193	7620193	7620193	20	20	20	8003555	8003555	8003555
313	a	sp|O75554|WBP4_HUMAN	O75554	WBP4_HUMAN	WBP4	376	27	Homo sapiens OX=9606	1:Experimental evidence at protein level	WW domain-binding protein 4	1	0.999	7	17	17	17	5	5	5	158375	158375	158375	1	1	1	94984.8	94984.8	94984.8	5	5	5	176352	176352	176352	6	6	6	172102	172102	172102
314	a	sp|O75569|PRKRA_HUMAN	O75569	PRKRA_HUMAN	PRKRA	313	25	Homo sapiens OX=9606	1:Experimental evidence at protein level	Interferon-inducible double-stranded RNA-dependent protein kinase activator A	1	0.999	7	27	27	27	9	9	9	192312	192312	192312	6	6	6	236003	236003	236003	4	4	4	236929	236929	236929	8	8	8	213297	213297	213297
315	a	sp|O75575|RPC9_HUMAN	O75575	RPC9_HUMAN	CRCP	148	48	Homo sapiens OX=9606	1:Experimental evidence at protein level	DNA-directed RNA polymerase III subunit RPC9	1	0.999	4	22	22	22	7	7	7	83203.2	83203.2	83203.2	4	4	4	73348.5	73348.5	73348.5	5	5	5	65669.4	65669.4	65669.4	6	6	6	52205	52205	52205
316	a	sp|O75600|KBL_HUMAN	O75600	KBL_HUMAN	GCAT	419	12	Homo sapiens OX=9606	1:Experimental evidence at protein level	2-amino-3-ketobutyrate coenzyme A ligase, mitochondrial	1	0.999	4	8	8	8	4	4	4	45228	45228	45228	2	2	2	29913.1	29913.1	29913.1	0	0	0				2	2	2	66545.6	66545.6	66545.6
317	a	sp|O75607|NPM3_HUMAN	O75607	NPM3_HUMAN	NPM3	178	60	Homo sapiens OX=9606	1:Experimental evidence at protein level	Nucleoplasmin-3	1	0.999	12	161	161	161	43	43	43	3.85303e+06	3.85303e+06	3.85303e+06	40	40	40	3.21748e+06	3.21748e+06	3.21748e+06	40	40	40	2.8653e+06	2.8653e+06	2.8653e+06	38	38	38	2656032	2656032	2656032
318	a	sp|O75608|LYPA1_HUMAN	O75608	LYPA1_HUMAN	LYPLA1	230	60	Homo sapiens OX=9606	1:Experimental evidence at protein level	Acyl-protein thioesterase 1	1	0.999	16	88	88	88	25	25	25	482949	482949	482949	24	24	24	373194	373194	373194	21	21	21	335265	335265	335265	18	18	18	354791	354791	354791
319	a	sp|O75616|ERAL1_HUMAN	O75616	ERAL1_HUMAN	ERAL1	437	37	Homo sapiens OX=9606	1:Experimental evidence at protein level	GTPase Era, mitochondrial	1	0.999	11	44	44	44	10	10	10	250728	250728	250728	12	12	12	301231	301231	301231	10	10	10	269045	269045	269045	12	12	12	279606	279606	279606
320	a	sp|O75629|CREG1_HUMAN	O75629	CREG1_HUMAN	CREG1	220	27	Homo sapiens OX=9606	1:Experimental evidence at protein level	Protein CREG1	1	0.999	7	22	22	22	8	8	8	294816	294816	294816	5	5	5	297967	297967	297967	5	5	5	264048	264048	264048	4	4	4	333440	333440	333440
321	a	sp|O75643|U520_HUMAN	O75643	U520_HUMAN	SNRNP200	2136	58	Homo sapiens OX=9606	1:Experimental evidence at protein level	U5 small nuclear ribonucleoprotein 200 kDa helicase	1	0.999	159	1103	1099	1103	287	286	287	4.00871e+06	4.00871e+06	4.00871e+06	280	279	280	4.19017e+06	4.19017e+06	4.19017e+06	271	270	271	4.06078e+06	4.06078e+06	4.06078e+06	265	264	265	4124718	4124718	4124718
322	a	sp|O75648|MTU1_HUMAN	O75648	MTU1_HUMAN	TRMU	421	14	Homo sapiens OX=9606	1:Experimental evidence at protein level	Mitochondrial tRNA-specific 2-thiouridylase 1	1	0.999	4	10	10	10	3	3	3	129980	129980	129980	2	2	2	143962	143962	143962	3	3	3	131936	131936	131936	2	2	2	109946	109946	109946
323	a	sp|O75663|TIPRL_HUMAN	O75663	TIPRL_HUMAN	TIPRL	272	52	Homo sapiens OX=9606	1:Experimental evidence at protein level	TIP41-like protein	1	0.999	15	100	100	100	30	30	30	729236	729236	729236	24	24	24	790891	790891	790891	26	26	26	751331	751331	751331	20	20	20	774681	774681	774681
324	a	sp|O75665|OFD1_HUMAN	O75665	OFD1_HUMAN	OFD1	1012	5	Homo sapiens OX=9606	1:Experimental evidence at protein level	Oral-facial-digital syndrome 1 protein	1	0.999	4	13	13	13	3	3	3	50863.1	50863.1	50863.1	4	4	4	80143.1	80143.1	80143.1	4	4	4	71210.6	71210.6	71210.6	2	2	2	16492.7	16492.7	16492.7
325	a	sp|O75674|TM1L1_HUMAN	O75674	TM1L1_HUMAN	TOM1L1	476	28	Homo sapiens OX=9606	1:Experimental evidence at protein level	TOM1-like protein 1	1	0.999	8	26	26	26	4	4	4	171501	171501	171501	6	6	6	180897	180897	180897	9	9	9	252089	252089	252089	7	7	7	272453	272453	272453
326	a	sp|O75683|SURF6_HUMAN	O75683	SURF6_HUMAN	SURF6	361	25	Homo sapiens OX=9606	1:Experimental evidence at protein level	Surfeit locus protein 6	1	0.999	10	35	35	35	7	7	7	210464	210464	210464	6	6	6	193849	193849	193849	7	7	7	174736	174736	174736	15	15	15	189382	189382	189382
327	a	sp|O75695|XRP2_HUMAN	O75695	XRP2_HUMAN	RP2	350	13	Homo sapiens OX=9606	1:Experimental evidence at protein level	Protein XRP2	1	0.999	6	30	30	30	7	7	7	480904	480904	480904	10	10	10	490831	490831	490831	7	7	7	532003	532003	532003	6	6	6	492778	492778	492778
328	a	sp|O75718|CRTAP_HUMAN	O75718	CRTAP_HUMAN	CRTAP	401	30	Homo sapiens OX=9606	1:Experimental evidence at protein level	Cartilage-associated protein	1	0.999	16	75	75	75	20	20	20	969333	969333	969333	22	22	22	928776	928776	928776	16	16	16	880416	880416	880416	17	17	17	881331	881331	881331
329	a	sp|O75792|RNH2A_HUMAN	O75792	RNH2A_HUMAN	RNASEH2A	299	39	Homo sapiens OX=9606	1:Experimental evidence at protein level	Ribonuclease H2 subunit A	1	0.999	10	50	48	48	10	10	10	503835	503835	503835	11	11	11	502529	502529	502529	13	12	12	524866	524866	524866	16	15	15	521406	521406	521406
330	a	sp|O75794|CD123_HUMAN	O75794	CD123_HUMAN	CDC123	336	56	Homo sapiens OX=9606	1:Experimental evidence at protein level	Cell division cycle protein 123 homolog	1	0.999	22	114	114	114	26	26	26	878510	878510	878510	31	31	31	1.33956e+06	1.33956e+06	1.33956e+06	29	29	29	1472008	1472008	1472008	28	28	28	1.38695e+06	1.38695e+06	1.38695e+06
331	a	sp|O75815|BCAR3_HUMAN	O75815	BCAR3_HUMAN	BCAR3	825	15	Homo sapiens OX=9606	1:Experimental evidence at protein level	Breast cancer anti-estrogen resistance protein 3	1	0.999	8	26	26	26	5	5	5	102834	102834	102834	6	6	6	294513	294513	294513	7	7	7	288741	288741	288741	8	8	8	276654	276654	276654
332	a	sp|O75817|POP7_HUMAN	O75817	POP7_HUMAN	POP7	140	24	Homo sapiens OX=9606	1:Experimental evidence at protein level	Ribonuclease P protein subunit p20	1	0.999	2	16	16	16	4	4	4	232792	232792	232792	5	5	5	268523	268523	268523	4	4	4	270574	270574	270574	3	3	3	258019	258019	258019
333	a	sp|O75818|RPP40_HUMAN	O75818	RPP40_HUMAN	RPP40	363	39	Homo sapiens OX=9606	1:Experimental evidence at protein level	Ribonuclease P protein subunit p40	1	0.999	12	62	62	62	14	14	14	593366	593366	593366	17	17	17	607779	607779	607779	16	16	16	575204	575204	575204	15	15	15	584047	584047	584047
334	a	sp|O75822|EIF3J_HUMAN	O75822	EIF3J_HUMAN	EIF3J	258	58	Homo sapiens OX=9606	1:Experimental evidence at protein level	Eukaryotic translation initiation factor 3 subunit J	1	0.999	25	233	229	233	60	60	60	2.9731e+06	2.9731e+06	2.9731e+06	56	55	56	3.02783e+06	3.02783e+06	3.02783e+06	58	56	58	2.93738e+06	2.93738e+06	2.93738e+06	59	58	59	2.89547e+06	2.89547e+06	2.89547e+06
335	a	sp|O75828|CBR3_HUMAN	O75828	CBR3_HUMAN	CBR3	277	47	Homo sapiens OX=9606	1:Experimental evidence at protein level	Carbonyl reductase [NADPH] 3	1	0.999	11	51	17	17	13	3	3	2.20194e+06	274801	274801	11	4	4	1.85039e+06	264632	264632	14	6	6	2122219	255863	255863	13	4	4	2.52099e+06	253028	253028
336	a	sp|O75844|FACE1_HUMAN	O75844	FACE1_HUMAN	ZMPSTE24	475	35	Homo sapiens OX=9606	1:Experimental evidence at protein level	CAAX prenyl protease 1 homolog	1	0.999	18	99	99	99	24	24	24	1.06087e+06	1.06087e+06	1.06087e+06	22	22	22	1.1951e+06	1.1951e+06	1.1951e+06	25	25	25	1.07802e+06	1.07802e+06	1.07802e+06	28	28	28	1.11016e+06	1.11016e+06	1.11016e+06
337	a	sp|O75874|IDHC_HUMAN	O75874	IDHC_HUMAN	IDH1	414	60	Homo sapiens OX=9606	1:Experimental evidence at protein level	Isocitrate dehydrogenase [NADP] cytoplasmic	1	0.999	37	202	193	202	55	53	55	1.63088e+06	1.63088e+06	1.63088e+06	49	46	49	1.9674e+06	1.9674e+06	1.9674e+06	47	46	47	1910861	1910861	1910861	51	48	51	1.62907e+06	1.62907e+06	1.62907e+06
338	a	sp|O75879|GATB_HUMAN	O75879	GATB_HUMAN	GATB	557	17	Homo sapiens OX=9606	1:Experimental evidence at protein level	Glutamyl-tRNA(Gln) amidotransferase subunit B, mitochondrial	1	0.999	6	11	11	11	2	2	2	66699.3	66699.3	66699.3	4	4	4	61768.1	61768.1	61768.1	1	1	1	59581.9	59581.9	59581.9	4	4	4	69387.4	69387.4	69387.4
339	a	sp|O75880|SCO1_HUMAN	O75880	SCO1_HUMAN	SCO1	301	27	Homo sapiens OX=9606	1:Experimental evidence at protein level	Protein SCO1 homolog, mitochondrial	1	0.999	9	29	29	29	7	7	7	474147	474147	474147	8	8	8	431822	431822	431822	8	8	8	494339	494339	494339	6	6	6	498704	498704	498704
340	a	sp|O75886|STAM2_HUMAN	O75886	STAM2_HUMAN	STAM2	525	16	Homo sapiens OX=9606	1:Experimental evidence at protein level	Signal transducing adapter molecule 2	1	0.999	7	19	10	10	4	2	2	323478	122925	122925	7	4	4	311633	105734	105734	5	3	3	325024	101046	101046	3	1	1	324146	91814.8	91814.8
341	a	sp|O75915|PRAF3_HUMAN	O75915	PRAF3_HUMAN	ARL6IP5	188	28	Homo sapiens OX=9606	1:Experimental evidence at protein level	PRA1 family protein 3	1	0.999	8	86	86	86	17	17	17	1230581	1230581	1230581	21	21	21	1.1533e+06	1.1533e+06	1.1533e+06	29	29	29	1.01566e+06	1.01566e+06	1.01566e+06	19	19	19	1044406	1044406	1044406
342	a	sp|O75925|PIAS1_HUMAN	O75925	PIAS1_HUMAN	PIAS1	651	10	Homo sapiens OX=9606	1:Experimental evidence at protein level	E3 SUMO-protein ligase PIAS1	1	0.999	5	15	11	15	3	2	3	149534	63020.2	149534	4	3	4	157111	63666.8	157111	4	3	4	139084	57272.4	139084	4	3	4	161422	57899.5	161422
343	a	sp|O75934|SPF27_HUMAN	O75934	SPF27_HUMAN	BCAS2	225	70	Homo sapiens OX=9606	1:Experimental evidence at protein level	Pre-mRNA-splicing factor SPF27	1	0.999	15	118	118	118	33	33	33	1.28295e+06	1.28295e+06	1.28295e+06	26	26	26	1.19708e+06	1.19708e+06	1.19708e+06	32	32	32	1206510	1206510	1206510	27	27	27	597240	597240	597240
344	a	sp|O75935|DCTN3_HUMAN	O75935	DCTN3_HUMAN	DCTN3	186	39	Homo sapiens OX=9606	1:Experimental evidence at protein level	Dynactin subunit 3	1	0.999	9	22	22	22	5	5	5	143555	143555	143555	5	5	5	95091.6	95091.6	95091.6	5	5	5	111679	111679	111679	7	7	7	128587	128587	128587
345	a	sp|O75937|DNJC8_HUMAN	O75937	DNJC8_HUMAN	DNAJC8	253	41	Homo sapiens OX=9606	1:Experimental evidence at protein level	DnaJ homolog subfamily C member 8	1	0.999	20	114	114	114	27	27	27	1.07494e+06	1.07494e+06	1.07494e+06	31	31	31	1.10802e+06	1.10802e+06	1.10802e+06	29	29	29	1120968	1120968	1120968	27	27	27	1048850	1048850	1048850
346	a	sp|O75940|SPF30_HUMAN	O75940	SPF30_HUMAN	SMNDC1	238	41	Homo sapiens OX=9606	1:Experimental evidence at protein level	Survival of motor neuron-related-splicing factor 30	1	0.999	11	53	52	53	12	12	12	723004	723004	723004	13	12	13	895613	895613	895613	13	13	13	759844	759844	759844	15	15	15	765468	765468	765468
347	a	sp|O75947|ATP5H_HUMAN	O75947	ATP5H_HUMAN	ATP5PD	161	73	Homo sapiens OX=9606	1:Experimental evidence at protein level	ATP synthase subunit d, mitochondrial	1	0.999	22	195	195	195	51	51	51	8233500	8233500	8233500	51	51	51	4.15886e+06	4.15886e+06	4.15886e+06	50	50	50	3788709	3788709	3788709	43	43	43	3.93642e+06	3.93642e+06	3.93642e+06
348	a	sp|O75955|FLOT1_HUMAN	O75955	FLOT1_HUMAN	FLOT1	427	57	Homo sapiens OX=9606	1:Experimental evidence at protein level	Flotillin-1	1	0.999	19	102	102	102	25	25	25	564598	564598	564598	24	24	24	896473	896473	896473	27	27	27	1.08589e+06	1.08589e+06	1.08589e+06	26	26	26	422076	422076	422076
349	a	sp|O76031|CLPX_HUMAN	O76031	CLPX_HUMAN	CLPX	633	43	Homo sapiens OX=9606	1:Experimental evidence at protein level	ATP-dependent Clp protease ATP-binding subunit clpX-like, mitochondrial	1	0.999	34	128	124	126	36	34	36	742725	742725	742725	34	33	33	652420	652420	652420	27	27	27	331481	331481	331481	31	30	30	721064	721064	721064
350	a	sp|O76071|CIAO1_HUMAN	O76071	CIAO1_HUMAN	CIAO1	339	57	Homo sapiens OX=9606	1:Experimental evidence at protein level	Probable cytosolic iron-sulfur protein assembly protein CIAO1	1	0.999	13	83	83	83	26	26	26	744450	744450	744450	21	21	21	794775	794775	794775	19	19	19	720078	720078	720078	17	17	17	748321	748321	748321
351	a	sp|O76075|DFFB_HUMAN	O76075	DFFB_HUMAN	DFFB	338	21	Homo sapiens OX=9606	1:Experimental evidence at protein level	DNA fragmentation factor subunit beta	1	0.999	4	16	16	16	6	6	6	104613	104613	104613	5	5	5	106055	106055	106055	3	3	3	53394.8	53394.8	53394.8	2	2	2	36413.9	36413.9	36413.9
352	a	sp|O76080|ZFAN5_HUMAN	O76080	ZFAN5_HUMAN	ZFAND5	213	38	Homo sapiens OX=9606	1:Experimental evidence at protein level	AN1-type zinc finger protein 5	1	0.999	6	27	24	24	7	7	7	254467	254467	254467	6	5	5	251234	251234	251234	8	7	7	243309	243309	243309	6	5	5	243098	243098	243098
353	a	sp|O76094|SRP72_HUMAN	O76094	SRP72_HUMAN	SRP72	671	56	Homo sapiens OX=9606	1:Experimental evidence at protein level	Signal recognition particle subunit SRP72	1	0.999	40	228	228	228	55	55	55	840491	840491	840491	57	57	57	882022	882022	882022	59	59	59	904645	904645	904645	57	57	57	811090	811090	811090
354	a	sp|O94760|DDAH1_HUMAN	O94760	DDAH1_HUMAN	DDAH1	285	53	Homo sapiens OX=9606	1:Experimental evidence at protein level	N(G),N(G)-dimethylarginine dimethylaminohydrolase 1	1	0.999	13	63	57	63	16	14	16	272667	272667	272667	16	14	16	418206	418206	418206	14	13	14	367888	367888	367888	17	16	17	337724	337724	337724
355	a	sp|O94761|RECQ4_HUMAN	O94761	RECQ4_HUMAN	RECQL4	1208	3	Homo sapiens OX=9606	1:Experimental evidence at protein level	ATP-dependent DNA helicase Q4	1	0.999	3	4	4	4	0	0	0				2	2	2				0	0	0				2	2	2
356	a	sp|O94762|RECQ5_HUMAN	O94762	RECQ5_HUMAN	RECQL5	991	5	Homo sapiens OX=9606	1:Experimental evidence at protein level	ATP-dependent DNA helicase Q5	1	0.999	5	4	4	4	2	2	2	288255	288255	288255	0	0	0				2	2	2	311078	311078	311078	0	0	0
357	a	sp|O94776|MTA2_HUMAN	O94776	MTA2_HUMAN	MTA2	668	40	Homo sapiens OX=9606	1:Experimental evidence at protein level	Metastasis-associated protein MTA2	1	0.999	32	109	104	109	22	21	22	641854	641854	641854	31	30	31	986701	986701	986701	28	25	28	1.06019e+06	1.06019e+06	1.06019e+06	28	28	28	1.07231e+06	1.07231e+06	1.07231e+06
358	a	sp|O94782|UBP1_HUMAN	O94782	UBP1_HUMAN	USP1	785	8	Homo sapiens OX=9606	1:Experimental evidence at protein level	Ubiquitin carboxyl-terminal hydrolase 1	1	0.999	5	5	5	5	0	0	0				2	2	2	58986.4	58986.4	58986.4	3	3	3	57791.7	57791.7	57791.7	0	0	0
359	a	sp|O94804|STK10_HUMAN	O94804	STK10_HUMAN	STK10	968	19	Homo sapiens OX=9606	1:Experimental evidence at protein level	Serine/threonine-protein kinase 10	1	0.999	15	47	24	24	11	5	5	236811	165357	165357	14	10	10	240776	179113	179113	11	4	4	210411	139664	139664	11	5	5	246683	166446	166446
360	a	sp|O94826|TOM70_HUMAN	O94826	TOM70_HUMAN	TOMM70	608	57	Homo sapiens OX=9606	1:Experimental evidence at protein level	Mitochondrial import receptor subunit TOM70	1	0.999	31	205	205	205	52	52	52	1.14526e+06	1.14526e+06	1.14526e+06	59	59	59	1194892	1194892	1194892	45	45	45	1.10494e+06	1.10494e+06	1.10494e+06	49	49	49	1.17311e+06	1.17311e+06	1.17311e+06
361	a	sp|O94830|DDHD2_HUMAN	O94830	DDHD2_HUMAN	DDHD2	711	14	Homo sapiens OX=9606	1:Experimental evidence at protein level	Phospholipase DDHD2	1	0.999	6	22	18	18	7	5	5	105103	52602.6	52602.6	4	3	3	91579.5	52958.4	52958.4	5	4	4	91017.9	53012.3	53012.3	6	6	6	46011.8	46011.8	46011.8
362	a	sp|O94864|ST65G_HUMAN	O94864	ST65G_HUMAN	SUPT7L	414	10	Homo sapiens OX=9606	1:Experimental evidence at protein level	STAGA complex 65 subunit gamma	1	0.999	3	9	9	9	2	2	2	99822	99822	99822	3	3	3	109109	109109	109109	2	2	2	115449	115449	115449	2	2	2	106900	106900	106900
363	a	sp|O94874|UFL1_HUMAN	O94874	UFL1_HUMAN	UFL1	794	38	Homo sapiens OX=9606	1:Experimental evidence at protein level	E3 UFM1-protein ligase 1	1	0.999	29	116	111	116	36	35	36	590436	590436	590436	24	23	24	679149	679149	679149	25	23	25	671478	671478	671478	31	30	31	697897	697897	697897
364	a	sp|O94875|SRBS2_HUMAN	O94875	SRBS2_HUMAN	SORBS2	1100	12	Homo sapiens OX=9606	1:Experimental evidence at protein level	Sorbin and SH3 domain-containing protein 2	1	0.999	12	37	35	37	13	11	13	291466	291466	291466	7	7	7	400015	400015	400015	10	10	10	371400	371400	371400	7	7	7	343197	343197	343197
365	a	sp|O94880|PHF14_HUMAN	O94880	PHF14_HUMAN	PHF14	888	15	Homo sapiens OX=9606	1:Experimental evidence at protein level	PHD finger protein 14	1	0.999	9	30	30	30	8	8	8	159633	159633	159633	10	10	10	165367	165367	165367	5	5	5	153052	153052	153052	7	7	7	135042	135042	135042
366	a	sp|O94887|FARP2_HUMAN	O94887	FARP2_HUMAN	FARP2	1054	4	Homo sapiens OX=9606	1:Experimental evidence at protein level	FERM, ARHGEF and pleckstrin domain-containing protein 2	1	0.999	3	9	9	9	1	1	1	55221.5	55221.5	55221.5	1	1	1	42583.1	42583.1	42583.1	3	3	3	44244.2	44244.2	44244.2	4	4	4	40955.4	40955.4	40955.4
367	a	sp|O94888|UBXN7_HUMAN	O94888	UBXN7_HUMAN	UBXN7	489	46	Homo sapiens OX=9606	1:Experimental evidence at protein level	UBX domain-containing protein 7	1	0.999	21	89	89	89	23	23	23	685144	685144	685144	21	21	21	686397	686397	686397	22	22	22	634486	634486	634486	23	23	23	636326	636326	636326
368	a	sp|O94901|SUN1_HUMAN	O94901	SUN1_HUMAN	SUN1	812	29	Homo sapiens OX=9606	1:Experimental evidence at protein level	SUN domain-containing protein 1	1	0.999	14	38	38	38	11	11	11	210842	210842	210842	9	9	9	213233	213233	213233	9	9	9	219419	219419	219419	9	9	9	223232	223232	223232
369	a	sp|O94903|PLPHP_HUMAN	O94903	PLPHP_HUMAN	PLPBP	275	52	Homo sapiens OX=9606	1:Experimental evidence at protein level	Pyridoxal phosphate homeostasis protein	1	0.999	16	74	74	74	20	20	20	599546	599546	599546	15	15	15	544285	544285	544285	15	15	15	579874	579874	579874	24	24	24	572172	572172	572172
370	a	sp|O94905|ERLN2_HUMAN	O94905	ERLN2_HUMAN	ERLIN2	339	56	Homo sapiens OX=9606	1:Experimental evidence at protein level	Erlin-2	1	0.999	22	128	108	128	36	32	36	1.03039e+06	855136	1.03039e+06	25	20	25	663119	469612	663119	34	30	34	1.11918e+06	834726	1.11918e+06	33	26	33	1.0141e+06	778529	1.0141e+06
371	a	sp|O94913|PCF11_HUMAN	O94913	PCF11_HUMAN	PCF11	1555	12	Homo sapiens OX=9606	1:Experimental evidence at protein level	Pre-mRNA cleavage complex 2 protein Pcf11	1	0.999	15	31	31	31	13	13	13	227806	227806	227806	6	6	6	219663	219663	219663	8	8	8	227074	227074	227074	4	4	4	220452	220452	220452
372	a	sp|O94916|NFAT5_HUMAN	O94916	NFAT5_HUMAN	NFAT5	1531	10	Homo sapiens OX=9606	1:Experimental evidence at protein level	Nuclear factor of activated T-cells 5	1	0.999	7	10	10	10	3	3	3				2	2	2				4	4	4				1	1	1
373	a	sp|O94923|GLCE_HUMAN	O94923	GLCE_HUMAN	GLCE	617	14	Homo sapiens OX=9606	1:Experimental evidence at protein level	D-glucuronyl C5-epimerase	1	0.999	6	21	21	21	3	3	3	75575.7	75575.7	75575.7	7	7	7	100773	100773	100773	5	5	5	95589.7	95589.7	95589.7	6	6	6	96303.4	96303.4	96303.4
374	a	sp|O94927|HAUS5_HUMAN	O94927	HAUS5_HUMAN	HAUS5	633	15	Homo sapiens OX=9606	1:Experimental evidence at protein level	HAUS augmin-like complex subunit 5	1	0.999	7	16	16	16	2	2	2	47778.4	47778.4	47778.4	7	7	7	122346	122346	122346	4	4	4	122282	122282	122282	3	3	3	138831	138831	138831
375	a	sp|O94952|FBX21_HUMAN	O94952	FBX21_HUMAN	FBXO21	628	9	Homo sapiens OX=9606	2:Experimental evidence at transcript level	F-box only protein 21	1	0.999	3	14	14	14	4	4	4	178325	178325	178325	4	4	4	174740	174740	174740	3	3	3	195102	195102	195102	3	3	3	129995	129995	129995
376	a	sp|O94953|KDM4B_HUMAN	O94953	KDM4B_HUMAN	KDM4B	1096	5	Homo sapiens OX=9606	1:Experimental evidence at protein level	Lysine-specific demethylase 4B	1	0.999	4	7	7	7	0	0	0				3	3	3	17765.4	17765.4	17765.4	2	2	2	63256.1	63256.1	63256.1	2	2	2	54425.2	54425.2	54425.2
377	a	sp|O94966|UBP19_HUMAN	O94966	UBP19_HUMAN	USP19	1318	21	Homo sapiens OX=9606	1:Experimental evidence at protein level	Ubiquitin carboxyl-terminal hydrolase 19	1	0.999	16	51	51	51	11	11	11	207748	207748	207748	14	14	14	187247	187247	187247	14	14	14	219732	219732	219732	12	12	12	219944	219944	219944
378	a	sp|O94973|AP2A2_HUMAN	O94973	AP2A2_HUMAN	AP2A2	939	41	Homo sapiens OX=9606	1:Experimental evidence at protein level	AP-2 complex subunit alpha-2	1	0.999	33	168	106	106	41	25	25	1.01747e+06	435541	435541	43	27	27	989859	474662	474662	44	28	28	974047	486611	486611	40	26	26	895934	430566	430566
379	a	sp|O94979|SC31A_HUMAN	O94979	SC31A_HUMAN	SEC31A	1220	43	Homo sapiens OX=9606	1:Experimental evidence at protein level	Protein transport protein Sec31A	1	0.999	49	336	336	336	86	86	86	1.45842e+06	1.45842e+06	1.45842e+06	80	80	80	1384986	1384986	1384986	84	84	84	1.48065e+06	1.48065e+06	1.48065e+06	86	86	86	1.4703e+06	1.4703e+06	1.4703e+06
380	a	sp|O94992|HEXI1_HUMAN	O94992	HEXI1_HUMAN	HEXIM1	359	36	Homo sapiens OX=9606	1:Experimental evidence at protein level	Protein HEXIM1	1	0.999	7	44	44	44	12	12	12	624312	624312	624312	10	10	10	566652	566652	566652	10	10	10	558110	558110	558110	12	12	12	593294	593294	593294
381	a	sp|O95059|RPP14_HUMAN	O95059	RPP14_HUMAN	RPP14	124	43	Homo sapiens OX=9606	1:Experimental evidence at protein level	Ribonuclease P protein subunit p14	1	0.999	4	12	12	12	3	3	3	127775	127775	127775	3	3	3	116156	116156	116156	4	4	4	114594	114594	114594	2	2	2	76673.9	76673.9	76673.9
382	a	sp|O95067|CCNB2_HUMAN	O95067	CCNB2_HUMAN	CCNB2	398	19	Homo sapiens OX=9606	1:Experimental evidence at protein level	G2/mitotic-specific cyclin-B2	1	0.999	6	26	23	23	8	7	7	240873	190680	190680	4	3	3	129025	89461.3	89461.3	7	7	7	173919	194683	194683	7	6	6	242970	190645	190645
383	a	sp|O95070|YIF1A_HUMAN	O95070	YIF1A_HUMAN	YIF1A	293	23	Homo sapiens OX=9606	1:Experimental evidence at protein level	Protein YIF1A	1	0.999	6	29	29	29	8	8	8	234685	234685	234685	9	9	9	236430	236430	236430	6	6	6	241755	241755	241755	6	6	6	221622	221622	221622
384	a	sp|O95071|UBR5_HUMAN	O95071	UBR5_HUMAN	UBR5	2799	28	Homo sapiens OX=9606	1:Experimental evidence at protein level	E3 ubiquitin-protein ligase UBR5	1	0.999	54	216	216	216	54	54	54	529682	529682	529682	62	62	62	650595	650595	650595	50	50	50	564037	564037	564037	50	50	50	532112	532112	532112
385	a	sp|O95081|AGFG2_HUMAN	O95081	AGFG2_HUMAN	AGFG2	481	22	Homo sapiens OX=9606	1:Experimental evidence at protein level	Arf-GAP domain and FG repeat-containing protein 2	1	0.999	8	29	29	29	5	5	5	240550	240550	240550	6	6	6	242959	242959	242959	9	9	9	241285	241285	241285	9	9	9	198808	198808	198808
386	a	sp|O95139|NDUB6_HUMAN	O95139	NDUB6_HUMAN	NDUFB6	128	43	Homo sapiens OX=9606	1:Experimental evidence at protein level	NADH dehydrogenase [ubiquinone] 1 beta subcomplex subunit 6	1	0.999	6	83	83	83	21	21	21	1.75636e+06	1.75636e+06	1.75636e+06	18	18	18	2.12238e+06	2.12238e+06	2.12238e+06	27	27	27	1.88496e+06	1.88496e+06	1.88496e+06	17	17	17	1.99942e+06	1.99942e+06	1.99942e+06
387	a	sp|O95140|MFN2_HUMAN	O95140	MFN2_HUMAN	MFN2	757	30	Homo sapiens OX=9606	1:Experimental evidence at protein level	Mitofusin-2	1	0.999	19	72	61	65	23	20	21	424604	424604	424604	18	15	16	387936	387936	387936	19	16	17	390275	390275	390275	12	10	11	417839	417839	417839
388	a	sp|O95149|SPN1_HUMAN	O95149	SPN1_HUMAN	SNUPN	360	29	Homo sapiens OX=9606	1:Experimental evidence at protein level	Snurportin-1	1	0.999	6	16	16	16	3	3	3	57182.5	57182.5	57182.5	4	4	4	160455	160455	160455	5	5	5	159076	159076	159076	4	4	4	158820	158820	158820
389	a	sp|O95155|UBE4B_HUMAN	O95155	UBE4B_HUMAN	UBE4B	1302	30	Homo sapiens OX=9606	1:Experimental evidence at protein level	Ubiquitin conjugation factor E4 B	1	0.999	33	168	168	168	37	37	37	780624	780624	780624	43	43	43	783375	783375	783375	51	51	51	775252	775252	775252	37	37	37	763760	763760	763760
390	a	sp|O95159|ZFPL1_HUMAN	O95159	ZFPL1_HUMAN	ZFPL1	310	13	Homo sapiens OX=9606	1:Experimental evidence at protein level	Zinc finger protein-like 1	1	0.999	6	10	10	10	3	3	3	122629	122629	122629	1	1	1	92142	92142	92142	3	3	3	127011	127011	127011	3	3	3	130627	130627	130627
391	a	sp|O95163|ELP1_HUMAN	O95163	ELP1_HUMAN	ELP1	1332	42	Homo sapiens OX=9606	1:Experimental evidence at protein level	Elongator complex protein 1	1	0.999	44	215	215	215	49	49	49	935417	935417	935417	56	56	56	923130	923130	923130	55	55	55	981474	981474	981474	55	55	55	945195	945195	945195
392	a	sp|O95167|NDUA3_HUMAN	O95167	NDUA3_HUMAN	NDUFA3	84	50	Homo sapiens OX=9606	1:Experimental evidence at protein level	NADH dehydrogenase [ubiquinone] 1 alpha subcomplex subunit 3	1	0.999	5	28	28	28	7	7	7	256220	256220	256220	9	9	9	279608	279608	279608	6	6	6	281001	281001	281001	6	6	6	264240	264240	264240
393	a	sp|O95168|NDUB4_HUMAN	O95168	NDUB4_HUMAN	NDUFB4	129	36	Homo sapiens OX=9606	1:Experimental evidence at protein level	NADH dehydrogenase [ubiquinone] 1 beta subcomplex subunit 4	1	0.999	6	19	19	19	3	3	3	254181	254181	254181	3	3	3	444035	444035	444035	4	4	4	342258	342258	342258	9	9	9	328613	328613	328613
394	a	sp|O95169|NDUB8_HUMAN	O95169	NDUB8_HUMAN	NDUFB8	186	31	Homo sapiens OX=9606	1:Experimental evidence at protein level	NADH dehydrogenase [ubiquinone] 1 beta subcomplex subunit 8, mitochondrial	1	0.999	4	37	37	37	10	10	10	548961	548961	548961	11	11	11	500198	500198	500198	8	8	8	553150	553150	553150	8	8	8	433301	433301	433301
395	a	sp|O95182|NDUA7_HUMAN	O95182	NDUA7_HUMAN	NDUFA7	113	49	Homo sapiens OX=9606	1:Experimental evidence at protein level	NADH dehydrogenase [ubiquinone] 1 alpha subcomplex subunit 7	1	0.999	5	13	13	13	2	2	2	160152	160152	160152	4	4	4	192448	192448	192448	4	4	4	205477	205477	205477	3	3	3	211879	211879	211879
396	a	sp|O95208|EPN2_HUMAN	O95208	EPN2_HUMAN	EPN2	641	13	Homo sapiens OX=9606	1:Experimental evidence at protein level	Epsin-2	1	0.999	5	20	20	20	3	3	3	177480	177480	177480	3	3	3	180764	180764	180764	7	7	7	185264	185264	185264	7	7	7	170154	170154	170154
397	a	sp|O95218|ZRAB2_HUMAN	O95218	ZRAB2_HUMAN	ZRANB2	330	26	Homo sapiens OX=9606	1:Experimental evidence at protein level	Zinc finger Ran-binding domain-containing protein 2	1	0.999	11	51	51	51	12	12	12	537192	537192	537192	13	13	13	582366	582366	582366	14	14	14	524930	524930	524930	12	12	12	516050	516050	516050
398	a	sp|O95219|SNX4_HUMAN	O95219	SNX4_HUMAN	SNX4	450	8	Homo sapiens OX=9606	1:Experimental evidence at protein level	Sorting nexin-4	1	0.999	4	9	9	9	3	3	3	78375.8	78375.8	78375.8	2	2	2	79065.1	79065.1	79065.1	2	2	2	76028.1	76028.1	76028.1	2	2	2	76888	76888	76888
399	a	sp|O95229|ZWINT_HUMAN	O95229	ZWINT_HUMAN	ZWINT	277	36	Homo sapiens OX=9606	1:Experimental evidence at protein level	ZW10 interactor	1	0.999	7	16	16	16	4	4	4	123422	123422	123422	3	3	3	144294	144294	144294	4	4	4	92387.3	92387.3	92387.3	5	5	5	139844	139844	139844
400	a	sp|O95235|KI20A_HUMAN	O95235	KI20A_HUMAN	KIF20A	890	49	Homo sapiens OX=9606	1:Experimental evidence at protein level	Kinesin-like protein KIF20A	1	0.999	33	126	126	126	39	39	39	307852	307852	307852	29	29	29	311418	311418	311418	30	30	30	293569	293569	293569	28	28	28	188091	188091	188091
401	a	sp|O95248|MTMR5_HUMAN	O95248	MTMR5_HUMAN	SBF1	1868	7	Homo sapiens OX=9606	1:Experimental evidence at protein level	Myotubularin-related protein 5	1	0.999	8	7	7	7	2	2	2				1	1	1	42718.6	42718.6	42718.6	1	1	1	36857.3	36857.3	36857.3	3	3	3	33873.3	33873.3	33873.3
402	a	sp|O95249|GOSR1_HUMAN	O95249	GOSR1_HUMAN	GOSR1	250	10	Homo sapiens OX=9606	1:Experimental evidence at protein level	Golgi SNAP receptor complex member 1	1	0.999	2	6	6	6	1	1	1	145673	145673	145673	2	2	2	120696	120696	120696	2	2	2	139158	139158	139158	1	1	1	130561	130561	130561
403	a	sp|O95251|KAT7_HUMAN	O95251	KAT7_HUMAN	KAT7	611	21	Homo sapiens OX=9606	1:Experimental evidence at protein level	Histone acetyltransferase KAT7	1	0.999	10	44	40	44	12	11	12	355037	256225	355037	12	11	12	324846	258036	324846	11	10	11	405171	274187	405171	9	8	9	347654	256985	347654
404	a	sp|O95260|ATE1_HUMAN	O95260	ATE1_HUMAN	ATE1	518	11	Homo sapiens OX=9606	1:Experimental evidence at protein level	Arginyl-tRNA--protein transferase 1	1	0.999	4	8	8	8	2	2	2	328596	328596	328596	2	2	2	427239	427239	427239	3	3	3	468831	468831	468831	1	1	1	104827	104827	104827
405	a	sp|O95263|PDE8B_HUMAN	O95263	PDE8B_HUMAN	PDE8B	885	9	Homo sapiens OX=9606	1:Experimental evidence at protein level	High affinity cAMP-specific and IBMX-insensitive 3',5'-cyclic phosphodiesterase 8B	1	0.999	5	9	9	9	2	2	2	21097.2	21097.2	21097.2	3	3	3	25135.1	25135.1	25135.1	1	1	1	22550.7	22550.7	22550.7	3	3	3	18791.2	18791.2	18791.2
406	a	sp|O95292|VAPB_HUMAN	O95292	VAPB_HUMAN	VAPB	243	54	Homo sapiens OX=9606	1:Experimental evidence at protein level	Vesicle-associated membrane protein-associated protein B/C	1	0.999	16	87	60	60	21	14	14	1577299	544128	544128	23	17	17	1.58695e+06	582151	582151	20	13	13	1.71946e+06	654970	654970	23	16	16	1.66929e+06	620862	620862
407	a	sp|O95295|SNAPN_HUMAN	O95295	SNAPN_HUMAN	SNAPIN	136	37	Homo sapiens OX=9606	1:Experimental evidence at protein level	SNARE-associated protein Snapin	1	0.999	4	14	14	14	3	3	3	310388	310388	310388	3	3	3	207815	207815	207815	4	4	4	329887	329887	329887	4	4	4	292802	292802	292802
408	a	sp|O95297|MPZL1_HUMAN	O95297	MPZL1_HUMAN	MPZL1	269	27	Homo sapiens OX=9606	1:Experimental evidence at protein level	Myelin protein zero-like protein 1	1	0.999	11	45	45	45	14	14	14	612210	612210	612210	9	9	9	492094	492094	492094	8	8	8	546758	546758	546758	14	14	14	614048	614048	614048
409	a	sp|O95299|NDUAA_HUMAN	O95299	NDUAA_HUMAN	NDUFA10	355	45	Homo sapiens OX=9606	1:Experimental evidence at protein level	NADH dehydrogenase [ubiquinone] 1 alpha subcomplex subunit 10, mitochondrial	1	0.999	16	103	103	103	29	29	29	799853	799853	799853	21	21	21	763693	763693	763693	28	28	28	732208	732208	732208	25	25	25	757240	757240	757240
410	a	sp|O95319|CELF2_HUMAN	O95319	CELF2_HUMAN	CELF2	508	17	Homo sapiens OX=9606	1:Experimental evidence at protein level	CUGBP Elav-like family member 2	1	0.999	8	32	13	13	8	3	3	61844.7	23454.2	23454.2	13	5	5	115764	65145.8	65145.8	5	3	3	197022	147392	147392	6	2	2	162604	119043	119043
411	a	sp|O95336|6PGL_HUMAN	O95336	6PGL_HUMAN	PGLS	258	74	Homo sapiens OX=9606	1:Experimental evidence at protein level	6-phosphogluconolactonase	1	0.999	26	199	198	198	48	48	48	2.20704e+06	2.20704e+06	2.20704e+06	51	50	50	2.12587e+06	2.12587e+06	2.12587e+06	52	52	52	2.15905e+06	2.15905e+06	2.15905e+06	48	48	48	2201677	2201677	2201677
412	a	sp|O95347|SMC2_HUMAN	O95347	SMC2_HUMAN	SMC2	1197	45	Homo sapiens OX=9606	1:Experimental evidence at protein level	Structural maintenance of chromosomes protein 2	1	0.999	62	319	318	319	78	78	78	1.0199e+06	1.0199e+06	1.0199e+06	83	83	83	935308	935308	935308	84	84	84	871071	871071	871071	74	73	74	963223	963223	963223
413	a	sp|O95363|SYFM_HUMAN	O95363	SYFM_HUMAN	FARS2	451	24	Homo sapiens OX=9606	1:Experimental evidence at protein level	Phenylalanine--tRNA ligase, mitochondrial	1	0.999	11	42	42	42	13	13	13	152321	152321	152321	8	8	8	191841	191841	191841	10	10	10	162520	162520	162520	11	11	11	158385	158385	158385
414	a	sp|O95372|LYPA2_HUMAN	O95372	LYPA2_HUMAN	LYPLA2	231	49	Homo sapiens OX=9606	1:Experimental evidence at protein level	Acyl-protein thioesterase 2	1	0.999	13	76	76	76	18	18	18	375756	375756	375756	21	21	21	425977	425977	425977	15	15	15	422565	422565	422565	22	22	22	260662	260662	260662
415	a	sp|O95376|ARI2_HUMAN	O95376	ARI2_HUMAN	ARIH2	493	17	Homo sapiens OX=9606	1:Experimental evidence at protein level	E3 ubiquitin-protein ligase ARIH2	1	0.999	7	21	21	21	5	5	5	471974	471974	471974	5	5	5	473785	473785	473785	6	6	6	483294	483294	483294	5	5	5	375893	375893	375893
416	a	sp|O95379|TFIP8_HUMAN	O95379	TFIP8_HUMAN	TNFAIP8	198	19	Homo sapiens OX=9606	1:Experimental evidence at protein level	Tumor necrosis factor alpha-induced protein 8	1	0.999	4	14	14	14	3	3	3	68491.3	68491.3	68491.3	4	4	4	56462.7	56462.7	56462.7	2	2	2	34441.5	34441.5	34441.5	5	5	5	54832.2	54832.2	54832.2
417	a	sp|O95391|SLU7_HUMAN	O95391	SLU7_HUMAN	SLU7	586	30	Homo sapiens OX=9606	1:Experimental evidence at protein level	Pre-mRNA-splicing factor SLU7	1	0.999	13	49	45	45	10	9	9	264999	154409	154409	14	13	13	247039	168056	168056	14	13	13	252480	178843	178843	11	10	10	231368	160430	160430
418	a	sp|O95396|MOCS3_HUMAN	O95396	MOCS3_HUMAN	MOCS3	460	25	Homo sapiens OX=9606	1:Experimental evidence at protein level	Adenylyltransferase and sulfurtransferase MOCS3	1	0.999	7	25	25	25	9	9	9	123526	123526	123526	6	6	6	129180	129180	129180	5	5	5	116842	116842	116842	5	5	5	70513.7	70513.7	70513.7
419	a	sp|O95400|CD2B2_HUMAN	O95400	CD2B2_HUMAN	CD2BP2	341	55	Homo sapiens OX=9606	1:Experimental evidence at protein level	CD2 antigen cytoplasmic tail-binding protein 2	1	0.999	16	75	75	75	14	14	14	370656	370656	370656	23	23	23	719735	719735	719735	21	21	21	686217	686217	686217	17	17	17	918420	918420	918420
420	a	sp|O95406|CNIH1_HUMAN	O95406	CNIH1_HUMAN	CNIH1	144	17	Homo sapiens OX=9606	1:Experimental evidence at protein level	Protein cornichon homolog 1	1	0.999	2	42	42	42	9	9	9	257237	257237	257237	10	10	10	255248	255248	255248	10	10	10	237045	237045	237045	13	13	13	266634	266634	266634
421	a	sp|O95425|SVIL_HUMAN	O95425	SVIL_HUMAN	SVIL	2214	15	Homo sapiens OX=9606	1:Experimental evidence at protein level	Supervillin	1	0.999	24	80	80	80	19	19	19	320470	320470	320470	19	19	19	269563	269563	269563	20	20	20	333517	333517	333517	22	22	22	334548	334548	334548
422	a	sp|O95427|PIGN_HUMAN	O95427	PIGN_HUMAN	PIGN	931	6	Homo sapiens OX=9606	1:Experimental evidence at protein level	GPI ethanolamine phosphate transferase 1	1	0.999	5	13	13	13	3	3	3	66478.5	66478.5	66478.5	3	3	3	68974.9	68974.9	68974.9	4	4	4	37519.4	37519.4	37519.4	3	3	3	71216.4	71216.4	71216.4
423	a	sp|O95433|AHSA1_HUMAN	O95433	AHSA1_HUMAN	AHSA1	338	68	Homo sapiens OX=9606	1:Experimental evidence at protein level	Activator of 90 kDa heat shock protein ATPase homolog 1	1	0.999	36	342	342	342	81	81	81	3.70632e+06	3.70632e+06	3.70632e+06	93	93	93	3.55818e+06	3.55818e+06	3.55818e+06	84	84	84	3.69746e+06	3.69746e+06	3.69746e+06	84	84	84	3.63799e+06	3.63799e+06	3.63799e+06
424	a	sp|O95456|PSMG1_HUMAN	O95456	PSMG1_HUMAN	PSMG1	288	51	Homo sapiens OX=9606	1:Experimental evidence at protein level	Proteasome assembly chaperone 1	1	0.999	17	120	120	120	31	31	31	600605	600605	600605	30	30	30	507462	507462	507462	32	32	32	508762	508762	508762	27	27	27	495522	495522	495522
425	a	sp|O95470|SGPL1_HUMAN	O95470	SGPL1_HUMAN	SGPL1	568	14	Homo sapiens OX=9606	1:Experimental evidence at protein level	Sphingosine-1-phosphate lyase 1	1	0.999	5	14	14	14	3	3	3	127542	127542	127542	4	4	4	112614	112614	112614	4	4	4	114153	114153	114153	3	3	3	111275	111275	111275
426	a	sp|O95478|NSA2_HUMAN	O95478	NSA2_HUMAN	NSA2	260	47	Homo sapiens OX=9606	1:Experimental evidence at protein level	Ribosome biogenesis protein NSA2 homolog	1	0.999	14	65	62	62	15	14	14	1.31912e+06	1.31912e+06	1.31912e+06	17	17	17	1237960	1237960	1237960	16	15	15	1.41137e+06	1.41137e+06	1.41137e+06	17	16	16	1.45178e+06	1.45178e+06	1.45178e+06
427	a	sp|O95487|SC24B_HUMAN	O95487	SC24B_HUMAN	SEC24B	1268	14	Homo sapiens OX=9606	1:Experimental evidence at protein level	Protein transport protein Sec24B	1	0.999	16	52	42	42	15	13	13	296705	206577	206577	10	8	8	424542	223549	223549	15	12	12	442071	227570	227570	12	9	9	363248	154411	154411
428	a	sp|O95544|NADK_HUMAN	O95544	NADK_HUMAN	NADK	446	11	Homo sapiens OX=9606	1:Experimental evidence at protein level	NAD kinase	1	0.999	4	17	17	17	5	5	5	213825	213825	213825	4	4	4	208489	208489	208489	4	4	4	242246	242246	242246	4	4	4	226493	226493	226493
429	a	sp|O95563|MPC2_HUMAN	O95563	MPC2_HUMAN	MPC2	127	29	Homo sapiens OX=9606	1:Experimental evidence at protein level	Mitochondrial pyruvate carrier 2	1	0.999	4	28	28	28	7	7	7	510025	510025	510025	5	5	5	504562	504562	504562	9	9	9	462466	462466	462466	7	7	7	497204	497204	497204
430	a	sp|O95573|ACSL3_HUMAN	O95573	ACSL3_HUMAN	ACSL3	720	50	Homo sapiens OX=9606	1:Experimental evidence at protein level	Long-chain-fatty-acid--CoA ligase 3	1	0.999	37	205	174	205	53	46	53	2120418	1.29503e+06	2120418	47	39	47	2.27449e+06	1.38282e+06	2.27449e+06	48	41	48	2.23596e+06	1.4073e+06	2.23596e+06	57	48	57	2182297	1351370	2182297
431	a	sp|O95602|RPA1_HUMAN	O95602	RPA1_HUMAN	POLR1A	1720	35	Homo sapiens OX=9606	1:Experimental evidence at protein level	DNA-directed RNA polymerase I subunit RPA1	1	0.999	44	189	189	189	48	48	48	1.99473e+06	1.99473e+06	1.99473e+06	46	46	46	322720	322720	322720	54	54	54	2243124	2243124	2243124	41	41	41	1.98634e+06	1.98634e+06	1.98634e+06
432	a	sp|O95619|YETS4_HUMAN	O95619	YETS4_HUMAN	YEATS4	227	25	Homo sapiens OX=9606	1:Experimental evidence at protein level	YEATS domain-containing protein 4	1	0.999	4	15	15	15	3	3	3	86557.6	86557.6	86557.6	4	4	4	80993.1	80993.1	80993.1	4	4	4	75780.3	75780.3	75780.3	4	4	4	109307	109307	109307
433	a	sp|O95628|CNOT4_HUMAN	O95628	CNOT4_HUMAN	CNOT4	575	13	Homo sapiens OX=9606	1:Experimental evidence at protein level	CCR4-NOT transcription complex subunit 4	1	0.999	5	17	17	17	4	4	4	220594	220594	220594	3	3	3	163011	163011	163011	6	6	6	217239	217239	217239	4	4	4	203739	203739	203739
434	a	sp|O95630|STABP_HUMAN	O95630	STABP_HUMAN	STAMBP	424	16	Homo sapiens OX=9606	1:Experimental evidence at protein level	STAM-binding protein	1	0.999	6	20	19	20	5	5	5	601171	601171	601171	7	6	7	189053	189053	189053	3	3	3	542651	542651	542651	5	5	5	681132	681132	681132
435	a	sp|O95633|FSTL3_HUMAN	O95633	FSTL3_HUMAN	FSTL3	263	24	Homo sapiens OX=9606	1:Experimental evidence at protein level	Follistatin-related protein 3	1	0.999	4	8	8	8	4	4	4	20488.4	20488.4	20488.4	1	1	1	16776.2	16776.2	16776.2	1	1	1				2	2	2	24334.4	24334.4	24334.4
436	a	sp|O95671|ASML_HUMAN	O95671	ASML_HUMAN	ASMTL	621	12	Homo sapiens OX=9606	1:Experimental evidence at protein level	Probable bifunctional dTTP/UTP pyrophosphatase/methyltransferase protein	1	0.999	6	10	10	10	4	4	4	61546.2	61546.2	61546.2	1	1	1	51008.6	51008.6	51008.6	2	2	2	48355.7	48355.7	48355.7	3	3	3	48046.9	48046.9	48046.9
437	a	sp|O95674|CDS2_HUMAN	O95674	CDS2_HUMAN	CDS2	445	13	Homo sapiens OX=9606	1:Experimental evidence at protein level	Phosphatidate cytidylyltransferase 2	1	0.999	4	16	16	16	4	4	4	281666	281666	281666	4	4	4	281946	281946	281946	3	3	3	319324	319324	319324	5	5	5	301888	301888	301888
438	a	sp|O95677|EYA4_HUMAN	O95677	EYA4_HUMAN	EYA4	639	5	Homo sapiens OX=9606	1:Experimental evidence at protein level	Eyes absent homolog 4	1	0.999	2	19	19	19	5	5	5	130974	130974	130974	3	3	3	100723	100723	100723	5	5	5	127365	127365	127365	6	6	6	128139	128139	128139
439	a	sp|O95684|FR1OP_HUMAN	O95684	FR1OP_HUMAN	FGFR1OP	399	30	Homo sapiens OX=9606	1:Experimental evidence at protein level	FGFR1 oncogene partner	1	0.999	8	23	23	23	6	6	6	206659	206659	206659	6	6	6	225656	225656	225656	6	6	6	224962	224962	224962	5	5	5	247368	247368	247368
440	a	sp|O95707|RPP29_HUMAN	O95707	RPP29_HUMAN	POP4	220	20	Homo sapiens OX=9606	1:Experimental evidence at protein level	Ribonuclease P protein subunit p29	1	0.999	4	14	14	14	4	4	4	160576	160576	160576	3	3	3	154692	154692	154692	2	2	2	48324.2	48324.2	48324.2	5	5	5	153669	153669	153669
441	a	sp|O95721|SNP29_HUMAN	O95721	SNP29_HUMAN	SNAP29	258	22	Homo sapiens OX=9606	1:Experimental evidence at protein level	Synaptosomal-associated protein 29	1	0.999	6	26	26	26	7	7	7	227627	227627	227627	9	9	9	236790	236790	236790	5	5	5	227562	227562	227562	5	5	5	157613	157613	157613
442	a	sp|O95747|OXSR1_HUMAN	O95747	OXSR1_HUMAN	OXSR1	527	41	Homo sapiens OX=9606	1:Experimental evidence at protein level	Serine/threonine-protein kinase	1	0.999	23	116	89	116	31	25	31	1.08869e+06	1.08869e+06	1.08869e+06	27	21	27	1.24434e+06	1.24434e+06	1.24434e+06	27	21	27	1.21073e+06	1.21073e+06	1.21073e+06	31	22	31	1.0325e+06	1.0325e+06	1.0325e+06
443	a	sp|O95758|PTBP3_HUMAN	O95758	PTBP3_HUMAN	PTBP3	552	38	Homo sapiens OX=9606	1:Experimental evidence at protein level	Polypyrimidine tract-binding protein 3	1	0.999	21	120	51	51	36	14	14	1.31393e+06	393313	393313	26	13	13	1.57489e+06	423403	423403	28	11	11	1.47964e+06	399958	399958	30	13	13	1.25525e+06	345506	345506
444	a	sp|O95777|LSM8_HUMAN	O95777	LSM8_HUMAN	LSM8	96	95	Homo sapiens OX=9606	1:Experimental evidence at protein level	U6 snRNA-associated Sm-like protein LSm8	1	0.999	10	49	48	49	16	16	16	706472	706472	706472	11	11	11	635999	635999	635999	11	10	11	632019	632019	632019	11	11	11	691426	691426	691426
445	a	sp|O95793|STAU1_HUMAN	O95793	STAU1_HUMAN	STAU1	577	39	Homo sapiens OX=9606	1:Experimental evidence at protein level	Double-stranded RNA-binding protein Staufen homolog 1	1	0.999	17	66	53	53	17	13	13	386874	386874	386874	16	13	13	442303	442303	442303	16	12	12	442074	442074	442074	17	15	15	404099	404099	404099
446	a	sp|O95816|BAG2_HUMAN	O95816	BAG2_HUMAN	BAG2	211	57	Homo sapiens OX=9606	1:Experimental evidence at protein level	BAG family molecular chaperone regulator 2	1	0.999	26	161	157	161	33	32	33	2.18018e+06	2.18018e+06	2.18018e+06	48	47	48	2152887	2152887	2152887	44	43	44	2.31586e+06	2.31586e+06	2.31586e+06	36	35	36	2.1875e+06	2.1875e+06	2.1875e+06
447	a	sp|O95825|QORL1_HUMAN	O95825	QORL1_HUMAN	CRYZL1	349	17	Homo sapiens OX=9606	1:Experimental evidence at protein level	Quinone oxidoreductase-like protein 1	1	0.999	3	21	21	21	6	6	6	153096	153096	153096	6	6	6	144702	144702	144702	5	5	5	156444	156444	156444	4	4	4	137298	137298	137298
448	a	sp|O95834|EMAL2_HUMAN	O95834	EMAL2_HUMAN	EML2	649	17	Homo sapiens OX=9606	1:Experimental evidence at protein level	Echinoderm microtubule-associated protein-like 2	1	0.999	10	26	26	26	5	5	5	235876	235876	235876	6	6	6	263782	263782	263782	6	6	6	248211	248211	248211	9	9	9	134257	134257	134257
449	a	sp|O95861|BPNT1_HUMAN	O95861	BPNT1_HUMAN	BPNT1	308	52	Homo sapiens OX=9606	1:Experimental evidence at protein level	3'(2'),5'-bisphosphate nucleotidase 1	1	0.999	21	132	132	132	31	31	31	1.35847e+06	1.35847e+06	1.35847e+06	34	34	34	1.36893e+06	1.36893e+06	1.36893e+06	34	34	34	1.37901e+06	1.37901e+06	1.37901e+06	33	33	33	1.2277e+06	1.2277e+06	1.2277e+06
450	a	sp|O95865|DDAH2_HUMAN	O95865	DDAH2_HUMAN	DDAH2	285	23	Homo sapiens OX=9606	1:Experimental evidence at protein level	N(G),N(G)-dimethylarginine dimethylaminohydrolase 2	1	0.999	4	19	13	13	4	2	2	205616	205616	205616	6	4	4	204642	204642	204642	4	3	3	204436	204436	204436	5	4	4	202803	202803	202803
451	a	sp|O95870|ABHGA_HUMAN	O95870	ABHGA_HUMAN	ABHD16A	558	12	Homo sapiens OX=9606	1:Experimental evidence at protein level	Phosphatidylserine lipase ABHD16A	1	0.999	5	18	18	18	4	4	4	258618	258618	258618	6	6	6	289213	289213	289213	4	4	4	262768	262768	262768	4	4	4	207581	207581	207581
452	a	sp|O95900|TRUB2_HUMAN	O95900	TRUB2_HUMAN	TRUB2	331	24	Homo sapiens OX=9606	1:Experimental evidence at protein level	Mitochondrial mRNA pseudouridine synthase TRUB2	1	0.999	5	8	8	8	1	1	1	45754.9	45754.9	45754.9	3	3	3	44836.8	44836.8	44836.8	1	1	1	44210.6	44210.6	44210.6	3	3	3	42100	42100	42100
453	a	sp|O95905|ECD_HUMAN	O95905	ECD_HUMAN	ECD	644	28	Homo sapiens OX=9606	1:Experimental evidence at protein level	Protein ecdysoneless homolog	1	0.999	13	51	51	51	14	14	14	200078	200078	200078	14	14	14	365981	365981	365981	13	13	13	380402	380402	380402	10	10	10	333356	333356	333356
454	a	sp|O95926|SYF2_HUMAN	O95926	SYF2_HUMAN	SYF2	243	37	Homo sapiens OX=9606	1:Experimental evidence at protein level	Pre-mRNA-splicing factor SYF2	1	0.999	6	22	22	22	5	5	5	143386	143386	143386	5	5	5	149632	149632	149632	5	5	5	151793	151793	151793	7	7	7	146707	146707	146707
455	a	sp|O95983|MBD3_HUMAN	O95983	MBD3_HUMAN	MBD3	291	27	Homo sapiens OX=9606	1:Experimental evidence at protein level	Methyl-CpG-binding domain protein 3	1	0.999	8	42	41	41	12	12	12	567392	567392	567392	7	7	7	625670	625670	625670	12	12	12	611182	611182	611182	11	10	10	628363	628363	628363
456	a	sp|O95985|TOP3B_HUMAN	O95985	TOP3B_HUMAN	TOP3B	862	13	Homo sapiens OX=9606	1:Experimental evidence at protein level	DNA topoisomerase 3-beta-1	1	0.999	8	14	13	13	4	4	4	55826.8	55826.8	55826.8	4	4	4	60611.7	60611.7	60611.7	3	3	3	54034.2	54034.2	54034.2	3	2	2	29666.6	29666.6	29666.6
457	a	sp|O95989|NUDT3_HUMAN	O95989	NUDT3_HUMAN	NUDT3	172	29	Homo sapiens OX=9606	1:Experimental evidence at protein level	Diphosphoinositol polyphosphate phosphohydrolase 1	1	0.999	4	21	21	21	7	7	7	479089	479089	479089	6	6	6	435131	435131	435131	3	3	3	458517	458517	458517	5	5	5	471865	471865	471865
458	a	sp|O95999|BCL10_HUMAN	O95999	BCL10_HUMAN	BCL10	233	24	Homo sapiens OX=9606	1:Experimental evidence at protein level	B-cell lymphoma/leukemia 10	1	0.999	3	3	3	3	1	1	1				2	2	2				0	0	0				0	0	0
459	a	sp|O96000|NDUBA_HUMAN	O96000	NDUBA_HUMAN	NDUFB10	172	46	Homo sapiens OX=9606	1:Experimental evidence at protein level	NADH dehydrogenase [ubiquinone] 1 beta subcomplex subunit 10	1	0.999	16	82	82	82	18	18	18	1.42533e+06	1.42533e+06	1.42533e+06	18	18	18	1.30812e+06	1.30812e+06	1.30812e+06	26	26	26	1.40085e+06	1.40085e+06	1.40085e+06	20	20	20	1249688	1249688	1249688
460	a	sp|O96005|CLPT1_HUMAN	O96005	CLPT1_HUMAN	CLPTM1	669	33	Homo sapiens OX=9606	1:Experimental evidence at protein level	Cleft lip and palate transmembrane protein 1	1	0.999	18	101	101	101	23	23	23	531905	531905	531905	27	27	27	572028	572028	572028	28	28	28	563580	563580	563580	23	23	23	578128	578128	578128
461	a	sp|O96006|ZBED1_HUMAN	O96006	ZBED1_HUMAN	ZBED1	694	7	Homo sapiens OX=9606	1:Experimental evidence at protein level	Zinc finger BED domain-containing protein 1	1	0.999	4	14	14	14	3	3	3	105452	105452	105452	4	4	4	80006.6	80006.6	80006.6	5	5	5	115059	115059	115059	2	2	2	64285.6	64285.6	64285.6
462	a	sp|O96011|PX11B_HUMAN	O96011	PX11B_HUMAN	PEX11B	259	20	Homo sapiens OX=9606	1:Experimental evidence at protein level	Peroxisomal membrane protein 11B	1	0.999	3	9	9	9	3	3	3	53021.8	53021.8	53021.8	3	3	3	59551.4	59551.4	59551.4	2	2	2	53728.8	53728.8	53728.8	1	1	1	54647.7	54647.7	54647.7
463	a	sp|O96017|CHK2_HUMAN	O96017	CHK2_HUMAN	CHEK2	543	15	Homo sapiens OX=9606	1:Experimental evidence at protein level	Serine/threonine-protein kinase Chk2	1	0.999	5	18	18	18	4	4	4	148975	148975	148975	5	5	5	141718	141718	141718	6	6	6	122966	122966	122966	3	3	3	77842.3	77842.3	77842.3
464	a	sp|O96028|NSD2_HUMAN	O96028	NSD2_HUMAN	NSD2	1365	9	Homo sapiens OX=9606	1:Experimental evidence at protein level	Histone-lysine N-methyltransferase NSD2	1	0.999	8	26	26	26	7	7	7	136900	136900	136900	5	5	5	148026	148026	148026	7	7	7	143537	143537	143537	7	7	7	106335	106335	106335
465	a	sp|P00156|CYB_HUMAN	P00156	CYB_HUMAN	MT-CYB	380	9	Homo sapiens OX=9606	1:Experimental evidence at protein level	Cytochrome b	1	0.999	4	10	10	10	2	2	2	160873	160873	160873	4	4	4	176173	176173	176173	2	2	2	149641	149641	149641	2	2	2	177485	177485	177485
466	a	sp|P00387|NB5R3_HUMAN	P00387	NB5R3_HUMAN	CYB5R3	301	67	Homo sapiens OX=9606	1:Experimental evidence at protein level	NADH-cytochrome b5 reductase 3	1	0.999	28	198	198	198	51	51	51	1.03528e+06	1.03528e+06	1.03528e+06	52	52	52	1.03134e+06	1.03134e+06	1.03134e+06	50	50	50	1.01223e+06	1.01223e+06	1.01223e+06	45	45	45	985102	985102	985102
467	a	sp|P00395|COX1_HUMAN	P00395	COX1_HUMAN	MT-CO1	513	13	Homo sapiens OX=9606	1:Experimental evidence at protein level	Cytochrome c oxidase subunit 1	1	0.999	5	72	72	72	18	18	18	356715	356715	356715	22	22	22	438551	438551	438551	16	16	16	246299	246299	246299	16	16	16	349124	349124	349124
468	a	sp|P00403|COX2_HUMAN	P00403	COX2_HUMAN	MT-CO2	227	51	Homo sapiens OX=9606	1:Experimental evidence at protein level	Cytochrome c oxidase subunit 2	1	0.999	20	185	185	185	47	47	47	2556045	2556045	2556045	44	44	44	2.37643e+06	2.37643e+06	2.37643e+06	52	52	52	1.57848e+06	1.57848e+06	1.57848e+06	42	42	42	2.63182e+06	2.63182e+06	2.63182e+06
469	a	sp|P00441|SODC_HUMAN	P00441	SODC_HUMAN	SOD1	154	69	Homo sapiens	1:Experimental evidence at protein level	Superoxide dismutase [Cu-Zn]	1	0.999	33	297	297	297	78	78	78	12014062	12014062	12014062	72	72	72	11465609	11465609	11465609	69	69	69	11999974	11999974	11999974	78	78	78	12211228	12211228	12211228
470	a	sp|P00488|F13A_HUMAN	P00488	F13A_HUMAN	F13A1	732	7	Homo sapiens OX=9606	1:Experimental evidence at protein level	Coagulation factor XIII A chain	1	0.999	5	11	11	11	3	3	3	134287	134287	134287	2	2	2	143998	143998	143998	4	4	4	148693	148693	148693	2	2	2	142863	142863	142863
471	a	sp|P00491|PNPH_HUMAN	P00491	PNPH_HUMAN	PNP	289	72	Homo sapiens OX=9606	1:Experimental evidence at protein level	Purine nucleoside phosphorylase	1	0.999	30	252	252	252	63	63	63	3.92588e+06	3.92588e+06	3.92588e+06	62	62	62	3956511	3956511	3956511	67	67	67	3.92799e+06	3.92799e+06	3.92799e+06	60	60	60	3900582	3900582	3900582
472	a	sp|P00760|TRY1_BOVIN	P00760	TRY1_BOVIN		246	8	Bos taurus	1:Experimental evidence at protein level	Cationic trypsin	1	0.999	4	21	13	13	5	3	3	2186112	401576	401576	5	3	3	2318606	478565	478565	6	4	4	2.3093e+06	422480	422480	5	3	3	2.23134e+06	319756	319756
473	a	sp|P00813|ADA_HUMAN	P00813	ADA_HUMAN	ADA	363	39	Homo sapiens OX=9606	1:Experimental evidence at protein level	Adenosine deaminase	1	0.999	10	52	52	52	10	10	10	507134	507134	507134	14	14	14	499726	499726	499726	11	11	11	493229	493229	493229	17	17	17	466142	466142	466142
474	a	sp|P00966|ASSY_HUMAN	P00966	ASSY_HUMAN	ASS1	412	73	Homo sapiens OX=9606	1:Experimental evidence at protein level	Argininosuccinate synthase	1	0.999	71	563	561	563	158	157	158	8010838	8010838	8010838	138	137	138	8.36183e+06	8.36183e+06	8.36183e+06	127	127	127	7829934	7829934	7829934	140	140	140	7794476	7794476	7794476
475	a	sp|P01008|ANT3_HUMAN	P01008	ANT3_HUMAN	SERPINC1	464	4	Homo sapiens	1:Experimental evidence at protein level	Antithrombin-III	1	0.999	4	12	12	12	2	2	2	1.21809e+06	1.21809e+06	1.21809e+06	4	4	4	1117828	1117828	1117828	3	3	3	186947	186947	186947	3	3	3	1157355	1157355	1157355
476	a	sp|P01024|CO3_HUMAN	P01024	CO3_HUMAN	C3	1663	10	Homo sapiens OX=9606	1:Experimental evidence at protein level	Complement C3	1	0.999	11	33	33	33	6	6	6	235624	235624	235624	9	9	9	244074	244074	244074	10	10	10	241905	241905	241905	8	8	8	239307	239307	239307
477	a	sp|P01033|TIMP1_HUMAN	P01033	TIMP1_HUMAN	TIMP1	207	35	Homo sapiens OX=9606	1:Experimental evidence at protein level	Metalloproteinase inhibitor 1	1	0.999	6	33	33	33	7	7	7	230162	230162	230162	7	7	7	212765	212765	212765	10	10	10	232471	232471	232471	9	9	9	217611	217611	217611
478	a	sp|P01106|MYC_HUMAN	P01106	MYC_HUMAN	MYC	439	4	Homo sapiens OX=9606	1:Experimental evidence at protein level	Myc proto-oncogene protein	1	0.9989	3	6	6	6	3	3	3	32457.5	32457.5	32457.5	1	1	1	53263.8	53263.8	53263.8	1	1	1	57142.3	57142.3	57142.3	1	1	1
479	a	sp|P01137|TGFB1_HUMAN	P01137	TGFB1_HUMAN	TGFB1	390	12	Homo sapiens OX=9606	1:Experimental evidence at protein level	Transforming growth factor beta-1 proprotein	1	0.999	4	16	16	16	4	4	4	89475.2	89475.2	89475.2	4	4	4	104691	104691	104691	3	3	3	97885.9	97885.9	97885.9	5	5	5	93992.4	93992.4	93992.4
480	a	sp|P01215|GLHA_HUMAN	P01215	GLHA_HUMAN	CGA	116	53	Homo sapiens OX=9606	1:Experimental evidence at protein level	Glycoprotein hormones alpha chain	1	0.999	5	77	77	77	17	17	17	744373	744373	744373	16	16	16	679328	679328	679328	23	23	23	665332	665332	665332	21	21	21	737721	737721	737721
481	a	sp|P02545|LMNA_HUMAN	P02545	LMNA_HUMAN	LMNA	664	60	Homo sapiens OX=9606	1:Experimental evidence at protein level	Prelamin-A/C	1	0.999	93	583	562	583	154	146	154	6786805	6786805	6786805	146	142	146	6344464	6344464	6344464	137	132	137	6.04199e+06	6.04199e+06	6.04199e+06	146	142	146	6478401	6478401	6478401
482	a	sp|P02751|FINC_HUMAN	P02751	FINC_HUMAN	FN1	2386	3	Homo sapiens OX=9606	1:Experimental evidence at protein level	Fibronectin	1	0.999	7	21	21	21	5	5	5	291074	291074	291074	5	5	5	289308	289308	289308	6	6	6	305542	305542	305542	5	5	5	306209	306209	306209
483	a	sp|P02765|FETUA_HUMAN	P02765	FETUA_HUMAN	AHSG	367	5	Homo sapiens OX=9606	1:Experimental evidence at protein level	Alpha-2-HS-glycoprotein	1	0.999	3	14	14	14	5	5	5	169830	169830	169830	2	2	2	121220	121220	121220	4	4	4	186249	186249	186249	3	3	3	190974	190974	190974
484	a	sp|P02792|FRIL_HUMAN	P02792	FRIL_HUMAN	FTL	175	32	Homo sapiens OX=9606	1:Experimental evidence at protein level	Ferritin light chain	1	0.999	4	24	24	24	6	6	6	295162	295162	295162	7	7	7	237779	237779	237779	8	8	8	333578	333578	333578	3	3	3	334312	334312	334312
485	a	sp|P02794|FRIH_HUMAN	P02794	FRIH_HUMAN	FTH1	183	63	Homo sapiens OX=9606	1:Experimental evidence at protein level	Ferritin heavy chain	1	0.999	13	48	48	48	12	12	12	630464	630464	630464	10	10	10	630027	630027	630027	13	13	13	622095	622095	622095	13	13	13	659675	659675	659675
486	a	sp|P03905|NU4M_HUMAN	P03905	NU4M_HUMAN	MT-ND4	459	12	Homo sapiens OX=9606	1:Experimental evidence at protein level	NADH-ubiquinone oxidoreductase chain 4	1	0.999	6	16	16	16	4	4	4	199636	199636	199636	4	4	4	299150	299150	299150	3	3	3	265415	265415	265415	5	5	5	260701	260701	260701
487	a	sp|P03915|NU5M_HUMAN	P03915	NU5M_HUMAN	MT-ND5	603	13	Homo sapiens OX=9606	1:Experimental evidence at protein level	NADH-ubiquinone oxidoreductase chain 5	1	0.999	6	12	12	12	4	4	4	396857	396857	396857	4	4	4	393541	393541	393541	3	3	3	418115	418115	418115	1	1	1	402312	402312	402312
488	a	sp|P03928|ATP8_HUMAN	P03928	ATP8_HUMAN	MT-ATP8	68	35	Homo sapiens OX=9606	1:Experimental evidence at protein level	ATP synthase protein 8	1	0.999	2	21	21	21	6	6	6	343827	343827	343827	4	4	4	199850	199850	199850	7	7	7	310768	310768	310768	4	4	4	332299	332299	332299
489	a	sp|P04040|CATA_HUMAN	P04040	CATA_HUMAN	CAT	527	63	Homo sapiens	1:Experimental evidence at protein level	Catalase	1	0.999	39	256	256	256	65	65	65	1.47544e+06	1.47544e+06	1.47544e+06	59	59	59	1.47276e+06	1.47276e+06	1.47276e+06	58	58	58	1.46699e+06	1.46699e+06	1.46699e+06	74	74	74	1.45834e+06	1.45834e+06	1.45834e+06
490	a	sp|P04049|RAF1_HUMAN	P04049	RAF1_HUMAN	RAF1	648	25	Homo sapiens OX=9606	1:Experimental evidence at protein level	RAF proto-oncogene serine/threonine-protein kinase	1	0.999	12	43	35	35	14	11	11	138424	138424	138424	13	10	10	132411	132411	132411	9	8	8	130134	130134	130134	7	6	6	116804	116804	116804
491	a	sp|P04062|GLCM_HUMAN	P04062	GLCM_HUMAN	GBA	536	24	Homo sapiens OX=9606	1:Experimental evidence at protein level	Lysosomal acid glucosylceramidase	1	0.999	10	51	51	51	13	13	13	544896	544896	544896	14	14	14	517172	517172	517172	10	10	10	480241	480241	480241	14	14	14	515048	515048	515048
492	a	sp|P04080|CYTB_HUMAN	P04080	CYTB_HUMAN	CSTB	98	77	Homo sapiens OX=9606	1:Experimental evidence at protein level	Cystatin-B	1	0.999	25	266	266	266	76	76	76	6199463	6199463	6199463	65	65	65	5759467	5759467	5759467	62	62	62	5462865	5462865	5462865	63	63	63	4857443	4857443	4857443
493	a	sp|P04150|GCR_HUMAN	P04150	GCR_HUMAN	NR3C1	777	15	Homo sapiens OX=9606	1:Experimental evidence at protein level	Glucocorticoid receptor	1	0.999	8	31	31	31	7	7	7	502832	502832	502832	6	6	6	210820	210820	210820	9	9	9	413131	413131	413131	9	9	9	347904	347904	347904
494	a	sp|P04179|SODM_HUMAN	P04179	SODM_HUMAN	SOD2	222	79	Homo sapiens OX=9606	1:Experimental evidence at protein level	Superoxide dismutase [Mn], mitochondrial	1	0.999	26	213	213	213	64	64	64	1.76233e+06	1.76233e+06	1.76233e+06	46	46	46	1.70069e+06	1.70069e+06	1.70069e+06	54	54	54	1.66899e+06	1.66899e+06	1.66899e+06	49	49	49	1.58738e+06	1.58738e+06	1.58738e+06
495	a	sp|P04181|OAT_HUMAN	P04181	OAT_HUMAN	OAT	439	51	Homo sapiens OX=9606	1:Experimental evidence at protein level	Ornithine aminotransferase, mitochondrial	1	0.999	20	123	120	120	34	32	32	680018	680018	680018	32	32	32	683767	683767	683767	30	29	29	2.95981e+06	2.95981e+06	2.95981e+06	27	27	27	2.08837e+06	2.08837e+06	2.08837e+06
496	a	sp|P04183|KITH_HUMAN	P04183	KITH_HUMAN	TK1	234	58	Homo sapiens OX=9606	1:Experimental evidence at protein level	Thymidine kinase, cytosolic	1	0.999	14	60	60	60	16	16	16	474946	474946	474946	16	16	16	476987	476987	476987	16	16	16	651120	651120	651120	12	12	12	608498	608498	608498
497	a	sp|P04424|ARLY_HUMAN	P04424	ARLY_HUMAN	ASL	464	18	Homo sapiens OX=9606	1:Experimental evidence at protein level	Argininosuccinate lyase	1	0.999	8	16	16	16	3	3	3	127499	127499	127499	3	3	3	89050.3	89050.3	89050.3	5	5	5	135469	135469	135469	5	5	5	116303	116303	116303
498	a	sp|P04792|HSPB1_HUMAN	P04792	HSPB1_HUMAN	HSPB1	205	84	Homo sapiens OX=9606	1:Experimental evidence at protein level	Heat shock protein beta-1	1	0.999	68	798	798	798	198	198	198	21704088	21704088	21704088	209	209	209	22530554	22530554	22530554	192	192	192	19127406	19127406	19127406	199	199	199	21769656	21769656	21769656
499	a	sp|P04818|TYSY_HUMAN	P04818	TYSY_HUMAN	TYMS	313	39	Homo sapiens OX=9606	1:Experimental evidence at protein level	Thymidylate synthase	1	0.999	11	72	72	72	18	18	18	764006	764006	764006	15	15	15	763620	763620	763620	18	18	18	767516	767516	767516	21	21	21	726460	726460	726460
500	a	sp|P05026|AT1B1_HUMAN	P05026	AT1B1_HUMAN	ATP1B1	303	32	Homo sapiens OX=9606	1:Experimental evidence at protein level	Sodium/potassium-transporting ATPase subunit beta-1	1	0.999	9	51	51	51	12	12	12	561989	561989	561989	13	13	13	308564	308564	308564	12	12	12	597442	597442	597442	14	14	14	531352	531352	531352
501	a	sp|P05067|A4_HUMAN	P05067	A4_HUMAN	APP	770	36	Homo sapiens OX=9606	1:Experimental evidence at protein level	Amyloid-beta precursor protein	1	0.999	23	92	92	92	24	24	24	566885	566885	566885	25	25	25	529801	529801	529801	23	23	23	570739	570739	570739	20	20	20	496570	496570	496570
502	a	sp|P05114|HMGN1_HUMAN	P05114	HMGN1_HUMAN	HMGN1	100	34	Homo sapiens OX=9606	1:Experimental evidence at protein level	Non-histone chromosomal protein HMG-14	1	0.999	5	37	37	37	12	12	12	1.73576e+06	1.73576e+06	1.73576e+06	6	6	6	1.78381e+06	1.78381e+06	1.78381e+06	8	8	8	1.75477e+06	1.75477e+06	1.75477e+06	11	11	11	1.73274e+06	1.73274e+06	1.73274e+06
503	a	sp|P05161|ISG15_HUMAN	P05161	ISG15_HUMAN	ISG15	165	44	Homo sapiens OX=9606	1:Experimental evidence at protein level	Ubiquitin-like protein ISG15	1	0.999	9	47	47	47	13	13	13	1.49051e+06	1.49051e+06	1.49051e+06	11	11	11	1.39651e+06	1.39651e+06	1.39651e+06	9	9	9	1.37636e+06	1.37636e+06	1.37636e+06	14	14	14	1.50693e+06	1.50693e+06	1.50693e+06
504	a	sp|P05165|PCCA_HUMAN	P05165	PCCA_HUMAN	PCCA	728	16	Homo sapiens OX=9606	1:Experimental evidence at protein level	Propionyl-CoA carboxylase alpha chain, mitochondrial	1	0.999	8	22	22	22	4	4	4	70465.5	70465.5	70465.5	5	5	5	112010	112010	112010	5	5	5	154000	154000	154000	8	8	8	139025	139025	139025
505	a	sp|P05166|PCCB_HUMAN	P05166	PCCB_HUMAN	PCCB	539	31	Homo sapiens OX=9606	1:Experimental evidence at protein level	Propionyl-CoA carboxylase beta chain, mitochondrial	1	0.999	13	37	37	37	9	9	9	196164	196164	196164	9	9	9	179744	179744	179744	10	10	10	186106	186106	186106	9	9	9	189401	189401	189401
506	a	sp|P05362|ICAM1_HUMAN	P05362	ICAM1_HUMAN	ICAM1	532	20	Homo sapiens OX=9606	1:Experimental evidence at protein level	Intercellular adhesion molecule 1	1	0.999	10	29	29	29	7	7	7	471636	471636	471636	6	6	6	505616	505616	505616	9	9	9	428898	428898	428898	7	7	7	475375	475375	475375
507	a	sp|P05386|RLA1_HUMAN	P05386	RLA1_HUMAN	RPLP1	114	74	Homo sapiens OX=9606	1:Experimental evidence at protein level	60S acidic ribosomal protein P1	1	0.999	42	343	343	343	87	87	87	17795532	17795532	17795532	78	78	78	17556852	17556852	17556852	91	91	91	16366397	16366397	16366397	87	87	87	16858584	16858584	16858584
508	a	sp|P05423|RPC4_HUMAN	P05423	RPC4_HUMAN	POLR3D	398	27	Homo sapiens OX=9606	1:Experimental evidence at protein level	DNA-directed RNA polymerase III subunit RPC4	1	0.999	8	37	37	37	9	9	9	380129	380129	380129	5	5	5	363015	363015	363015	8	8	8	328235	328235	328235	15	15	15	343580	343580	343580
509	a	sp|P05455|LA_HUMAN	P05455	LA_HUMAN	SSB	408	51	Homo sapiens OX=9606	1:Experimental evidence at protein level	Lupus La protein	1	0.999	36	263	263	263	65	65	65	3.01392e+06	3.01392e+06	3.01392e+06	60	60	60	3.48079e+06	3.48079e+06	3.48079e+06	70	70	70	3.22577e+06	3.22577e+06	3.22577e+06	68	68	68	3249567	3249567	3249567
510	a	sp|P06132|DCUP_HUMAN	P06132	DCUP_HUMAN	UROD	367	50	Homo sapiens OX=9606	1:Experimental evidence at protein level	Uroporphyrinogen decarboxylase	1	0.999	18	96	96	96	26	26	26	762872	762872	762872	22	22	22	743876	743876	743876	24	24	24	740129	740129	740129	24	24	24	751420	751420	751420
511	a	sp|P06276|CHLE_HUMAN	P06276	CHLE_HUMAN	BCHE	602	12	Homo sapiens OX=9606	1:Experimental evidence at protein level	Cholinesterase	1	0.999	6	40	17	17	9	4	4	4625878	148782	148782	12	6	6	3.59549e+06	152309	152309	10	4	4	3693217	154163	154163	9	3	3	4452287	150752	150752
512	a	sp|P06396|GELS_HUMAN	P06396	GELS_HUMAN	GSN	782	13	Homo sapiens	1:Experimental evidence at protein level	Gelsolin	1	0.999	8	24	24	24	4	4	4	117976	117976	117976	8	8	8	127729	127729	127729	4	4	4	129585	129585	129585	8	8	8	73456.3	73456.3	73456.3
513	a	sp|P06400|RB_HUMAN	P06400	RB_HUMAN	RB1	928	6	Homo sapiens OX=9606	1:Experimental evidence at protein level	Retinoblastoma-associated protein	1	0.999	4	6	6	6	1	1	1				1	1	1				3	3	3				1	1	1
514	a	sp|P06454|PTMA_HUMAN	P06454	PTMA_HUMAN	PTMA	111	59	Homo sapiens OX=9606	1:Experimental evidence at protein level	Prothymosin alpha	1	0.999	21	181	181	181	44	44	44	6.91081e+06	6.91081e+06	6.91081e+06	48	48	48	8.19447e+06	8.19447e+06	8.19447e+06	45	45	45	8.09333e+06	8.09333e+06	8.09333e+06	44	44	44	6618008	6618008	6618008
515	a	sp|P06576|ATPB_HUMAN	P06576	ATPB_HUMAN	ATP5F1B	529	73	Homo sapiens OX=9606	1:Experimental evidence at protein level	ATP synthase subunit beta, mitochondrial	1	0.999	104	1127	1119	1127	285	283	285	13174468	13174468	13174468	272	270	272	12195091	12195091	12195091	285	283	285	12715080	12715080	12715080	285	283	285	13011449	13011449	13011449
516	a	sp|P06703|S10A6_HUMAN	P06703	S10A6_HUMAN	S100A6	90	43	Homo sapiens OX=9606	1:Experimental evidence at protein level	Protein S100-A6	1	0.999	7	28	19	19	6	4	4	1661571	15546	1661571	6	4	4	2.74347e+06	1.06958e+06	2.74347e+06	9	7	7	2792301	1.08465e+06	2792301	7	4	4	2.82897e+06	1.07607e+06	2.82897e+06
517	a	sp|P06733|ENOA_HUMAN	P06733	ENOA_HUMAN	ENO1	434	68	Homo sapiens OX=9606	1:Experimental evidence at protein level	Alpha-enolase	1	0.999	138	2567	2087	2567	651	540	651	35508036	35508036	35508036	627	503	627	38306072	38306072	38306072	644	522	644	34363308	34363308	34363308	645	522	645	34684892	34684892	34684892
518	a	sp|P06746|DPOLB_HUMAN	P06746	DPOLB_HUMAN	POLB	335	35	Homo sapiens OX=9606	1:Experimental evidence at protein level	DNA polymerase beta	1	0.999	7	22	22	22	4	4	4	171553	171553	171553	5	5	5	171300	171300	171300	6	6	6	168904	168904	168904	7	7	7	182870	182870	182870
519	a	sp|P06756|ITAV_HUMAN	P06756	ITAV_HUMAN	ITGAV	1048	7	Homo sapiens OX=9606	1:Experimental evidence at protein level	Integrin alpha-V	1	0.999	5	15	15	15	3	3	3	99261.6	99261.6	99261.6	4	4	4	117986	117986	117986	4	4	4	98549.4	98549.4	98549.4	4	4	4	108065	108065	108065
520	a	sp|P07099|HYEP_HUMAN	P07099	HYEP_HUMAN	EPHX1	455	51	Homo sapiens OX=9606	1:Experimental evidence at protein level	Epoxide hydrolase 1	1	0.999	29	157	155	157	34	33	34	1.00521e+06	1.00521e+06	1.00521e+06	41	41	41	962594	962594	962594	43	42	43	938805	938805	938805	39	39	39	978972	978972	978972
521	a	sp|P07108|ACBP_HUMAN	P07108	ACBP_HUMAN	DBI	87	58	Homo sapiens OX=9606	1:Experimental evidence at protein level	Acyl-CoA-binding protein	1	0.999	14	124	124	124	31	31	31	3.20895e+06	3.20895e+06	3.20895e+06	32	32	32	3246734	3246734	3246734	32	32	32	3.24918e+06	3.24918e+06	3.24918e+06	29	29	29	3.04191e+06	3.04191e+06	3.04191e+06
522	a	sp|P07199|CENPB_HUMAN	P07199	CENPB_HUMAN	CENPB	599	9	Homo sapiens OX=9606	1:Experimental evidence at protein level	Major centromere autoantigen B	1	0.999	5	11	11	11	3	3	3	59106.1	59106.1	59106.1	3	3	3	61661.7	61661.7	61661.7	3	3	3	55602.4	55602.4	55602.4	2	2	2	54097.7	54097.7	54097.7
523	a	sp|P07203|GPX1_HUMAN	P07203	GPX1_HUMAN	GPX1	203	49	Homo sapiens OX=9606	1:Experimental evidence at protein level	Glutathione peroxidase 1	1	0.999	8	30	30	30	4	4	4	171692	171692	171692	8	8	8	303286	303286	303286	8	8	8	282368	282368	282368	10	10	10	234524	234524	234524
524	a	sp|P07305|H10_HUMAN	P07305	H10_HUMAN	H1F0	194	16	Homo sapiens OX=9606	1:Experimental evidence at protein level	Histone H1.0	1	0.999	6	16	16	16	6	6	6	163965	163965	163965	2	2	2	102626	102626	102626	5	5	5	106063	106063	106063	3	3	3	130880	130880	130880
525	a	sp|P07311|ACYP1_HUMAN	P07311	ACYP1_HUMAN	ACYP1	99	50	Homo sapiens OX=9606	1:Experimental evidence at protein level	Acylphosphatase-1	1	0.999	4	13	13	13	3	3	3	168433	168433	168433	4	4	4	175086	175086	175086	3	3	3	166156	166156	166156	3	3	3	148481	148481	148481
526	a	sp|P07384|CAN1_HUMAN	P07384	CAN1_HUMAN	CAPN1	714	37	Homo sapiens OX=9606	1:Experimental evidence at protein level	Calpain-1 catalytic subunit	1	0.999	26	169	157	157	45	42	42	1.32422e+06	1.32422e+06	1.32422e+06	45	42	42	1377079	1377079	1377079	38	35	35	1.35307e+06	1.35307e+06	1.35307e+06	41	38	38	1.27905e+06	1.27905e+06	1.27905e+06
527	a	sp|P07686|HEXB_HUMAN	P07686	HEXB_HUMAN	HEXB	556	43	Homo sapiens OX=9606	1:Experimental evidence at protein level	Beta-hexosaminidase subunit beta	1	0.999	28	168	167	168	39	39	39	1.69524e+06	1.69524e+06	1.69524e+06	45	44	45	1.77389e+06	1.77389e+06	1.77389e+06	43	43	43	1.76598e+06	1.76598e+06	1.76598e+06	41	41	41	1.71202e+06	1.71202e+06	1.71202e+06
528	a	sp|P07814|SYEP_HUMAN	P07814	SYEP_HUMAN	EPRS	1512	64	Homo sapiens OX=9606	1:Experimental evidence at protein level	Bifunctional glutamate/proline--tRNA ligase	1	0.999	173	1245	1229	1245	331	326	331	3.87243e+06	3.87243e+06	3.87243e+06	309	307	309	4138208	4138208	4138208	300	295	300	4116334	4116334	4116334	305	301	305	4.08007e+06	4.08007e+06	4.08007e+06
529	a	sp|P07858|CATB_HUMAN	P07858	CATB_HUMAN	CTSB	339	44	Homo sapiens OX=9606	1:Experimental evidence at protein level	Cathepsin B	1	0.999	19	99	99	99	22	22	22	977961	977961	977961	31	31	31	1.32977e+06	1.32977e+06	1.32977e+06	23	23	23	1.12757e+06	1.12757e+06	1.12757e+06	23	23	23	1.04891e+06	1.04891e+06	1.04891e+06
530	a	sp|P07942|LAMB1_HUMAN	P07942	LAMB1_HUMAN	LAMB1	1786	28	Homo sapiens OX=9606	1:Experimental evidence at protein level	Laminin subunit beta-1	1	0.999	40	173	171	171	49	47	47	529915	529915	529915	41	41	41	1419040	1419040	1419040	42	42	42	1.42579e+06	1.42579e+06	1.42579e+06	41	41	41	982774	982774	982774
531	a	sp|P07951|TPM2_HUMAN	P07951	TPM2_HUMAN	TPM2	284	37	Homo sapiens OX=9606	1:Experimental evidence at protein level	Tropomyosin beta chain	1	0.999	16	87	12	12	16	1	1	4019633	282814	282814	22	3	3	3.87431e+06	366146	366146	26	5	5	4.72915e+06	385214	385214	23	3	3	4457324	375531	375531
532	a	sp|P07954|FUMH_HUMAN	P07954	FUMH_HUMAN	FH	510	63	Homo sapiens OX=9606	1:Experimental evidence at protein level	Fumarate hydratase, mitochondrial	1	0.999	50	435	427	435	118	116	118	5.2816e+06	5.2816e+06	5.2816e+06	106	104	106	5127281	5127281	5127281	109	107	109	5516673	5516673	5516673	102	100	102	5.29225e+06	5.29225e+06	5.29225e+06
533	a	sp|P08047|SP1_HUMAN	P08047	SP1_HUMAN	SP1	785	13	Homo sapiens OX=9606	1:Experimental evidence at protein level	Transcription factor Sp1	1	0.999	7	29	29	29	9	9	9	258630	258630	258630	6	6	6	268807	268807	268807	6	6	6	138196	138196	138196	8	8	8	276789	276789	276789
534	a	sp|P08069|IGF1R_HUMAN	P08069	IGF1R_HUMAN	IGF1R	1367	8	Homo sapiens OX=9606	1:Experimental evidence at protein level	Insulin-like growth factor 1 receptor	1	0.999	6	17	17	17	2	2	2	62060.4	62060.4	62060.4	8	8	8	85773.6	85773.6	85773.6	2	2	2	85376.6	85376.6	85376.6	5	5	5	90275.9	90275.9	90275.9
535	a	sp|P08236|BGLR_HUMAN	P08236	BGLR_HUMAN	GUSB	651	27	Homo sapiens OX=9606	1:Experimental evidence at protein level	Beta-glucuronidase	1	0.999	13	47	45	47	13	13	13	333830	333830	333830	11	10	11	319515	319515	319515	11	11	11	328644	328644	328644	12	11	12	312293	312293	312293
536	a	sp|P08237|PFKAM_HUMAN	P08237	PFKAM_HUMAN	PFKM	780	60	Homo sapiens OX=9606	1:Experimental evidence at protein level	ATP-dependent 6-phosphofructokinase, muscle type	1	0.999	49	313	278	281	80	71	72	1.81757e+06	1.81757e+06	1.81757e+06	78	71	72	1.78037e+06	1.78037e+06	1.78037e+06	76	66	66	1.92497e+06	1.92497e+06	1.92497e+06	79	70	71	1.85666e+06	1.85666e+06	1.85666e+06
537	a	sp|P08240|SRPRA_HUMAN	P08240	SRPRA_HUMAN	SRPRA	638	46	Homo sapiens OX=9606	1:Experimental evidence at protein level	Signal recognition particle receptor subunit alpha	1	0.999	37	219	219	219	48	48	48	803639	803639	803639	53	53	53	754733	754733	754733	56	56	56	844079	844079	844079	62	62	62	804300	804300	804300
538	a	sp|P08243|ASNS_HUMAN	P08243	ASNS_HUMAN	ASNS	561	59	Homo sapiens OX=9606	1:Experimental evidence at protein level	Asparagine synthetase [glutamine-hydrolyzing]	1	0.999	51	384	384	384	97	97	97	3.0946e+06	3.0946e+06	3.0946e+06	94	94	94	3.06001e+06	3.06001e+06	3.06001e+06	96	96	96	2955054	2955054	2955054	97	97	97	3015915	3015915	3015915
539	a	sp|P08397|HEM3_HUMAN	P08397	HEM3_HUMAN	HMBS	361	49	Homo sapiens OX=9606	1:Experimental evidence at protein level	Porphobilinogen deaminase	1	0.999	13	86	86	86	21	21	21	793983	793983	793983	19	19	19	826851	826851	826851	21	21	21	723418	723418	723418	25	25	25	749201	749201	749201
540	a	sp|P08574|CY1_HUMAN	P08574	CY1_HUMAN	CYC1	325	58	Homo sapiens OX=9606	1:Experimental evidence at protein level	Cytochrome c1, heme protein, mitochondrial	1	0.999	29	202	202	202	51	51	51	2.62474e+06	2.62474e+06	2.62474e+06	54	54	54	2.57656e+06	2.57656e+06	2.57656e+06	45	45	45	2.60315e+06	2.60315e+06	2.60315e+06	52	52	52	2.65381e+06	2.65381e+06	2.65381e+06
541	a	sp|P08579|RU2B_HUMAN	P08579	RU2B_HUMAN	SNRPB2	225	42	Homo sapiens OX=9606	1:Experimental evidence at protein level	U2 small nuclear ribonucleoprotein B''	1	0.999	16	70	57	57	15	12	12	1.24152e+06	565133	565133	21	17	17	965008	443216	443216	14	12	12	1.19685e+06	816178	816178	20	16	16	1.5666e+06	876974	876974
542	a	sp|P08621|RU17_HUMAN	P08621	RU17_HUMAN	SNRNP70	437	49	Homo sapiens OX=9606	1:Experimental evidence at protein level	U1 small nuclear ribonucleoprotein 70 kDa	1	0.999	28	193	193	193	49	49	49	2.59187e+06	2.59187e+06	2.59187e+06	49	49	49	2959669	2959669	2959669	49	49	49	3148088	3148088	3148088	46	46	46	2957356	2957356	2957356
543	a	sp|P08648|ITA5_HUMAN	P08648	ITA5_HUMAN	ITGA5	1049	10	Homo sapiens OX=9606	1:Experimental evidence at protein level	Integrin alpha-5	1	0.999	7	21	21	21	5	5	5	193008	193008	193008	4	4	4	201536	201536	201536	7	7	7	228964	228964	228964	5	5	5	211050	211050	211050
544	a	sp|P08708|RS17_HUMAN	P08708	RS17_HUMAN	RPS17	135	56	Homo sapiens OX=9606	1:Experimental evidence at protein level	40S ribosomal protein S17	1	0.999	25	335	335	335	82	82	82	6.19621e+06	6.19621e+06	6.19621e+06	84	84	84	5395746	5395746	5395746	86	86	86	4.92442e+06	4.92442e+06	4.92442e+06	83	83	83	4811341	4811341	4811341
545	a	sp|P09001|RM03_HUMAN	P09001	RM03_HUMAN	MRPL3	348	33	Homo sapiens OX=9606	1:Experimental evidence at protein level	39S ribosomal protein L3, mitochondrial	1	0.999	12	62	62	62	14	14	14	297688	297688	297688	15	15	15	369530	369530	369530	16	16	16	360854	360854	360854	17	17	17	443948	443948	443948
546	a	sp|P09012|SNRPA_HUMAN	P09012	SNRPA_HUMAN	SNRPA	282	27	Homo sapiens OX=9606	1:Experimental evidence at protein level	U1 small nuclear ribonucleoprotein A	1	0.999	11	85	72	85	20	17	20	1.65904e+06	1.00975e+06	1.65904e+06	22	18	22	1.46466e+06	1.0173e+06	1.46466e+06	22	20	22	1333388	1004229	1333388	21	17	21	1.6175e+06	987848	1.6175e+06
547	a	sp|P09104|ENOG_HUMAN	P09104	ENOG_HUMAN	ENO2	434	71	Homo sapiens OX=9606	1:Experimental evidence at protein level	Gamma-enolase	1	0.999	62	514	120	120	124	28	28	14027499	696581	696581	132	30	30	14457950	685479	685479	127	31	31	12940460	706224	706224	131	31	31	15667660	667605	667605
548	a	sp|P09110|THIK_HUMAN	P09110	THIK_HUMAN	ACAA1	424	55	Homo sapiens OX=9606	1:Experimental evidence at protein level	3-ketoacyl-CoA thiolase, peroxisomal	1	0.999	20	173	173	173	43	43	43	1.29346e+06	1.29346e+06	1.29346e+06	43	43	43	1.42885e+06	1.42885e+06	1.42885e+06	39	39	39	1.39148e+06	1.39148e+06	1.39148e+06	48	48	48	1.31914e+06	1.31914e+06	1.31914e+06
549	a	sp|P09132|SRP19_HUMAN	P09132	SRP19_HUMAN	SRP19	144	54	Homo sapiens OX=9606	1:Experimental evidence at protein level	Signal recognition particle 19 kDa protein	1	0.999	5	33	33	33	8	8	8	504663	504663	504663	11	11	11	480955	480955	480955	7	7	7	537646	537646	537646	7	7	7	392100	392100	392100
550	a	sp|P09234|RU1C_HUMAN	P09234	RU1C_HUMAN	SNRPC	159	24	Homo sapiens OX=9606	1:Experimental evidence at protein level	U1 small nuclear ribonucleoprotein C	1	0.999	7	66	66	66	15	15	15	1.25312e+06	1.25312e+06	1.25312e+06	14	14	14	1.38105e+06	1.38105e+06	1.38105e+06	17	17	17	1.40314e+06	1.40314e+06	1.40314e+06	20	20	20	1.30996e+06	1.30996e+06	1.30996e+06
551	a	sp|P09382|LEG1_HUMAN	P09382	LEG1_HUMAN	LGALS1	135	67	Homo sapiens OX=9606	1:Experimental evidence at protein level	Galectin-1	1	0.999	18	133	133	133	33	33	33	2.90644e+06	2.90644e+06	2.90644e+06	34	34	34	3.09239e+06	3.09239e+06	3.09239e+06	32	32	32	2.89266e+06	2.89266e+06	2.89266e+06	34	34	34	2912011	2912011	2912011
552	a	sp|P09497|CLCB_HUMAN	P09497	CLCB_HUMAN	CLTB	229	20	Homo sapiens OX=9606	1:Experimental evidence at protein level	Clathrin light chain B	1	0.999	11	44	33	44	13	10	13	524854	317141	524854	11	8	11	554232	459623	554232	8	6	8	289483	290628	289483	12	9	12	610867	469907	610867
553	a	sp|P09543|CN37_HUMAN	P09543	CN37_HUMAN	CNP	421	39	Homo sapiens OX=9606	1:Experimental evidence at protein level	2',3'-cyclic-nucleotide 3'-phosphodiesterase	1	0.999	23	113	113	113	27	27	27	2.86439e+06	2.86439e+06	2.86439e+06	31	31	31	2.42763e+06	2.42763e+06	2.42763e+06	26	26	26	2.53622e+06	2.53622e+06	2.53622e+06	29	29	29	1.96582e+06	1.96582e+06	1.96582e+06
554	a	sp|P09601|HMOX1_HUMAN	P09601	HMOX1_HUMAN	HMOX1	288	50	Homo sapiens OX=9606	1:Experimental evidence at protein level	Heme oxygenase 1	1	0.999	15	121	111	111	31	28	28	846610	846610	846610	29	27	27	968484	968484	968484	30	27	27	1.02269e+06	1.02269e+06	1.02269e+06	31	29	29	923615	923615	923615
555	a	sp|P09622|DLDH_HUMAN	P09622	DLDH_HUMAN	DLD	509	52	Homo sapiens OX=9606	1:Experimental evidence at protein level	Dihydrolipoyl dehydrogenase, mitochondrial	1	0.999	47	336	336	336	82	82	82	3.86253e+06	3.86253e+06	3.86253e+06	86	86	86	3.76537e+06	3.76537e+06	3.76537e+06	88	88	88	3.85517e+06	3.85517e+06	3.85517e+06	80	80	80	3.81806e+06	3.81806e+06	3.81806e+06
556	a	sp|P09651|ROA1_HUMAN	P09651	ROA1_HUMAN	HNRNPA1	372	66	Homo sapiens OX=9606	1:Experimental evidence at protein level	Heterogeneous nuclear ribonucleoprotein A1	1	0.999	53	577	183	503	139	47	125	13753951	4.11026e+06	13160317	139	44	124	14300334	3829935	14160886	148	44	124	14639146	4.60082e+06	15154348	151	48	130	13734162	4166953	13582148
557	a	sp|P09661|RU2A_HUMAN	P09661	RU2A_HUMAN	SNRPA1	255	52	Homo sapiens OX=9606	1:Experimental evidence at protein level	U2 small nuclear ribonucleoprotein A'	1	0.999	18	80	80	80	20	20	20	831048	831048	831048	18	18	18	1.15732e+06	1.15732e+06	1.15732e+06	20	20	20	1132678	1132678	1132678	22	22	22	1.08227e+06	1.08227e+06	1.08227e+06
558	a	sp|P09669|COX6C_HUMAN	P09669	COX6C_HUMAN	COX6C	75	30	Homo sapiens OX=9606	1:Experimental evidence at protein level	Cytochrome c oxidase subunit 6C	1	0.9983	5	17	17	17	3	3	3	866676	866676	866676	5	5	5	807089	807089	807089	5	5	5	796993	796993	796993	4	4	4	888838	888838	888838
559	a	sp|P09884|DPOLA_HUMAN	P09884	DPOLA_HUMAN	POLA1	1462	22	Homo sapiens OX=9606	1:Experimental evidence at protein level	DNA polymerase alpha catalytic subunit	1	0.999	26	89	89	89	26	26	26	502400	502400	502400	22	22	22	270363	270363	270363	23	23	23	500523	500523	500523	18	18	18	471682	471682	471682
560	a	sp|P0DN79|CBSL_HUMAN	P0DN79	CBSL_HUMAN	CBSL	551	47	Homo sapiens OX=9606	1:Experimental evidence at protein level	Cystathionine beta-synthase-like protein	1	0.999	32	204	201	204	50	48	50	1333118	1333118	1333118	47	47	47	1.27636e+06	1.27636e+06	1.27636e+06	56	55	56	1.31994e+06	1.31994e+06	1.31994e+06	51	51	51	1246803	1246803	1246803	sp|P35520|CBS_HUMAN
561	a	sp|P10109|ADX_HUMAN	P10109	ADX_HUMAN	FDX1	184	29	Homo sapiens OX=9606	1:Experimental evidence at protein level	Adrenodoxin, mitochondrial	1	0.999	6	27	27	27	6	6	6	299322	299322	299322	9	9	9	350861	350861	350861	8	8	8	335496	335496	335496	4	4	4	274736	274736	274736
562	a	sp|P10253|LYAG_HUMAN	P10253	LYAG_HUMAN	GAA	952	27	Homo sapiens OX=9606	1:Experimental evidence at protein level	Lysosomal alpha-glucosidase	1	0.999	19	100	100	100	20	20	20	551769	551769	551769	28	28	28	579326	579326	579326	25	25	25	581408	581408	581408	27	27	27	545020	545020	545020
563	a	sp|P10301|RRAS_HUMAN	P10301	RRAS_HUMAN	RRAS	218	29	Homo sapiens OX=9606	1:Experimental evidence at protein level	Ras-related protein R-Ras	1	0.999	6	40	17	17	9	5	5	253618	253618	253618	11	3	3	265404	199531	199531	9	4	4	333521	211412	211412	11	5	5	316587	231998	231998
564	a	sp|P10398|ARAF_HUMAN	P10398	ARAF_HUMAN	ARAF	606	32	Homo sapiens OX=9606	1:Experimental evidence at protein level	Serine/threonine-protein kinase A-Raf	1	0.999	15	46	38	46	12	9	12	328622	328622	328622	11	8	11	349779	349779	349779	11	10	11	438286	438286	438286	12	11	12	384240	384240	384240
565	a	sp|P10588|NR2F6_HUMAN	P10588	NR2F6_HUMAN	NR2F6	404	20	Homo sapiens OX=9606	1:Experimental evidence at protein level	Nuclear receptor subfamily 2 group F member 6	1	0.999	5	18	15	18	4	3	4	48993.8		48993.8	5	4	5	85347.3	40672.3	85347.3	6	6	6	25241.3	25241.3	25241.3	3	2	3	69328.4	20824.6	69328.4
566	a	sp|P10599|THIO_HUMAN	P10599	THIO_HUMAN	TXN	105	61	Homo sapiens	1:Experimental evidence at protein level	Thioredoxin	1	0.999	25	334	334	334	89	89	89	10176669	10176669	10176669	78	78	78	10797537	10797537	10797537	82	82	82	8.1079e+06	8.1079e+06	8.1079e+06	85	85	85	11957838	11957838	11957838
567	a	sp|P10606|COX5B_HUMAN	P10606	COX5B_HUMAN	COX5B	129	60	Homo sapiens OX=9606	1:Experimental evidence at protein level	Cytochrome c oxidase subunit 5B, mitochondrial	1	0.999	13	104	104	104	27	27	27	3682956	3682956	3682956	26	26	26	3.15721e+06	3.15721e+06	3.15721e+06	26	26	26	3.64878e+06	3.64878e+06	3.64878e+06	25	25	25	3.80761e+06	3.80761e+06	3.80761e+06
568	a	sp|P10619|PPGB_HUMAN	P10619	PPGB_HUMAN	CTSA	480	30	Homo sapiens OX=9606	1:Experimental evidence at protein level	Lysosomal protective protein	1	0.999	13	63	63	63	12	12	12	1.20076e+06	1.20076e+06	1.20076e+06	15	15	15	1.17752e+06	1.17752e+06	1.17752e+06	19	19	19	1270128	1270128	1270128	17	17	17	1.07587e+06	1.07587e+06	1.07587e+06
569	a	sp|P10620|MGST1_HUMAN	P10620	MGST1_HUMAN	MGST1	155	23	Homo sapiens OX=9606	1:Experimental evidence at protein level	Microsomal glutathione S-transferase 1	1	0.999	4	22	22	22	5	5	5	1273516	1273516	1273516	7	7	7	1251285	1251285	1251285	5	5	5	1.31256e+06	1.31256e+06	1.31256e+06	5	5	5	1273873	1273873	1273873
570	a	sp|P10636|TAU_HUMAN	P10636	TAU_HUMAN	MAPT	758	15	Homo sapiens	1:Experimental evidence at protein level	Microtubule-associated protein tau	1	0.999	9	28	22	22	8	7	7	234237	150135	150135	7	5	5	187388	112215	112215	8	6	6	279748	178148	178148	5	4	4	267937	138815	138815
571	a	sp|P10644|KAP0_HUMAN	P10644	KAP0_HUMAN	PRKAR1A	381	49	Homo sapiens OX=9606	1:Experimental evidence at protein level	cAMP-dependent protein kinase type I-alpha regulatory subunit	1	0.999	23	86	82	86	28	27	28	681766	681766	681766	21	20	21	711358	711358	711358	18	17	18	712788	712788	712788	19	18	19	756524	756524	756524
572	a	sp|P10746|HEM4_HUMAN	P10746	HEM4_HUMAN	UROS	265	20	Homo sapiens OX=9606	1:Experimental evidence at protein level	Uroporphyrinogen-III synthase	1	0.999	4	5	5	5	3	3	3	85174.1	85174.1	85174.1	0	0	0				0	0	0				2	2	2	90257.6	90257.6	90257.6
573	a	sp|P10768|ESTD_HUMAN	P10768	ESTD_HUMAN	ESD	282	64	Homo sapiens OX=9606	1:Experimental evidence at protein level	S-formylglutathione hydrolase	1	0.999	26	239	239	239	64	64	64	2638106	2638106	2638106	62	62	62	2.80453e+06	2.80453e+06	2.80453e+06	53	53	53	2.66523e+06	2.66523e+06	2.66523e+06	60	60	60	2578859	2578859	2578859
574	a	sp|P10909|CLUS_HUMAN	P10909	CLUS_HUMAN	CLU	449	21	Homo sapiens OX=9606	1:Experimental evidence at protein level	Clusterin	1	0.999	7	44	44	44	12	12	12	555936	555936	555936	10	10	10	491934	491934	491934	11	11	11	672463	672463	672463	11	11	11	665525	665525	665525
575	a	sp|P11117|PPAL_HUMAN	P11117	PPAL_HUMAN	ACP2	423	19	Homo sapiens OX=9606	1:Experimental evidence at protein level	Lysosomal acid phosphatase	1	0.999	6	19	19	19	4	4	4	246085	246085	246085	5	5	5	220966	220966	220966	6	6	6	252978	252978	252978	4	4	4	252847	252847	252847
576	a	sp|P11171|41_HUMAN	P11171	41_HUMAN	EPB41	864	34	Homo sapiens OX=9606	1:Experimental evidence at protein level	Protein 4.1	1	0.999	26	95	86	95	22	21	22	463730	463730	463730	26	23	26	497782	497782	497782	28	25	28	480875	480875	480875	19	17	19	495521	495521	495521
577	a	sp|P11172|UMPS_HUMAN	P11172	UMPS_HUMAN	UMPS	480	45	Homo sapiens OX=9606	1:Experimental evidence at protein level	Uridine 5'-monophosphate synthase	1	0.999	22	121	121	121	31	31	31	895325	895325	895325	30	30	30	1.30242e+06	1.30242e+06	1.30242e+06	33	33	33	1.30092e+06	1.30092e+06	1.30092e+06	27	27	27	1233118	1233118	1233118
578	a	sp|P11182|ODB2_HUMAN	P11182	ODB2_HUMAN	DBT	482	44	Homo sapiens OX=9606	1:Experimental evidence at protein level	Lipoamide acyltransferase component of branched-chain alpha-keto acid dehydrogenase complex, mitochondrial	1	0.999	15	56	56	56	12	12	12	488683	488683	488683	15	15	15	465268	465268	465268	14	14	14	455703	455703	455703	15	15	15	474898	474898	474898
579	a	sp|P11233|RALA_HUMAN	P11233	RALA_HUMAN	RALA	206	42	Homo sapiens OX=9606	1:Experimental evidence at protein level	Ras-related protein Ral-A	1	0.999	13	49	37	48	12	9	12	1.09061e+06	765451	1.09061e+06	12	9	11	1053972	812604	1053972	14	10	14	1.0312e+06	794358	1.0312e+06	11	9	11	974503	749678	974503
580	a	sp|P11234|RALB_HUMAN	P11234	RALB_HUMAN	RALB	206	18	Homo sapiens OX=9606	1:Experimental evidence at protein level	Ras-related protein Ral-B	1	0.999	7	25	13	13	7	4	4	590772	100673	100673	7	4	4	503588	91519.3	91519.3	6	2	2	486798	83258.2	83258.2	5	3	3	484931	87269.2	87269.2
581	a	sp|P11274|BCR_HUMAN	P11274	BCR_HUMAN	BCR	1271	5	Homo sapiens OX=9606	1:Experimental evidence at protein level	Breakpoint cluster region protein	1	0.999	4	20	14	20	3	2	3	132241	47552.1	132241	7	6	7	157082	73607.3	157082	5	3	5	146092	58533	146092	5	3	5	158744	68604.7	158744
582	a	sp|P11279|LAMP1_HUMAN	P11279	LAMP1_HUMAN	LAMP1	417	19	Homo sapiens OX=9606	1:Experimental evidence at protein level	Lysosome-associated membrane glycoprotein 1	1	0.999	15	65	65	65	15	15	15	1.23222e+06	1.23222e+06	1.23222e+06	18	18	18	1.33539e+06	1.33539e+06	1.33539e+06	17	17	17	1169288	1169288	1169288	15	15	15	1.16047e+06	1.16047e+06	1.16047e+06
583	a	sp|P11310|ACADM_HUMAN	P11310	ACADM_HUMAN	ACADM	421	29	Homo sapiens OX=9606	1:Experimental evidence at protein level	Medium-chain specific acyl-CoA dehydrogenase, mitochondrial	1	0.999	18	69	69	69	14	14	14	317754	317754	317754	20	20	20	450689	450689	450689	18	18	18	628445	628445	628445	17	17	17	509785	509785	509785
584	a	sp|P11474|ERR1_HUMAN	P11474	ERR1_HUMAN	ESRRA	423	33	Homo sapiens OX=9606	1:Experimental evidence at protein level	Steroid hormone receptor ERR1	1	0.999	8	30	23	30	9	6	9	164920	147420	164920	10	9	10	140601	110882	140601	6	4	6	118680	98594.6	118680	5	4	5	133001	113428	133001
585	a	sp|P11498|PYC_HUMAN	P11498	PYC_HUMAN	PC	1178	37	Homo sapiens OX=9606	1:Experimental evidence at protein level	Pyruvate carboxylase, mitochondrial	1	0.999	33	184	184	184	47	47	47	692058	692058	692058	40	40	40	627710	627710	627710	50	50	50	677313	677313	677313	47	47	47	625219	625219	625219
586	a	sp|P11586|C1TC_HUMAN	P11586	C1TC_HUMAN	MTHFD1	935	67	Homo sapiens OX=9606	1:Experimental evidence at protein level	C-1-tetrahydrofolate synthase, cytoplasmic	1	0.999	81	586	566	586	150	144	150	2.16598e+06	2.16598e+06	2.16598e+06	140	135	140	2.34887e+06	2.34887e+06	2.34887e+06	153	149	153	2.06692e+06	2.06692e+06	2.06692e+06	143	138	143	1.97897e+06	1.97897e+06	1.97897e+06
587	a	sp|P12074|CX6A1_HUMAN	P12074	CX6A1_HUMAN	COX6A1	109	43	Homo sapiens OX=9606	1:Experimental evidence at protein level	Cytochrome c oxidase subunit 6A1, mitochondrial	1	0.999	5	39	39	39	13	13	13	730975	730975	730975	8	8	8	606740	606740	606740	9	9	9	581172	581172	581172	9	9	9	758314	758314	758314
588	a	sp|P12259|FA5_HUMAN	P12259	FA5_HUMAN	F5	2224	2	Homo sapiens OX=9606	1:Experimental evidence at protein level	Coagulation factor V	1	0.999	5	6	6	6	3	3	3	31107.5	31107.5	31107.5	2	2	2	45164.9	45164.9	45164.9	0	0	0				1	1	1	52735.3	52735.3	52735.3
589	a	sp|P12532|KCRU_HUMAN	P12532	KCRU_HUMAN	CKMT1A	417	20	Homo sapiens OX=9606	1:Experimental evidence at protein level	Creatine kinase U-type, mitochondrial	1	0.999	6	21	20	20	5	4	4	234288	234288	234288	5	5	5	201795	201795	201795	7	7	7	196533	196533	196533	4	4	4	227536	227536	227536
590	a	sp|P12955|PEPD_HUMAN	P12955	PEPD_HUMAN	PEPD	493	48	Homo sapiens OX=9606	1:Experimental evidence at protein level	Xaa-Pro dipeptidase	1	0.999	23	99	99	99	23	23	23	1.19812e+06	1.19812e+06	1.19812e+06	23	23	23	1.09975e+06	1.09975e+06	1.09975e+06	24	24	24	1.11172e+06	1.11172e+06	1.11172e+06	29	29	29	1.08434e+06	1.08434e+06	1.08434e+06
591	a	sp|P12956|XRCC6_HUMAN	P12956	XRCC6_HUMAN	XRCC6	609	52	Homo sapiens OX=9606	1:Experimental evidence at protein level	X-ray repair cross-complementing protein 6	1	0.999	70	613	612	613	148	148	148	6101939	6101939	6101939	154	154	154	5.92595e+06	5.92595e+06	5.92595e+06	149	149	149	5.78632e+06	5.78632e+06	5.78632e+06	162	161	162	5775093	5775093	5775093
592	a	sp|P13051|UNG_HUMAN	P13051	UNG_HUMAN	UNG	313	32	Homo sapiens OX=9606	1:Experimental evidence at protein level	Uracil-DNA glycosylase	1	0.999	7	19	19	19	4	4	4	180212	180212	180212	7	7	7	195005	195005	195005	3	3	3	204594	204594	204594	5	5	5	191234	191234	191234
593	a	sp|P13073|COX41_HUMAN	P13073	COX41_HUMAN	COX4I1	169	39	Homo sapiens OX=9606	1:Experimental evidence at protein level	Cytochrome c oxidase subunit 4 isoform 1, mitochondrial	1	0.999	18	94	94	94	23	23	23	3.69922e+06	3.69922e+06	3.69922e+06	23	23	23	2580929	2580929	2580929	21	21	21	3.15004e+06	3.15004e+06	3.15004e+06	27	27	27	3.3207e+06	3.3207e+06	3.3207e+06
594	a	sp|P13196|HEM1_HUMAN	P13196	HEM1_HUMAN	ALAS1	640	17	Homo sapiens OX=9606	1:Experimental evidence at protein level	5-aminolevulinate synthase, nonspecific, mitochondrial	1	0.999	6	11	11	11	3	3	3	71500.7	71500.7	71500.7	3	3	3	68943.2	68943.2	68943.2	3	3	3	63940.3	63940.3	63940.3	2	2	2	60810	60810	60810
595	a	sp|P13284|GILT_HUMAN	P13284	GILT_HUMAN	IFI30	250	43	Homo sapiens OX=9606	1:Experimental evidence at protein level	Gamma-interferon-inducible lysosomal thiol reductase	1	0.999	9	82	82	82	17	17	17	1.46816e+06	1.46816e+06	1.46816e+06	23	23	23	1601229	1601229	1601229	20	20	20	1.51313e+06	1.51313e+06	1.51313e+06	22	22	22	1.46849e+06	1.46849e+06	1.46849e+06
596	a	sp|P13473|LAMP2_HUMAN	P13473	LAMP2_HUMAN	LAMP2	410	15	Homo sapiens OX=9606	1:Experimental evidence at protein level	Lysosome-associated membrane glycoprotein 2	1	0.999	9	57	57	57	13	13	13	1.34823e+06	1.34823e+06	1.34823e+06	16	16	16	1.61614e+06	1.61614e+06	1.61614e+06	16	16	16	1.32461e+06	1.32461e+06	1.32461e+06	12	12	12	1.17898e+06	1.17898e+06	1.17898e+06
597	a	sp|P13667|PDIA4_HUMAN	P13667	PDIA4_HUMAN	PDIA4	645	62	Homo sapiens OX=9606	1:Experimental evidence at protein level	Protein disulfide-isomerase A4	1	0.999	69	590	516	520	132	111	113	5937040	5937040	5937040	148	130	131	5.88149e+06	5.88149e+06	5.88149e+06	158	140	141	5846976	5846976	5846976	152	135	135	5528034	5528034	5528034
598	a	sp|P13798|ACPH_HUMAN	P13798	ACPH_HUMAN	APEH	732	39	Homo sapiens OX=9606	1:Experimental evidence at protein level	Acylamino-acid-releasing enzyme	1	0.999	21	111	111	111	29	29	29	710218	710218	710218	28	28	28	822659	822659	822659	27	27	27	864692	864692	864692	27	27	27	807935	807935	807935
599	a	sp|P13804|ETFA_HUMAN	P13804	ETFA_HUMAN	ETFA	333	77	Homo sapiens OX=9606	1:Experimental evidence at protein level	Electron transfer flavoprotein subunit alpha, mitochondrial	1	0.999	39	288	288	288	69	69	69	5053562	5053562	5053562	75	75	75	4847296	4847296	4847296	69	69	69	4465934	4465934	4465934	75	75	75	4765569	4765569	4765569
600	a	sp|P13987|CD59_HUMAN	P13987	CD59_HUMAN	CD59	128	35	Homo sapiens OX=9606	1:Experimental evidence at protein level	CD59 glycoprotein	1	0.999	6	35	35	35	8	8	8	729658	729658	729658	10	10	10	705811	705811	705811	10	10	10	691554	691554	691554	7	7	7	780863	780863	780863
601	a	sp|P14209|CD99_HUMAN	P14209	CD99_HUMAN	CD99	185	34	Homo sapiens OX=9606	1:Experimental evidence at protein level	CD99 antigen	1	0.999	4	27	27	27	7	7	7	316958	316958	316958	4	4	4	293845	293845	293845	9	9	9	311299	311299	311299	7	7	7	296550	296550	296550
602	a	sp|P14324|FPPS_HUMAN	P14324	FPPS_HUMAN	FDPS	419	35	Homo sapiens OX=9606	1:Experimental evidence at protein level	Farnesyl pyrophosphate synthase	1	0.999	20	147	147	147	33	33	33	1.85676e+06	1.85676e+06	1.85676e+06	36	36	36	1.64676e+06	1.64676e+06	1.64676e+06	42	42	42	1.94504e+06	1.94504e+06	1.94504e+06	36	36	36	1705089	1705089	1705089
603	a	sp|P14384|CBPM_HUMAN	P14384	CBPM_HUMAN	CPM	443	21	Homo sapiens OX=9606	1:Experimental evidence at protein level	Carboxypeptidase M	1	0.999	9	32	31	31	7	7	7	196617	196617	196617	10	10	10	197405	197405	197405	9	8	8	202021	202021	202021	6	6	6	131801	131801	131801
604	a	sp|P14550|AK1A1_HUMAN	P14550	AK1A1_HUMAN	AKR1A1	325	57	Homo sapiens OX=9606	1:Experimental evidence at protein level	Aldo-keto reductase family 1 member A1	1	0.999	27	176	143	143	46	38	38	3.24333e+06	1.83362e+06	1.83362e+06	46	35	35	3.35951e+06	1.83115e+06	1.83115e+06	43	35	35	3215731	1838642	1838642	41	35	35	3.15267e+06	1.77717e+06	1.77717e+06
605	a	sp|P14635|CCNB1_HUMAN	P14635	CCNB1_HUMAN	CCNB1	433	30	Homo sapiens OX=9606	1:Experimental evidence at protein level	G2/mitotic-specific cyclin-B1	1	0.999	13	102	98	102	27	26	27	713716	713716	713716	23	22	23	467755	467755	467755	29	29	29	613300	613300	613300	23	21	23	692301	692301	692301
606	a	sp|P14854|CX6B1_HUMAN	P14854	CX6B1_HUMAN	COX6B1	86	65	Homo sapiens OX=9606	1:Experimental evidence at protein level	Cytochrome c oxidase subunit 6B1	1	0.999	9	67	67	67	17	17	17	1911115	1911115	1911115	13	13	13	1.81744e+06	1.81744e+06	1.81744e+06	16	16	16	1.9164e+06	1.9164e+06	1.9164e+06	21	21	21	1.8037e+06	1.8037e+06	1.8037e+06
607	a	sp|P14866|HNRPL_HUMAN	P14866	HNRPL_HUMAN	HNRNPL	589	56	Homo sapiens OX=9606	1:Experimental evidence at protein level	Heterogeneous nuclear ribonucleoprotein L	1	0.999	61	595	588	595	146	145	146	3.42294e+06	3.42294e+06	3.42294e+06	155	153	155	3.6041e+06	3.6041e+06	3.6041e+06	152	150	152	3380354	3380354	3380354	142	140	142	3.14382e+06	3.14382e+06	3.14382e+06
608	a	sp|P14927|QCR7_HUMAN	P14927	QCR7_HUMAN	UQCRB	111	51	Homo sapiens OX=9606	1:Experimental evidence at protein level	Cytochrome b-c1 complex subunit 7	1	0.999	11	42	40	40	7	7	7	820458	820458	820458	13	12	12	848638	848638	848638	11	10	10	521309	521309	521309	11	11	11	765870	765870	765870
609	a	sp|P15056|BRAF_HUMAN	P15056	BRAF_HUMAN	BRAF	766	10	Homo sapiens OX=9606	1:Experimental evidence at protein level	Serine/threonine-protein kinase B-raf	1	0.999	6	14	8	8	6	4	4	84246.6	84246.6	84246.6	3	1	1	45887.6	45887.6	45887.6	3	2	2	77083.1	77083.1	77083.1	2	1	1	31368.8	31368.8	31368.8
610	a	sp|P15151|PVR_HUMAN	P15151	PVR_HUMAN	PVR	417	10	Homo sapiens OX=9606	1:Experimental evidence at protein level	Poliovirus receptor	1	0.999	3	5	5	5	3	3	3	18324.3	18324.3	18324.3	0	0	0				1	1	1	20709	20709	20709	1	1	1	20895.9	20895.9	20895.9
611	a	sp|P15170|ERF3A_HUMAN	P15170	ERF3A_HUMAN	GSPT1	499	68	Homo sapiens OX=9606	1:Experimental evidence at protein level	Eukaryotic peptide chain release factor GTP-binding subunit ERF3A	1	0.999	57	401	230	401	100	54	100	2.77493e+06	2352849	2.77493e+06	109	60	109	2.72315e+06	2.50199e+06	2.72315e+06	93	61	93	2994088	2.58841e+06	2994088	99	55	99	2.64665e+06	2.23889e+06	2.64665e+06
612	a	sp|P15291|B4GT1_HUMAN	P15291	B4GT1_HUMAN	B4GALT1	398	29	Homo sapiens OX=9606	1:Experimental evidence at protein level	Beta-1,4-galactosyltransferase 1	1	0.999	7	41	41	41	7	7	7	150155	150155	150155	13	13	13	234174	234174	234174	11	11	11	243380	243380	243380	10	10	10	229296	229296	229296
613	a	sp|P15374|UCHL3_HUMAN	P15374	UCHL3_HUMAN	UCHL3	230	56	Homo sapiens OX=9606	1:Experimental evidence at protein level	Ubiquitin carboxyl-terminal hydrolase isozyme L3	1	0.999	13	89	89	89	22	22	22	1.79231e+06	1.79231e+06	1.79231e+06	20	20	20	1.74676e+06	1.74676e+06	1.74676e+06	24	24	24	1.7935e+06	1.7935e+06	1.7935e+06	23	23	23	1.71891e+06	1.71891e+06	1.71891e+06
614	a	sp|P15529|MCP_HUMAN	P15529	MCP_HUMAN	CD46	392	15	Homo sapiens OX=9606	1:Experimental evidence at protein level	Membrane cofactor protein	1	0.9987	7	19	19	19	6	6	6	109895	109895	109895	2	2	2	986468	986468	986468	5	5	5	1.10587e+06	1.10587e+06	1.10587e+06	6	6	6	587191	587191	587191
615	a	sp|P15559|NQO1_HUMAN	P15559	NQO1_HUMAN	NQO1	274	61	Homo sapiens	1:Experimental evidence at protein level	NAD(P)H dehydrogenase [quinone] 1	1	0.999	33	232	228	232	63	62	63	7075311	7075311	7075311	58	56	58	7494640	7494640	7494640	55	55	55	6679705	6679705	6679705	56	55	56	7.65901e+06	7.65901e+06	7.65901e+06
616	a	sp|P15586|GNS_HUMAN	P15586	GNS_HUMAN	GNS	552	27	Homo sapiens OX=9606	1:Experimental evidence at protein level	N-acetylglucosamine-6-sulfatase	1	0.999	19	94	94	94	25	25	25	1.00057e+06	1.00057e+06	1.00057e+06	23	23	23	1125089	1125089	1125089	24	24	24	1.03619e+06	1.03619e+06	1.03619e+06	22	22	22	1068538	1068538	1068538
617	a	sp|P15735|PHKG2_HUMAN	P15735	PHKG2_HUMAN	PHKG2	406	23	Homo sapiens OX=9606	1:Experimental evidence at protein level	Phosphorylase b kinase gamma catalytic chain, liver/testis isoform	1	0.999	7	24	24	24	7	7	7	124297	124297	124297	5	5	5	108070	108070	108070	5	5	5	76245.4	76245.4	76245.4	7	7	7	118916	118916	118916
618	a	sp|P15927|RFA2_HUMAN	P15927	RFA2_HUMAN	RPA2	270	72	Homo sapiens OX=9606	1:Experimental evidence at protein level	Replication protein A 32 kDa subunit	1	0.999	17	191	191	191	44	44	44	833932	833932	833932	56	56	56	771512	771512	771512	47	47	47	798678	798678	798678	44	44	44	770799	770799	770799
619	a	sp|P15954|COX7C_HUMAN	P15954	COX7C_HUMAN	COX7C	63	25	Homo sapiens OX=9606	1:Experimental evidence at protein level	Cytochrome c oxidase subunit 7C, mitochondrial	1	0.999	2	13	13	13	4	4	4	649405	649405	649405	3	3	3	592615	592615	592615	3	3	3	612200	612200	612200	3	3	3	681200	681200	681200
620	a	sp|P16070|CD44_HUMAN	P16070	CD44_HUMAN	CD44	742	15	Homo sapiens OX=9606	1:Experimental evidence at protein level	CD44 antigen	1	0.999	17	121	121	121	30	30	30	1.93994e+06	1.93994e+06	1.93994e+06	29	29	29	2.19052e+06	2.19052e+06	2.19052e+06	29	29	29	2.22121e+06	2.22121e+06	2.22121e+06	33	33	33	2.23188e+06	2.23188e+06	2.23188e+06
621	a	sp|P16083|NQO2_HUMAN	P16083	NQO2_HUMAN	NQO2	231	57	Homo sapiens	1:Experimental evidence at protein level	Ribosyldihydronicotinamide dehydrogenase [quinone]	1	0.999	24	147	147	147	45	45	45	2.05341e+06	2.05341e+06	2.05341e+06	35	35	35	2229598	2229598	2229598	37	37	37	2.17188e+06	2.17188e+06	2.17188e+06	30	30	30	2.10036e+06	2.10036e+06	2.10036e+06
622	a	sp|P16152|CBR1_HUMAN	P16152	CBR1_HUMAN	CBR1	277	68	Homo sapiens OX=9606	1:Experimental evidence at protein level	Carbonyl reductase [NADPH] 1	1	0.999	26	200	166	200	47	37	47	3865129	3.40384e+06	3865129	52	45	52	3755928	3417036	3755928	53	45	53	3.89078e+06	3594156	3.89078e+06	48	39	48	3776939	3.58302e+06	3776939
623	a	sp|P16278|BGAL_HUMAN	P16278	BGAL_HUMAN	GLB1	677	31	Homo sapiens OX=9606	1:Experimental evidence at protein level	Beta-galactosidase	1	0.999	17	100	100	100	19	19	19	698065	698065	698065	24	24	24	648983	648983	648983	28	28	28	646616	646616	646616	29	29	29	751277	751277	751277
624	a	sp|P16383|GCFC2_HUMAN	P16383	GCFC2_HUMAN	GCFC2	781	14	Homo sapiens OX=9606	1:Experimental evidence at protein level	GC-rich sequence DNA-binding factor 2	1	0.999	8	23	23	23	5	5	5	193309	193309	193309	4	4	4	191782	191782	191782	6	6	6	231580	231580	231580	8	8	8	235673	235673	235673
625	a	sp|P16422|EPCAM_HUMAN	P16422	EPCAM_HUMAN	EPCAM	314	16	Homo sapiens OX=9606	1:Experimental evidence at protein level	Epithelial cell adhesion molecule	1	0.999	3	11	11	11	3	3	3	150613	150613	150613	2	2	2	161924	161924	161924	2	2	2	167283	167283	167283	4	4	4	166769	166769	166769
626	a	sp|P16455|MGMT_HUMAN	P16455	MGMT_HUMAN	MGMT	207	69	Homo sapiens OX=9606	1:Experimental evidence at protein level	Methylated-DNA--protein-cysteine methyltransferase	1	0.999	9	37	37	37	7	7	7	339805	339805	339805	11	11	11	374531	374531	374531	7	7	7	231496	231496	231496	12	12	12	357389	357389	357389
627	a	sp|P16591|FER_HUMAN	P16591	FER_HUMAN	FER	822	6	Homo sapiens OX=9606	1:Experimental evidence at protein level	Tyrosine-protein kinase Fer	1	0.999	4	9	9	9	2	2	2	166954	166954	166954	2	2	2	155827	155827	155827	3	3	3	174667	174667	174667	2	2	2	158749	158749	158749
628	a	sp|P16930|FAAA_HUMAN	P16930	FAAA_HUMAN	FAH	419	34	Homo sapiens OX=9606	1:Experimental evidence at protein level	Fumarylacetoacetase	1	0.999	13	75	75	75	20	20	20	628385	628385	628385	19	19	19	553997	553997	553997	20	20	20	553528	553528	553528	16	16	16	552265	552265	552265
629	a	sp|P17096|HMGA1_HUMAN	P17096	HMGA1_HUMAN	HMGA1	107	36	Homo sapiens OX=9606	1:Experimental evidence at protein level	High mobility group protein HMG-I/HMG-Y	1	0.999	7	52	52	52	13	13	13	2.10432e+06	2.10432e+06	2.10432e+06	13	13	13	2.27271e+06	2.27271e+06	2.27271e+06	12	12	12	1.92031e+06	1.92031e+06	1.92031e+06	14	14	14	1.69205e+06	1.69205e+06	1.69205e+06
630	a	sp|P17152|TMM11_HUMAN	P17152	TMM11_HUMAN	TMEM11	192	21	Homo sapiens OX=9606	1:Experimental evidence at protein level	Transmembrane protein 11, mitochondrial	1	0.999	4	14	14	14	4	4	4	54521.7	54521.7	54521.7	2	2	2	182622	182622	182622	5	5	5	170838	170838	170838	3	3	3	206525	206525	206525
631	a	sp|P17174|AATC_HUMAN	P17174	AATC_HUMAN	GOT1	413	61	Homo sapiens OX=9606	1:Experimental evidence at protein level	Aspartate aminotransferase, cytoplasmic	1	0.999	35	276	276	276	75	75	75	3.86651e+06	3.86651e+06	3.86651e+06	63	63	63	3984631	3984631	3984631	72	72	72	3.92248e+06	3.92248e+06	3.92248e+06	66	66	66	3806051	3806051	3806051
632	a	sp|P17480|UBF1_HUMAN	P17480	UBF1_HUMAN	UBTF	764	24	Homo sapiens OX=9606	1:Experimental evidence at protein level	Nucleolar transcription factor 1	1	0.999	17	87	87	87	20	20	20	568137	568137	568137	22	22	22	651151	651151	651151	21	21	21	675293	675293	675293	24	24	24	730080	730080	730080
633	a	sp|P17544|ATF7_HUMAN	P17544	ATF7_HUMAN	ATF7	494	19	Homo sapiens OX=9606	1:Experimental evidence at protein level	Cyclic AMP-dependent transcription factor ATF-7	1	0.999	5	19	13	19	7	4	7	841061	796253	841061	4	3	4	1.64143e+06	1.5982e+06	1.64143e+06	5	4	5	582445	533393	582445	3	2	3	34345.4		34345.4
634	a	sp|P17568|NDUB7_HUMAN	P17568	NDUB7_HUMAN	NDUFB7	137	51	Homo sapiens OX=9606	1:Experimental evidence at protein level	NADH dehydrogenase [ubiquinone] 1 beta subcomplex subunit 7	1	0.999	8	84	84	84	19	19	19	258180	258180	258180	27	27	27	289632	289632	289632	20	20	20	195608	195608	195608	18	18	18	282394	282394	282394
635	a	sp|P17655|CAN2_HUMAN	P17655	CAN2_HUMAN	CAPN2	700	52	Homo sapiens OX=9606	1:Experimental evidence at protein level	Calpain-2 catalytic subunit	1	0.999	36	264	252	264	61	58	61	2.52267e+06	2.52267e+06	2.52267e+06	67	64	67	2560986	2560986	2560986	71	68	71	2.57309e+06	2.57309e+06	2.57309e+06	65	62	65	2.52628e+06	2.52628e+06	2.52628e+06
636	a	sp|P17676|CEBPB_HUMAN	P17676	CEBPB_HUMAN	CEBPB	345	20	Homo sapiens OX=9606	1:Experimental evidence at protein level	CCAAT/enhancer-binding protein beta	1	0.999	5	14	14	14	3	3	3	218185	218185	218185	4	4	4	232020	232020	232020	4	4	4	214098	214098	214098	3	3	3	198322	198322	198322
637	a	sp|P17706|PTN2_HUMAN	P17706	PTN2_HUMAN	PTPN2	415	26	Homo sapiens OX=9606	1:Experimental evidence at protein level	Tyrosine-protein phosphatase non-receptor type 2	1	0.999	8	34	34	34	8	8	8	291641	291641	291641	9	9	9	217922	217922	217922	10	10	10	211286	211286	211286	7	7	7	256001	256001	256001
638	a	sp|P17812|PYRG1_HUMAN	P17812	PYRG1_HUMAN	CTPS1	591	57	Homo sapiens OX=9606	1:Experimental evidence at protein level	CTP synthase 1	1	0.999	41	287	254	287	70	62	70	2.21007e+06	2.21007e+06	2.21007e+06	73	64	73	2.16542e+06	2.16542e+06	2.16542e+06	74	65	74	2.32502e+06	2.32502e+06	2.32502e+06	70	63	70	2.17612e+06	2.17612e+06	2.17612e+06
639	a	sp|P17813|EGLN_HUMAN	P17813	EGLN_HUMAN	ENG	658	22	Homo sapiens OX=9606	1:Experimental evidence at protein level	Endoglin	1	0.999	9	39	39	39	9	9	9	688804	688804	688804	9	9	9	683593	683593	683593	10	10	10	711285	711285	711285	11	11	11	699449	699449	699449
640	a	sp|P18031|PTN1_HUMAN	P18031	PTN1_HUMAN	PTPN1	435	56	Homo sapiens OX=9606	1:Experimental evidence at protein level	Tyrosine-protein phosphatase non-receptor type 1	1	0.999	24	106	106	106	27	27	27	493076	493076	493076	26	26	26	902509	902509	902509	29	29	29	1.05686e+06	1.05686e+06	1.05686e+06	24	24	24	974248	974248	974248
641	a	sp|P18074|ERCC2_HUMAN	P18074	ERCC2_HUMAN	ERCC2	760	17	Homo sapiens OX=9606	1:Experimental evidence at protein level	General transcription and DNA repair factor IIH helicase subunit XPD	1	0.999	9	29	29	29	6	6	6	192241	192241	192241	8	8	8	196732	196732	196732	8	8	8	199769	199769	199769	7	7	7	200085	200085	200085
642	a	sp|P18077|RL35A_HUMAN	P18077	RL35A_HUMAN	RPL35A	110	33	Homo sapiens OX=9606	1:Experimental evidence at protein level	60S ribosomal protein L35a	1	0.9989	6	33	33	33	7	7	7	1812639	1812639	1812639	7	7	7	1.24621e+06	1.24621e+06	1.24621e+06	8	8	8	1.58836e+06	1.58836e+06	1.58836e+06	11	11	11	1739285	1739285	1739285
643	a	sp|P18124|RL7_HUMAN	P18124	RL7_HUMAN	RPL7	248	53	Homo sapiens OX=9606	1:Experimental evidence at protein level	60S ribosomal protein L7	1	0.999	41	311	311	311	72	72	72	7823845	7823845	7823845	84	84	84	8305196	8305196	8305196	80	80	80	8090520	8090520	8090520	75	75	75	8225928	8225928	8225928
644	a	sp|P18583|SON_HUMAN	P18583	SON_HUMAN	SON	2426	32	Homo sapiens OX=9606	1:Experimental evidence at protein level	Protein SON	1	0.999	56	270	270	270	66	66	66	1.02041e+06	1.02041e+06	1.02041e+06	72	72	72	1.34219e+06	1.34219e+06	1.34219e+06	68	68	68	1.25945e+06	1.25945e+06	1.25945e+06	64	64	64	1.17366e+06	1.17366e+06	1.17366e+06
645	a	sp|P18615|NELFE_HUMAN	P18615	NELFE_HUMAN	NELFE	380	51	Homo sapiens OX=9606	1:Experimental evidence at protein level	Negative elongation factor E	1	0.999	14	90	90	90	17	17	17	764596	764596	764596	25	25	25	800139	800139	800139	20	20	20	786938	786938	786938	28	28	28	755637	755637	755637
646	a	sp|P18621|RL17_HUMAN	P18621	RL17_HUMAN	RPL17	184	45	Homo sapiens OX=9606	1:Experimental evidence at protein level	60S ribosomal protein L17	1	0.999	35	337	336	337	83	82	83	6425198	6425198	6425198	80	80	80	5.72918e+06	5.72918e+06	5.72918e+06	82	82	82	5354070	5354070	5354070	92	92	92	6.53672e+06	6.53672e+06	6.53672e+06
647	a	sp|P18669|PGAM1_HUMAN	P18669	PGAM1_HUMAN	PGAM1	254	59	Homo sapiens OX=9606	1:Experimental evidence at protein level	Phosphoglycerate mutase 1	1	0.999	44	547	132	547	132	33	132	17235398	9609102	17235398	125	27	125	15437572	11939881	15437572	146	35	146	16933282	12123414	16933282	144	37	144	17487636	12948484	17487636
648	a	sp|P18754|RCC1_HUMAN	P18754	RCC1_HUMAN	RCC1	421	65	Homo sapiens OX=9606	1:Experimental evidence at protein level	Regulator of chromosome condensation	1	0.999	32	268	268	268	67	67	67	2.71646e+06	2.71646e+06	2.71646e+06	66	66	66	2.53572e+06	2.53572e+06	2.53572e+06	70	70	70	2634735	2634735	2634735	65	65	65	2.65399e+06	2.65399e+06	2.65399e+06
649	a	sp|P18827|SDC1_HUMAN	P18827	SDC1_HUMAN	SDC1	310	24	Homo sapiens OX=9606	1:Experimental evidence at protein level	Syndecan-1	1	0.999	5	16	16	16	4	4	4	560061	560061	560061	4	4	4	600831	600831	600831	5	5	5	758034	758034	758034	3	3	3	479345	479345	479345
650	a	sp|P18850|ATF6A_HUMAN	P18850	ATF6A_HUMAN	ATF6	670	9	Homo sapiens OX=9606	1:Experimental evidence at protein level	Cyclic AMP-dependent transcription factor ATF-6 alpha	1	0.999	4	10	10	10	4	4	4	135756	135756	135756	3	3	3	96103.4	96103.4	96103.4	0	0	0				3	3	3	98132.9	98132.9	98132.9
651	a	sp|P18858|DNLI1_HUMAN	P18858	DNLI1_HUMAN	LIG1	919	36	Homo sapiens OX=9606	1:Experimental evidence at protein level	DNA ligase 1	1	0.999	30	112	112	112	24	24	24	758431	758431	758431	28	28	28	748151	748151	748151	29	29	29	764570	764570	764570	31	31	31	805590	805590	805590
652	a	sp|P18859|ATP5J_HUMAN	P18859	ATP5J_HUMAN	ATP5PF	108	38	Homo sapiens OX=9606	1:Experimental evidence at protein level	ATP synthase-coupling factor 6, mitochondrial	1	0.999	3	37	37	37	10	10	10	2.0427e+06	2.0427e+06	2.0427e+06	10	10	10	2.06191e+06	2.06191e+06	2.06191e+06	8	8	8	2.04081e+06	2.04081e+06	2.04081e+06	9	9	9	2.05743e+06	2.05743e+06	2.05743e+06
653	a	sp|P19075|TSN8_HUMAN	P19075	TSN8_HUMAN	TSPAN8	237	19	Homo sapiens OX=9606	1:Experimental evidence at protein level	Tetraspanin-8	1	0.9985	4	15	15	15	3	3	3	216124	216124	216124	5	5	5	238741	238741	238741	2	2	2	151658	151658	151658	5	5	5	237018	237018	237018
654	a	sp|P19174|PLCG1_HUMAN	P19174	PLCG1_HUMAN	PLCG1	1290	30	Homo sapiens OX=9606	1:Experimental evidence at protein level	1-phosphatidylinositol 4,5-bisphosphate phosphodiesterase gamma-1	1	0.999	31	130	130	130	29	29	29	513081	513081	513081	34	34	34	553753	553753	553753	40	40	40	535673	535673	535673	27	27	27	283529	283529	283529
655	a	sp|P19338|NUCL_HUMAN	P19338	NUCL_HUMAN	NCL	710	36	Homo sapiens OX=9606	1:Experimental evidence at protein level	Nucleolin	1	0.999	71	530	524	530	140	137	140	14008634	14008634	14008634	126	125	126	15234677	15234677	15234677	134	133	134	13814255	13814255	13814255	130	129	130	13733397	13733397	13733397
656	a	sp|P19387|RPB3_HUMAN	P19387	RPB3_HUMAN	POLR2C	275	44	Homo sapiens OX=9606	1:Experimental evidence at protein level	DNA-directed RNA polymerase II subunit RPB3	1	0.999	8	47	47	47	14	14	14	851310	851310	851310	11	11	11	671597	671597	671597	10	10	10	777731	777731	777731	12	12	12	835335	835335	835335
657	a	sp|P19388|RPAB1_HUMAN	P19388	RPAB1_HUMAN	POLR2E	210	45	Homo sapiens OX=9606	1:Experimental evidence at protein level	DNA-directed RNA polymerases I, II, and III subunit RPABC1	1	0.999	9	26	26	26	6	6	6	678915	678915	678915	7	7	7	654036	654036	654036	7	7	7	657592	657592	657592	6	6	6	564988	564988	564988
658	a	sp|P19404|NDUV2_HUMAN	P19404	NDUV2_HUMAN	NDUFV2	249	32	Homo sapiens OX=9606	1:Experimental evidence at protein level	NADH dehydrogenase [ubiquinone] flavoprotein 2, mitochondrial	1	0.999	8	62	62	62	15	15	15	1.18032e+06	1.18032e+06	1.18032e+06	15	15	15	964130	964130	964130	15	15	15	1.1165e+06	1.1165e+06	1.1165e+06	17	17	17	1.04721e+06	1.04721e+06	1.04721e+06
659	a	sp|P19447|ERCC3_HUMAN	P19447	ERCC3_HUMAN	ERCC3	782	19	Homo sapiens OX=9606	1:Experimental evidence at protein level	General transcription and DNA repair factor IIH helicase subunit XPB	1	0.999	10	30	30	30	9	9	9	80769	80769	80769	9	9	9	126059	126059	126059	8	8	8	129004	129004	129004	4	4	4	114380	114380	114380
660	a	sp|P19525|E2AK2_HUMAN	P19525	E2AK2_HUMAN	EIF2AK2	551	32	Homo sapiens OX=9606	1:Experimental evidence at protein level	Interferon-induced, double-stranded RNA-activated protein kinase	1	0.999	16	129	126	129	35	34	35	963339	963339	963339	32	31	32	977258	977258	977258	34	33	34	976183	976183	976183	28	28	28	999419	999419	999419
661	a	sp|P19623|SPEE_HUMAN	P19623	SPEE_HUMAN	SRM	302	81	Homo sapiens OX=9606	1:Experimental evidence at protein level	Spermidine synthase	1	0.999	38	268	268	268	70	70	70	1.8562e+06	1.8562e+06	1.8562e+06	62	62	62	1.73952e+06	1.73952e+06	1.73952e+06	72	72	72	1.90126e+06	1.90126e+06	1.90126e+06	64	64	64	1705290	1705290	1705290
662	a	sp|P19634|SL9A1_HUMAN	P19634	SL9A1_HUMAN	SLC9A1	815	5	Homo sapiens OX=9606	1:Experimental evidence at protein level	Sodium/hydrogen exchanger 1	1	0.999	2	6	6	6	1	1	1	29465.8	29465.8	29465.8	1	1	1	31279.4	31279.4	31279.4	2	2	2	31354.9	31354.9	31354.9	2	2	2	34215	34215	34215
663	a	sp|P19838|NFKB1_HUMAN	P19838	NFKB1_HUMAN	NFKB1	968	21	Homo sapiens OX=9606	1:Experimental evidence at protein level	Nuclear factor NF-kappa-B p105 subunit	1	0.999	13	48	48	48	14	14	14	391560	391560	391560	11	11	11	375480	375480	375480	10	10	10	410356	410356	410356	13	13	13	377436	377436	377436
664	a	sp|P19971|TYPH_HUMAN	P19971	TYPH_HUMAN	TYMP	482	37	Homo sapiens OX=9606	1:Experimental evidence at protein level	Thymidine phosphorylase	1	0.999	13	64	64	64	18	18	18	355580	355580	355580	16	16	16	317317	317317	317317	15	15	15	183806	183806	183806	15	15	15	342562	342562	342562
665	a	sp|P20042|IF2B_HUMAN	P20042	IF2B_HUMAN	EIF2S2	333	70	Homo sapiens OX=9606	1:Experimental evidence at protein level	Eukaryotic translation initiation factor 2 subunit 2	1	0.999	45	272	272	272	64	64	64	3.05605e+06	3.05605e+06	3.05605e+06	66	66	66	3.24255e+06	3.24255e+06	3.24255e+06	73	73	73	3.36326e+06	3.36326e+06	3.36326e+06	69	69	69	3.35795e+06	3.35795e+06	3.35795e+06
666	a	sp|P20248|CCNA2_HUMAN	P20248	CCNA2_HUMAN	CCNA2	432	22	Homo sapiens OX=9606	1:Experimental evidence at protein level	Cyclin-A2	1	0.999	6	21	21	21	4	4	4	39244	39244	39244	10	10	10	122660	122660	122660	3	3	3	112599	112599	112599	4	4	4	107202	107202	107202
667	a	sp|P20290|BTF3_HUMAN	P20290	BTF3_HUMAN	BTF3	206	60	Homo sapiens OX=9606	1:Experimental evidence at protein level	Transcription factor BTF3	1	0.999	24	296	286	296	75	73	75	2963693	2963693	2963693	76	74	76	3.18999e+06	3.18999e+06	3.18999e+06	76	73	76	3217904	3217904	3217904	69	66	69	3.31905e+06	3.31905e+06	3.31905e+06
668	a	sp|P20645|MPRD_HUMAN	P20645	MPRD_HUMAN	M6PR	277	31	Homo sapiens OX=9606	1:Experimental evidence at protein level	Cation-dependent mannose-6-phosphate receptor	1	0.999	9	47	47	47	13	13	13	1.02495e+06	1.02495e+06	1.02495e+06	10	10	10	962988	962988	962988	10	10	10	1.05194e+06	1.05194e+06	1.05194e+06	14	14	14	1.11703e+06	1.11703e+06	1.11703e+06
669	a	sp|P20674|COX5A_HUMAN	P20674	COX5A_HUMAN	COX5A	150	61	Homo sapiens OX=9606	1:Experimental evidence at protein level	Cytochrome c oxidase subunit 5A, mitochondrial	1	0.999	23	185	185	185	46	46	46	2.92028e+06	2.92028e+06	2.92028e+06	48	48	48	3.04013e+06	3.04013e+06	3.04013e+06	43	43	43	3075442	3075442	3075442	48	48	48	2.65276e+06	2.65276e+06	2.65276e+06
670	a	sp|P20936|RASA1_HUMAN	P20936	RASA1_HUMAN	RASA1	1047	21	Homo sapiens OX=9606	1:Experimental evidence at protein level	Ras GTPase-activating protein 1	1	0.999	14	38	38	38	5	5	5	89092.9	89092.9	89092.9	10	10	10	139831	139831	139831	11	11	11	137289	137289	137289	12	12	12	150524	150524	150524
671	a	sp|P20962|PTMS_HUMAN	P20962	PTMS_HUMAN	PTMS	102	23	Homo sapiens OX=9606	1:Experimental evidence at protein level	Parathymosin	1	0.999	11	47	47	47	13	13	13	982928	982928	982928	10	10	10	1377648	1377648	1377648	11	11	11	951808	951808	951808	13	13	13	1.2668e+06	1.2668e+06	1.2668e+06
672	a	sp|P21266|GSTM3_HUMAN	P21266	GSTM3_HUMAN	GSTM3	225	49	Homo sapiens OX=9606	1:Experimental evidence at protein level	Glutathione S-transferase Mu 3	1	0.999	11	46	46	46	14	14	14	392612	392612	392612	12	12	12	608792	608792	608792	10	10	10	581150	581150	581150	10	10	10	527987	527987	527987
673	a	sp|P21283|VATC1_HUMAN	P21283	VATC1_HUMAN	ATP6V1C1	382	62	Homo sapiens OX=9606	1:Experimental evidence at protein level	V-type proton ATPase subunit C 1	1	0.999	23	101	97	101	26	25	26	883970	883970	883970	27	26	27	869905	869905	869905	27	26	27	841787	841787	841787	21	20	21	844942	844942	844942
674	a	sp|P21359|NF1_HUMAN	P21359	NF1_HUMAN	NF1	2839	9	Homo sapiens OX=9606	1:Experimental evidence at protein level	Neurofibromin	1	0.999	21	52	52	52	15	15	15	656834	656834	656834	14	14	14	724670	724670	724670	13	13	13	746038	746038	746038	10	10	10	702796	702796	702796
675	a	sp|P21399|ACOC_HUMAN	P21399	ACOC_HUMAN	ACO1	889	42	Homo sapiens OX=9606	1:Experimental evidence at protein level	Cytoplasmic aconitate hydratase	1	0.999	30	174	171	174	42	41	42	718523	718523	718523	46	45	46	768457	768457	768457	46	46	46	748578	748578	748578	40	39	40	719513	719513	719513
676	a	sp|P21912|SDHB_HUMAN	P21912	SDHB_HUMAN	SDHB	280	44	Homo sapiens OX=9606	1:Experimental evidence at protein level	Succinate dehydrogenase [ubiquinone] iron-sulfur subunit, mitochondrial	1	0.999	18	101	101	101	31	31	31	958298	958298	958298	28	28	28	1.03175e+06	1.03175e+06	1.03175e+06	18	18	18	1.03536e+06	1.03536e+06	1.03536e+06	24	24	24	1.13273e+06	1.13273e+06	1.13273e+06
677	a	sp|P21926|CD9_HUMAN	P21926	CD9_HUMAN	CD9	228	20	Homo sapiens OX=9606	1:Experimental evidence at protein level	CD9 antigen	1	0.999	5	14	14	14	4	4	4	282300	282300	282300	3	3	3	368688	368688	368688	3	3	3	157346	157346	157346	4	4	4	426804	426804	426804
678	a	sp|P21953|ODBB_HUMAN	P21953	ODBB_HUMAN	BCKDHB	392	33	Homo sapiens OX=9606	1:Experimental evidence at protein level	2-oxoisovalerate dehydrogenase subunit beta, mitochondrial	1	0.999	10	42	42	42	10	10	10	246996	246996	246996	11	11	11	244956	244956	244956	11	11	11	243303	243303	243303	10	10	10	218314	218314	218314
679	a	sp|P21964|COMT_HUMAN	P21964	COMT_HUMAN	COMT	271	66	Homo sapiens OX=9606	1:Experimental evidence at protein level	Catechol O-methyltransferase	1	0.999	17	104	104	104	25	25	25	1.19736e+06	1.19736e+06	1.19736e+06	27	27	27	1.15797e+06	1.15797e+06	1.15797e+06	26	26	26	1133332	1133332	1133332	26	26	26	1.07641e+06	1.07641e+06	1.07641e+06
680	a	sp|P21980|TGM2_HUMAN	P21980	TGM2_HUMAN	TGM2	687	10	Homo sapiens OX=9606	1:Experimental evidence at protein level	Protein-glutamine gamma-glutamyltransferase 2	1	0.999	5	16	16	16	5	5	5	286877	286877	286877	3	3	3	252968	252968	252968	3	3	3	321379	321379	321379	5	5	5	324922	324922	324922
681	a	sp|P22033|MUTA_HUMAN	P22033	MUTA_HUMAN	MMUT	750	17	Homo sapiens OX=9606	1:Experimental evidence at protein level	Methylmalonyl-CoA mutase, mitochondrial	1	0.999	9	32	32	32	8	8	8	236650	236650	236650	8	8	8	238033	238033	238033	7	7	7	226148	226148	226148	9	9	9	225649	225649	225649
682	a	sp|P22307|NLTP_HUMAN	P22307	NLTP_HUMAN	SCP2	547	17	Homo sapiens OX=9606	1:Experimental evidence at protein level	Non-specific lipid-transfer protein	1	0.999	17	91	91	91	28	28	28	839904	839904	839904	21	21	21	905764	905764	905764	24	24	24	882258	882258	882258	18	18	18	908022	908022	908022
683	a	sp|P22570|ADRO_HUMAN	P22570	ADRO_HUMAN	FDXR	491	24	Homo sapiens OX=9606	1:Experimental evidence at protein level	NADPH:adrenodoxin oxidoreductase, mitochondrial	1	0.999	8	35	35	35	10	10	10	374643	374643	374643	9	9	9	354980	354980	354980	7	7	7	343862	343862	343862	9	9	9	374197	374197	374197
684	a	sp|P22670|RFX1_HUMAN	P22670	RFX1_HUMAN	RFX1	979	10	Homo sapiens OX=9606	1:Experimental evidence at protein level	MHC class II regulatory factor RFX1	1	0.999	6	20	20	20	3	3	3	100475	100475	100475	7	7	7	209416	209416	209416	7	7	7	224598	224598	224598	3	3	3	160377	160377	160377
685	a	sp|P23025|XPA_HUMAN	P23025	XPA_HUMAN	XPA	273	36	Homo sapiens OX=9606	1:Experimental evidence at protein level	DNA repair protein complementing XP-A cells	1	0.999	6	22	22	22	7	7	7	227456	227456	227456	1	1	1	92516.3	92516.3	92516.3	6	6	6	170747	170747	170747	8	8	8	195385	195385	195385
686	a	sp|P23246|SFPQ_HUMAN	P23246	SFPQ_HUMAN	SFPQ	707	40	Homo sapiens OX=9606	1:Experimental evidence at protein level	Splicing factor, proline- and glutamine-rich	1	0.999	55	582	573	582	142	139	142	9602324	9602324	9602324	139	137	139	9476412	9476412	9476412	159	157	159	9072448	9072448	9072448	142	140	142	9175463	9175463	9175463
687	a	sp|P23368|MAOM_HUMAN	P23368	MAOM_HUMAN	ME2	584	58	Homo sapiens OX=9606	1:Experimental evidence at protein level	NAD-dependent malic enzyme, mitochondrial	1	0.999	28	148	148	148	43	43	43	1.34484e+06	1.34484e+06	1.34484e+06	33	33	33	1.51609e+06	1.51609e+06	1.51609e+06	33	33	33	1.53538e+06	1.53538e+06	1.53538e+06	39	39	39	1.2655e+06	1.2655e+06	1.2655e+06
688	a	sp|P23381|SYWC_HUMAN	P23381	SYWC_HUMAN	WARS	471	60	Homo sapiens OX=9606	1:Experimental evidence at protein level	Tryptophan--tRNA ligase, cytoplasmic	1	0.999	34	195	195	195	50	50	50	1.38691e+06	1.38691e+06	1.38691e+06	50	50	50	1.49213e+06	1.49213e+06	1.49213e+06	48	48	48	1501271	1501271	1501271	47	47	47	1.43284e+06	1.43284e+06	1.43284e+06
689	a	sp|P23434|GCSH_HUMAN	P23434	GCSH_HUMAN	GCSH	173	57	Homo sapiens OX=9606	1:Experimental evidence at protein level	Glycine cleavage system H protein, mitochondrial	1	0.999	14	91	91	91	23	23	23	2506935	2506935	2506935	24	24	24	2.51123e+06	2.51123e+06	2.51123e+06	20	20	20	2.34688e+06	2.34688e+06	2.34688e+06	24	24	24	2264899	2264899	2264899
690	a	sp|P23458|JAK1_HUMAN	P23458	JAK1_HUMAN	JAK1	1154	4	Homo sapiens OX=9606	1:Experimental evidence at protein level	Tyrosine-protein kinase JAK1	1	0.999	5	5	5	5	2	2	2				0	0	0				1	1	1	12166	12166	12166	2	2	2	14453.8	14453.8	14453.8
691	a	sp|P23497|SP100_HUMAN	P23497	SP100_HUMAN	SP100	879	14	Homo sapiens OX=9606	1:Experimental evidence at protein level	Nuclear autoantigen Sp-100	1	0.999	12	33	22	26	9	6	7	308766	248450	308766	8	6	7	318597	243429	318597	6	4	5	216551	150021	216551	10	6	7	219791	269982	219791
692	a	sp|P23511|NFYA_HUMAN	P23511	NFYA_HUMAN	NFYA	347	11	Homo sapiens OX=9606	1:Experimental evidence at protein level	Nuclear transcription factor Y subunit alpha	1	0.999	2	20	20	20	6	6	6	353866	353866	353866	4	4	4	331782	331782	331782	6	6	6	417930	417930	417930	4	4	4	379186	379186	379186
693	a	sp|P23526|SAHH_HUMAN	P23526	SAHH_HUMAN	AHCY	432	62	Homo sapiens OX=9606	1:Experimental evidence at protein level	Adenosylhomocysteinase	1	0.999	69	478	458	478	125	120	125	7064045	7064045	7064045	114	110	114	6038946	6038946	6038946	120	116	120	6198113	6198113	6198113	119	112	119	7030577	7030577	7030577
694	a	sp|P23588|IF4B_HUMAN	P23588	IF4B_HUMAN	EIF4B	611	43	Homo sapiens OX=9606	1:Experimental evidence at protein level	Eukaryotic translation initiation factor 4B	1	0.999	32	309	309	309	76	76	76	6.47676e+06	6.47676e+06	6.47676e+06	73	73	73	6.33052e+06	6.33052e+06	6.33052e+06	78	78	78	6.38386e+06	6.38386e+06	6.38386e+06	82	82	82	6369201	6369201	6369201
695	a	sp|P23786|CPT2_HUMAN	P23786	CPT2_HUMAN	CPT2	658	35	Homo sapiens OX=9606	1:Experimental evidence at protein level	Carnitine O-palmitoyltransferase 2, mitochondrial	1	0.999	22	79	78	79	20	20	20	456130	456130	456130	22	22	22	436969	436969	436969	17	16	17	425775	425775	425775	20	20	20	415233	415233	415233
696	a	sp|P24311|COX7B_HUMAN	P24311	COX7B_HUMAN	COX7B	80	10	Homo sapiens OX=9606	1:Experimental evidence at protein level	Cytochrome c oxidase subunit 7B, mitochondrial	1	0.9983	2	8	8	8	2	2	2	76899.7	76899.7	76899.7	3	3	3	81360.7	81360.7	81360.7	2	2	2	73139.7	73139.7	73139.7	1	1	1	80219.6	80219.6	80219.6
697	a	sp|P24534|EF1B_HUMAN	P24534	EF1B_HUMAN	EEF1B2	225	69	Homo sapiens OX=9606	1:Experimental evidence at protein level	Elongation factor 1-beta	1	0.999	35	359	313	313	85	75	75	9851509	8579065	8579065	90	78	78	9511534	8156595	8156595	96	82	82	9512302	8203848	8203848	88	78	78	9510174	8.3393e+06	8.3393e+06
698	a	sp|P24666|PPAC_HUMAN	P24666	PPAC_HUMAN	ACP1	158	58	Homo sapiens OX=9606	1:Experimental evidence at protein level	Low molecular weight phosphotyrosine protein phosphatase	1	0.999	11	68	68	68	19	19	19	1.98686e+06	1.98686e+06	1.98686e+06	16	16	16	2.32212e+06	2.32212e+06	2.32212e+06	16	16	16	2.34655e+06	2.34655e+06	2.34655e+06	17	17	17	2.35649e+06	2.35649e+06	2.35649e+06
699	a	sp|P24928|RPB1_HUMAN	P24928	RPB1_HUMAN	POLR2A	1970	29	Homo sapiens OX=9606	1:Experimental evidence at protein level	DNA-directed RNA polymerase II subunit RPB1	1	0.999	53	191	189	191	51	50	51	547600	547600	547600	56	55	56	520581	520581	520581	43	43	43	543311	543311	543311	41	41	41	561085	561085	561085
700	a	sp|P25205|MCM3_HUMAN	P25205	MCM3_HUMAN	MCM3	808	56	Homo sapiens OX=9606	1:Experimental evidence at protein level	DNA replication licensing factor MCM3	1	0.999	55	305	284	284	73	68	68	2.08551e+06	2.08551e+06	2.08551e+06	70	66	66	2.00168e+06	2.00168e+06	2.00168e+06	83	75	75	2108208	2108208	2108208	79	75	75	1.8817e+06	1.8817e+06	1.8817e+06
701	a	sp|P25208|NFYB_HUMAN	P25208	NFYB_HUMAN	NFYB	207	27	Homo sapiens OX=9606	1:Experimental evidence at protein level	Nuclear transcription factor Y subunit beta	1	0.9986	4	12	12	12	2	2	2	29385.3	29385.3	29385.3	6	6	6	2.56956e+06	2.56956e+06	2.56956e+06	2	2	2	855141	855141	855141	2	2	2	195743	195743	195743
702	a	sp|P25398|RS12_HUMAN	P25398	RS12_HUMAN	RPS12	132	70	Homo sapiens OX=9606	1:Experimental evidence at protein level	40S ribosomal protein S12	1	0.999	33	336	334	336	83	83	83	6240781	6240781	6240781	83	82	83	6.42662e+06	6.42662e+06	6.42662e+06	84	83	84	5.97562e+06	5.97562e+06	5.97562e+06	86	86	86	6.81124e+06	6.81124e+06	6.81124e+06
703	a	sp|P25445|TNR6_HUMAN	P25445	TNR6_HUMAN	FAS	335	22	Homo sapiens OX=9606	1:Experimental evidence at protein level	Tumor necrosis factor receptor superfamily member 6	1	0.999	5	9	9	9	4	4	4	60472	60472	60472	1	1	1				2	2	2	48857.7	48857.7	48857.7	2	2	2	48469.9	48469.9	48469.9
704	a	sp|P25787|PSA2_HUMAN	P25787	PSA2_HUMAN	PSMA2	234	65	Homo sapiens OX=9606	1:Experimental evidence at protein level	Proteasome subunit alpha type-2	1	0.999	23	207	206	207	53	53	53	2.43137e+06	2.43137e+06	2.43137e+06	54	54	54	2.31766e+06	2.31766e+06	2.31766e+06	48	48	48	2.20362e+06	2.20362e+06	2.20362e+06	52	51	52	2.08219e+06	2.08219e+06	2.08219e+06
705	a	sp|P25788|PSA3_HUMAN	P25788	PSA3_HUMAN	PSMA3	255	53	Homo sapiens OX=9606	1:Experimental evidence at protein level	Proteasome subunit alpha type-3	1	0.999	21	95	95	95	22	22	22	1.57555e+06	1.57555e+06	1.57555e+06	26	26	26	1.7757e+06	1.7757e+06	1.7757e+06	25	25	25	1.67565e+06	1.67565e+06	1.67565e+06	22	22	22	1.61002e+06	1.61002e+06	1.61002e+06
706	a	sp|P25815|S100P_HUMAN	P25815	S100P_HUMAN	S100P	95	32	Homo sapiens OX=9606	1:Experimental evidence at protein level	Protein S100-P	1	0.999	4	29	29	29	8	8	8	1.08676e+06	1.08676e+06	1.08676e+06	7	7	7	1.04497e+06	1.04497e+06	1.04497e+06	6	6	6	1.14521e+06	1.14521e+06	1.14521e+06	8	8	8	1140116	1140116	1140116
707	a	sp|P26232|CTNA2_HUMAN	P26232	CTNA2_HUMAN	CTNNA2	953	16	Homo sapiens OX=9606	1:Experimental evidence at protein level	Catenin alpha-2	1	0.999	16	59	16	16	11	3	3	374132	162767	162767	14	5	5	559321	359875	359875	18	4	4	562285	360303	360303	16	4	4	592328	353262	353262
708	a	sp|P26358|DNMT1_HUMAN	P26358	DNMT1_HUMAN	DNMT1	1616	40	Homo sapiens OX=9606	1:Experimental evidence at protein level	DNA (cytosine-5)-methyltransferase 1	1	0.999	64	358	358	358	84	84	84	1.68778e+06	1.68778e+06	1.68778e+06	92	92	92	1.70283e+06	1.70283e+06	1.70283e+06	85	85	85	1.74625e+06	1.74625e+06	1.74625e+06	97	97	97	1.7274e+06	1.7274e+06	1.7274e+06
709	a	sp|P26368|U2AF2_HUMAN	P26368	U2AF2_HUMAN	U2AF2	475	59	Homo sapiens OX=9606	1:Experimental evidence at protein level	Splicing factor U2AF 65 kDa subunit	1	0.999	45	660	660	660	162	162	162	3714370	3714370	3714370	165	165	165	3.66355e+06	3.66355e+06	3.66355e+06	169	169	169	3.83479e+06	3.83479e+06	3.83479e+06	164	164	164	3.70184e+06	3.70184e+06	3.70184e+06
710	a	sp|P26374|RAE2_HUMAN	P26374	RAE2_HUMAN	CHML	656	18	Homo sapiens OX=9606	1:Experimental evidence at protein level	Rab proteins geranylgeranyltransferase component A 2	1	0.999	7	12	12	12	5	5	5	152715	152715	152715	2	2	2	284931	284931	284931	2	2	2	250018	250018	250018	3	3	3	205288	205288	205288
711	a	sp|P26440|IVD_HUMAN	P26440	IVD_HUMAN	IVD	426	42	Homo sapiens OX=9606	1:Experimental evidence at protein level	Isovaleryl-CoA dehydrogenase, mitochondrial	1	0.999	14	49	49	49	11	11	11	253559	253559	253559	15	15	15	243624	243624	243624	12	12	12	247260	247260	247260	11	11	11	254936	254936	254936
712	a	sp|P26447|S10A4_HUMAN	P26447	S10A4_HUMAN	S100A4	101	51	Homo sapiens OX=9606	1:Experimental evidence at protein level	Protein S100-A4	1	0.999	17	151	151	151	35	35	35	4857131	4857131	4857131	38	38	38	5229077	5229077	5229077	40	40	40	4723607	4723607	4723607	38	38	38	4.78543e+06	4.78543e+06	4.78543e+06
713	a	sp|P26572|MGAT1_HUMAN	P26572	MGAT1_HUMAN	MGAT1	445	13	Homo sapiens OX=9606	1:Experimental evidence at protein level	Alpha-1,3-mannosyl-glycoprotein 2-beta-N-acetylglucosaminyltransferase	1	0.999	3	3	3	3	1	1	1				0	0	0				2	2	2				0	0	0
714	a	sp|P26583|HMGB2_HUMAN	P26583	HMGB2_HUMAN	HMGB2	209	25	Homo sapiens OX=9606	1:Experimental evidence at protein level	High mobility group protein B2	1	0.999	8	45	43	43	12	11	11	1168487	1168487	1168487	11	11	11	1206059	1206059	1206059	11	11	11	1.19402e+06	1.19402e+06	1.19402e+06	11	10	10	1.19155e+06	1.19155e+06	1.19155e+06
715	a	sp|P26640|SYVC_HUMAN	P26640	SYVC_HUMAN	VARS	1264	54	Homo sapiens OX=9606	1:Experimental evidence at protein level	Valine--tRNA ligase	1	0.999	87	612	609	612	158	156	158	3.93167e+06	3.93167e+06	3.93167e+06	151	151	151	3.72897e+06	3.72897e+06	3.72897e+06	154	153	154	3.79144e+06	3.79144e+06	3.79144e+06	149	149	149	3989265	3989265	3989265
716	a	sp|P26885|FKBP2_HUMAN	P26885	FKBP2_HUMAN	FKBP2	142	61	Homo sapiens OX=9606	1:Experimental evidence at protein level	Peptidyl-prolyl cis-trans isomerase FKBP2	1	0.999	16	96	96	96	22	22	22	1.10048e+06	1.10048e+06	1.10048e+06	27	27	27	1.02703e+06	1.02703e+06	1.02703e+06	22	22	22	1.20414e+06	1.20414e+06	1.20414e+06	25	25	25	1.0536e+06	1.0536e+06	1.0536e+06
717	a	sp|P27144|KAD4_HUMAN	P27144	KAD4_HUMAN	AK4	223	47	Homo sapiens OX=9606	1:Experimental evidence at protein level	Adenylate kinase 4, mitochondrial	1	0.999	11	42	42	42	8	8	8	393056	393056	393056	11	11	11	420448	420448	420448	13	13	13	462219	462219	462219	10	10	10	430373	430373	430373
718	a	sp|P27449|VATL_HUMAN	P27449	VATL_HUMAN	ATP6V0C	155	11	Homo sapiens OX=9606	1:Experimental evidence at protein level	V-type proton ATPase 16 kDa proteolipid subunit	1	0.9978	3	11	11	11	3	3	3	218236	218236	218236	2	2	2	74865.2	74865.2	74865.2	5	5	5	128239	128239	128239	1	1	1	80618.9	80618.9	80618.9
719	a	sp|P27540|ARNT_HUMAN	P27540	ARNT_HUMAN	ARNT	789	6	Homo sapiens OX=9606	1:Experimental evidence at protein level	Aryl hydrocarbon receptor nuclear translocator	1	0.999	4	16	13	13	4	3	3	176243	39218.4	39218.4	4	4	4	36227.8	36227.8	36227.8	4	3	3	161400	38385.9	38385.9	4	3	3	173256	38974.4	38974.4
720	a	sp|P27694|RFA1_HUMAN	P27694	RFA1_HUMAN	RPA1	616	65	Homo sapiens OX=9606	1:Experimental evidence at protein level	Replication protein A 70 kDa DNA-binding subunit	1	0.999	45	219	215	219	57	56	57	3.921e+06	3.921e+06	3.921e+06	50	49	50	2992689	2992689	2992689	56	55	56	4.0666e+06	4.0666e+06	4.0666e+06	56	55	56	3.3728e+06	3.3728e+06	3.3728e+06
721	a	sp|P27695|APEX1_HUMAN	P27695	APEX1_HUMAN	APEX1	318	57	Homo sapiens OX=9606	1:Experimental evidence at protein level	DNA-(apurinic or apyrimidinic site) lyase	1	0.999	35	309	309	309	77	77	77	5.03821e+06	5.03821e+06	5.03821e+06	70	70	70	4918920	4918920	4918920	86	86	86	4.96983e+06	4.96983e+06	4.96983e+06	76	76	76	4906042	4906042	4906042
722	a	sp|P27707|DCK_HUMAN	P27707	DCK_HUMAN	DCK	260	28	Homo sapiens OX=9606	1:Experimental evidence at protein level	Deoxycytidine kinase	1	0.999	7	24	24	24	5	5	5	154848	154848	154848	4	4	4	129375	129375	129375	8	8	8	183783	183783	183783	7	7	7	211671	211671	211671
723	a	sp|P27816|MAP4_HUMAN	P27816	MAP4_HUMAN	MAP4	1152	59	Homo sapiens OX=9606	1:Experimental evidence at protein level	Microtubule-associated protein 4	1	0.999	86	638	636	638	160	160	160	3.93944e+06	3.93944e+06	3.93944e+06	152	151	152	4096148	4096148	4096148	161	160	161	2410174	2410174	2410174	165	165	165	3.9722e+06	3.9722e+06	3.9722e+06
724	a	sp|P28062|PSB8_HUMAN	P28062	PSB8_HUMAN	PSMB8	276	50	Homo sapiens OX=9606	1:Experimental evidence at protein level	Proteasome subunit beta type-8	1	0.999	18	85	68	68	26	20	20	1.03594e+06	346761	346761	20	15	15	989495	302568	302568	18	15	15	993621	300240	300240	21	18	18	1.08938e+06	365426	365426
725	a	sp|P28066|PSA5_HUMAN	P28066	PSA5_HUMAN	PSMA5	241	70	Homo sapiens OX=9606	1:Experimental evidence at protein level	Proteasome subunit alpha type-5	1	0.999	48	346	344	346	85	85	85	4.04366e+06	4.04366e+06	4.04366e+06	84	83	84	3574621	3574621	3574621	87	87	87	3.86096e+06	3.86096e+06	3.86096e+06	90	89	90	3.9855e+06	3.9855e+06	3.9855e+06
726	a	sp|P28070|PSB4_HUMAN	P28070	PSB4_HUMAN	PSMB4	264	64	Homo sapiens OX=9606	1:Experimental evidence at protein level	Proteasome subunit beta type-4	1	0.999	20	139	139	139	37	37	37	2.1239e+06	2.1239e+06	2.1239e+06	34	34	34	2.34262e+06	2.34262e+06	2.34262e+06	37	37	37	2.5233e+06	2.5233e+06	2.5233e+06	31	31	31	2.50381e+06	2.50381e+06	2.50381e+06
727	a	sp|P28072|PSB6_HUMAN	P28072	PSB6_HUMAN	PSMB6	239	68	Homo sapiens OX=9606	1:Experimental evidence at protein level	Proteasome subunit beta type-6	1	0.999	21	103	103	103	30	30	30	2.3109e+06	2.3109e+06	2.3109e+06	22	22	22	2.4797e+06	2.4797e+06	2.4797e+06	25	25	25	2.42599e+06	2.42599e+06	2.42599e+06	26	26	26	2338728	2338728	2338728
728	a	sp|P28074|PSB5_HUMAN	P28074	PSB5_HUMAN	PSMB5	263	62	Homo sapiens OX=9606	1:Experimental evidence at protein level	Proteasome subunit beta type-5	1	0.999	25	200	183	200	49	43	49	2.26275e+06	2.05843e+06	2.26275e+06	55	50	55	2064522	2.08594e+06	2064522	49	46	49	2.23135e+06	2.19268e+06	2.23135e+06	47	44	47	2.3397e+06	2.09643e+06	2.3397e+06
729	a	sp|P28331|NDUS1_HUMAN	P28331	NDUS1_HUMAN	NDUFS1	727	44	Homo sapiens OX=9606	1:Experimental evidence at protein level	NADH-ubiquinone oxidoreductase 75 kDa subunit, mitochondrial	1	0.999	28	187	186	186	44	44	44	1.0158e+06	1.0158e+06	1.0158e+06	51	51	51	983856	983856	983856	48	48	48	972761	972761	972761	44	43	43	974172	974172	974172
730	a	sp|P28715|ERCC5_HUMAN	P28715	ERCC5_HUMAN	ERCC5	1186	14	Homo sapiens OX=9606	1:Experimental evidence at protein level	DNA repair protein complementing XP-G cells	1	0.999	15	43	43	43	13	13	13	267209	267209	267209	13	13	13	267012	267012	267012	8	8	8	267110	267110	267110	9	9	9	301244	301244	301244
731	a	sp|P28838|AMPL_HUMAN	P28838	AMPL_HUMAN	LAP3	519	53	Homo sapiens OX=9606	1:Experimental evidence at protein level	Cytosol aminopeptidase	1	0.999	34	211	211	211	46	46	46	918902	918902	918902	55	55	55	932897	932897	932897	55	55	55	1.00051e+06	1.00051e+06	1.00051e+06	55	55	55	992761	992761	992761
732	a	sp|P29083|T2EA_HUMAN	P29083	T2EA_HUMAN	GTF2E1	439	29	Homo sapiens OX=9606	1:Experimental evidence at protein level	General transcription factor IIE subunit 1	1	0.999	9	43	43	43	14	14	14	255329	255329	255329	9	9	9	260596	260596	260596	12	12	12	259802	259802	259802	8	8	8	261285	261285	261285
733	a	sp|P29084|T2EB_HUMAN	P29084	T2EB_HUMAN	GTF2E2	291	47	Homo sapiens OX=9606	1:Experimental evidence at protein level	Transcription initiation factor IIE subunit beta	1	0.999	12	56	56	56	13	13	13	273772	273772	273772	12	12	12	202689	202689	202689	15	15	15	338646	338646	338646	16	16	16	293134	293134	293134
734	a	sp|P29144|TPP2_HUMAN	P29144	TPP2_HUMAN	TPP2	1249	42	Homo sapiens OX=9606	1:Experimental evidence at protein level	Tripeptidyl-peptidase 2	1	0.999	47	248	248	248	64	64	64	3217662	3217662	3217662	64	64	64	2.01471e+06	2.01471e+06	2.01471e+06	57	57	57	2.72931e+06	2.72931e+06	2.72931e+06	63	63	63	3.01404e+06	3.01404e+06	3.01404e+06
735	a	sp|P29218|IMPA1_HUMAN	P29218	IMPA1_HUMAN	IMPA1	277	45	Homo sapiens OX=9606	1:Experimental evidence at protein level	Inositol monophosphatase 1	1	0.999	10	52	52	52	13	13	13	733997	733997	733997	14	14	14	705426	705426	705426	11	11	11	763880	763880	763880	14	14	14	786340	786340	786340
736	a	sp|P29372|3MG_HUMAN	P29372	3MG_HUMAN	MPG	298	40	Homo sapiens OX=9606	1:Experimental evidence at protein level	DNA-3-methyladenine glycosylase	1	0.999	10	43	43	43	12	12	12	422137	422137	422137	10	10	10	406738	406738	406738	13	13	13	406274	406274	406274	8	8	8	397373	397373	397373
737	a	sp|P30038|AL4A1_HUMAN	P30038	AL4A1_HUMAN	ALDH4A1	563	9	Homo sapiens OX=9606	1:Experimental evidence at protein level	Delta-1-pyrroline-5-carboxylate dehydrogenase, mitochondrial	1	0.999	5	13	13	13	5	5	5	30219.6	30219.6	30219.6	2	2	2	220050	220050	220050	3	3	3	50262.9	50262.9	50262.9	3	3	3	39532	39532	39532
738	a	sp|P30040|ERP29_HUMAN	P30040	ERP29_HUMAN	ERP29	261	55	Homo sapiens OX=9606	1:Experimental evidence at protein level	Endoplasmic reticulum resident protein 29	1	0.999	28	251	251	251	61	61	61	4936937	4936937	4936937	57	57	57	5395599	5395599	5395599	69	69	69	5377953	5377953	5377953	64	64	64	5.8478e+06	5.8478e+06	5.8478e+06
739	a	sp|P30041|PRDX6_HUMAN	P30041	PRDX6_HUMAN	PRDX6	224	80	Homo sapiens OX=9606	1:Experimental evidence at protein level	Peroxiredoxin-6	1	0.999	63	571	570	571	145	145	145	19385528	19385528	19385528	146	145	146	20341676	20341676	20341676	140	140	140	18094462	18094462	18094462	140	140	140	19746272	19746272	19746272
740	a	sp|P30043|BLVRB_HUMAN	P30043	BLVRB_HUMAN	BLVRB	206	67	Homo sapiens OX=9606	1:Experimental evidence at protein level	Flavin reductase (NADPH)	1	0.999	22	188	188	188	51	51	51	2505282	2505282	2505282	44	44	44	2.63531e+06	2.63531e+06	2.63531e+06	45	45	45	2.89725e+06	2.89725e+06	2.89725e+06	48	48	48	2.74068e+06	2.74068e+06	2.74068e+06
741	a	sp|P30044|PRDX5_HUMAN	P30044	PRDX5_HUMAN	PRDX5	214	65	Homo sapiens OX=9606	1:Experimental evidence at protein level	Peroxiredoxin-5, mitochondrial	1	0.999	30	287	287	287	69	69	69	9345130	9345130	9345130	69	69	69	9728350	9728350	9728350	78	78	78	9550750	9550750	9550750	71	71	71	9676381	9676381	9676381
742	a	sp|P30047|GFRP_HUMAN	P30047	GFRP_HUMAN	GCHFR	84	81	Homo sapiens OX=9606	1:Experimental evidence at protein level	GTP cyclohydrolase 1 feedback regulatory protein	1	0.999	6	58	58	58	12	12	12	713234	713234	713234	13	13	13	1.06553e+06	1.06553e+06	1.06553e+06	15	15	15	629725	629725	629725	18	18	18	695491	695491	695491
743	a	sp|P30048|PRDX3_HUMAN	P30048	PRDX3_HUMAN	PRDX3	256	58	Homo sapiens OX=9606	1:Experimental evidence at protein level	Thioredoxin-dependent peroxide reductase, mitochondrial	1	0.999	27	299	273	274	78	69	70	5.67868e+06	5.67868e+06	5.67868e+06	65	59	59	5.50584e+06	5.50584e+06	5.50584e+06	69	64	64	5334517	5334517	5334517	87	81	81	4794071	4794071	4794071
744	a	sp|P30049|ATPD_HUMAN	P30049	ATPD_HUMAN	ATP5F1D	168	61	Homo sapiens OX=9606	1:Experimental evidence at protein level	ATP synthase subunit delta, mitochondrial	1	0.999	14	78	78	78	20	20	20	1.83404e+06	1.83404e+06	1.83404e+06	17	17	17	2.07369e+06	2.07369e+06	2.07369e+06	20	20	20	2.04361e+06	2.04361e+06	2.04361e+06	21	21	21	1.64856e+06	1.64856e+06	1.64856e+06
745	a	sp|P30050|RL12_HUMAN	P30050	RL12_HUMAN	RPL12	165	67	Homo sapiens OX=9606	1:Experimental evidence at protein level	60S ribosomal protein L12	1	0.999	27	248	248	248	65	65	65	8806256	8806256	8806256	61	61	61	9081439	9081439	9081439	59	59	59	9062706	9062706	9062706	63	63	63	8950647	8950647	8950647
746	a	sp|P30153|2AAA_HUMAN	P30153	2AAA_HUMAN	PPP2R1A	589	75	Homo sapiens OX=9606	1:Experimental evidence at protein level	Serine/threonine-protein phosphatase 2A 65 kDa regulatory subunit A alpha isoform	1	0.999	77	634	479	634	164	127	164	3070939	3.00212e+06	3070939	152	111	152	2.91325e+06	2772726	2.91325e+06	160	120	160	3.04983e+06	3.1294e+06	3.04983e+06	158	121	158	3.08436e+06	3049683	3.08436e+06
747	a	sp|P30154|2AAB_HUMAN	P30154	2AAB_HUMAN	PPP2R1B	601	69	Homo sapiens OX=9606	1:Experimental evidence at protein level	Serine/threonine-protein phosphatase 2A 65 kDa regulatory subunit A beta isoform	1	0.999	55	338	183	183	85	48	48	2.49418e+06	1.76728e+06	1.76728e+06	88	47	47	2577967	1.86091e+06	1.86091e+06	86	46	46	2.68198e+06	1998683	1998683	79	42	42	2.70663e+06	2.01947e+06	2.01947e+06
748	a	sp|P30260|CDC27_HUMAN	P30260	CDC27_HUMAN	CDC27	824	24	Homo sapiens OX=9606	1:Experimental evidence at protein level	Cell division cycle protein 27 homolog	1	0.999	14	37	37	37	10	10	10	223161	223161	223161	10	10	10	205216	205216	205216	10	10	10	213497	213497	213497	7	7	7	199001	199001	199001
749	a	sp|P30405|PPIF_HUMAN	P30405	PPIF_HUMAN	PPIF	207	54	Homo sapiens OX=9606	1:Experimental evidence at protein level	Peptidyl-prolyl cis-trans isomerase F, mitochondrial	1	0.999	17	166	158	166	44	42	44	1.82563e+06	1.82563e+06	1.82563e+06	46	44	46	1.74298e+06	1.74298e+06	1.74298e+06	40	38	40	1.86e+06	1.86e+06	1.86e+06	36	34	36	1.73241e+06	1.73241e+06	1.73241e+06
750	a	sp|P30408|T4S1_HUMAN	P30408	T4S1_HUMAN	TM4SF1	202	11	Homo sapiens OX=9606	1:Experimental evidence at protein level	Transmembrane 4 L6 family member 1	1	0.999	5	22	22	22	5	5	5	811326	811326	811326	5	5	5	861544	861544	861544	6	6	6	898728	898728	898728	6	6	6	721305	721305	721305
751	a	sp|P30414|NKTR_HUMAN	P30414	NKTR_HUMAN	NKTR	1462	3	Homo sapiens OX=9606	1:Experimental evidence at protein level	NK-tumor recognition protein	1	0.999	4	42	10	10	9	2	2	6.79398e+06	101411	101411	11	3	3	6.53169e+06	105725	105725	11	3	3	6.86969e+06	101680	101680	11	2	2	7059213	94953.2	94953.2
752	a	sp|P30419|NMT1_HUMAN	P30419	NMT1_HUMAN	NMT1	496	44	Homo sapiens OX=9606	1:Experimental evidence at protein level	Glycylpeptide N-tetradecanoyltransferase 1	1	0.999	28	217	172	217	59	47	59	1.25684e+06	1.33925e+06	1.25684e+06	57	45	57	1.37994e+06	1.2022e+06	1.37994e+06	51	40	51	1329859	1.13094e+06	1329859	50	40	50	1310508	1334860	1310508
753	a	sp|P30519|HMOX2_HUMAN	P30519	HMOX2_HUMAN	HMOX2	316	66	Homo sapiens OX=9606	1:Experimental evidence at protein level	Heme oxygenase 2	1	0.999	31	209	189	209	58	52	58	1.64918e+06	1.64918e+06	1.64918e+06	52	48	52	1.41991e+06	1.41991e+06	1.41991e+06	49	43	49	1.27122e+06	1.27122e+06	1.27122e+06	50	46	50	1352632	1352632	1352632
754	a	sp|P30520|PURA2_HUMAN	P30520	PURA2_HUMAN	ADSS	456	54	Homo sapiens OX=9606	1:Experimental evidence at protein level	Adenylosuccinate synthetase isozyme 2	1	0.999	31	224	194	224	54	46	54	2.2339e+06	2.2339e+06	2.2339e+06	61	54	61	2.58367e+06	2.58367e+06	2.58367e+06	54	47	54	2556379	2556379	2556379	55	47	55	2.34742e+06	2.34742e+06	2.34742e+06
755	a	sp|P30533|AMRP_HUMAN	P30533	AMRP_HUMAN	LRPAP1	357	39	Homo sapiens OX=9606	1:Experimental evidence at protein level	Alpha-2-macroglobulin receptor-associated protein	1	0.999	21	87	87	87	18	18	18	439620	439620	439620	23	23	23	423621	423621	423621	22	22	22	466025	466025	466025	24	24	24	425584	425584	425584
756	a	sp|P30536|TSPO_HUMAN	P30536	TSPO_HUMAN	TSPO	169	24	Homo sapiens OX=9606	1:Experimental evidence at protein level	Translocator protein	1	0.999	5	31	31	31	6	6	6	309044	309044	309044	9	9	9	426783	426783	426783	10	10	10	414363	414363	414363	6	6	6	557537	557537	557537
757	a	sp|P30626|SORCN_HUMAN	P30626	SORCN_HUMAN	SRI	198	75	Homo sapiens OX=9606	1:Experimental evidence at protein level	Sorcin	1	0.999	28	167	167	167	40	40	40	986402	986402	986402	38	38	38	1.10582e+06	1.10582e+06	1.10582e+06	42	42	42	1121547	1121547	1121547	47	47	47	949014	949014	949014
758	a	sp|P30825|CTR1_HUMAN	P30825	CTR1_HUMAN	SLC7A1	629	9	Homo sapiens OX=9606	1:Experimental evidence at protein level	High affinity cationic amino acid transporter 1	1	0.999	8	33	16	16	10	4	4	411977	261671	261671	8	4	4	402558	237030	237030	7	3	3	452318	278119	278119	8	5	5	354984	201370	201370
759	a	sp|P30876|RPB2_HUMAN	P30876	RPB2_HUMAN	POLR2B	1174	34	Homo sapiens OX=9606	1:Experimental evidence at protein level	DNA-directed RNA polymerase II subunit RPB2	1	0.999	38	166	165	166	42	42	42	667084	667084	667084	44	44	44	698582	698582	698582	44	44	44	645634	645634	645634	36	35	36	688830	688830	688830
760	a	sp|P31040|SDHA_HUMAN	P31040	SDHA_HUMAN	SDHA	664	63	Homo sapiens OX=9606	1:Experimental evidence at protein level	Succinate dehydrogenase [ubiquinone] flavoprotein subunit, mitochondrial	1	0.999	55	370	370	370	90	90	90	2498418	2498418	2498418	85	85	85	2.26447e+06	2.26447e+06	2.26447e+06	98	98	98	2.20347e+06	2.20347e+06	2.20347e+06	97	97	97	2129637	2129637	2129637
761	a	sp|P31150|GDIA_HUMAN	P31150	GDIA_HUMAN	GDI1	447	68	Homo sapiens OX=9606	1:Experimental evidence at protein level	Rab GDP dissociation inhibitor alpha	1	0.999	42	386	104	104	90	20	20	5.4667e+06	1178316	1178316	92	28	28	5442738	1.17629e+06	1.17629e+06	100	30	30	5403958	1.19905e+06	1.19905e+06	104	26	26	4907606	1.18164e+06	1.18164e+06
762	a	sp|P31321|KAP1_HUMAN	P31321	KAP1_HUMAN	PRKAR1B	381	16	Homo sapiens OX=9606	1:Experimental evidence at protein level	cAMP-dependent protein kinase type I-beta regulatory subunit	1	0.999	5	15	11	11	4	3	3	134793	63532.3	63532.3	3	2	2	113741	41095.6	41095.6	3	2	2	185794	124901	124901	5	4	4	130446	62912.1	62912.1
763	a	sp|P31350|RIR2_HUMAN	P31350	RIR2_HUMAN	RRM2	389	53	Homo sapiens OX=9606	1:Experimental evidence at protein level	Ribonucleoside-diphosphate reductase subunit M2	1	0.999	20	119	105	119	31	27	31	1.66184e+06	1.66184e+06	1.66184e+06	33	28	33	1.71882e+06	1.71882e+06	1.71882e+06	27	25	27	1.74592e+06	1.74592e+06	1.74592e+06	28	25	28	1.68222e+06	1.68222e+06	1.68222e+06
764	a	sp|P31431|SDC4_HUMAN	P31431	SDC4_HUMAN	SDC4	198	29	Homo sapiens OX=9606	1:Experimental evidence at protein level	Syndecan-4	1	0.999	5	25	25	25	5	5	5	272482	272482	272482	8	8	8	294038	294038	294038	6	6	6	289573	289573	289573	6	6	6	253906	253906	253906
765	a	sp|P31641|SC6A6_HUMAN	P31641	SC6A6_HUMAN	SLC6A6	620	7	Homo sapiens OX=9606	1:Experimental evidence at protein level	Sodium- and chloride-dependent taurine transporter	1	0.999	5	9	9	9	3	3	3	64590.2	64590.2	64590.2	2	2	2	84833.2	84833.2	84833.2	2	2	2	93461.4	93461.4	93461.4	2	2	2	85346.8	85346.8	85346.8
766	a	sp|P31689|DNJA1_HUMAN	P31689	DNJA1_HUMAN	DNAJA1	397	58	Homo sapiens OX=9606	1:Experimental evidence at protein level	DnaJ homolog subfamily A member 1	1	0.999	41	293	291	293	73	73	73	2.61051e+06	2.61051e+06	2.61051e+06	75	74	75	2.2573e+06	2.2573e+06	2.2573e+06	74	74	74	2123323	2123323	2123323	71	70	71	2463916	2463916	2463916
767	a	sp|P31930|QCR1_HUMAN	P31930	QCR1_HUMAN	UQCRC1	480	76	Homo sapiens OX=9606	1:Experimental evidence at protein level	Cytochrome b-c1 complex subunit 1, mitochondrial	1	0.999	55	414	412	414	109	109	109	1.76976e+06	1.76976e+06	1.76976e+06	105	105	105	1.6428e+06	1.6428e+06	1.6428e+06	105	105	105	1.56771e+06	1.56771e+06	1.56771e+06	95	93	95	1.84154e+06	1.84154e+06	1.84154e+06
768	a	sp|P31937|3HIDH_HUMAN	P31937	3HIDH_HUMAN	HIBADH	336	43	Homo sapiens OX=9606	1:Experimental evidence at protein level	3-hydroxyisobutyrate dehydrogenase, mitochondrial	1	0.999	16	147	147	147	32	32	32	1.57013e+06	1.57013e+06	1.57013e+06	42	42	42	1.5376e+06	1.5376e+06	1.5376e+06	38	38	38	1.64899e+06	1.64899e+06	1.64899e+06	35	35	35	1.63295e+06	1.63295e+06	1.63295e+06
769	a	sp|P31939|PUR9_HUMAN	P31939	PUR9_HUMAN	ATIC	592	78	Homo sapiens OX=9606	1:Experimental evidence at protein level	Bifunctional purine biosynthesis protein PURH	1	0.999	58	404	404	404	112	112	112	4.38565e+06	4.38565e+06	4.38565e+06	92	92	92	4.36597e+06	4.36597e+06	4.36597e+06	99	99	99	4.21502e+06	4.21502e+06	4.21502e+06	101	101	101	4315405	4315405	4315405
770	a	sp|P31942|HNRH3_HUMAN	P31942	HNRH3_HUMAN	HNRNPH3	346	53	Homo sapiens OX=9606	1:Experimental evidence at protein level	Heterogeneous nuclear ribonucleoprotein H3	1	0.999	31	295	251	253	77	65	66	4560996	4.15002e+06	4.15002e+06	68	56	56	4326829	4.02824e+06	4.02824e+06	81	73	74	4159446	3.85734e+06	3.85734e+06	69	57	57	4903081	4254045	4254045
771	a	sp|P31943|HNRH1_HUMAN	P31943	HNRH1_HUMAN	HNRNPH1	449	65	Homo sapiens OX=9606	1:Experimental evidence at protein level	Heterogeneous nuclear ribonucleoprotein H	1	0.999	73	598	306	598	142	71	142	11492036	4449324	11492036	162	86	162	11909404	4.21457e+06	11909404	146	77	146	12254455	4215316	12254455	148	72	148	11470810	4110036	11470810
772	a	sp|P31949|S10AB_HUMAN	P31949	S10AB_HUMAN	S100A11	105	80	Homo sapiens OX=9606	1:Experimental evidence at protein level	Protein S100-A11	1	0.999	30	208	208	208	56	56	56	6.07187e+06	6.07187e+06	6.07187e+06	53	53	53	6443574	6443574	6443574	56	56	56	5879398	5879398	5879398	43	43	43	5.77048e+06	5.77048e+06	5.77048e+06
773	a	sp|P32004|L1CAM_HUMAN	P32004	L1CAM_HUMAN	L1CAM	1257	15	Homo sapiens OX=9606	1:Experimental evidence at protein level	Neural cell adhesion molecule L1	1	0.999	11	43	43	43	8	8	8	262492	262492	262492	9	9	9	256822	256822	256822	16	16	16	254201	254201	254201	10	10	10	257514	257514	257514
774	a	sp|P32119|PRDX2_HUMAN	P32119	PRDX2_HUMAN	PRDX2	198	65	Homo sapiens OX=9606	1:Experimental evidence at protein level	Peroxiredoxin-2	1	0.999	38	357	258	272	97	68	71	18083002	14089065	14089065	86	62	67	16692426	12393764	12393764	85	64	67	17018232	12596874	12596874	89	64	67	17805182	13175227	13175227
775	a	sp|P32121|ARRB2_HUMAN	P32121	ARRB2_HUMAN	ARRB2	409	25	Homo sapiens OX=9606	1:Experimental evidence at protein level	Beta-arrestin-2	1	0.999	7	28	28	28	8	8	8	97906.9	97906.9	97906.9	7	7	7	70207.9	70207.9	70207.9	8	8	8	101284	101284	101284	5	5	5	93208.2	93208.2	93208.2
776	a	sp|P32320|CDD_HUMAN	P32320	CDD_HUMAN	CDA	146	80	Homo sapiens OX=9606	1:Experimental evidence at protein level	Cytidine deaminase	1	0.999	10	75	75	75	19	19	19	1.1342e+06	1.1342e+06	1.1342e+06	17	17	17	989676	989676	989676	21	21	21	1.00864e+06	1.00864e+06	1.00864e+06	18	18	18	1.03582e+06	1.03582e+06	1.03582e+06
777	a	sp|P32321|DCTD_HUMAN	P32321	DCTD_HUMAN	DCTD	178	29	Homo sapiens OX=9606	1:Experimental evidence at protein level	Deoxycytidylate deaminase	1	0.999	3	11	11	11	2	2	2	133949	133949	133949	4	4	4	119494	119494	119494	3	3	3	135482	135482	135482	2	2	2	129524	129524	129524
778	a	sp|P32754|HPPD_HUMAN	P32754	HPPD_HUMAN	HPD	393	57	Homo sapiens OX=9606	1:Experimental evidence at protein level	4-hydroxyphenylpyruvate dioxygenase	1	0.999	30	186	184	184	47	47	47	1.30724e+06	1.30724e+06	1.30724e+06	40	39	39	1.59954e+06	1.59954e+06	1.59954e+06	49	49	49	1.33923e+06	1.33923e+06	1.33923e+06	50	49	49	1690102	1690102	1690102
779	a	sp|P32780|TF2H1_HUMAN	P32780	TF2H1_HUMAN	GTF2H1	548	28	Homo sapiens OX=9606	1:Experimental evidence at protein level	General transcription factor IIH subunit 1	1	0.999	11	47	47	47	12	12	12	269320	269320	269320	15	15	15	261087	261087	261087	12	12	12	286886	286886	286886	8	8	8	236647	236647	236647
780	a	sp|P32929|CGL_HUMAN	P32929	CGL_HUMAN	CTH	405	40	Homo sapiens OX=9606	1:Experimental evidence at protein level	Cystathionine gamma-lyase	1	0.999	15	67	67	67	15	15	15	514965	514965	514965	17	17	17	154873	154873	154873	19	19	19	483482	483482	483482	16	16	16	457192	457192	457192
781	a	sp|P33316|DUT_HUMAN	P33316	DUT_HUMAN	DUT	252	52	Homo sapiens OX=9606	1:Experimental evidence at protein level	Deoxyuridine 5'-triphosphate nucleotidohydrolase, mitochondrial	1	0.999	18	128	128	128	32	32	32	4.32953e+06	4.32953e+06	4.32953e+06	37	37	37	4638624	4638624	4638624	28	28	28	4870468	4870468	4870468	31	31	31	4524458	4524458	4524458
782	a	sp|P33527|MRP1_HUMAN	P33527	MRP1_HUMAN	ABCC1	1531	21	Homo sapiens OX=9606	1:Experimental evidence at protein level	Multidrug resistance-associated protein 1	1	0.999	24	76	76	76	24	24	24	423287	423287	423287	19	19	19	349514	349514	349514	19	19	19	548962	548962	548962	14	14	14	553197	553197	553197
783	a	sp|P33552|CKS2_HUMAN	P33552	CKS2_HUMAN	CKS2	79	58	Homo sapiens OX=9606	1:Experimental evidence at protein level	Cyclin-dependent kinases regulatory subunit 2	1	0.999	7	33	28	28	5	4	4	406050	364046	364046	7	6	6	389256	329093	329093	12	10	10	368848	301621	301621	9	8	8	399689	340732	340732
784	a	sp|P33981|TTK_HUMAN	P33981	TTK_HUMAN	TTK	857	28	Homo sapiens OX=9606	1:Experimental evidence at protein level	Dual specificity protein kinase TTK	1	0.999	17	71	68	68	19	18	18	289924	289924	289924	21	20	20	294954	294954	294954	15	14	14	304025	304025	304025	16	16	16	313949	313949	313949
785	a	sp|P34059|GALNS_HUMAN	P34059	GALNS_HUMAN	GALNS	522	12	Homo sapiens OX=9606	1:Experimental evidence at protein level	N-acetylgalactosamine-6-sulfatase	1	0.999	5	19	17	17	6	5	5	39893.2	39893.2	39893.2	3	3	3	41769.6	41769.6	41769.6	4	4	4	35864.3	35864.3	35864.3	6	5	5	32246.2	32246.2	32246.2
786	a	sp|P34896|GLYC_HUMAN	P34896	GLYC_HUMAN	SHMT1	483	38	Homo sapiens OX=9606	1:Experimental evidence at protein level	Serine hydroxymethyltransferase, cytosolic	1	0.999	20	90	54	54	25	16	16	1.55132e+06	645886	645886	19	11	11	1.51311e+06	645411	645411	24	13	13	1.58595e+06	582098	582098	22	14	14	1.5311e+06	602464	602464
787	a	sp|P34949|MPI_HUMAN	P34949	MPI_HUMAN	MPI	423	50	Homo sapiens OX=9606	1:Experimental evidence at protein level	Mannose-6-phosphate isomerase	1	0.999	18	126	126	126	33	33	33	904812	904812	904812	30	30	30	930633	930633	930633	31	31	31	910803	910803	910803	32	32	32	930602	930602	930602
788	a	sp|P35052|GPC1_HUMAN	P35052	GPC1_HUMAN	GPC1	558	36	Homo sapiens OX=9606	1:Experimental evidence at protein level	Glypican-1	1	0.999	14	62	62	62	15	15	15	414730	414730	414730	15	15	15	413271	413271	413271	18	18	18	390563	390563	390563	14	14	14	400448	400448	400448
789	a	sp|P35232|PHB_HUMAN	P35232	PHB_HUMAN	PHB	272	76	Homo sapiens OX=9606	1:Experimental evidence at protein level	Prohibitin	1	0.999	43	325	325	325	92	92	92	6085681	6085681	6085681	82	82	82	6574838	6574838	6574838	76	76	76	6203305	6203305	6203305	75	75	75	6239056	6239056	6239056
790	a	sp|P35250|RFC2_HUMAN	P35250	RFC2_HUMAN	RFC2	354	73	Homo sapiens OX=9606	1:Experimental evidence at protein level	Replication factor C subunit 2	1	0.999	30	171	156	156	37	35	35	736582	736582	736582	46	40	40	824019	824019	824019	51	47	47	940798	940798	940798	37	34	34	791492	791492	791492
791	a	sp|P35251|RFC1_HUMAN	P35251	RFC1_HUMAN	RFC1	1148	28	Homo sapiens OX=9606	1:Experimental evidence at protein level	Replication factor C subunit 1	1	0.999	26	90	90	90	24	24	24	488766	488766	488766	22	22	22	502985	502985	502985	23	23	23	501673	501673	501673	21	21	21	526200	526200	526200
792	a	sp|P35268|RL22_HUMAN	P35268	RL22_HUMAN	RPL22	128	39	Homo sapiens OX=9606	1:Experimental evidence at protein level	60S ribosomal protein L22	1	0.999	11	111	111	111	26	26	26	2.91347e+06	2.91347e+06	2.91347e+06	25	25	25	3.75666e+06	3.75666e+06	3.75666e+06	33	33	33	2970551	2970551	2970551	27	27	27	2.43394e+06	2.43394e+06	2.43394e+06
793	a	sp|P35269|T2FA_HUMAN	P35269	T2FA_HUMAN	GTF2F1	517	22	Homo sapiens OX=9606	1:Experimental evidence at protein level	General transcription factor IIF subunit 1	1	0.999	9	51	51	51	11	11	11	1.11003e+06	1.11003e+06	1.11003e+06	14	14	14	1.09246e+06	1.09246e+06	1.09246e+06	12	12	12	1.07447e+06	1.07447e+06	1.07447e+06	14	14	14	1.1368e+06	1.1368e+06	1.1368e+06
794	a	sp|P35354|PGH2_HUMAN	P35354	PGH2_HUMAN	PTGS2	604	35	Homo sapiens OX=9606	1:Experimental evidence at protein level	Prostaglandin G/H synthase 2	1	0.999	14	59	55	59	17	16	17	291142	291142	291142	9	9	9	393202	393202	393202	18	16	18	329542	329542	329542	15	14	15	174344	174344	174344
795	a	sp|P35573|GDE_HUMAN	P35573	GDE_HUMAN	AGL	1532	37	Homo sapiens OX=9606	1:Experimental evidence at protein level	Glycogen debranching enzyme	1	0.999	44	211	211	211	50	50	50	497072	497072	497072	54	54	54	519161	519161	519161	53	53	53	543924	543924	543924	54	54	54	508710	508710	508710
796	a	sp|P35610|SOAT1_HUMAN	P35610	SOAT1_HUMAN	SOAT1	550	22	Homo sapiens OX=9606	1:Experimental evidence at protein level	Sterol O-acyltransferase 1	1	0.999	21	138	137	138	31	31	31	1.60676e+06	1.60676e+06	1.60676e+06	43	43	43	1840232	1840232	1840232	35	34	35	1920740	1920740	1920740	29	29	29	1.3827e+06	1.3827e+06	1.3827e+06
797	a	sp|P35611|ADDA_HUMAN	P35611	ADDA_HUMAN	ADD1	737	31	Homo sapiens OX=9606	1:Experimental evidence at protein level	Alpha-adducin	1	0.999	18	60	60	60	16	16	16	464797	464797	464797	21	21	21	443584	443584	443584	13	13	13	408835	408835	408835	10	10	10	271417	271417	271417
798	a	sp|P35613|BASI_HUMAN	P35613	BASI_HUMAN	BSG	385	35	Homo sapiens OX=9606	1:Experimental evidence at protein level	Basigin	1	0.999	17	124	124	124	39	39	39	6859304	6859304	6859304	31	31	31	2.77853e+06	2.77853e+06	2.77853e+06	28	28	28	2.5001e+06	2.5001e+06	2.5001e+06	26	26	26	3.11826e+06	3.11826e+06	3.11826e+06
799	a	sp|P35637|FUS_HUMAN	P35637	FUS_HUMAN	FUS	526	20	Homo sapiens OX=9606	1:Experimental evidence at protein level	RNA-binding protein FUS	1	0.999	24	218	146	218	55	39	55	3784663	3325949	3784663	52	34	52	4.69407e+06	3.12153e+06	4.69407e+06	52	33	52	4888424	3294182	4888424	59	40	59	3.47275e+06	2.82743e+06	3.47275e+06
800	a	sp|P35658|NU214_HUMAN	P35658	NU214_HUMAN	NUP214	2090	37	Homo sapiens OX=9606	1:Experimental evidence at protein level	Nuclear pore complex protein Nup214	1	0.999	62	269	269	269	71	71	71	968257	968257	968257	62	62	62	887718	887718	887718	64	64	64	796239	796239	796239	72	72	72	822513	822513	822513
801	a	sp|P35754|GLRX1_HUMAN	P35754	GLRX1_HUMAN	GLRX	106	37	Homo sapiens OX=9606	1:Experimental evidence at protein level	Glutaredoxin-1	1	0.999	3	18	18	18	4	4	4	377852	377852	377852	6	6	6	390844	390844	390844	5	5	5	408471	408471	408471	3	3	3	387270	387270	387270
802	a	sp|P35790|CHKA_HUMAN	P35790	CHKA_HUMAN	CHKA	457	32	Homo sapiens OX=9606	1:Experimental evidence at protein level	Choline kinase alpha	1	0.999	7	32	32	32	6	6	6	122853	122853	122853	10	10	10	171514	171514	171514	9	9	9	182318	182318	182318	7	7	7	163267	163267	163267
803	a	sp|P35813|PPM1A_HUMAN	P35813	PPM1A_HUMAN	PPM1A	382	18	Homo sapiens OX=9606	1:Experimental evidence at protein level	Protein phosphatase 1A	1	0.999	7	28	26	26	6	6	6	278145	278145	278145	9	8	8	280470	280470	280470	7	7	7	279678	279678	279678	6	5	5	256050	256050	256050
804	a	sp|P35914|HMGCL_HUMAN	P35914	HMGCL_HUMAN	HMGCL	325	26	Homo sapiens OX=9606	1:Experimental evidence at protein level	Hydroxymethylglutaryl-CoA lyase, mitochondrial	1	0.999	8	24	24	24	7	7	7	308116	308116	308116	6	6	6	328100	328100	328100	6	6	6	350693	350693	350693	5	5	5	204657	204657	204657
805	a	sp|P36542|ATPG_HUMAN	P36542	ATPG_HUMAN	ATP5F1C	298	30	Homo sapiens OX=9606	1:Experimental evidence at protein level	ATP synthase subunit gamma, mitochondrial	1	0.999	18	91	91	91	19	19	19	1.72477e+06	1.72477e+06	1.72477e+06	22	22	22	2.31696e+06	2.31696e+06	2.31696e+06	25	25	25	2472199	2472199	2472199	25	25	25	2.35166e+06	2.35166e+06	2.35166e+06
806	a	sp|P36551|HEM6_HUMAN	P36551	HEM6_HUMAN	CPOX	454	28	Homo sapiens OX=9606	1:Experimental evidence at protein level	Oxygen-dependent coproporphyrinogen-III oxidase, mitochondrial	1	0.999	12	38	38	38	11	11	11	336047	336047	336047	8	8	8	361173	361173	361173	7	7	7	345482	345482	345482	12	12	12	365617	365617	365617
807	a	sp|P36639|8ODP_HUMAN	P36639	8ODP_HUMAN	NUDT1	197	37	Homo sapiens OX=9606	1:Experimental evidence at protein level	7,8-dihydro-8-oxoguanine triphosphatase	1	0.999	7	28	28	28	8	8	8	626616	626616	626616	5	5	5	677060	677060	677060	8	8	8	631665	631665	631665	7	7	7	675999	675999	675999
808	a	sp|P36776|LONM_HUMAN	P36776	LONM_HUMAN	LONP1	959	53	Homo sapiens OX=9606	1:Experimental evidence at protein level	Lon protease homolog, mitochondrial	1	0.999	55	353	353	353	95	95	95	1.92415e+06	1.92415e+06	1.92415e+06	85	85	85	2.01685e+06	2.01685e+06	2.01685e+06	86	86	86	1.99338e+06	1.99338e+06	1.99338e+06	87	87	87	1.91599e+06	1.91599e+06	1.91599e+06
809	a	sp|P36941|TNR3_HUMAN	P36941	TNR3_HUMAN	LTBR	435	19	Homo sapiens OX=9606	1:Experimental evidence at protein level	Tumor necrosis factor receptor superfamily member 3	1	0.999	4	8	8	8	3	3	3	25526.5	25526.5	25526.5	1	1	1				1	1	1				3	3	3	24606.5	24606.5	24606.5
810	a	sp|P36954|RPB9_HUMAN	P36954	RPB9_HUMAN	POLR2I	125	67	Homo sapiens OX=9606	1:Experimental evidence at protein level	DNA-directed RNA polymerase II subunit RPB9	1	0.999	6	29	29	29	8	8	8	219474	219474	219474	7	7	7	262200	262200	262200	6	6	6	244608	244608	244608	8	8	8	271615	271615	271615
811	a	sp|P36956|SRBP1_HUMAN	P36956	SRBP1_HUMAN	SREBF1	1147	5	Homo sapiens OX=9606	1:Experimental evidence at protein level	Sterol regulatory element-binding protein 1	1	0.999	3	9	9	9	0	0	0				0	0	0				4	4	4	55675.6	55675.6	55675.6	5	5	5	60791.2	60791.2	60791.2
812	a	sp|P36957|ODO2_HUMAN	P36957	ODO2_HUMAN	DLST	453	49	Homo sapiens OX=9606	1:Experimental evidence at protein level	Dihydrolipoyllysine-residue succinyltransferase component of 2-oxoglutarate dehydrogenase complex, mitochondrial	1	0.999	20	141	141	141	40	40	40	1.43709e+06	1.43709e+06	1.43709e+06	41	41	41	1.70182e+06	1.70182e+06	1.70182e+06	30	30	30	1.77145e+06	1.77145e+06	1.77145e+06	30	30	30	1.41805e+06	1.41805e+06	1.41805e+06
813	a	sp|P37198|NUP62_HUMAN	P37198	NUP62_HUMAN	NUP62	522	37	Homo sapiens OX=9606	1:Experimental evidence at protein level	Nuclear pore glycoprotein p62	1	0.999	18	140	140	140	34	34	34	1.11106e+06	1.11106e+06	1.11106e+06	32	32	32	1.02944e+06	1.02944e+06	1.02944e+06	36	36	36	960735	960735	960735	38	38	38	995500	995500	995500
814	a	sp|P37268|FDFT_HUMAN	P37268	FDFT_HUMAN	FDFT1	417	38	Homo sapiens OX=9606	1:Experimental evidence at protein level	Squalene synthase	1	0.999	14	53	53	53	9	9	9	580928	580928	580928	15	15	15	584829	584829	584829	12	12	12	568135	568135	568135	17	17	17	585531	585531	585531
815	a	sp|P37275|ZEB1_HUMAN	P37275	ZEB1_HUMAN	ZEB1	1124	5	Homo sapiens OX=9606	1:Experimental evidence at protein level	Zinc finger E-box-binding homeobox 1	1	0.9987	5	5	5	5	2	2	2	23704.2	23704.2	23704.2	1	1	1	20876.6	20876.6	20876.6	1	1	1				1	1	1	20861	20861	20861
816	a	sp|P37837|TALDO_HUMAN	P37837	TALDO_HUMAN	TALDO1	337	59	Homo sapiens OX=9606	1:Experimental evidence at protein level	Transaldolase	1	0.999	46	271	271	271	61	61	61	4.49311e+06	4.49311e+06	4.49311e+06	71	71	71	4399971	4399971	4399971	73	73	73	4335626	4335626	4335626	66	66	66	4014106	4014106	4014106
817	a	sp|P38117|ETFB_HUMAN	P38117	ETFB_HUMAN	ETFB	255	56	Homo sapiens OX=9606	1:Experimental evidence at protein level	Electron transfer flavoprotein subunit beta	1	0.999	24	141	138	141	33	31	33	2.03238e+06	2.03238e+06	2.03238e+06	33	33	33	2095468	2095468	2095468	37	36	37	2163043	2163043	2163043	38	38	38	2.08989e+06	2.08989e+06	2.08989e+06
818	a	sp|P38432|COIL_HUMAN	P38432	COIL_HUMAN	COIL	576	19	Homo sapiens OX=9606	1:Experimental evidence at protein level	Coilin	1	0.999	9	40	40	40	10	10	10	549650	549650	549650	8	8	8	696758	696758	696758	11	11	11	543251	543251	543251	11	11	11	552812	552812	552812
819	a	sp|P38435|VKGC_HUMAN	P38435	VKGC_HUMAN	GGCX	758	11	Homo sapiens OX=9606	1:Experimental evidence at protein level	Vitamin K-dependent gamma-carboxylase	1	0.999	7	23	23	23	4	4	4	271212	271212	271212	7	7	7	317762	317762	317762	6	6	6	355845	355845	355845	6	6	6	391427	391427	391427
820	a	sp|P38571|LICH_HUMAN	P38571	LICH_HUMAN	LIPA	399	11	Homo sapiens OX=9606	1:Experimental evidence at protein level	Lysosomal acid lipase/cholesteryl ester hydrolase	1	0.999	6	10	10	10	2	2	2	86268.1	86268.1	86268.1	4	4	4	85261.5	85261.5	85261.5	3	3	3	78140.2	78140.2	78140.2	1	1	1	78722.6	78722.6	78722.6
821	a	sp|P38606|VATA_HUMAN	P38606	VATA_HUMAN	ATP6V1A	617	59	Homo sapiens OX=9606	1:Experimental evidence at protein level	V-type proton ATPase catalytic subunit A	1	0.999	39	290	290	290	72	72	72	2.36754e+06	2.36754e+06	2.36754e+06	68	68	68	2.31468e+06	2.31468e+06	2.31468e+06	74	74	74	2386840	2386840	2386840	76	76	76	2.46839e+06	2.46839e+06	2.46839e+06
822	a	sp|P38646|GRP75_HUMAN	P38646	GRP75_HUMAN	HSPA9	679	60	Homo sapiens OX=9606	1:Experimental evidence at protein level	Stress-70 protein, mitochondrial	1	0.999	118	1084	908	917	271	229	231	11600402	11600402	11600402	279	230	232	12589861	12589861	12589861	258	214	216	11871348	11871348	11871348	276	235	238	11436986	11436986	11436986
823	a	sp|P38935|SMBP2_HUMAN	P38935	SMBP2_HUMAN	IGHMBP2	993	15	Homo sapiens OX=9606	1:Experimental evidence at protein level	DNA-binding protein SMUBP-2	1	0.999	12	38	27	27	9	7	7	231929	193275	193275	10	6	6	260581	178624	178624	11	9	9	274057	182721	182721	8	5	5	286614	135992	135992
824	a	sp|P39019|RS19_HUMAN	P39019	RS19_HUMAN	RPS19	145	53	Homo sapiens OX=9606	1:Experimental evidence at protein level	40S ribosomal protein S19	1	0.999	28	187	187	187	46	46	46	6.69146e+06	6.69146e+06	6.69146e+06	53	53	53	4097049	4097049	4097049	43	43	43	5522682	5522682	5522682	45	45	45	4612086	4612086	4612086
825	a	sp|P39210|MPV17_HUMAN	P39210	MPV17_HUMAN	MPV17	176	29	Homo sapiens OX=9606	1:Experimental evidence at protein level	Protein Mpv17	1	0.999	4	20	20	20	6	6	6	130973	130973	130973	7	7	7	141142	141142	141142	4	4	4	129980	129980	129980	3	3	3	132499	132499	132499
826	a	sp|P39656|OST48_HUMAN	P39656	OST48_HUMAN	DDOST	456	47	Homo sapiens OX=9606	1:Experimental evidence at protein level	Dolichyl-diphosphooligosaccharide--protein glycosyltransferase 48 kDa subunit	1	0.999	22	96	96	96	23	23	23	1.27427e+06	1.27427e+06	1.27427e+06	24	24	24	1.28383e+06	1.28383e+06	1.28383e+06	23	23	23	1.32616e+06	1.32616e+06	1.32616e+06	26	26	26	1.27513e+06	1.27513e+06	1.27513e+06
827	a	sp|P39748|FEN1_HUMAN	P39748	FEN1_HUMAN	FEN1	380	50	Homo sapiens OX=9606	1:Experimental evidence at protein level	Flap endonuclease 1	1	0.999	39	335	332	335	89	88	89	2.62247e+06	2.62247e+06	2.62247e+06	86	86	86	2.8884e+06	2.8884e+06	2.8884e+06	83	83	83	2698946	2698946	2698946	77	75	77	2873660	2873660	2873660
828	a	sp|P40121|CAPG_HUMAN	P40121	CAPG_HUMAN	CAPG	348	50	Homo sapiens OX=9606	1:Experimental evidence at protein level	Macrophage-capping protein	1	0.999	23	207	205	207	45	45	45	1.56876e+06	1.56876e+06	1.56876e+06	52	51	52	1.5252e+06	1.5252e+06	1.5252e+06	58	57	58	1.50979e+06	1.50979e+06	1.50979e+06	52	52	52	1.36328e+06	1.36328e+06	1.36328e+06
829	a	sp|P40222|TXLNA_HUMAN	P40222	TXLNA_HUMAN	TXLNA	546	40	Homo sapiens OX=9606	1:Experimental evidence at protein level	Alpha-taxilin	1	0.999	22	129	126	129	33	33	33	1.2864e+06	1.2864e+06	1.2864e+06	27	26	27	1.20117e+06	1.20117e+06	1.20117e+06	37	36	37	1.17674e+06	1.17674e+06	1.17674e+06	32	31	32	1.28187e+06	1.28187e+06	1.28187e+06
830	a	sp|P40227|TCPZ_HUMAN	P40227	TCPZ_HUMAN	CCT6A	531	74	Homo sapiens OX=9606	1:Experimental evidence at protein level	T-complex protein 1 subunit zeta	1	0.999	76	592	449	592	154	121	154	6.4135e+06	6.4135e+06	6.4135e+06	150	112	150	6.77707e+06	6.77707e+06	6.77707e+06	151	111	151	6313132	6313132	6313132	137	105	137	6.04527e+06	6.04527e+06	6.04527e+06
831	a	sp|P40261|NNMT_HUMAN	P40261	NNMT_HUMAN	NNMT	264	53	Homo sapiens OX=9606	1:Experimental evidence at protein level	Nicotinamide N-methyltransferase	1	0.999	18	143	143	143	38	38	38	2.00861e+06	2.00861e+06	2.00861e+06	31	31	31	2.10842e+06	2.10842e+06	2.10842e+06	40	40	40	1.9121e+06	1.9121e+06	1.9121e+06	34	34	34	2236675	2236675	2236675
832	a	sp|P40337|VHL_HUMAN	P40337	VHL_HUMAN	VHL	213	23	Homo sapiens OX=9606	1:Experimental evidence at protein level	von Hippel-Lindau disease tumor suppressor	1	0.999	4	15	15	15	4	4	4	110615	110615	110615	3	3	3	84324.3	84324.3	84324.3	4	4	4	58352.7	58352.7	58352.7	4	4	4	86568.8	86568.8	86568.8
833	a	sp|P40424|PBX1_HUMAN	P40424	PBX1_HUMAN	PBX1	430	24	Homo sapiens OX=9606	1:Experimental evidence at protein level	Pre-B-cell leukemia transcription factor 1	1	0.999	6	12	7	12	2	1	2	261464	235399	261464	4	3	4	268809	245213	268809	5	2	5	267767	246609	267767	1	1	1
834	a	sp|P40692|MLH1_HUMAN	P40692	MLH1_HUMAN	MLH1	756	31	Homo sapiens OX=9606	1:Experimental evidence at protein level	DNA mismatch repair protein Mlh1	1	0.999	17	72	72	72	24	24	24	393123	393123	393123	17	17	17	430771	430771	430771	15	15	15	275194	275194	275194	16	16	16	173319	173319	173319
835	a	sp|P40763|STAT3_HUMAN	P40763	STAT3_HUMAN	STAT3	770	61	Homo sapiens OX=9606	1:Experimental evidence at protein level	Signal transducer and activator of transcription 3	1	0.999	40	311	309	311	78	77	78	1.09261e+06	1.09261e+06	1.09261e+06	76	76	76	1.01954e+06	1.01954e+06	1.01954e+06	80	80	80	1.08484e+06	1.08484e+06	1.08484e+06	77	76	77	1.1178e+06	1.1178e+06	1.1178e+06
836	a	sp|P40818|UBP8_HUMAN	P40818	UBP8_HUMAN	USP8	1118	22	Homo sapiens OX=9606	1:Experimental evidence at protein level	Ubiquitin carboxyl-terminal hydrolase 8	1	0.999	19	70	70	70	18	18	18	319564	319564	319564	19	19	19	286004	286004	286004	18	18	18	280212	280212	280212	15	15	15	327293	327293	327293
837	a	sp|P40855|PEX19_HUMAN	P40855	PEX19_HUMAN	PEX19	299	71	Homo sapiens OX=9606	1:Experimental evidence at protein level	Peroxisomal biogenesis factor 19	1	0.999	16	87	87	87	19	19	19	476550	476550	476550	29	29	29	527508	527508	527508	17	17	17	464239	464239	464239	22	22	22	543734	543734	543734
838	a	sp|P40926|MDHM_HUMAN	P40926	MDHM_HUMAN	MDH2	338	78	Homo sapiens OX=9606	1:Experimental evidence at protein level	Malate dehydrogenase, mitochondrial	1	0.999	69	596	596	596	156	156	156	11685693	11685693	11685693	146	146	146	11322656	11322656	11322656	144	144	144	12144050	12144050	12144050	150	150	150	11407561	11407561	11407561
839	a	sp|P41214|EIF2D_HUMAN	P41214	EIF2D_HUMAN	EIF2D	584	63	Homo sapiens OX=9606	1:Experimental evidence at protein level	Eukaryotic translation initiation factor 2D	1	0.999	28	166	166	166	43	43	43	704366	704366	704366	44	44	44	740222	740222	740222	39	39	39	602947	602947	602947	40	40	40	621716	621716	621716
840	a	sp|P41223|BUD31_HUMAN	P41223	BUD31_HUMAN	BUD31	144	44	Homo sapiens OX=9606	1:Experimental evidence at protein level	Protein BUD31 homolog	1	0.999	9	74	74	74	18	18	18	1.63081e+06	1.63081e+06	1.63081e+06	19	19	19	1.5587e+06	1.5587e+06	1.5587e+06	19	19	19	1.63463e+06	1.63463e+06	1.63463e+06	18	18	18	1.57701e+06	1.57701e+06	1.57701e+06
841	a	sp|P41440|S19A1_HUMAN	P41440	S19A1_HUMAN	SLC19A1	591	15	Homo sapiens OX=9606	1:Experimental evidence at protein level	Reduced folate transporter	1	0.999	6	21	21	21	7	7	7	117987	117987	117987	2	2	2	88379.1	88379.1	88379.1	6	6	6	158555	158555	158555	6	6	6	134605	134605	134605
842	a	sp|P41743|KPCI_HUMAN	P41743	KPCI_HUMAN	PRKCI	596	35	Homo sapiens OX=9606	1:Experimental evidence at protein level	Protein kinase C iota type	1	0.999	12	74	74	74	19	19	19	501860	501860	501860	21	21	21	503037	503037	503037	20	20	20	495659	495659	495659	14	14	14	501967	501967	501967
843	a	sp|P42025|ACTY_HUMAN	P42025	ACTY_HUMAN	ACTR1B	376	49	Homo sapiens OX=9606	1:Experimental evidence at protein level	Beta-centractin	1	0.999	13	124	38	38	29	6	6	673392	345343	345343	30	9	9	760237	365570	365570	29	10	10	705902	354880	354880	36	13	13	681925	321387	321387
844	a	sp|P42126|ECI1_HUMAN	P42126	ECI1_HUMAN	ECI1	302	36	Homo sapiens OX=9606	1:Experimental evidence at protein level	Enoyl-CoA delta isomerase 1, mitochondrial	1	0.999	14	55	55	55	13	13	13	933225	933225	933225	18	18	18	927183	927183	927183	9	9	9	823020	823020	823020	15	15	15	957941	957941	957941
845	a	sp|P42166|LAP2A_HUMAN	P42166	LAP2A_HUMAN	TMPO	694	59	Homo sapiens OX=9606	1:Experimental evidence at protein level	Lamina-associated polypeptide 2, isoform alpha	1	0.999	34	271	175	271	70	45	70	3300871	1.29847e+06	3300871	64	39	64	3247397	1404255	3247397	70	46	70	3.31289e+06	1.37317e+06	3.31289e+06	67	45	67	3.35861e+06	1258439	3.35861e+06
846	a	sp|P42167|LAP2B_HUMAN	P42167	LAP2B_HUMAN	TMPO	454	53	Homo sapiens OX=9606	1:Experimental evidence at protein level	Lamina-associated polypeptide 2, isoforms beta/gamma	1	0.999	27	221	125	125	57	32	32	3300871	1.47447e+06	1.47447e+06	54	29	29	3247397	1300998	1300998	57	33	33	3.31289e+06	1.36705e+06	1.36705e+06	53	31	31	3.35861e+06	1.4817e+06	1.4817e+06
847	a	sp|P42229|STA5A_HUMAN	P42229	STA5A_HUMAN	STAT5A	794	31	Homo sapiens OX=9606	1:Experimental evidence at protein level	Signal transducer and activator of transcription 5A	1	0.999	21	88	43	88	25	13	25	435375	302028	435375	23	10	23	421150	300288	421150	22	10	22	446999	315709	446999	18	10	18	371696	292673	371696
848	a	sp|P42566|EPS15_HUMAN	P42566	EPS15_HUMAN	EPS15	896	38	Homo sapiens OX=9606	1:Experimental evidence at protein level	Epidermal growth factor receptor substrate 15	1	0.999	24	89	85	85	23	21	21	347638	347638	347638	23	21	21	298234	298234	298234	19	19	19	287885	287885	287885	24	24	24	501731	501731	501731
849	a	sp|P42568|AF9_HUMAN	P42568	AF9_HUMAN	MLLT3	568	8	Homo sapiens OX=9606	1:Experimental evidence at protein level	Protein AF-9	1	0.999	4	9	7	7	4	4	4	46497	46497	46497	2	1	1	43759.2	43759.2	43759.2	1	0	0				2	2	2	42597.5	42597.5	42597.5
850	a	sp|P42575|CASP2_HUMAN	P42575	CASP2_HUMAN	CASP2	452	17	Homo sapiens OX=9606	1:Experimental evidence at protein level	Caspase-2	1	0.999	5	17	17	17	6	6	6	331952	331952	331952	5	5	5	337948	337948	337948	3	3	3	241824	241824	241824	3	3	3	177552	177552	177552
851	a	sp|P42677|RS27_HUMAN	P42677	RS27_HUMAN	RPS27	84	38	Homo sapiens OX=9606	1:Experimental evidence at protein level	40S ribosomal protein S27	1	0.999	11	90	35	90	21	6	21	5.1063e+06	3.55703e+06	5.1063e+06	22	9	22	5.08278e+06	3347425	5.08278e+06	23	10	23	4624817	3.34656e+06	4624817	24	10	24	5.29234e+06	3.43884e+06	5.29234e+06
852	a	sp|P42696|RBM34_HUMAN	P42696	RBM34_HUMAN	RBM34	430	35	Homo sapiens OX=9606	1:Experimental evidence at protein level	RNA-binding protein 34	1	0.999	13	63	63	63	16	16	16	422444	422444	422444	16	16	16	717360	717360	717360	18	18	18	545443	545443	545443	13	13	13	713504	713504	713504
853	a	sp|P42702|LIFR_HUMAN	P42702	LIFR_HUMAN	LIFR	1097	8	Homo sapiens OX=9606	1:Experimental evidence at protein level	Leukemia inhibitory factor receptor	1	0.999	8	12	12	12	4	4	4	44082.5	44082.5	44082.5	3	3	3	34504.9	34504.9	34504.9	2	2	2	44657.4	44657.4	44657.4	3	3	3	46345	46345	46345
854	a	sp|P42765|THIM_HUMAN	P42765	THIM_HUMAN	ACAA2	397	67	Homo sapiens OX=9606	1:Experimental evidence at protein level	3-ketoacyl-CoA thiolase, mitochondrial	1	0.999	27	300	300	300	73	73	73	1.88307e+06	1.88307e+06	1.88307e+06	77	77	77	1820754	1820754	1820754	72	72	72	1.80052e+06	1.80052e+06	1.80052e+06	78	78	78	1.75833e+06	1.75833e+06	1.75833e+06
855	a	sp|P42785|PCP_HUMAN	P42785	PCP_HUMAN	PRCP	496	19	Homo sapiens OX=9606	1:Experimental evidence at protein level	Lysosomal Pro-X carboxypeptidase	1	0.999	7	20	20	20	3	3	3	61721.8	61721.8	61721.8	5	5	5	202937	202937	202937	7	7	7	201829	201829	201829	5	5	5	199083	199083	199083
856	a	sp|P42858|HD_HUMAN	P42858	HD_HUMAN	HTT	3142	9	Homo sapiens OX=9606	1:Experimental evidence at protein level	Huntingtin	1	0.999	20	60	60	60	15	15	15	243168	243168	243168	16	16	16	219931	219931	219931	16	16	16	209769	209769	209769	13	13	13	235044	235044	235044
857	a	sp|P42892|ECE1_HUMAN	P42892	ECE1_HUMAN	ECE1	770	26	Homo sapiens OX=9606	1:Experimental evidence at protein level	Endothelin-converting enzyme 1	1	0.999	14	58	57	58	13	13	13	459050	459050	459050	17	16	17	454816	454816	454816	18	18	18	455308	455308	455308	10	10	10	455011	455011	455011
858	a	sp|P43003|EAA1_HUMAN	P43003	EAA1_HUMAN	SLC1A3	542	7	Homo sapiens OX=9606	1:Experimental evidence at protein level	Excitatory amino acid transporter 1	1	0.999	3	12	12	12	4	4	4	139520	139520	139520	3	3	3	146372	146372	146372	3	3	3	143366	143366	143366	2	2	2	141257	141257	141257
859	a	sp|P43034|LIS1_HUMAN	P43034	LIS1_HUMAN	PAFAH1B1	410	60	Homo sapiens OX=9606	1:Experimental evidence at protein level	Platelet-activating factor acetylhydrolase IB subunit alpha	1	0.999	30	138	127	131	38	34	35	1.20952e+06	1.20952e+06	1.20952e+06	33	32	32	1.1714e+06	1.1714e+06	1.1714e+06	34	31	33	1.18931e+06	1.18931e+06	1.18931e+06	33	30	31	1129708	1129708	1129708
860	a	sp|P43243|MATR3_HUMAN	P43243	MATR3_HUMAN	MATR3	847	49	Homo sapiens OX=9606	1:Experimental evidence at protein level	Matrin-3	1	0.999	82	765	765	765	197	197	197	9531180	9531180	9531180	181	181	181	9202918	9202918	9202918	193	193	193	9338156	9338156	9338156	194	194	194	9628131	9628131	9628131
861	a	sp|P43246|MSH2_HUMAN	P43246	MSH2_HUMAN	MSH2	934	47	Homo sapiens OX=9606	1:Experimental evidence at protein level	DNA mismatch repair protein Msh2	1	0.999	43	190	183	188	46	45	46	1.4036e+06	1.4036e+06	1.4036e+06	53	51	52	1.45798e+06	1.45798e+06	1.45798e+06	47	45	47	1.44581e+06	1.44581e+06	1.44581e+06	44	42	43	1434378	1434378	1434378
862	a	sp|P43307|SSRA_HUMAN	P43307	SSRA_HUMAN	SSR1	286	38	Homo sapiens OX=9606	1:Experimental evidence at protein level	Translocon-associated protein subunit alpha	1	0.999	15	161	161	161	43	43	43	1.76657e+06	1.76657e+06	1.76657e+06	40	40	40	1.20903e+06	1.20903e+06	1.20903e+06	42	42	42	1.70577e+06	1.70577e+06	1.70577e+06	36	36	36	1.78884e+06	1.78884e+06	1.78884e+06
863	a	sp|P43487|RANG_HUMAN	P43487	RANG_HUMAN	RANBP1	201	57	Homo sapiens OX=9606	1:Experimental evidence at protein level	Ran-specific GTPase-activating protein	1	0.999	20	147	132	147	43	37	43	3920863	3920863	3920863	32	29	32	3456819	3456819	3456819	32	29	32	3.80758e+06	3.80758e+06	3.80758e+06	40	37	40	3.57718e+06	3.57718e+06	3.57718e+06
864	a	sp|P43490|NAMPT_HUMAN	P43490	NAMPT_HUMAN	NAMPT	491	69	Homo sapiens OX=9606	1:Experimental evidence at protein level	Nicotinamide phosphoribosyltransferase	1	0.999	54	350	350	350	82	82	82	3.44205e+06	3.44205e+06	3.44205e+06	83	83	83	3513530	3513530	3513530	93	93	93	3.55121e+06	3.55121e+06	3.55121e+06	92	92	92	3267065	3267065	3267065
865	a	sp|P45880|VDAC2_HUMAN	P45880	VDAC2_HUMAN	VDAC2	294	62	Homo sapiens OX=9606	1:Experimental evidence at protein level	Voltage-dependent anion-selective channel protein 2	1	0.999	35	265	224	236	64	57	59	4.1907e+06	4.1907e+06	4.1907e+06	67	58	62	4212401	4212401	4212401	60	48	51	4.44744e+06	4.44744e+06	4.44744e+06	74	61	64	4192099	4192099	4192099
866	a	sp|P45973|CBX5_HUMAN	P45973	CBX5_HUMAN	CBX5	191	51	Homo sapiens OX=9606	1:Experimental evidence at protein level	Chromobox protein homolog 5	1	0.999	18	135	113	113	34	27	27	1.66228e+06	1.66228e+06	1.66228e+06	34	28	28	1530074	1530074	1530074	31	27	27	1.45925e+06	1.45925e+06	1.45925e+06	36	31	31	1.68482e+06	1.68482e+06	1.68482e+06
867	a	sp|P45974|UBP5_HUMAN	P45974	UBP5_HUMAN	USP5	858	53	Homo sapiens OX=9606	1:Experimental evidence at protein level	Ubiquitin carboxyl-terminal hydrolase 5	1	0.999	42	285	272	285	83	78	83	2.07839e+06	2.07839e+06	2.07839e+06	74	70	74	2120607	2120607	2120607	73	70	73	2097781	2097781	2097781	55	54	55	2102515	2102515	2102515
868	a	sp|P45983|MK08_HUMAN	P45983	MK08_HUMAN	MAPK8	427	14	Homo sapiens OX=9606	1:Experimental evidence at protein level	Mitogen-activated protein kinase 8	1	0.999	4	13	9	9	3	2	2	120351	62048.1	62048.1	4	3	3	141108	67183.4	67183.4	3	2	2	191098	65850.1	65850.1	3	2	2	133890	66508.3	66508.3
869	a	sp|P45985|MP2K4_HUMAN	P45985	MP2K4_HUMAN	MAP2K4	399	30	Homo sapiens OX=9606	1:Experimental evidence at protein level	Dual specificity mitogen-activated protein kinase kinase 4	1	0.999	7	22	22	22	7	7	7	576881	576881	576881	6	6	6	633074	633074	633074	4	4	4	550897	550897	550897	5	5	5	161140	161140	161140
870	a	sp|P46013|KI67_HUMAN	P46013	KI67_HUMAN	MKI67	3256	43	Homo sapiens OX=9606	1:Experimental evidence at protein level	Proliferation marker protein Ki-67	1	0.999	128	576	575	576	136	136	136	877280	877280	877280	148	147	148	925254	925254	925254	146	146	146	889738	889738	889738	146	146	146	928055	928055	928055
871	a	sp|P46019|KPB2_HUMAN	P46019	KPB2_HUMAN	PHKA2	1235	14	Homo sapiens OX=9606	1:Experimental evidence at protein level	Phosphorylase b kinase regulatory subunit alpha, liver isoform	1	0.999	11	33	31	33	7	7	7	140686	140686	140686	5	5	5	158015	158015	158015	14	13	14	150433	150433	150433	7	6	7	51487	51487	51487
872	a	sp|P46020|KPB1_HUMAN	P46020	KPB1_HUMAN	PHKA1	1223	8	Homo sapiens OX=9606	1:Experimental evidence at protein level	Phosphorylase b kinase regulatory subunit alpha, skeletal muscle isoform	1	0.999	9	25	23	23	3	3	3	109520	109520	109520	6	6	6	144737	144737	144737	7	6	6	91499.2	91499.2	91499.2	9	8	8	160456	160456	160456
873	a	sp|P46060|RAGP1_HUMAN	P46060	RAGP1_HUMAN	RANGAP1	587	58	Homo sapiens OX=9606	1:Experimental evidence at protein level	Ran GTPase-activating protein 1	1	0.999	36	248	248	248	60	60	60	1.95854e+06	1.95854e+06	1.95854e+06	63	63	63	1.89952e+06	1.89952e+06	1.89952e+06	61	61	61	1.86067e+06	1.86067e+06	1.86067e+06	64	64	64	1.80472e+06	1.80472e+06	1.80472e+06
874	a	sp|P46063|RECQ1_HUMAN	P46063	RECQ1_HUMAN	RECQL	649	54	Homo sapiens OX=9606	1:Experimental evidence at protein level	ATP-dependent DNA helicase Q1	1	0.999	36	156	150	156	38	37	38	497970	497970	497970	36	35	36	464856	464856	464856	45	42	45	436301	436301	436301	37	36	37	432783	432783	432783
875	a	sp|P46087|NOP2_HUMAN	P46087	NOP2_HUMAN	NOP2	812	39	Homo sapiens OX=9606	1:Experimental evidence at protein level	Probable 28S rRNA (cytosine(4447)-C(5))-methyltransferase	1	0.999	45	209	209	209	46	46	46	2.35057e+06	2.35057e+06	2.35057e+06	54	54	54	2.33501e+06	2.33501e+06	2.33501e+06	57	57	57	2.36833e+06	2.36833e+06	2.36833e+06	52	52	52	2.28906e+06	2.28906e+06	2.28906e+06
876	a	sp|P46100|ATRX_HUMAN	P46100	ATRX_HUMAN	ATRX	2492	6	Homo sapiens OX=9606	1:Experimental evidence at protein level	Transcriptional regulator ATRX	1	0.999	12	27	27	27	8	8	8	103328	103328	103328	6	6	6	99080.2	99080.2	99080.2	7	7	7	69460.7	69460.7	69460.7	6	6	6	99494.9	99494.9	99494.9
877	a	sp|P46108|CRK_HUMAN	P46108	CRK_HUMAN	CRK	304	40	Homo sapiens OX=9606	1:Experimental evidence at protein level	Adapter molecule crk	1	0.999	9	57	52	52	16	14	14	944121	902756	902756	15	14	14	899287	877468	877468	14	13	13	866456	849731	849731	12	11	11	918070	878397	878397
878	a	sp|P46109|CRKL_HUMAN	P46109	CRKL_HUMAN	CRKL	303	43	Homo sapiens OX=9606	1:Experimental evidence at protein level	Crk-like protein	1	0.999	9	68	63	68	20	18	20	853914	853914	853914	15	14	15	886554	886554	886554	14	13	14	859050	859050	859050	19	18	19	808937	808937	808937
879	a	sp|P46199|IF2M_HUMAN	P46199	IF2M_HUMAN	MTIF2	727	12	Homo sapiens OX=9606	1:Experimental evidence at protein level	Translation initiation factor IF-2, mitochondrial	1	0.999	10	34	29	29	9	8	8	326055	227708	227708	7	6	6	327043	210482	210482	10	8	8	291770	206765	206765	8	7	7	237800	174124	174124
880	a	sp|P46734|MP2K3_HUMAN	P46734	MP2K3_HUMAN	MAP2K3	347	41	Homo sapiens OX=9606	1:Experimental evidence at protein level	Dual specificity mitogen-activated protein kinase kinase 3	1	0.999	13	67	56	67	14	12	14	422696	422696	422696	16	14	16	366997	366997	366997	23	18	23	371391	371391	371391	14	12	14	383980	383980	383980
881	a	sp|P46736|BRCC3_HUMAN	P46736	BRCC3_HUMAN	BRCC3	316	33	Homo sapiens OX=9606	1:Experimental evidence at protein level	Lys-63-specific deubiquitinase BRCC36	1	0.999	12	50	50	50	14	14	14	372338	372338	372338	13	13	13	421384	421384	421384	9	9	9	370284	370284	370284	14	14	14	403841	403841	403841
882	a	sp|P46776|RL27A_HUMAN	P46776	RL27A_HUMAN	RPL27A	148	34	Homo sapiens OX=9606	1:Experimental evidence at protein level	60S ribosomal protein L27a	1	0.999	12	93	93	93	19	19	19	4.77421e+06	4.77421e+06	4.77421e+06	29	29	29	7.0536e+06	7.0536e+06	7.0536e+06	23	23	23	7726789	7726789	7726789	22	22	22	7693324	7693324	7693324
883	a	sp|P46778|RL21_HUMAN	P46778	RL21_HUMAN	RPL21	160	41	Homo sapiens OX=9606	1:Experimental evidence at protein level	60S ribosomal protein L21	1	0.999	18	150	150	150	40	40	40	5.85812e+06	5.85812e+06	5.85812e+06	36	36	36	6267088	6267088	6267088	34	34	34	5.94089e+06	5.94089e+06	5.94089e+06	40	40	40	6.30296e+06	6.30296e+06	6.30296e+06
884	a	sp|P46779|RL28_HUMAN	P46779	RL28_HUMAN	RPL28	137	39	Homo sapiens OX=9606	1:Experimental evidence at protein level	60S ribosomal protein L28	1	0.999	16	125	125	125	34	34	34	3568314	3568314	3568314	31	31	31	3.38503e+06	3.38503e+06	3.38503e+06	32	32	32	2.86129e+06	2.86129e+06	2.86129e+06	28	28	28	2.94305e+06	2.94305e+06	2.94305e+06
885	a	sp|P46782|RS5_HUMAN	P46782	RS5_HUMAN	RPS5	204	67	Homo sapiens OX=9606	1:Experimental evidence at protein level	40S ribosomal protein S5	1	0.999	25	205	205	205	53	53	53	9622832	9622832	9622832	52	52	52	11363458	11363458	11363458	49	49	49	12233616	12233616	12233616	51	51	51	13071470	13071470	13071470
886	a	sp|P46937|YAP1_HUMAN	P46937	YAP1_HUMAN	YAP1	504	23	Homo sapiens OX=9606	1:Experimental evidence at protein level	Transcriptional coactivator YAP1	1	0.999	10	34	34	34	9	9	9	174788	174788	174788	10	10	10	159219	159219	159219	6	6	6	134506	134506	134506	9	9	9	130280	130280	130280
887	a	sp|P46939|UTRO_HUMAN	P46939	UTRO_HUMAN	UTRN	3433	9	Homo sapiens OX=9606	1:Experimental evidence at protein level	Utrophin	1	0.999	25	57	50	57	16	14	16	193323	159582	193323	11	10	11	197777	174044	197777	14	12	14	203732	167179	203732	16	14	16	234685	200093	234685
888	a	sp|P46976|GLYG_HUMAN	P46976	GLYG_HUMAN	GYG1	350	25	Homo sapiens OX=9606	1:Experimental evidence at protein level	Glycogenin-1	1	0.999	9	50	50	50	12	12	12	1.09836e+06	1.09836e+06	1.09836e+06	11	11	11	931770	931770	931770	13	13	13	1.08281e+06	1.08281e+06	1.08281e+06	14	14	14	1.02847e+06	1.02847e+06	1.02847e+06
889	a	sp|P46977|STT3A_HUMAN	P46977	STT3A_HUMAN	STT3A	705	22	Homo sapiens OX=9606	1:Experimental evidence at protein level	Dolichyl-diphosphooligosaccharide--protein glycosyltransferase subunit STT3A	1	0.999	22	116	116	116	28	28	28	1.10499e+06	1.10499e+06	1.10499e+06	31	31	31	1.0539e+06	1.0539e+06	1.0539e+06	27	27	27	1.06704e+06	1.06704e+06	1.06704e+06	30	30	30	1.08329e+06	1.08329e+06	1.08329e+06
890	a	sp|P47224|MSS4_HUMAN	P47224	MSS4_HUMAN	RABIF	123	42	Homo sapiens OX=9606	1:Experimental evidence at protein level	Guanine nucleotide exchange factor MSS4	1	0.999	4	19	19	19	5	5	5	225640	225640	225640	5	5	5	139563	139563	139563	6	6	6	260640	260640	260640	3	3	3	191356	191356	191356
891	a	sp|P47736|RPGP1_HUMAN	P47736	RPGP1_HUMAN	RAP1GAP	663	15	Homo sapiens OX=9606	1:Experimental evidence at protein level	Rap1 GTPase-activating protein 1	1	0.999	7	27	27	27	8	8	8	296448	296448	296448	5	5	5	265314	265314	265314	7	7	7	269205	269205	269205	7	7	7	294537	294537	294537
892	a	sp|P47755|CAZA2_HUMAN	P47755	CAZA2_HUMAN	CAPZA2	286	69	Homo sapiens OX=9606	1:Experimental evidence at protein level	F-actin-capping protein subunit alpha-2	1	0.999	20	135	95	95	35	24	24	1.93879e+06	1465603	1465603	32	22	22	1.93774e+06	1.25126e+06	1.25126e+06	32	23	23	2.29079e+06	1.63208e+06	1.63208e+06	36	26	26	1.96043e+06	1.37593e+06	1.37593e+06
893	a	sp|P47756|CAPZB_HUMAN	P47756	CAPZB_HUMAN	CAPZB	277	40	Homo sapiens OX=9606	1:Experimental evidence at protein level	F-actin-capping protein subunit beta	1	0.999	19	139	139	139	37	37	37	2.02817e+06	2.02817e+06	2.02817e+06	33	33	33	2.05303e+06	2.05303e+06	2.05303e+06	32	32	32	2.24351e+06	2.24351e+06	2.24351e+06	37	37	37	2309668	2309668	2309668
894	a	sp|P47897|SYQ_HUMAN	P47897	SYQ_HUMAN	QARS	775	56	Homo sapiens OX=9606	1:Experimental evidence at protein level	Glutamine--tRNA ligase	1	0.999	59	385	362	372	93	86	89	1.89889e+06	1.89889e+06	1.89889e+06	94	90	92	2261629	2261629	2261629	102	96	98	2178055	2178055	2178055	96	90	93	2199316	2199316	2199316
895	a	sp|P47914|RL29_HUMAN	P47914	RL29_HUMAN	RPL29	159	14	Homo sapiens OX=9606	1:Experimental evidence at protein level	60S ribosomal protein L29	1	0.999	7	84	84	84	19	19	19	5283751	5283751	5283751	21	21	21	5295146	5295146	5295146	22	22	22	5526489	5526489	5526489	22	22	22	4491516	4491516	4491516
896	a	sp|P47974|TISD_HUMAN	P47974	TISD_HUMAN	ZFP36L2	494	4	Homo sapiens OX=9606	1:Experimental evidence at protein level	mRNA decay activator protein ZFP36L2	1	0.999	3	10	6	6	3	2	2	157617	30850.4	30850.4	2	1	1	202802	31154.4	31154.4	2	1	1	181321	37314.2	37314.2	3	2	2	180738	36389.9	36389.9
897	a	sp|P48047|ATPO_HUMAN	P48047	ATPO_HUMAN	ATP5PO	213	56	Homo sapiens OX=9606	1:Experimental evidence at protein level	ATP synthase subunit O, mitochondrial	1	0.999	25	169	169	169	38	38	38	3.34251e+06	3.34251e+06	3.34251e+06	52	52	52	3.2241e+06	3.2241e+06	3.2241e+06	42	42	42	3245482	3245482	3245482	37	37	37	3057689	3057689	3057689
898	a	sp|P48147|PPCE_HUMAN	P48147	PPCE_HUMAN	PREP	710	62	Homo sapiens OX=9606	1:Experimental evidence at protein level	Prolyl endopeptidase	1	0.999	48	216	216	216	63	63	63	1.27396e+06	1.27396e+06	1.27396e+06	57	57	57	1.31623e+06	1.31623e+06	1.31623e+06	51	51	51	1.31339e+06	1.31339e+06	1.31339e+06	45	45	45	1.28498e+06	1.28498e+06	1.28498e+06
899	a	sp|P48200|IREB2_HUMAN	P48200	IREB2_HUMAN	IREB2	963	34	Homo sapiens OX=9606	1:Experimental evidence at protein level	Iron-responsive element-binding protein 2	1	0.999	24	99	99	99	27	27	27	275131	275131	275131	29	29	29	345518	345518	345518	19	19	19	381997	381997	381997	24	24	24	339183	339183	339183
900	a	sp|P48449|ERG7_HUMAN	P48449	ERG7_HUMAN	LSS	732	21	Homo sapiens OX=9606	1:Experimental evidence at protein level	Lanosterol synthase	1	0.999	17	51	49	51	15	15	15	512192	512192	512192	13	12	13	495200	495200	495200	12	11	12	535132	535132	535132	11	11	11	508055	508055	508055
901	a	sp|P48506|GSH1_HUMAN	P48506	GSH1_HUMAN	GCLC	637	59	Homo sapiens OX=9606	1:Experimental evidence at protein level	Glutamate--cysteine ligase catalytic subunit	1	0.999	38	175	171	175	46	45	46	1.00678e+06	1.00678e+06	1.00678e+06	49	48	49	1.22904e+06	1.22904e+06	1.22904e+06	40	39	40	1.16402e+06	1.16402e+06	1.16402e+06	40	39	40	1.25375e+06	1.25375e+06	1.25375e+06
902	a	sp|P48556|PSMD8_HUMAN	P48556	PSMD8_HUMAN	PSMD8	350	29	Homo sapiens OX=9606	1:Experimental evidence at protein level	26S proteasome non-ATPase regulatory subunit 8	1	0.999	15	64	64	64	17	17	17	956478	956478	956478	16	16	16	583452	583452	583452	13	13	13	875103	875103	875103	18	18	18	953278	953278	953278
903	a	sp|P48637|GSHB_HUMAN	P48637	GSHB_HUMAN	GSS	474	65	Homo sapiens OX=9606	1:Experimental evidence at protein level	Glutathione synthetase	1	0.999	34	156	151	156	36	35	36	1.01186e+06	1.01186e+06	1.01186e+06	45	43	45	991473	991473	991473	44	42	44	1.02004e+06	1.02004e+06	1.02004e+06	31	31	31	1.08726e+06	1.08726e+06	1.08726e+06
904	a	sp|P48643|TCPE_HUMAN	P48643	TCPE_HUMAN	CCT5	541	70	Homo sapiens OX=9606	1:Experimental evidence at protein level	T-complex protein 1 subunit epsilon	1	0.999	88	943	916	943	228	220	228	7249019	7249019	7249019	232	226	232	6786423	6786423	6786423	239	233	239	6412028	6412028	6412028	244	237	244	6298129	6298129	6298129
905	a	sp|P48651|PTSS1_HUMAN	P48651	PTSS1_HUMAN	PTDSS1	473	19	Homo sapiens OX=9606	1:Experimental evidence at protein level	Phosphatidylserine synthase 1	1	0.999	10	45	45	45	10	10	10	506898	506898	506898	10	10	10	481786	481786	481786	13	13	13	483678	483678	483678	12	12	12	457202	457202	457202
906	a	sp|P48723|HSP13_HUMAN	P48723	HSP13_HUMAN	HSPA13	471	11	Homo sapiens OX=9606	1:Experimental evidence at protein level	Heat shock 70 kDa protein 13	1	0.999	9	29	18	18	6	4	4	980430	616177	616177	9	6	6	1007750	638150	638150	4	2	2	462507	58145.6	58145.6	10	6	6	977424	603198	603198
907	a	sp|P48729|KC1A_HUMAN	P48729	KC1A_HUMAN	CSNK1A1	337	38	Homo sapiens OX=9606	1:Experimental evidence at protein level	Casein kinase I isoform alpha	1	0.999	15	51	13	51	18	5	18	497482	46407.8	497482	11	2	11	488616	53174.7	488616	9	3	9	306702	47089.8	306702	13	3	13	486711	44736.1	486711
908	a	sp|P48735|IDHP_HUMAN	P48735	IDHP_HUMAN	IDH2	452	27	Homo sapiens OX=9606	1:Experimental evidence at protein level	Isocitrate dehydrogenase [NADP], mitochondrial	1	0.999	13	50	41	41	13	11	11	501534	249888	249888	14	11	11	477413	226582	226582	11	10	10	485991	248285	248285	12	9	9	463106	230174	230174
909	a	sp|P48739|PIPNB_HUMAN	P48739	PIPNB_HUMAN	PITPNB	271	54	Homo sapiens OX=9606	1:Experimental evidence at protein level	Phosphatidylinositol transfer protein beta isoform	1	0.999	18	109	100	109	30	27	30	552429	552429	552429	27	25	27	718180	718180	718180	24	22	24	709515	709515	709515	28	26	28	654771	654771	654771
910	a	sp|P49005|DPOD2_HUMAN	P49005	DPOD2_HUMAN	POLD2	469	53	Homo sapiens OX=9606	1:Experimental evidence at protein level	DNA polymerase delta subunit 2	1	0.999	21	64	64	64	22	22	22	721186	721186	721186	15	15	15	725646	725646	725646	15	15	15	698198	698198	698198	12	12	12	727134	727134	727134
911	a	sp|P49069|CAMLG_HUMAN	P49069	CAMLG_HUMAN	CAMLG	296	18	Homo sapiens OX=9606	1:Experimental evidence at protein level	Calcium signal-modulating cyclophilin ligand	1	0.999	4	15	15	15	3	3	3	132800	132800	132800	4	4	4	130555	130555	130555	3	3	3	121270	121270	121270	5	5	5	134589	134589	134589
912	a	sp|P49207|RL34_HUMAN	P49207	RL34_HUMAN	RPL34	117	29	Homo sapiens OX=9606	1:Experimental evidence at protein level	60S ribosomal protein L34	1	0.999	10	78	78	78	21	21	21	2.07261e+06	2.07261e+06	2.07261e+06	19	19	19	1411028	1411028	1411028	19	19	19	1.29555e+06	1.29555e+06	1.29555e+06	19	19	19	1.9435e+06	1.9435e+06	1.9435e+06
913	a	sp|P49247|RPIA_HUMAN	P49247	RPIA_HUMAN	RPIA	311	29	Homo sapiens OX=9606	1:Experimental evidence at protein level	Ribose-5-phosphate isomerase	1	0.999	7	32	32	32	6	6	6	352008	352008	352008	10	10	10	374890	374890	374890	9	9	9	362256	362256	362256	7	7	7	147203	147203	147203
914	a	sp|P49257|LMAN1_HUMAN	P49257	LMAN1_HUMAN	LMAN1	510	43	Homo sapiens OX=9606	1:Experimental evidence at protein level	Protein ERGIC-53	1	0.999	25	189	189	189	43	43	43	1.55719e+06	1.55719e+06	1.55719e+06	49	49	49	1.44224e+06	1.44224e+06	1.44224e+06	49	49	49	1688192	1688192	1688192	48	48	48	1.68747e+06	1.68747e+06	1.68747e+06
915	a	sp|P49281|NRAM2_HUMAN	P49281	NRAM2_HUMAN	SLC11A2	568	11	Homo sapiens OX=9606	1:Experimental evidence at protein level	Natural resistance-associated macrophage protein 2	1	0.999	5	13	13	13	2	2	2	25314.2	25314.2	25314.2	4	4	4	26173.3	26173.3	26173.3	5	5	5	33377.5	33377.5	33377.5	2	2	2	32470.3	32470.3	32470.3
916	a	sp|P49354|FNTA_HUMAN	P49354	FNTA_HUMAN	FNTA	379	46	Homo sapiens OX=9606	1:Experimental evidence at protein level	Protein farnesyltransferase/geranylgeranyltransferase type-1 subunit alpha	1	0.999	12	68	68	68	14	14	14	367217	367217	367217	16	16	16	363905	363905	363905	21	21	21	436919	436919	436919	17	17	17	432685	432685	432685
917	a	sp|P49356|FNTB_HUMAN	P49356	FNTB_HUMAN	FNTB	437	9	Homo sapiens OX=9606	1:Experimental evidence at protein level	Protein farnesyltransferase subunit beta	1	0.999	3	12	12	12	4	4	4	122524	122524	122524	3	3	3	114415	114415	114415	2	2	2	117736	117736	117736	3	3	3	100851	100851	100851
918	a	sp|P49366|DHYS_HUMAN	P49366	DHYS_HUMAN	DHPS	369	45	Homo sapiens OX=9606	1:Experimental evidence at protein level	Deoxyhypusine synthase	1	0.999	12	54	52	54	15	15	15	255681	255681	255681	15	14	15	265251	265251	265251	12	12	12	267471	267471	267471	12	11	12	265695	265695	265695
919	a	sp|P49406|RM19_HUMAN	P49406	RM19_HUMAN	MRPL19	292	34	Homo sapiens OX=9606	1:Experimental evidence at protein level	39S ribosomal protein L19, mitochondrial	1	0.999	12	55	55	55	11	11	11	310300	310300	310300	17	17	17	287987	287987	287987	16	16	16	291586	291586	291586	11	11	11	282871	282871	282871
920	a	sp|P49419|AL7A1_HUMAN	P49419	AL7A1_HUMAN	ALDH7A1	539	52	Homo sapiens OX=9606	1:Experimental evidence at protein level	Alpha-aminoadipic semialdehyde dehydrogenase	1	0.999	37	186	186	186	42	42	42	1.19848e+06	1.19848e+06	1.19848e+06	47	47	47	1.29272e+06	1.29272e+06	1.29272e+06	45	45	45	1.2797e+06	1.2797e+06	1.2797e+06	52	52	52	1.20851e+06	1.20851e+06	1.20851e+06
921	a	sp|P49427|UB2R1_HUMAN	P49427	UB2R1_HUMAN	CDC34	236	18	Homo sapiens OX=9606	1:Experimental evidence at protein level	Ubiquitin-conjugating enzyme E2 R1	1	0.999	4	14	14	14	3	3	3	382408	382408	382408	5	5	5	419101	419101	419101	3	3	3	332330	332330	332330	3	3	3	360229	360229	360229
922	a	sp|P49441|INPP_HUMAN	P49441	INPP_HUMAN	INPP1	399	18	Homo sapiens OX=9606	1:Experimental evidence at protein level	Inositol polyphosphate 1-phosphatase	1	0.999	5	13	13	13	1	1	1	37035.4	37035.4	37035.4	6	6	6	32167.9	32167.9	32167.9	2	2	2	46836.6	46836.6	46836.6	4	4	4
923	a	sp|P49454|CENPF_HUMAN	P49454	CENPF_HUMAN	CENPF	3114	21	Homo sapiens OX=9606	1:Experimental evidence at protein level	Centromere protein F	1	0.999	54	143	143	143	38	38	38	202491	202491	202491	43	43	43	197956	197956	197956	28	28	28	189568	189568	189568	34	34	34	179165	179165	179165
924	a	sp|P49458|SRP09_HUMAN	P49458	SRP09_HUMAN	SRP9	86	61	Homo sapiens OX=9606	1:Experimental evidence at protein level	Signal recognition particle 9 kDa protein	1	0.999	7	60	60	60	14	14	14	2.37956e+06	2.37956e+06	2.37956e+06	17	17	17	2.39053e+06	2.39053e+06	2.39053e+06	14	14	14	2.47763e+06	2.47763e+06	2.47763e+06	15	15	15	2.42156e+06	2.42156e+06	2.42156e+06
925	a	sp|P49459|UBE2A_HUMAN	P49459	UBE2A_HUMAN	UBE2A	152	52	Homo sapiens OX=9606	1:Experimental evidence at protein level	Ubiquitin-conjugating enzyme E2 A	1	0.999	11	44	27	44	10	5	10	705367	613695	705367	9	5	9	713493	580456	713493	12	7	12	725854	579126	725854	13	10	13	747013	603283	747013
926	a	sp|P49589|SYCC_HUMAN	P49589	SYCC_HUMAN	CARS	748	44	Homo sapiens OX=9606	1:Experimental evidence at protein level	Cysteine--tRNA ligase, cytoplasmic	1	0.999	28	144	144	144	32	32	32	729306	729306	729306	40	40	40	778867	778867	778867	37	37	37	778145	778145	778145	35	35	35	821759	821759	821759
927	a	sp|P49590|SYHM_HUMAN	P49590	SYHM_HUMAN	HARS2	506	31	Homo sapiens OX=9606	1:Experimental evidence at protein level	Probable histidine--tRNA ligase, mitochondrial	1	0.999	15	57	24	24	14	5	5	594969	170291	170291	18	8	8	730585	227376	227376	11	5	5	601571	240374	240374	14	6	6	573356	224603	224603
928	a	sp|P49643|PRI2_HUMAN	P49643	PRI2_HUMAN	PRIM2	509	35	Homo sapiens OX=9606	1:Experimental evidence at protein level	DNA primase large subunit	1	0.999	16	68	68	68	15	15	15	878698	878698	878698	17	17	17	847418	847418	847418	17	17	17	877411	877411	877411	19	19	19	852369	852369	852369
929	a	sp|P49674|KC1E_HUMAN	P49674	KC1E_HUMAN	CSNK1E	416	21	Homo sapiens OX=9606	1:Experimental evidence at protein level	Casein kinase I isoform epsilon	1	0.999	7	27	8	27	8	2	8	210405	46207.1	210405	6	2	6	176981	97428.9	176981	7	2	7	170540	106224	170540	6	2	6	213588	90335.4	213588
930	a	sp|P49716|CEBPD_HUMAN	P49716	CEBPD_HUMAN	CEBPD	269	16	Homo sapiens OX=9606	1:Experimental evidence at protein level	CCAAT/enhancer-binding protein delta	1	0.999	4	12	12	12	3	3	3	154344	154344	154344	3	3	3	163672	163672	163672	2	2	2	165706	165706	165706	4	4	4	163975	163975	163975
931	a	sp|P49721|PSB2_HUMAN	P49721	PSB2_HUMAN	PSMB2	201	40	Homo sapiens OX=9606	1:Experimental evidence at protein level	Proteasome subunit beta type-2	1	0.999	13	79	79	79	18	18	18	1.13446e+06	1.13446e+06	1.13446e+06	21	21	21	1087972	1087972	1087972	22	22	22	1.13606e+06	1.13606e+06	1.13606e+06	18	18	18	1161699	1161699	1161699
932	a	sp|P49736|MCM2_HUMAN	P49736	MCM2_HUMAN	MCM2	904	47	Homo sapiens OX=9606	1:Experimental evidence at protein level	DNA replication licensing factor MCM2	1	0.999	54	335	325	335	84	83	84	2.3662e+06	2.3662e+06	2.3662e+06	80	75	80	1.94996e+06	1.94996e+06	1.94996e+06	87	85	87	2.06457e+06	2.06457e+06	2.06457e+06	84	82	84	2.06796e+06	2.06796e+06	2.06796e+06
933	a	sp|P49750|YLPM1_HUMAN	P49750	YLPM1_HUMAN	YLPM1	2146	15	Homo sapiens OX=9606	1:Experimental evidence at protein level	YLP motif-containing protein 1	1	0.999	25	80	76	80	17	16	17	422982	422982	422982	20	20	20	430785	430785	430785	18	18	18	383139	383139	383139	25	22	25	366866	366866	366866
934	a	sp|P49753|ACOT2_HUMAN	P49753	ACOT2_HUMAN	ACOT2	483	15	Homo sapiens OX=9606	1:Experimental evidence at protein level	Acyl-coenzyme A thioesterase 2, mitochondrial	1	0.999	5	21	21	21	6	6	6	303414	303414	303414	6	6	6	311711	311711	311711	5	5	5	111051	111051	111051	4	4	4	263595	263595	263595	sp|Q86TX2|ACOT1_HUMAN
935	a	sp|P49754|VPS41_HUMAN	P49754	VPS41_HUMAN	VPS41	854	18	Homo sapiens OX=9606	1:Experimental evidence at protein level	Vacuolar protein sorting-associated protein 41 homolog	1	0.999	12	34	34	34	9	9	9	108431	108431	108431	3	3	3	51110.7	51110.7	51110.7	8	8	8	118434	118434	118434	14	14	14	126059	126059	126059
936	a	sp|P49757|NUMB_HUMAN	P49757	NUMB_HUMAN	NUMB	651	19	Homo sapiens OX=9606	1:Experimental evidence at protein level	Protein numb homolog	1	0.999	7	11	11	11	2	2	2	120350	120350	120350	2	2	2	121567	121567	121567	5	5	5	136084	136084	136084	2	2	2	124519	124519	124519
937	a	sp|P49761|CLK3_HUMAN	P49761	CLK3_HUMAN	CLK3	638	9	Homo sapiens OX=9606	1:Experimental evidence at protein level	Dual specificity protein kinase CLK3	1	0.999	5	19	19	19	4	4	4	137226	137226	137226	4	4	4	158191	158191	158191	6	6	6	145955	145955	145955	5	5	5	136109	136109	136109
938	a	sp|P49768|PSN1_HUMAN	P49768	PSN1_HUMAN	PSEN1	467	12	Homo sapiens OX=9606	1:Experimental evidence at protein level	Presenilin-1	1	0.999	4	9	9	9	2	2	2	163885	163885	163885	3	3	3	159132	159132	159132	2	2	2	155795	155795	155795	2	2	2	170309	170309	170309
939	a	sp|P49770|EI2BB_HUMAN	P49770	EI2BB_HUMAN	EIF2B2	351	39	Homo sapiens OX=9606	1:Experimental evidence at protein level	Translation initiation factor eIF-2B subunit beta	1	0.999	14	71	71	71	17	17	17	968860	968860	968860	19	19	19	898948	898948	898948	22	22	22	929223	929223	929223	13	13	13	934272	934272	934272
940	a	sp|P49773|HINT1_HUMAN	P49773	HINT1_HUMAN	HINT1	126	79	Homo sapiens OX=9606	1:Experimental evidence at protein level	Histidine triad nucleotide-binding protein 1	1	0.999	24	257	257	257	61	61	61	2923042	2923042	2923042	71	71	71	2726127	2726127	2726127	62	62	62	2590514	2590514	2590514	63	63	63	3.01322e+06	3.01322e+06	3.01322e+06
941	a	sp|P49840|GSK3A_HUMAN	P49840	GSK3A_HUMAN	GSK3A	483	17	Homo sapiens OX=9606	1:Experimental evidence at protein level	Glycogen synthase kinase-3 alpha	1	0.999	7	23	18	18	6	4	4	176101	151459	151459	7	6	6	183845	154753	154753	6	5	5	171541	146899	146899	4	3	3	166087	142669	142669
942	a	sp|P49841|GSK3B_HUMAN	P49841	GSK3B_HUMAN	GSK3B	420	30	Homo sapiens OX=9606	1:Experimental evidence at protein level	Glycogen synthase kinase-3 beta	1	0.999	8	42	37	42	9	7	9	281354	281354	281354	10	9	10	205434	205434	205434	11	10	11	281615	281615	281615	12	11	12	277465	277465	277465
943	a	sp|P49848|TAF6_HUMAN	P49848	TAF6_HUMAN	TAF6	677	21	Homo sapiens OX=9606	1:Experimental evidence at protein level	Transcription initiation factor TFIID subunit 6	1	0.999	11	43	43	43	10	10	10	262970	262970	262970	11	11	11	276902	276902	276902	10	10	10	255623	255623	255623	12	12	12	286461	286461	286461
944	a	sp|P49903|SPS1_HUMAN	P49903	SPS1_HUMAN	SEPHS1	392	62	Homo sapiens OX=9606	1:Experimental evidence at protein level	Selenide, water dikinase 1	1	0.999	20	168	164	168	43	42	43	1.45256e+06	1.45256e+06	1.45256e+06	42	41	42	1.56037e+06	1.56037e+06	1.56037e+06	38	37	38	1.23718e+06	1.23718e+06	1.23718e+06	45	44	45	1400722	1400722	1400722
945	a	sp|P49914|MTHFS_HUMAN	P49914	MTHFS_HUMAN	MTHFS	203	52	Homo sapiens OX=9606	1:Experimental evidence at protein level	5-formyltetrahydrofolate cyclo-ligase	1	0.999	9	44	44	44	14	14	14	575286	575286	575286	8	8	8	458059	458059	458059	11	11	11	601975	601975	601975	11	11	11	563724	563724	563724
946	a	sp|P49915|GUAA_HUMAN	P49915	GUAA_HUMAN	GMPS	693	69	Homo sapiens OX=9606	1:Experimental evidence at protein level	GMP synthase [glutamine-hydrolyzing]	1	0.999	72	560	560	560	132	132	132	3.35201e+06	3.35201e+06	3.35201e+06	155	155	155	3.03404e+06	3.03404e+06	3.03404e+06	134	134	134	3.17152e+06	3.17152e+06	3.17152e+06	139	139	139	3.08641e+06	3.08641e+06	3.08641e+06
947	a	sp|P49917|DNLI4_HUMAN	P49917	DNLI4_HUMAN	LIG4	911	8	Homo sapiens OX=9606	1:Experimental evidence at protein level	DNA ligase 4	1	0.999	5	8	8	8	1	1	1	31235.6	31235.6	31235.6	2	2	2	28960.7	28960.7	28960.7	3	3	3	28025.9	28025.9	28025.9	2	2	2	26612.9	26612.9	26612.9
948	a	sp|P50213|IDH3A_HUMAN	P50213	IDH3A_HUMAN	IDH3A	366	64	Homo sapiens OX=9606	1:Experimental evidence at protein level	Isocitrate dehydrogenase [NAD] subunit alpha, mitochondrial	1	0.999	39	306	306	306	73	73	73	1.57001e+06	1.57001e+06	1.57001e+06	70	70	70	1.43857e+06	1.43857e+06	1.43857e+06	81	81	81	1689457	1689457	1689457	82	82	82	1.59102e+06	1.59102e+06	1.59102e+06
949	a	sp|P50238|CRIP1_HUMAN	P50238	CRIP1_HUMAN	CRIP1	77	40	Homo sapiens OX=9606	1:Experimental evidence at protein level	Cysteine-rich protein 1	1	0.999	4	62	62	62	15	15	15	2.42911e+06	2.42911e+06	2.42911e+06	14	14	14	1.6331e+06	1.6331e+06	1.6331e+06	18	18	18	1598185	1598185	1598185	15	15	15	1.74999e+06	1.74999e+06	1.74999e+06
950	a	sp|P50402|EMD_HUMAN	P50402	EMD_HUMAN	EMD	254	55	Homo sapiens OX=9606	1:Experimental evidence at protein level	Emerin	1	0.999	13	77	77	77	18	18	18	1.39544e+06	1.39544e+06	1.39544e+06	23	23	23	1.3969e+06	1.3969e+06	1.3969e+06	20	20	20	1.36464e+06	1.36464e+06	1.36464e+06	16	16	16	1.30977e+06	1.30977e+06	1.30977e+06
951	a	sp|P50542|PEX5_HUMAN	P50542	PEX5_HUMAN	PEX5	639	41	Homo sapiens OX=9606	1:Experimental evidence at protein level	Peroxisomal targeting signal 1 receptor	1	0.999	17	58	58	58	15	15	15	255459	255459	255459	17	17	17	269450	269450	269450	18	18	18	184450	184450	184450	8	8	8	235559	235559	235559
952	a	sp|P50579|MAP2_HUMAN	P50579	MAP2_HUMAN	METAP2	478	59	Homo sapiens OX=9606	1:Experimental evidence at protein level	Methionine aminopeptidase 2	1	0.999	27	237	237	237	59	59	59	2.13789e+06	2.13789e+06	2.13789e+06	57	57	57	2.10539e+06	2.10539e+06	2.10539e+06	56	56	56	2118987	2118987	2118987	65	65	65	2117557	2117557	2117557
953	a	sp|P50583|AP4A_HUMAN	P50583	AP4A_HUMAN	NUDT2	147	55	Homo sapiens OX=9606	1:Experimental evidence at protein level	Bis(5'-nucleosyl)-tetraphosphatase [asymmetrical]	1	0.999	6	44	44	44	12	12	12	583049	583049	583049	10	10	10	517157	517157	517157	11	11	11	571572	571572	571572	11	11	11	567718	567718	567718
954	a	sp|P50748|KNTC1_HUMAN	P50748	KNTC1_HUMAN	KNTC1	2209	5	Homo sapiens OX=9606	1:Experimental evidence at protein level	Kinetochore-associated protein 1	1	0.999	7	26	26	26	5	5	5	69001.6	69001.6	69001.6	11	11	11	142606	142606	142606	5	5	5	86588.9	86588.9	86588.9	5	5	5	92384.7	92384.7	92384.7
955	a	sp|P50897|PPT1_HUMAN	P50897	PPT1_HUMAN	PPT1	306	35	Homo sapiens OX=9606	1:Experimental evidence at protein level	Palmitoyl-protein thioesterase 1	1	0.999	16	105	105	105	23	23	23	1324451	1324451	1324451	29	29	29	1.25004e+06	1.25004e+06	1.25004e+06	24	24	24	1.23585e+06	1.23585e+06	1.23585e+06	29	29	29	1.22413e+06	1.22413e+06	1.22413e+06
956	a	sp|P51114|FXR1_HUMAN	P51114	FXR1_HUMAN	FXR1	621	52	Homo sapiens OX=9606	1:Experimental evidence at protein level	Fragile X mental retardation syndrome-related protein 1	1	0.999	36	139	122	139	38	32	38	1.14546e+06	1.14546e+06	1.14546e+06	32	29	32	1.12289e+06	1.12289e+06	1.12289e+06	35	32	35	1.10917e+06	1.10917e+06	1.10917e+06	34	29	34	1.12611e+06	1.12611e+06	1.12611e+06
957	a	sp|P51398|RT29_HUMAN	P51398	RT29_HUMAN	DAP3	398	49	Homo sapiens OX=9606	1:Experimental evidence at protein level	28S ribosomal protein S29, mitochondrial	1	0.999	18	113	110	113	32	31	32	1.22048e+06	1.22048e+06	1.22048e+06	25	25	25	1.09073e+06	1.09073e+06	1.09073e+06	28	27	28	1.24011e+06	1.24011e+06	1.24011e+06	28	27	28	1.25735e+06	1.25735e+06	1.25735e+06
958	a	sp|P51452|DUS3_HUMAN	P51452	DUS3_HUMAN	DUSP3	185	45	Homo sapiens OX=9606	1:Experimental evidence at protein level	Dual specificity protein phosphatase 3	1	0.999	9	45	45	45	12	12	12	679553	679553	679553	13	13	13	504662	504662	504662	11	11	11	628260	628260	628260	9	9	9	622136	622136	622136
959	a	sp|P51530|DNA2_HUMAN	P51530	DNA2_HUMAN	DNA2	1060	6	Homo sapiens OX=9606	1:Experimental evidence at protein level	DNA replication ATP-dependent helicase/nuclease DNA2	1	0.999	6	13	13	13	1	1	1	44549.2	44549.2	44549.2	2	2	2	65423.5	65423.5	65423.5	5	5	5	71965.8	71965.8	71965.8	5	5	5	63171.1	63171.1	63171.1
960	a	sp|P51553|IDH3G_HUMAN	P51553	IDH3G_HUMAN	IDH3G	393	45	Homo sapiens OX=9606	1:Experimental evidence at protein level	Isocitrate dehydrogenase [NAD] subunit gamma, mitochondrial	1	0.999	15	88	78	78	22	19	19	480316	480316	480316	26	22	22	505190	505190	505190	19	17	17	506503	506503	506503	21	20	20	469130	469130	469130
961	a	sp|P51570|GALK1_HUMAN	P51570	GALK1_HUMAN	GALK1	392	43	Homo sapiens OX=9606	1:Experimental evidence at protein level	Galactokinase	1	0.999	14	65	65	65	14	14	14	517771	517771	517771	19	19	19	469706	469706	469706	11	11	11	485702	485702	485702	21	21	21	490531	490531	490531
962	a	sp|P51571|SSRD_HUMAN	P51571	SSRD_HUMAN	SSR4	173	37	Homo sapiens OX=9606	1:Experimental evidence at protein level	Translocon-associated protein subunit delta	1	0.999	14	153	153	153	38	38	38	4559984	4559984	4559984	38	38	38	4594373	4594373	4594373	39	39	39	4.00283e+06	4.00283e+06	4.00283e+06	38	38	38	4521929	4521929	4521929
963	a	sp|P51572|BAP31_HUMAN	P51572	BAP31_HUMAN	BCAP31	246	39	Homo sapiens OX=9606	1:Experimental evidence at protein level	B-cell receptor-associated protein 31	1	0.999	28	171	171	171	46	46	46	1.11327e+06	1.11327e+06	1.11327e+06	42	42	42	1.25897e+06	1.25897e+06	1.25897e+06	40	40	40	1.28148e+06	1.28148e+06	1.28148e+06	43	43	43	1.2633e+06	1.2633e+06	1.2633e+06
964	a	sp|P51580|TPMT_HUMAN	P51580	TPMT_HUMAN	TPMT	245	35	Homo sapiens OX=9606	1:Experimental evidence at protein level	Thiopurine S-methyltransferase	1	0.999	7	25	25	25	6	6	6	292227	292227	292227	6	6	6	271962	271962	271962	6	6	6	278564	278564	278564	7	7	7	190047	190047	190047
965	a	sp|P51608|MECP2_HUMAN	P51608	MECP2_HUMAN	MECP2	486	8	Homo sapiens OX=9606	1:Experimental evidence at protein level	Methyl-CpG-binding protein 2	1	0.999	3	14	14	14	3	3	3	71495.5	71495.5	71495.5	3	3	3	136124	136124	136124	3	3	3	134501	134501	134501	5	5	5	139506	139506	139506
966	a	sp|P51659|DHB4_HUMAN	P51659	DHB4_HUMAN	HSD17B4	736	55	Homo sapiens OX=9606	1:Experimental evidence at protein level	Peroxisomal multifunctional enzyme type 2	1	0.999	46	292	292	292	78	78	78	2039286	2039286	2039286	63	63	63	2013985	2013985	2013985	77	77	77	2.20868e+06	2.20868e+06	2.20868e+06	74	74	74	2.0738e+06	2.0738e+06	2.0738e+06
967	a	sp|P51665|PSMD7_HUMAN	P51665	PSMD7_HUMAN	PSMD7	324	53	Homo sapiens OX=9606	1:Experimental evidence at protein level	26S proteasome non-ATPase regulatory subunit 7	1	0.999	28	143	143	143	37	37	37	1039657	1039657	1039657	35	35	35	1.06106e+06	1.06106e+06	1.06106e+06	30	30	30	940054	940054	940054	41	41	41	988204	988204	988204
968	a	sp|P51692|STA5B_HUMAN	P51692	STA5B_HUMAN	STAT5B	787	31	Homo sapiens OX=9606	1:Experimental evidence at protein level	Signal transducer and activator of transcription 5B	1	0.999	20	66	21	21	18	6	6	463447	313991	313991	18	5	5	505193	362144	362144	17	5	5	374620	215207	215207	13	5	5	466947	359480	359480
969	a	sp|P51798|CLCN7_HUMAN	P51798	CLCN7_HUMAN	CLCN7	805	8	Homo sapiens OX=9606	1:Experimental evidence at protein level	H(+)/Cl(-) exchange transporter 7	1	0.999	6	5	5	5	2	2	2				2	2	2				1	1	1				0	0	0
970	a	sp|P51809|VAMP7_HUMAN	P51809	VAMP7_HUMAN	VAMP7	220	40	Homo sapiens OX=9606	1:Experimental evidence at protein level	Vesicle-associated membrane protein 7	1	0.999	9	37	37	37	8	8	8	297108	297108	297108	11	11	11	495048	495048	495048	9	9	9	462815	462815	462815	9	9	9	467921	467921	467921
971	a	sp|P51825|AFF1_HUMAN	P51825	AFF1_HUMAN	AFF1	1210	5	Homo sapiens OX=9606	1:Experimental evidence at protein level	AF4/FMR2 family member 1	1	0.9985	6	6	6	6	2	2	2	603438	603438	603438	2	2	2	634050	634050	634050	0	0	0				2	2	2
972	a	sp|P51946|CCNH_HUMAN	P51946	CCNH_HUMAN	CCNH	323	36	Homo sapiens OX=9606	1:Experimental evidence at protein level	Cyclin-H	1	0.999	11	24	24	24	9	9	9	418839	418839	418839	4	4	4	233924	233924	233924	7	7	7	408729	408729	408729	4	4	4	400320	400320	400320
973	a	sp|P51948|MAT1_HUMAN	P51948	MAT1_HUMAN	MNAT1	309	42	Homo sapiens OX=9606	1:Experimental evidence at protein level	CDK-activating kinase assembly factor MAT1	1	0.999	9	35	35	35	9	9	9	345919	345919	345919	9	9	9	301153	301153	301153	10	10	10	273937	273937	273937	7	7	7	302531	302531	302531
974	a	sp|P51970|NDUA8_HUMAN	P51970	NDUA8_HUMAN	NDUFA8	172	56	Homo sapiens OX=9606	1:Experimental evidence at protein level	NADH dehydrogenase [ubiquinone] 1 alpha subcomplex subunit 8	1	0.999	16	81	81	81	21	21	21	1.42299e+06	1.42299e+06	1.42299e+06	21	21	21	1331226	1331226	1331226	19	19	19	1.2128e+06	1.2128e+06	1.2128e+06	20	20	20	1534785	1534785	1534785
975	a	sp|P52209|6PGD_HUMAN	P52209	6PGD_HUMAN	PGD	483	63	Homo sapiens OX=9606	1:Experimental evidence at protein level	6-phosphogluconate dehydrogenase, decarboxylating	1	0.999	72	592	589	592	148	147	148	8906458	8906458	8906458	154	153	154	8888594	8888594	8888594	149	149	149	9062156	9062156	9062156	141	140	141	8937091	8937091	8937091
976	a	sp|P52294|IMA5_HUMAN	P52294	IMA5_HUMAN	KPNA1	538	33	Homo sapiens OX=9606	1:Experimental evidence at protein level	Importin subunit alpha-5	1	0.999	19	132	39	44	32	10	12	1.57157e+06	878345	878345	35	9	10	1.5295e+06	895684	895684	36	11	12	1.54854e+06	836186	836186	29	9	10	1.53264e+06	1.01392e+06	1.01392e+06
977	a	sp|P52298|NCBP2_HUMAN	P52298	NCBP2_HUMAN	NCBP2	156	26	Homo sapiens OX=9606	1:Experimental evidence at protein level	Nuclear cap-binding protein subunit 2	1	0.999	6	20	19	20	3	3	3	255244	255244	255244	5	5	5	171792	171792	171792	5	4	5	214805	214805	214805	7	7	7	259027	259027	259027
978	a	sp|P52306|GDS1_HUMAN	P52306	GDS1_HUMAN	RAP1GDS1	607	53	Homo sapiens OX=9606	1:Experimental evidence at protein level	Rap1 GTPase-GDP dissociation stimulator 1	1	0.999	33	154	154	154	45	45	45	525025	525025	525025	39	39	39	665985	665985	665985	38	38	38	511470	511470	511470	32	32	32	478818	478818	478818
979	a	sp|P52434|RPAB3_HUMAN	P52434	RPAB3_HUMAN	POLR2H	150	54	Homo sapiens OX=9606	1:Experimental evidence at protein level	DNA-directed RNA polymerases I, II, and III subunit RPABC3	1	0.999	10	60	60	60	15	15	15	1.04619e+06	1.04619e+06	1.04619e+06	18	18	18	1.18861e+06	1.18861e+06	1.18861e+06	14	14	14	1.14185e+06	1.14185e+06	1.14185e+06	13	13	13	1.07867e+06	1.07867e+06	1.07867e+06
980	a	sp|P52564|MP2K6_HUMAN	P52564	MP2K6_HUMAN	MAP2K6	334	41	Homo sapiens OX=9606	1:Experimental evidence at protein level	Dual specificity mitogen-activated protein kinase kinase 6	1	0.999	11	41	30	30	8	6	6	246946	262757	262757	11	9	9	258779	246715	246715	12	7	7	234282	216053	216053	10	8	8	235288	232824	232824
981	a	sp|P52594|AGFG1_HUMAN	P52594	AGFG1_HUMAN	AGFG1	562	39	Homo sapiens OX=9606	1:Experimental evidence at protein level	Arf-GAP domain and FG repeat-containing protein 1	1	0.999	19	133	133	133	27	27	27	1017922	1017922	1017922	40	40	40	892244	892244	892244	33	33	33	929587	929587	929587	33	33	33	921741	921741	921741
982	a	sp|P52597|HNRPF_HUMAN	P52597	HNRPF_HUMAN	HNRNPF	415	62	Homo sapiens OX=9606	1:Experimental evidence at protein level	Heterogeneous nuclear ribonucleoprotein F	1	0.999	49	407	266	269	100	66	67	10572451	2.67633e+06	2.67633e+06	103	63	64	11269291	2854944	2854944	101	68	68	11540870	2.73446e+06	2.73446e+06	103	69	70	10991456	2940043	2940043
983	a	sp|P52630|STAT2_HUMAN	P52630	STAT2_HUMAN	STAT2	851	13	Homo sapiens OX=9606	1:Experimental evidence at protein level	Signal transducer and activator of transcription 2	1	0.999	8	40	40	40	8	8	8	221048	221048	221048	14	14	14	209452	209452	209452	10	10	10	208817	208817	208817	8	8	8	209288	209288	209288
984	a	sp|P52732|KIF11_HUMAN	P52732	KIF11_HUMAN	KIF11	1056	30	Homo sapiens OX=9606	1:Experimental evidence at protein level	Kinesin-like protein KIF11	1	0.999	31	121	120	120	30	30	30	536899	536899	536899	33	33	33	553607	553607	553607	31	31	31	534158	534158	534158	27	26	26	570317	570317	570317
985	a	sp|P52739|ZN131_HUMAN	P52739	ZN131_HUMAN	ZNF131	623	10	Homo sapiens OX=9606	1:Experimental evidence at protein level	Zinc finger protein 131	1	0.999	4	19	19	19	6	6	6	142517	142517	142517	4	4	4	108946	108946	108946	5	5	5	148575	148575	148575	4	4	4	154902	154902	154902
986	a	sp|P52747|ZN143_HUMAN	P52747	ZN143_HUMAN	ZNF143	638	10	Homo sapiens OX=9606	1:Experimental evidence at protein level	Zinc finger protein 143	1	0.999	3	9	9	9	1	1	1	38507.3	38507.3	38507.3	2	2	2	45489.7	45489.7	45489.7	4	4	4	44625.1	44625.1	44625.1	2	2	2	37934.4	37934.4	37934.4
987	a	sp|P52756|RBM5_HUMAN	P52756	RBM5_HUMAN	RBM5	815	8	Homo sapiens OX=9606	1:Experimental evidence at protein level	RNA-binding protein 5	1	0.999	8	9	9	9	2	2	2	59279.9	59279.9	59279.9	1	1	1	78442	78442	78442	3	3	3	53647.7	53647.7	53647.7	3	3	3	57903.1	57903.1	57903.1
988	a	sp|P52758|RIDA_HUMAN	P52758	RIDA_HUMAN	RIDA	137	51	Homo sapiens OX=9606	1:Experimental evidence at protein level	2-iminobutanoate/2-iminopropanoate deaminase	1	0.999	7	39	39	39	9	9	9	960737	960737	960737	8	8	8	957729	957729	957729	11	11	11	1.00646e+06	1.00646e+06	1.00646e+06	11	11	11	902346	902346	902346
989	a	sp|P52788|SPSY_HUMAN	P52788	SPSY_HUMAN	SMS	366	68	Homo sapiens OX=9606	1:Experimental evidence at protein level	Spermine synthase	1	0.999	22	157	157	157	41	41	41	1551111	1551111	1551111	37	37	37	1472507	1472507	1472507	38	38	38	1.54391e+06	1.54391e+06	1.54391e+06	41	41	41	1.59625e+06	1.59625e+06	1.59625e+06
990	a	sp|P52815|RM12_HUMAN	P52815	RM12_HUMAN	MRPL12	198	43	Homo sapiens OX=9606	1:Experimental evidence at protein level	39S ribosomal protein L12, mitochondrial	1	0.999	16	184	184	184	44	44	44	2.12539e+06	2.12539e+06	2.12539e+06	48	48	48	2052998	2052998	2052998	47	47	47	1.92105e+06	1.92105e+06	1.92105e+06	45	45	45	1.77829e+06	1.77829e+06	1.77829e+06
991	a	sp|P52888|THOP1_HUMAN	P52888	THOP1_HUMAN	THOP1	689	45	Homo sapiens OX=9606	1:Experimental evidence at protein level	Thimet oligopeptidase	1	0.999	33	166	156	156	43	42	42	936939	936939	936939	40	35	35	947499	947499	947499	43	40	40	952617	952617	952617	40	39	39	922856	922856	922856
992	a	sp|P52907|CAZA1_HUMAN	P52907	CAZA1_HUMAN	CAPZA1	286	73	Homo sapiens OX=9606	1:Experimental evidence at protein level	F-actin-capping protein subunit alpha-1	1	0.999	26	205	165	205	48	37	48	2.80106e+06	2.55148e+06	2.80106e+06	55	45	55	2.56868e+06	2.44082e+06	2.56868e+06	47	38	47	3.02146e+06	2.72074e+06	3.02146e+06	55	45	55	2737573	2.63673e+06	2737573
993	a	sp|P52943|CRIP2_HUMAN	P52943	CRIP2_HUMAN	CRIP2	208	60	Homo sapiens OX=9606	1:Experimental evidence at protein level	Cysteine-rich protein 2	1	0.999	10	67	67	67	16	16	16	1364669	1364669	1364669	16	16	16	1.31473e+06	1.31473e+06	1.31473e+06	17	17	17	1.38585e+06	1.38585e+06	1.38585e+06	18	18	18	1.34203e+06	1.34203e+06	1.34203e+06
994	a	sp|P53004|BIEA_HUMAN	P53004	BIEA_HUMAN	BLVRA	296	36	Homo sapiens OX=9606	1:Experimental evidence at protein level	Biliverdin reductase A	1	0.999	14	62	62	62	12	12	12	1.08553e+06	1.08553e+06	1.08553e+06	20	20	20	1.29674e+06	1.29674e+06	1.29674e+06	16	16	16	1.3671e+06	1.3671e+06	1.3671e+06	14	14	14	1.08003e+06	1.08003e+06	1.08003e+06
995	a	sp|P53007|TXTP_HUMAN	P53007	TXTP_HUMAN	SLC25A1	311	18	Homo sapiens OX=9606	1:Experimental evidence at protein level	Tricarboxylate transport protein, mitochondrial	1	0.999	5	16	16	16	3	3	3	249686	249686	249686	3	3	3	162504	162504	162504	6	6	6	252566	252566	252566	4	4	4	246861	246861	246861
996	a	sp|P53041|PPP5_HUMAN	P53041	PPP5_HUMAN	PPP5C	499	57	Homo sapiens OX=9606	1:Experimental evidence at protein level	Serine/threonine-protein phosphatase 5	1	0.999	27	120	120	120	26	26	26	796844	796844	796844	31	31	31	745002	745002	745002	33	33	33	796482	796482	796482	30	30	30	652524	652524	652524
997	a	sp|P53350|PLK1_HUMAN	P53350	PLK1_HUMAN	PLK1	603	38	Homo sapiens OX=9606	1:Experimental evidence at protein level	Serine/threonine-protein kinase PLK1	1	0.999	17	70	70	70	20	20	20	475188	475188	475188	18	18	18	474828	474828	474828	16	16	16	272908	272908	272908	16	16	16	438803	438803	438803
998	a	sp|P53367|ARFP1_HUMAN	P53367	ARFP1_HUMAN	ARFIP1	373	44	Homo sapiens OX=9606	1:Experimental evidence at protein level	Arfaptin-1	1	0.999	14	51	42	51	16	14	16	338137	338137	338137	12	9	12	343562	343562	343562	11	10	11	323121	323121	323121	12	9	12	328416	328416	328416
999	a	sp|P53396|ACLY_HUMAN	P53396	ACLY_HUMAN	ACLY	1101	58	Homo sapiens OX=9606	1:Experimental evidence at protein level	ATP-citrate synthase	1	0.999	93	761	761	761	189	189	189	4687150	4687150	4687150	186	186	186	4460832	4460832	4460832	192	192	192	4554428	4554428	4554428	194	194	194	4.75606e+06	4.75606e+06	4.75606e+06
1000	a	sp|P53582|MAP11_HUMAN	P53582	MAP11_HUMAN	METAP1	386	65	Homo sapiens OX=9606	1:Experimental evidence at protein level	Methionine aminopeptidase 1	1	0.999	28	119	119	119	31	31	31	873032	873032	873032	28	28	28	899030	899030	899030	31	31	31	881170	881170	881170	29	29	29	837191	837191	837191
1001	a	sp|P53597|SUCA_HUMAN	P53597	SUCA_HUMAN	SUCLG1	346	33	Homo sapiens OX=9606	1:Experimental evidence at protein level	Succinate--CoA ligase [ADP/GDP-forming] subunit alpha, mitochondrial	1	0.999	14	73	73	73	18	18	18	539488	539488	539488	18	18	18	1.35211e+06	1.35211e+06	1.35211e+06	15	15	15	1.55613e+06	1.55613e+06	1.55613e+06	22	22	22	1508777	1508777	1508777
1002	a	sp|P53602|MVD1_HUMAN	P53602	MVD1_HUMAN	MVD	400	43	Homo sapiens OX=9606	1:Experimental evidence at protein level	Diphosphomevalonate decarboxylase	1	0.999	11	39	39	39	9	9	9	550690	550690	550690	11	11	11	600587	600587	600587	9	9	9	226686	226686	226686	10	10	10	335768	335768	335768
1003	a	sp|P53609|PGTB1_HUMAN	P53609	PGTB1_HUMAN	PGGT1B	377	16	Homo sapiens OX=9606	1:Experimental evidence at protein level	Geranylgeranyl transferase type-1 subunit beta	1	0.999	6	14	14	14	4	4	4	122699	122699	122699	4	4	4	116454	116454	116454	4	4	4	121475	121475	121475	2	2	2	117800	117800	117800
1004	a	sp|P53680|AP2S1_HUMAN	P53680	AP2S1_HUMAN	AP2S1	142	31	Homo sapiens OX=9606	1:Experimental evidence at protein level	AP-2 complex subunit sigma	1	0.999	5	18	18	18	4	4	4	239569	239569	239569	3	3	3	212847	212847	212847	6	6	6	239329	239329	239329	5	5	5	233763	233763	233763
1005	a	sp|P53701|CCHL_HUMAN	P53701	CCHL_HUMAN	HCCS	268	64	Homo sapiens OX=9606	1:Experimental evidence at protein level	Cytochrome c-type heme lyase	1	0.999	15	91	91	91	24	24	24	863512	863512	863512	23	23	23	826304	826304	826304	18	18	18	924626	924626	924626	26	26	26	852794	852794	852794
1006	a	sp|P53803|RPAB4_HUMAN	P53803	RPAB4_HUMAN	POLR2K	58	36	Homo sapiens OX=9606	1:Experimental evidence at protein level	DNA-directed RNA polymerases I, II, and III subunit RPABC4	1	0.999	3	13	13	13	4	4	4	132337	132337	132337	4	4	4	115856	115856	115856	3	3	3	115212	115212	115212	2	2	2	122425	122425	122425
1007	a	sp|P53990|IST1_HUMAN	P53990	IST1_HUMAN	IST1	364	44	Homo sapiens OX=9606	1:Experimental evidence at protein level	IST1 homolog	1	0.999	11	39	39	39	12	12	12	339725	339725	339725	7	7	7	330624	330624	330624	9	9	9	298924	298924	298924	11	11	11	304457	304457	304457
1008	a	sp|P53999|TCP4_HUMAN	P53999	TCP4_HUMAN	SUB1	127	40	Homo sapiens OX=9606	1:Experimental evidence at protein level	Activated RNA polymerase II transcriptional coactivator p15	1	0.999	13	97	97	97	23	23	23	6043446	6043446	6043446	21	21	21	6792732	6792732	6792732	28	28	28	6.79309e+06	6.79309e+06	6.79309e+06	25	25	25	6239469	6239469	6239469
1009	a	sp|P54098|DPOG1_HUMAN	P54098	DPOG1_HUMAN	POLG	1239	10	Homo sapiens OX=9606	1:Experimental evidence at protein level	DNA polymerase subunit gamma-1	1	0.999	11	15	15	15	6	6	6	96239.1	96239.1	96239.1	5	5	5	104581	104581	104581	2	2	2	57686.8	57686.8	57686.8	2	2	2	118172	118172	118172
1010	a	sp|P54105|ICLN_HUMAN	P54105	ICLN_HUMAN	CLNS1A	237	55	Homo sapiens OX=9606	1:Experimental evidence at protein level	Methylosome subunit pICln	1	0.999	17	118	118	118	26	26	26	2.35298e+06	2.35298e+06	2.35298e+06	31	31	31	2480751	2480751	2480751	32	32	32	2.62623e+06	2.62623e+06	2.62623e+06	29	29	29	2.76115e+06	2.76115e+06	2.76115e+06
1011	a	sp|P54132|BLM_HUMAN	P54132	BLM_HUMAN	BLM	1417	18	Homo sapiens OX=9606	1:Experimental evidence at protein level	Bloom syndrome protein	1	0.999	23	49	42	43	12	11	11	188450	177076	177076	16	14	15	171888	175702	175702	12	9	9	222430	175069	175069	9	8	8	228387	187591	187591
1012	a	sp|P54198|HIRA_HUMAN	P54198	HIRA_HUMAN	HIRA	1017	7	Homo sapiens OX=9606	1:Experimental evidence at protein level	Protein HIRA	1	0.999	6	17	17	17	3	3	3	178757	178757	178757	6	6	6	172658	172658	172658	4	4	4	164843	164843	164843	4	4	4	161230	161230	161230
1013	a	sp|P54727|RD23B_HUMAN	P54727	RD23B_HUMAN	RAD23B	409	58	Homo sapiens OX=9606	1:Experimental evidence at protein level	UV excision repair protein RAD23 homolog B	1	0.999	27	148	111	148	34	25	34	1.92782e+06	1.76088e+06	1.92782e+06	42	34	42	1.80659e+06	1.76183e+06	1.80659e+06	33	23	33	1.83331e+06	1.86013e+06	1.83331e+06	39	29	39	1.94824e+06	1.73535e+06	1.94824e+06
1014	a	sp|P54750|PDE1A_HUMAN	P54750	PDE1A_HUMAN	PDE1A	535	15	Homo sapiens OX=9606	1:Experimental evidence at protein level	Calcium/calmodulin-dependent 3',5'-cyclic nucleotide phosphodiesterase 1A	1	0.999	7	22	22	22	4	4	4	130305	130305	130305	7	7	7	145567	145567	145567	6	6	6	159703	159703	159703	5	5	5	156857	156857	156857
1015	a	sp|P54802|ANAG_HUMAN	P54802	ANAG_HUMAN	NAGLU	743	19	Homo sapiens OX=9606	1:Experimental evidence at protein level	Alpha-N-acetylglucosaminidase	1	0.999	9	25	25	25	9	9	9	200115	200115	200115	5	5	5	131629	131629	131629	6	6	6	189653	189653	189653	5	5	5	186868	186868	186868
1016	a	sp|P55039|DRG2_HUMAN	P55039	DRG2_HUMAN	DRG2	364	44	Homo sapiens OX=9606	1:Experimental evidence at protein level	Developmentally-regulated GTP-binding protein 2	1	0.999	18	58	53	53	17	16	16	683549	683217	683217	14	13	13	700598	689924	689924	15	13	13	661582	648040	648040	12	11	11	462297	475869	475869
1017	a	sp|P55196|AFAD_HUMAN	P55196	AFAD_HUMAN	AFDN	1824	16	Homo sapiens OX=9606	1:Experimental evidence at protein level	Afadin	1	0.999	21	64	64	64	16	16	16	410087	410087	410087	19	19	19	422141	422141	422141	15	15	15	395152	395152	395152	14	14	14	359734	359734	359734
1018	a	sp|P55199|ELL_HUMAN	P55199	ELL_HUMAN	ELL	621	8	Homo sapiens OX=9606	1:Experimental evidence at protein level	RNA polymerase II elongation factor ELL	1	0.999	4	13	13	13	3	3	3	111091	111091	111091	3	3	3	106530	106530	106530	3	3	3	92769.9	92769.9	92769.9	4	4	4	151284	151284	151284
1019	a	sp|P55201|BRPF1_HUMAN	P55201	BRPF1_HUMAN	BRPF1	1214	5	Homo sapiens OX=9606	1:Experimental evidence at protein level	Peregrin	1	0.999	6	10	10	10	3	3	3	59899.2	59899.2	59899.2	4	4	4	64581.4	64581.4	64581.4	2	2	2	60433.3	60433.3	60433.3	1	1	1	50567.2	50567.2	50567.2
1020	a	sp|P55209|NP1L1_HUMAN	P55209	NP1L1_HUMAN	NAP1L1	391	47	Homo sapiens OX=9606	1:Experimental evidence at protein level	Nucleosome assembly protein 1-like 1	1	0.999	34	393	362	393	99	90	99	10015404	9615542	10015404	95	88	95	10171454	10428803	10171454	105	99	105	9506201	9662798	9506201	94	85	94	10570686	10304437	10570686
1021	a	sp|P55210|CASP7_HUMAN	P55210	CASP7_HUMAN	CASP7	303	42	Homo sapiens OX=9606	1:Experimental evidence at protein level	Caspase-7	1	0.999	12	44	40	44	14	14	14	273990	273990	273990	9	8	9	280255	280255	280255	9	8	9	287535	287535	287535	12	10	12	284853	284853	284853
1022	a	sp|P55211|CASP9_HUMAN	P55211	CASP9_HUMAN	CASP9	416	36	Homo sapiens OX=9606	1:Experimental evidence at protein level	Caspase-9	1	0.999	10	37	33	33	5	5	5	441339	441339	441339	13	12	12	470369	470369	470369	9	8	8	439823	439823	439823	10	8	8	446976	446976	446976
1023	a	sp|P55265|DSRAD_HUMAN	P55265	DSRAD_HUMAN	ADAR	1226	37	Homo sapiens OX=9606	1:Experimental evidence at protein level	Double-stranded RNA-specific adenosine deaminase	1	0.999	50	285	285	285	72	72	72	1.83515e+06	1.83515e+06	1.83515e+06	75	75	75	1.84768e+06	1.84768e+06	1.84768e+06	64	64	64	1.91036e+06	1.91036e+06	1.91036e+06	74	74	74	1.76468e+06	1.76468e+06	1.76468e+06
1024	a	sp|P55735|SEC13_HUMAN	P55735	SEC13_HUMAN	SEC13	322	63	Homo sapiens OX=9606	1:Experimental evidence at protein level	Protein SEC13 homolog	1	0.999	22	187	187	187	49	49	49	2.74002e+06	2.74002e+06	2.74002e+06	47	47	47	2.65476e+06	2.65476e+06	2.65476e+06	46	46	46	2626952	2626952	2626952	45	45	45	2.58016e+06	2.58016e+06	2.58016e+06
1025	a	sp|P55769|NH2L1_HUMAN	P55769	NH2L1_HUMAN	SNU13	128	69	Homo sapiens OX=9606	1:Experimental evidence at protein level	NHP2-like protein 1	1	0.999	15	114	114	114	32	32	32	2.76415e+06	2.76415e+06	2.76415e+06	28	28	28	2.68658e+06	2.68658e+06	2.68658e+06	27	27	27	2.96221e+06	2.96221e+06	2.96221e+06	27	27	27	2835494	2835494	2835494
1026	a	sp|P55789|ALR_HUMAN	P55789	ALR_HUMAN	GFER	205	25	Homo sapiens OX=9606	1:Experimental evidence at protein level	FAD-linked sulfhydryl oxidase ALR	1	0.999	4	11	11	11	3	3	3	132048	132048	132048	5	5	5	117505	117505	117505	2	2	2	107286	107286	107286	1	1	1	82078.9	82078.9	82078.9
1027	a	sp|P55795|HNRH2_HUMAN	P55795	HNRH2_HUMAN	HNRNPH2	449	54	Homo sapiens OX=9606	1:Experimental evidence at protein level	Heterogeneous nuclear ribonucleoprotein H2	1	0.999	47	340	122	122	85	31	31	4497183	1.721e+06	1.721e+06	88	31	31	5188646	1.72948e+06	1.72948e+06	80	28	28	5.02994e+06	1.76631e+06	1.76631e+06	87	32	32	4.77104e+06	1.81702e+06	1.81702e+06
1028	a	sp|P55884|EIF3B_HUMAN	P55884	EIF3B_HUMAN	EIF3B	814	57	Homo sapiens OX=9606	1:Experimental evidence at protein level	Eukaryotic translation initiation factor 3 subunit B	1	0.999	63	436	436	436	107	107	107	1.88178e+06	1.88178e+06	1.88178e+06	101	101	101	2.81249e+06	2.81249e+06	2.81249e+06	113	113	113	2.68027e+06	2.68027e+06	2.68027e+06	115	115	115	2.43636e+06	2.43636e+06	2.43636e+06
1029	a	sp|P56134|ATPK_HUMAN	P56134	ATPK_HUMAN	ATP5MF	94	25	Homo sapiens OX=9606	1:Experimental evidence at protein level	ATP synthase subunit f, mitochondrial	1	0.999	4	34	34	34	10	10	10	3.05317e+06	3.05317e+06	3.05317e+06	8	8	8	3.08277e+06	3.08277e+06	3.08277e+06	8	8	8	3.11499e+06	3.11499e+06	3.11499e+06	8	8	8	3.15195e+06	3.15195e+06	3.15195e+06
1030	a	sp|P56182|RRP1_HUMAN	P56182	RRP1_HUMAN	RRP1	461	28	Homo sapiens OX=9606	1:Experimental evidence at protein level	Ribosomal RNA processing protein 1 homolog A	1	0.999	17	72	72	72	19	19	19	1.41207e+06	1.41207e+06	1.41207e+06	17	17	17	1508126	1508126	1508126	20	20	20	1.43626e+06	1.43626e+06	1.43626e+06	16	16	16	1.47661e+06	1.47661e+06	1.47661e+06
1031	a	sp|P56199|ITA1_HUMAN	P56199	ITA1_HUMAN	ITGA1	1179	6	Homo sapiens OX=9606	1:Experimental evidence at protein level	Integrin alpha-1	1	0.999	7	14	14	14	1	1	1	43048.5	43048.5	43048.5	2	2	2	44851.8	44851.8	44851.8	2	2	2	49431.9	49431.9	49431.9	9	9	9	46518.3	46518.3	46518.3
1032	a	sp|P56211|ARP19_HUMAN	P56211	ARP19_HUMAN	ARPP19	112	58	Homo sapiens OX=9606	1:Experimental evidence at protein level	cAMP-regulated phosphoprotein 19	1	0.999	12	65	37	37	13	7	7	865829	712370	712370	20	11	11	823420	805620	805620	15	8	8	904100	912875	912875	17	11	11	831632	717212	717212
1033	a	sp|P56282|DPOE2_HUMAN	P56282	DPOE2_HUMAN	POLE2	527	27	Homo sapiens OX=9606	1:Experimental evidence at protein level	DNA polymerase epsilon subunit 2	1	0.999	8	23	23	23	7	7	7	89755.1	89755.1	89755.1	5	5	5	118215	118215	118215	5	5	5	122442	122442	122442	6	6	6	123942	123942	123942
1034	a	sp|P56385|ATP5I_HUMAN	P56385	ATP5I_HUMAN	ATP5ME	69	52	Homo sapiens OX=9606	1:Experimental evidence at protein level	ATP synthase subunit e, mitochondrial	1	0.999	7	36	33	33	7	6	6	1.20633e+06	1.20633e+06	1.20633e+06	11	11	11	1.15267e+06	1.15267e+06	1.15267e+06	9	8	8	1235010	1235010	1235010	9	8	8	1.31108e+06	1.31108e+06	1.31108e+06
1035	a	sp|P56524|HDAC4_HUMAN	P56524	HDAC4_HUMAN	HDAC4	1084	11	Homo sapiens OX=9606	1:Experimental evidence at protein level	Histone deacetylase 4	1	0.999	7	18	18	18	6	6	6	73628.4	73628.4	73628.4	4	4	4	25447.4	25447.4	25447.4	3	3	3	63760.8	63760.8	63760.8	5	5	5	73680.1	73680.1	73680.1
1036	a	sp|P56537|IF6_HUMAN	P56537	IF6_HUMAN	EIF6	245	67	Homo sapiens OX=9606	1:Experimental evidence at protein level	Eukaryotic translation initiation factor 6	1	0.999	19	150	150	150	40	40	40	4248319	4248319	4248319	36	36	36	4.39961e+06	4.39961e+06	4.39961e+06	35	35	35	4126345	4126345	4126345	39	39	39	4390622	4390622	4390622
1037	a	sp|P56556|NDUA6_HUMAN	P56556	NDUA6_HUMAN	NDUFA6	128	41	Homo sapiens OX=9606	1:Experimental evidence at protein level	NADH dehydrogenase [ubiquinone] 1 alpha subcomplex subunit 6	1	0.999	7	32	32	32	8	8	8	212892	212892	212892	9	9	9	242665	242665	242665	8	8	8	217048	217048	217048	7	7	7	229650	229650	229650
1038	a	sp|P56589|PEX3_HUMAN	P56589	PEX3_HUMAN	PEX3	373	37	Homo sapiens OX=9606	1:Experimental evidence at protein level	Peroxisomal biogenesis factor 3	1	0.999	10	44	44	44	8	8	8	204644	204644	204644	15	15	15	357218	357218	357218	12	12	12	362703	362703	362703	9	9	9	386229	386229	386229
1039	a	sp|P56937|DHB7_HUMAN	P56937	DHB7_HUMAN	HSD17B7	341	10	Homo sapiens OX=9606	1:Experimental evidence at protein level	3-keto-steroid reductase	1	0.999	3	10	10	10	3	3	3	75793	75793	75793	3	3	3	71913.8	71913.8	71913.8	1	1	1	72913.2	72913.2	72913.2	3	3	3	77935.9	77935.9	77935.9
1040	a	sp|P56945|BCAR1_HUMAN	P56945	BCAR1_HUMAN	BCAR1	870	31	Homo sapiens OX=9606	1:Experimental evidence at protein level	Breast cancer anti-estrogen resistance protein 1	1	0.999	15	57	57	57	16	16	16	395769	395769	395769	10	10	10	429724	429724	429724	12	12	12	399446	399446	399446	19	19	19	392645	392645	392645
1041	a	sp|P57076|CF298_HUMAN	P57076	CF298_HUMAN	CFAP298	290	44	Homo sapiens OX=9606	1:Experimental evidence at protein level	Cilia- and flagella-associated protein 298	1	0.999	9	55	55	55	11	11	11	420820	420820	420820	14	14	14	419648	419648	419648	15	15	15	455985	455985	455985	15	15	15	445143	445143	445143
1042	a	sp|P57088|TMM33_HUMAN	P57088	TMM33_HUMAN	TMEM33	247	30	Homo sapiens OX=9606	1:Experimental evidence at protein level	Transmembrane protein 33	1	0.999	9	48	48	48	12	12	12	583799	583799	583799	12	12	12	666052	666052	666052	13	13	13	676104	676104	676104	11	11	11	436891	436891	436891
1043	a	sp|P57105|SYJ2B_HUMAN	P57105	SYJ2B_HUMAN	SYNJ2BP	145	42	Homo sapiens OX=9606	1:Experimental evidence at protein level	Synaptojanin-2-binding protein	1	0.999	5	23	23	23	5	5	5	182944	182944	182944	7	7	7	204153	204153	204153	6	6	6	225616	225616	225616	5	5	5	235617	235617	235617
1044	a	sp|P57737|CORO7_HUMAN	P57737	CORO7_HUMAN	CORO7	925	29	Homo sapiens OX=9606	1:Experimental evidence at protein level	Coronin-7	1	0.999	17	51	51	51	12	12	12	387337	387337	387337	13	13	13	329671	329671	329671	13	13	13	368216	368216	368216	13	13	13	309203	309203	309203
1045	a	sp|P57740|NU107_HUMAN	P57740	NU107_HUMAN	NUP107	925	40	Homo sapiens OX=9606	1:Experimental evidence at protein level	Nuclear pore complex protein Nup107	1	0.999	33	138	138	138	30	30	30	591175	591175	591175	33	33	33	738997	738997	738997	35	35	35	740173	740173	740173	40	40	40	727167	727167	727167
1046	a	sp|P57764|GSDMD_HUMAN	P57764	GSDMD_HUMAN	GSDMD	484	19	Homo sapiens OX=9606	1:Experimental evidence at protein level	Gasdermin-D	1	0.999	7	20	20	20	4	4	4	82390.1	82390.1	82390.1	5	5	5	154141	154141	154141	6	6	6	176984	176984	176984	5	5	5	133477	133477	133477
1047	a	sp|P57772|SELB_HUMAN	P57772	SELB_HUMAN	EEFSEC	596	18	Homo sapiens OX=9606	1:Experimental evidence at protein level	Selenocysteine-specific elongation factor	1	0.999	8	18	18	18	5	5	5	70914	70914	70914	6	6	6	72673.2	72673.2	72673.2	3	3	3	78824.6	78824.6	78824.6	4	4	4	76088	76088	76088
1048	a	sp|P58511|SI11A_HUMAN	P58511	SI11A_HUMAN	SMIM11A	58	25	Homo sapiens OX=9606	2:Experimental evidence at transcript level	Small integral membrane protein 11A	1	0.999	2	28	28	28	8	8	8	480346	480346	480346	6	6	6	468805	468805	468805	8	8	8	440377	440377	440377	6	6	6	451744	451744	451744
1049	a	sp|P58546|MTPN_HUMAN	P58546	MTPN_HUMAN	MTPN	118	67	Homo sapiens OX=9606	1:Experimental evidence at protein level	Myotrophin	1	0.999	16	119	115	115	29	29	29	3.26976e+06	3.26976e+06	3.26976e+06	30	28	28	3.13439e+06	3.13439e+06	3.13439e+06	30	29	29	3130471	3130471	3130471	30	29	29	3416675	3416675	3416675
1050	a	sp|P59780|AP3S2_HUMAN	P59780	AP3S2_HUMAN	AP3S2	193	24	Homo sapiens OX=9606	2:Experimental evidence at transcript level	AP-3 complex subunit sigma-2	1	0.999	4	12	12	12	3	3	3	193192	193192	193192	3	3	3	183190	183190	183190	3	3	3	163595	163595	163595	3	3	3	116465	116465	116465
1051	a	sp|P59998|ARPC4_HUMAN	P59998	ARPC4_HUMAN	ARPC4	168	56	Homo sapiens OX=9606	1:Experimental evidence at protein level	Actin-related protein 2/3 complex subunit 4	1	0.999	12	56	56	56	13	13	13	751834	751834	751834	14	14	14	1.10486e+06	1.10486e+06	1.10486e+06	11	11	11	989774	989774	989774	18	18	18	849187	849187	849187
1052	a	sp|P60002|ELOF1_HUMAN	P60002	ELOF1_HUMAN	ELOF1	83	30	Homo sapiens OX=9606	1:Experimental evidence at protein level	Transcription elongation factor 1 homolog	1	0.999	2	14	14	14	4	4	4	268208	268208	268208	2	2	2	187593	187593	187593	3	3	3	264263	264263	264263	5	5	5	287787	287787	287787
1053	a	sp|P60059|SC61G_HUMAN	P60059	SC61G_HUMAN	SEC61G	68	36	Homo sapiens OX=9606	1:Experimental evidence at protein level	Protein transport protein Sec61 subunit gamma	1	0.999	2	19	19	19	4	4	4	1.00042e+06	1.00042e+06	1.00042e+06	4	4	4	1012850	1012850	1012850	6	6	6	1.05334e+06	1.05334e+06	1.05334e+06	5	5	5	1098750	1098750	1098750
1054	a	sp|P60228|EIF3E_HUMAN	P60228	EIF3E_HUMAN	EIF3E	445	67	Homo sapiens OX=9606	1:Experimental evidence at protein level	Eukaryotic translation initiation factor 3 subunit E	1	0.999	48	321	321	321	86	86	86	2.083e+06	2.083e+06	2.083e+06	83	83	83	1970394	1970394	1970394	77	77	77	2.07508e+06	2.07508e+06	2.07508e+06	75	75	75	2.02158e+06	2.02158e+06	2.02158e+06
1055	a	sp|P60468|SC61B_HUMAN	P60468	SC61B_HUMAN	SEC61B	96	10	Homo sapiens OX=9606	1:Experimental evidence at protein level	Protein transport protein Sec61 subunit beta	1	0.999	4	15	15	15	3	3	3	411042	411042	411042	4	4	4	536419	536419	536419	5	5	5	533382	533382	533382	3	3	3	399637	399637	399637
1056	a	sp|P60484|PTEN_HUMAN	P60484	PTEN_HUMAN	PTEN	403	12	Homo sapiens OX=9606	1:Experimental evidence at protein level	Phosphatidylinositol 3,4,5-trisphosphate 3-phosphatase and dual-specificity protein phosphatase PTEN	1	0.999	4	21	21	21	7	7	7	222772	222772	222772	5	5	5	222427	222427	222427	6	6	6	215869	215869	215869	3	3	3	218541	218541	218541
1057	a	sp|P60602|ROMO1_HUMAN	P60602	ROMO1_HUMAN	ROMO1	79	32	Homo sapiens OX=9606	1:Experimental evidence at protein level	Reactive oxygen species modulator 1	1	0.999	5	27	27	27	7	7	7	1.23219e+06	1.23219e+06	1.23219e+06	7	7	7	1.29158e+06	1.29158e+06	1.29158e+06	8	8	8	1.25562e+06	1.25562e+06	1.25562e+06	5	5	5	1238846	1238846	1238846
1058	a	sp|P60604|UB2G2_HUMAN	P60604	UB2G2_HUMAN	UBE2G2	165	54	Homo sapiens OX=9606	1:Experimental evidence at protein level	Ubiquitin-conjugating enzyme E2 G2	1	0.999	8	61	61	61	14	14	14	382165	382165	382165	16	16	16	380353	380353	380353	16	16	16	414448	414448	414448	15	15	15	404232	404232	404232
1059	a	sp|P60903|S10AA_HUMAN	P60903	S10AA_HUMAN	S100A10	97	35	Homo sapiens OX=9606	1:Experimental evidence at protein level	Protein S100-A10	1	0.999	8	66	66	66	18	18	18	2.21902e+06	2.21902e+06	2.21902e+06	13	13	13	2.26227e+06	2.26227e+06	2.26227e+06	15	15	15	2274407	2274407	2274407	20	20	20	2.19753e+06	2.19753e+06	2.19753e+06
1060	a	sp|P60981|DEST_HUMAN	P60981	DEST_HUMAN	DSTN	165	73	Homo sapiens OX=9606	1:Experimental evidence at protein level	Destrin	1	0.999	23	135	120	120	32	29	29	3.0276e+06	1.73016e+06	1.73016e+06	34	28	28	3038966	1.95073e+06	1.95073e+06	35	32	32	3.04162e+06	2.02811e+06	2.02811e+06	34	31	31	2.92706e+06	2.04191e+06	2.04191e+06
1061	a	sp|P61009|SPCS3_HUMAN	P61009	SPCS3_HUMAN	SPCS3	180	28	Homo sapiens OX=9606	1:Experimental evidence at protein level	Signal peptidase complex subunit 3	1	0.999	6	40	40	40	15	15	15	825472	825472	825472	9	9	9	642812	642812	642812	10	10	10	737212	737212	737212	6	6	6	442978	442978	442978
1062	a	sp|P61011|SRP54_HUMAN	P61011	SRP54_HUMAN	SRP54	504	40	Homo sapiens OX=9606	1:Experimental evidence at protein level	Signal recognition particle 54 kDa protein	1	0.999	16	96	96	96	21	21	21	727213	727213	727213	27	27	27	723728	723728	723728	22	22	22	707310	707310	707310	26	26	26	695442	695442	695442
1063	a	sp|P61024|CKS1_HUMAN	P61024	CKS1_HUMAN	CKS1B	79	59	Homo sapiens OX=9606	1:Experimental evidence at protein level	Cyclin-dependent kinases regulatory subunit 1	1	0.999	6	41	36	41	11	10	11	858338	858338	858338	10	9	10	927203	927203	927203	10	8	10	916225	916225	916225	10	9	10	822929	822929	822929
1064	a	sp|P61081|UBC12_HUMAN	P61081	UBC12_HUMAN	UBE2M	183	45	Homo sapiens OX=9606	1:Experimental evidence at protein level	NEDD8-conjugating enzyme Ubc12	1	0.999	13	54	54	54	15	15	15	1.2559e+06	1.2559e+06	1.2559e+06	12	12	12	1.23469e+06	1.23469e+06	1.23469e+06	14	14	14	1311606	1311606	1311606	13	13	13	1.32684e+06	1.32684e+06	1.32684e+06
1065	a	sp|P61160|ARP2_HUMAN	P61160	ARP2_HUMAN	ACTR2	394	42	Homo sapiens OX=9606	1:Experimental evidence at protein level	Actin-related protein 2	1	0.999	24	162	162	162	40	40	40	968724	968724	968724	39	39	39	2413543	2413543	2413543	46	46	46	2.08345e+06	2.08345e+06	2.08345e+06	37	37	37	1.86179e+06	1.86179e+06	1.86179e+06
1066	a	sp|P61163|ACTZ_HUMAN	P61163	ACTZ_HUMAN	ACTR1A	376	48	Homo sapiens OX=9606	1:Experimental evidence at protein level	Alpha-centractin	1	0.999	17	188	102	188	49	26	49	2.47169e+06	2.47169e+06	2.47169e+06	43	22	43	2528798	2528798	2528798	47	28	47	2399061	2399061	2399061	49	26	49	2.34363e+06	2.34363e+06	2.34363e+06
1067	a	sp|P61201|CSN2_HUMAN	P61201	CSN2_HUMAN	COPS2	443	47	Homo sapiens OX=9606	1:Experimental evidence at protein level	COP9 signalosome complex subunit 2	1	0.999	29	129	129	129	32	32	32	506314	506314	506314	37	37	37	765760	765760	765760	30	30	30	812244	812244	812244	30	30	30	728985	728985	728985
1068	a	sp|P61221|ABCE1_HUMAN	P61221	ABCE1_HUMAN	ABCE1	599	49	Homo sapiens OX=9606	1:Experimental evidence at protein level	ATP-binding cassette sub-family E member 1	1	0.999	33	201	201	201	46	46	46	2.23658e+06	2.23658e+06	2.23658e+06	53	53	53	1.73754e+06	1.73754e+06	1.73754e+06	53	53	53	1.6248e+06	1.6248e+06	1.6248e+06	49	49	49	1.10367e+06	1.10367e+06	1.10367e+06
1069	a	sp|P61244|MAX_HUMAN	P61244	MAX_HUMAN	MAX	160	40	Homo sapiens OX=9606	1:Experimental evidence at protein level	Protein max	1	0.999	6	19	19	19	4	4	4	97030.6	97030.6	97030.6	6	6	6	118832	118832	118832	6	6	6	128630	128630	128630	3	3	3	115347	115347	115347
1070	a	sp|P61247|RS3A_HUMAN	P61247	RS3A_HUMAN	RPS3A	264	57	Homo sapiens OX=9606	1:Experimental evidence at protein level	40S ribosomal protein S3a	1	0.999	44	465	465	465	110	110	110	9613865	9613865	9613865	121	121	121	7.53802e+06	7.53802e+06	7.53802e+06	116	116	116	8814583	8814583	8814583	118	118	118	8428829	8428829	8428829
1071	a	sp|P61289|PSME3_HUMAN	P61289	PSME3_HUMAN	PSME3	254	72	Homo sapiens OX=9606	1:Experimental evidence at protein level	Proteasome activator complex subunit 3	1	0.999	28	188	185	188	50	49	50	3.14022e+06	3.14022e+06	3.14022e+06	46	45	46	3.22677e+06	3.22677e+06	3.22677e+06	42	41	42	3.23583e+06	3.23583e+06	3.23583e+06	50	50	50	3.28791e+06	3.28791e+06	3.28791e+06
1072	a	sp|P61313|RL15_HUMAN	P61313	RL15_HUMAN	RPL15	204	33	Homo sapiens OX=9606	1:Experimental evidence at protein level	60S ribosomal protein L15	1	0.999	18	81	81	81	20	20	20	3.02062e+06	3.02062e+06	3.02062e+06	20	20	20	3.20795e+06	3.20795e+06	3.20795e+06	22	22	22	3112342	3112342	3112342	19	19	19	2.79176e+06	2.79176e+06	2.79176e+06
1073	a	sp|P61353|RL27_HUMAN	P61353	RL27_HUMAN	RPL27	136	41	Homo sapiens OX=9606	1:Experimental evidence at protein level	60S ribosomal protein L27	1	0.999	18	120	120	120	32	32	32	4500212	4500212	4500212	28	28	28	4.04166e+06	4.04166e+06	4.04166e+06	27	27	27	4.16551e+06	4.16551e+06	4.16551e+06	33	33	33	4549767	4549767	4549767
1074	a	sp|P61457|PHS_HUMAN	P61457	PHS_HUMAN	PCBD1	104	67	Homo sapiens OX=9606	1:Experimental evidence at protein level	Pterin-4-alpha-carbinolamine dehydratase	1	0.999	8	28	26	28	6	6	6	631308	631308	631308	4	3	4	468481	468481	468481	8	7	8	623016	623016	623016	10	10	10	619723	619723	619723
1075	a	sp|P61599|NAA20_HUMAN	P61599	NAA20_HUMAN	NAA20	178	19	Homo sapiens OX=9606	1:Experimental evidence at protein level	N-alpha-acetyltransferase 20	1	0.999	6	14	14	14	5	5	5	156600	156600	156600	1	1	1	99217.5	99217.5	99217.5	3	3	3	149612	149612	149612	5	5	5	150535	150535	150535
1076	a	sp|P61604|CH10_HUMAN	P61604	CH10_HUMAN	HSPE1	102	62	Homo sapiens OX=9606	1:Experimental evidence at protein level	10 kDa heat shock protein, mitochondrial	1	0.999	17	175	165	175	43	40	43	9207002	8886493	9207002	47	45	47	9299033	8612621	9299033	41	39	41	8872105	8415501	8872105	44	41	44	8749129	8669329	8749129
1077	a	sp|P61619|S61A1_HUMAN	P61619	S61A1_HUMAN	SEC61A1	476	24	Homo sapiens OX=9606	1:Experimental evidence at protein level	Protein transport protein Sec61 subunit alpha isoform 1	1	0.999	17	76	42	75	19	9	18	1.2405e+06	1.2405e+06	1.2405e+06	23	12	23	1.34812e+06	1.34812e+06	1.34812e+06	19	11	19	1.27242e+06	1.27242e+06	1.27242e+06	15	10	15	1.30199e+06	1.30199e+06	1.30199e+06
1078	a	sp|P61764|STXB1_HUMAN	P61764	STXB1_HUMAN	STXBP1	594	34	Homo sapiens OX=9606	1:Experimental evidence at protein level	Syntaxin-binding protein 1	1	0.999	16	64	64	64	15	15	15	333174	333174	333174	17	17	17	341340	341340	341340	14	14	14	329697	329697	329697	18	18	18	313079	313079	313079
1079	a	sp|P61769|B2MG_HUMAN	P61769	B2MG_HUMAN	B2M	119	41	Homo sapiens	1:Experimental evidence at protein level	Beta-2-microglobulin	1	0.999	13	96	96	96	26	26	26	2.30677e+06	2.30677e+06	2.30677e+06	24	24	24	2242129	2242129	2242129	25	25	25	2113075	2113075	2113075	21	21	21	3443756	3443756	3443756
1080	a	sp|P61803|DAD1_HUMAN	P61803	DAD1_HUMAN	DAD1	113	19	Homo sapiens OX=9606	1:Experimental evidence at protein level	Dolichyl-diphosphooligosaccharide--protein glycosyltransferase subunit DAD1	1	0.999	3	7	7	7	2	2	2	178040	178040	178040	5	5	5	82181.4	82181.4	82181.4	0	0	0				0	0	0
1081	a	sp|P61916|NPC2_HUMAN	P61916	NPC2_HUMAN	NPC2	151	58	Homo sapiens OX=9606	1:Experimental evidence at protein level	NPC intracellular cholesterol transporter 2	1	0.999	8	48	48	48	14	14	14	397206	397206	397206	11	11	11	490683	490683	490683	9	9	9	530023	530023	530023	14	14	14	536376	536376	536376
1082	a	sp|P61923|COPZ1_HUMAN	P61923	COPZ1_HUMAN	COPZ1	177	40	Homo sapiens OX=9606	1:Experimental evidence at protein level	Coatomer subunit zeta-1	1	0.999	11	77	73	77	18	17	18	2.27787e+06	2.27787e+06	2.27787e+06	15	14	15	2.53111e+06	2.53111e+06	2.53111e+06	21	20	21	2559839	2559839	2559839	23	22	23	2.33342e+06	2.33342e+06	2.33342e+06
1083	a	sp|P61960|UFM1_HUMAN	P61960	UFM1_HUMAN	UFM1	85	58	Homo sapiens OX=9606	1:Experimental evidence at protein level	Ubiquitin-fold modifier 1	1	0.999	4	56	56	56	14	14	14	1.63564e+06	1.63564e+06	1.63564e+06	13	13	13	1.64567e+06	1.64567e+06	1.64567e+06	16	16	16	1654803	1654803	1654803	13	13	13	1.58752e+06	1.58752e+06	1.58752e+06
1084	a	sp|P61962|DCAF7_HUMAN	P61962	DCAF7_HUMAN	DCAF7	342	28	Homo sapiens OX=9606	1:Experimental evidence at protein level	DDB1- and CUL4-associated factor 7	1	0.999	9	29	29	29	8	8	8	588076	588076	588076	4	4	4	470592	470592	470592	9	9	9	569427	569427	569427	8	8	8	595930	595930	595930
1085	a	sp|P61970|NTF2_HUMAN	P61970	NTF2_HUMAN	NUTF2	127	85	Homo sapiens OX=9606	1:Experimental evidence at protein level	Nuclear transport factor 2	1	0.999	14	129	129	129	29	29	29	1.76286e+06	1.76286e+06	1.76286e+06	34	34	34	1.64993e+06	1.64993e+06	1.64993e+06	36	36	36	1.70055e+06	1.70055e+06	1.70055e+06	30	30	30	1586946	1586946	1586946
1086	a	sp|P62070|RRAS2_HUMAN	P62070	RRAS2_HUMAN	RRAS2	204	41	Homo sapiens OX=9606	1:Experimental evidence at protein level	Ras-related protein R-Ras2	1	0.999	8	40	17	40	8	4	8	96650	83701.1	96650	13	5	13	157019	53912.7	157019	9	4	9	156181	34072.6	156181	10	4	10	220856	71466.1	220856
1087	a	sp|P62072|TIM10_HUMAN	P62072	TIM10_HUMAN	TIMM10	90	43	Homo sapiens OX=9606	1:Experimental evidence at protein level	Mitochondrial import inner membrane translocase subunit Tim10	1	0.999	3	24	24	24	5	5	5	499807	499807	499807	6	6	6	323258	323258	323258	6	6	6	517668	517668	517668	7	7	7	455628	455628	455628
1088	a	sp|P62081|RS7_HUMAN	P62081	RS7_HUMAN	RPS7	194	59	Homo sapiens OX=9606	1:Experimental evidence at protein level	40S ribosomal protein S7	1	0.999	26	337	337	337	88	88	88	11335730	11335730	11335730	88	88	88	11200469	11200469	11200469	79	79	79	11417414	11417414	11417414	82	82	82	10694204	10694204	10694204
1089	a	sp|P62136|PP1A_HUMAN	P62136	PP1A_HUMAN	PPP1CA	330	64	Homo sapiens OX=9606	1:Experimental evidence at protein level	Serine/threonine-protein phosphatase PP1-alpha catalytic subunit	1	0.999	34	291	8	108	76	2	30	6127768	117732	1.77333e+06	71	2	23	5951883	300429	1.67167e+06	70	4	28	5833221	383421	1.74098e+06	74	0	27	5852573		1.8394e+06
1090	a	sp|P62140|PP1B_HUMAN	P62140	PP1B_HUMAN	PPP1CB	327	63	Homo sapiens OX=9606	1:Experimental evidence at protein level	Serine/threonine-protein phosphatase PP1-beta catalytic subunit	1	0.999	33	296	113	296	75	29	75	6127768	1591294	6127768	81	33	81	5951883	1612988	5951883	68	26	68	5833221	1.51172e+06	5833221	72	25	72	5852573	1.8056e+06	5852573
1091	a	sp|P62241|RS8_HUMAN	P62241	RS8_HUMAN	RPS8	208	45	Homo sapiens OX=9606	1:Experimental evidence at protein level	40S ribosomal protein S8	1	0.999	21	187	187	187	43	43	43	7511659	7511659	7511659	49	49	49	6.75034e+06	6.75034e+06	6.75034e+06	43	43	43	7154344	7154344	7154344	52	52	52	7138568	7138568	7138568
1092	a	sp|P62253|UB2G1_HUMAN	P62253	UB2G1_HUMAN	UBE2G1	170	28	Homo sapiens OX=9606	1:Experimental evidence at protein level	Ubiquitin-conjugating enzyme E2 G1	1	0.999	6	30	30	30	9	9	9	452589	452589	452589	5	5	5	451670	451670	451670	8	8	8	522355	522355	522355	8	8	8	500738	500738	500738
1093	a	sp|P62256|UBE2H_HUMAN	P62256	UBE2H_HUMAN	UBE2H	183	25	Homo sapiens OX=9606	1:Experimental evidence at protein level	Ubiquitin-conjugating enzyme E2 H	1	0.999	4	26	26	26	5	5	5	503258	503258	503258	7	7	7	544712	544712	544712	6	6	6	520649	520649	520649	8	8	8	538064	538064	538064
1094	a	sp|P62263|RS14_HUMAN	P62263	RS14_HUMAN	RPS14	151	56	Homo sapiens OX=9606	1:Experimental evidence at protein level	40S ribosomal protein S14	1	0.999	33	250	248	250	62	62	62	5259914	5259914	5259914	68	67	68	6469747	6469747	6469747	68	67	68	5.4814e+06	5.4814e+06	5.4814e+06	52	52	52	4.99289e+06	4.99289e+06	4.99289e+06
1095	a	sp|P62266|RS23_HUMAN	P62266	RS23_HUMAN	RPS23	143	49	Homo sapiens OX=9606	1:Experimental evidence at protein level	40S ribosomal protein S23	1	0.999	18	154	154	154	38	38	38	3.09235e+06	3.09235e+06	3.09235e+06	37	37	37	3.75923e+06	3.75923e+06	3.75923e+06	39	39	39	2694618	2694618	2694618	40	40	40	2546070	2546070	2546070
1096	a	sp|P62269|RS18_HUMAN	P62269	RS18_HUMAN	RPS18	152	53	Homo sapiens OX=9606	1:Experimental evidence at protein level	40S ribosomal protein S18	1	0.999	21	173	166	173	46	45	46	12591175	12591175	12591175	42	39	42	13065948	13065948	13065948	44	42	44	13583502	13583502	13583502	41	40	41	13354198	13354198	13354198
1097	a	sp|P62280|RS11_HUMAN	P62280	RS11_HUMAN	RPS11	158	59	Homo sapiens OX=9606	1:Experimental evidence at protein level	40S ribosomal protein S11	1	0.999	21	171	151	171	40	36	40	5776367	5776367	5776367	43	36	43	5644866	5644866	5644866	44	39	44	5573880	5573880	5573880	44	40	44	5557572	5557572	5557572
1098	a	sp|P62306|RUXF_HUMAN	P62306	RUXF_HUMAN	SNRPF	86	88	Homo sapiens OX=9606	1:Experimental evidence at protein level	Small nuclear ribonucleoprotein F	1	0.999	8	78	78	78	19	19	19	6120673	6120673	6120673	21	21	21	6155650	6155650	6155650	18	18	18	6246476	6246476	6246476	20	20	20	1.77369e+06	1.77369e+06	1.77369e+06
1099	a	sp|P62310|LSM3_HUMAN	P62310	LSM3_HUMAN	LSM3	102	37	Homo sapiens OX=9606	1:Experimental evidence at protein level	U6 snRNA-associated Sm-like protein LSm3	1	0.999	5	35	35	35	9	9	9	1.11365e+06	1.11365e+06	1.11365e+06	9	9	9	1.16122e+06	1.16122e+06	1.16122e+06	5	5	5	1.12786e+06	1.12786e+06	1.12786e+06	12	12	12	1.104e+06	1.104e+06	1.104e+06
1100	a	sp|P62312|LSM6_HUMAN	P62312	LSM6_HUMAN	LSM6	80	42	Homo sapiens OX=9606	1:Experimental evidence at protein level	U6 snRNA-associated Sm-like protein LSm6	1	0.999	5	8	8	8	2	2	2				1	1	1				3	3	3				2	2	2
1101	a	sp|P62314|SMD1_HUMAN	P62314	SMD1_HUMAN	SNRPD1	119	54	Homo sapiens OX=9606	1:Experimental evidence at protein level	Small nuclear ribonucleoprotein Sm D1	1	0.999	8	86	86	86	21	21	21	1.3253e+06	1.3253e+06	1.3253e+06	18	18	18	1.15081e+06	1.15081e+06	1.15081e+06	22	22	22	1.07219e+06	1.07219e+06	1.07219e+06	25	25	25	958545	958545	958545
1102	a	sp|P62316|SMD2_HUMAN	P62316	SMD2_HUMAN	SNRPD2	118	54	Homo sapiens OX=9606	1:Experimental evidence at protein level	Small nuclear ribonucleoprotein Sm D2	1	0.999	16	117	113	117	31	30	31	3.30577e+06	3.30577e+06	3.30577e+06	25	23	25	3.40353e+06	3.40353e+06	3.40353e+06	32	32	32	3146549	3146549	3146549	29	28	29	3225643	3225643	3225643
1103	a	sp|P62328|TYB4_HUMAN	P62328	TYB4_HUMAN	TMSB4X	44	40	Homo sapiens OX=9606	1:Experimental evidence at protein level	Thymosin beta-4	1	0.999	3	56	47	47	13	11	11	6.21682e+06	5.65123e+06	5.65123e+06	14	12	12	7315721	6697006	6697006	15	12	12	7475456	6.74499e+06	6.74499e+06	14	12	12	7908247	7.29382e+06	7.29382e+06
1104	a	sp|P62341|SELT_HUMAN	P62341	SELT_HUMAN	SELENOT	195	16	Homo sapiens OX=9606	1:Experimental evidence at protein level	Thioredoxin reductase-like selenoprotein T	1	0.999	2	9	9	9	2	2	2	37265.2	37265.2	37265.2	2	2	2	34185.3	34185.3	34185.3	4	4	4	30829.7	30829.7	30829.7	1	1	1	32340.2	32340.2	32340.2
1105	a	sp|P62424|RL7A_HUMAN	P62424	RL7A_HUMAN	RPL7A	266	40	Homo sapiens OX=9606	1:Experimental evidence at protein level	60S ribosomal protein L7a	1	0.999	33	252	252	252	60	60	60	9273333	9273333	9273333	67	67	67	9452178	9452178	9452178	63	63	63	9296041	9296041	9296041	62	62	62	9335106	9335106	9335106
1106	a	sp|P62487|RPB7_HUMAN	P62487	RPB7_HUMAN	POLR2G	172	52	Homo sapiens OX=9606	1:Experimental evidence at protein level	DNA-directed RNA polymerase II subunit RPB7	1	0.999	7	18	18	18	5	5	5	236031	236031	236031	3	3	3	198408	198408	198408	4	4	4	261179	261179	261179	6	6	6	238930	238930	238930
1107	a	sp|P62495|ERF1_HUMAN	P62495	ERF1_HUMAN	ETF1	437	50	Homo sapiens OX=9606	1:Experimental evidence at protein level	Eukaryotic peptide chain release factor subunit 1	1	0.999	31	232	232	232	61	61	61	1.894e+06	1.894e+06	1.894e+06	59	59	59	2204592	2204592	2204592	62	62	62	2089953	2089953	2089953	50	50	50	1.87574e+06	1.87574e+06	1.87574e+06
1108	a	sp|P62633|CNBP_HUMAN	P62633	CNBP_HUMAN	CNBP	177	54	Homo sapiens OX=9606	1:Experimental evidence at protein level	Cellular nucleic acid-binding protein	1	0.999	14	85	85	85	20	20	20	1.87708e+06	1.87708e+06	1.87708e+06	18	18	18	1783965	1783965	1783965	20	20	20	1.70177e+06	1.70177e+06	1.70177e+06	27	27	27	1.73983e+06	1.73983e+06	1.73983e+06
1109	a	sp|P62745|RHOB_HUMAN	P62745	RHOB_HUMAN	RHOB	196	44	Homo sapiens OX=9606	1:Experimental evidence at protein level	Rho-related GTP-binding protein RhoB	1	0.999	15	110	26	26	28	5	5	1.23133e+06	320990	320990	30	9	9	1.11485e+06	400289	400289	25	5	5	1.08634e+06	351602	351602	27	7	7	1.13577e+06	355455	355455
1110	a	sp|P62750|RL23A_HUMAN	P62750	RL23A_HUMAN	RPL23A	156	46	Homo sapiens OX=9606	1:Experimental evidence at protein level	60S ribosomal protein L23a	1	0.999	24	216	216	216	52	52	52	8365877	8365877	8365877	57	57	57	7533438	7533438	7533438	53	53	53	8.19991e+06	8.19991e+06	8.19991e+06	54	54	54	7992556	7992556	7992556
1111	a	sp|P62753|RS6_HUMAN	P62753	RS6_HUMAN	RPS6	249	30	Homo sapiens OX=9606	1:Experimental evidence at protein level	40S ribosomal protein S6	1	0.999	25	166	166	166	41	41	41	7180427	7180427	7180427	40	40	40	6069585	6069585	6069585	42	42	42	6851827	6851827	6851827	43	43	43	6847656	6847656	6847656
1112	a	sp|P62805|H4_HUMAN	P62805	H4_HUMAN	HIST1H4A	103	54	Homo sapiens OX=9606	1:Experimental evidence at protein level	Histone H4	1	0.999	29	509	463	509	124	113	124	30247476	28533514	30247476	120	112	120	31950872	31117530	31950872	140	123	140	31969478	31392396	31969478	125	115	125	31307970	30020468	31307970
1113	a	sp|P62829|RL23_HUMAN	P62829	RL23_HUMAN	RPL23	140	55	Homo sapiens OX=9606	1:Experimental evidence at protein level	60S ribosomal protein L23	1	0.999	17	197	197	197	48	48	48	15127102	15127102	15127102	53	53	53	16374874	16374874	16374874	46	46	46	15466794	15466794	15466794	50	50	50	15321509	15321509	15321509
1114	a	sp|P62841|RS15_HUMAN	P62841	RS15_HUMAN	RPS15	145	55	Homo sapiens OX=9606	1:Experimental evidence at protein level	40S ribosomal protein S15	1	0.999	20	424	424	424	107	107	107	3.63763e+06	3.63763e+06	3.63763e+06	107	107	107	3456108	3456108	3456108	108	108	108	2.91383e+06	2.91383e+06	2.91383e+06	102	102	102	3.7085e+06	3.7085e+06	3.7085e+06
1115	a	sp|P62847|RS24_HUMAN	P62847	RS24_HUMAN	RPS24	133	34	Homo sapiens OX=9606	1:Experimental evidence at protein level	40S ribosomal protein S24	1	0.999	13	85	85	85	22	22	22	3911869	3911869	3911869	21	21	21	3863833	3863833	3863833	21	21	21	2.62632e+06	2.62632e+06	2.62632e+06	21	21	21	3.64885e+06	3.64885e+06	3.64885e+06
1116	a	sp|P62857|RS28_HUMAN	P62857	RS28_HUMAN	RPS28	69	46	Homo sapiens OX=9606	1:Experimental evidence at protein level	40S ribosomal protein S28	1	0.999	9	49	47	47	10	10	10	4310671	4310671	4310671	16	16	16	4867133	4867133	4867133	11	10	10	4.74237e+06	4.74237e+06	4.74237e+06	12	11	11	4.81114e+06	4.81114e+06	4.81114e+06
1117	a	sp|P62861|RS30_HUMAN	P62861	RS30_HUMAN	FAU	59	16	Homo sapiens OX=9606	1:Experimental evidence at protein level	40S ribosomal protein S30	1	0.999	6	59	59	59	14	14	14	1.4757e+06	1.4757e+06	1.4757e+06	14	14	14	1.16767e+06	1.16767e+06	1.16767e+06	16	16	16	1.51942e+06	1.51942e+06	1.51942e+06	15	15	15	1.55513e+06	1.55513e+06	1.55513e+06
1118	a	sp|P62875|RPAB5_HUMAN	P62875	RPAB5_HUMAN	POLR2L	67	41	Homo sapiens OX=9606	1:Experimental evidence at protein level	DNA-directed RNA polymerases I, II, and III subunit RPABC5	1	0.999	3	14	14	14	4	4	4	186533	186533	186533	2	2	2	191255	191255	191255	4	4	4	190170	190170	190170	4	4	4	176571	176571	176571
1119	a	sp|P62877|RBX1_HUMAN	P62877	RBX1_HUMAN	RBX1	108	26	Homo sapiens OX=9606	1:Experimental evidence at protein level	E3 ubiquitin-protein ligase RBX1	1	0.999	5	24	24	24	7	7	7	492708	492708	492708	5	5	5	590503	590503	590503	6	6	6	819793	819793	819793	6	6	6	695841	695841	695841
1120	a	sp|P62888|RL30_HUMAN	P62888	RL30_HUMAN	RPL30	115	66	Homo sapiens OX=9606	1:Experimental evidence at protein level	60S ribosomal protein L30	1	0.999	22	151	151	151	39	39	39	3.84692e+06	3.84692e+06	3.84692e+06	39	39	39	4.46453e+06	4.46453e+06	4.46453e+06	34	34	34	4.8567e+06	4.8567e+06	4.8567e+06	39	39	39	4647471	4647471	4647471
1121	a	sp|P62899|RL31_HUMAN	P62899	RL31_HUMAN	RPL31	125	44	Homo sapiens OX=9606	1:Experimental evidence at protein level	60S ribosomal protein L31	1	0.999	10	67	67	67	18	18	18	6.3758e+06	6.3758e+06	6.3758e+06	14	14	14	6.69098e+06	6.69098e+06	6.69098e+06	15	15	15	6.61935e+06	6.61935e+06	6.61935e+06	20	20	20	7385961	7385961	7385961
1122	a	sp|P62910|RL32_HUMAN	P62910	RL32_HUMAN	RPL32	135	43	Homo sapiens OX=9606	1:Experimental evidence at protein level	60S ribosomal protein L32	1	0.999	15	114	114	114	30	30	30	4201744	4201744	4201744	28	28	28	4.44814e+06	4.44814e+06	4.44814e+06	30	30	30	4480627	4480627	4480627	26	26	26	4271568	4271568	4271568
1123	a	sp|P62913|RL11_HUMAN	P62913	RL11_HUMAN	RPL11	178	49	Homo sapiens OX=9606	1:Experimental evidence at protein level	60S ribosomal protein L11	1	0.999	19	130	128	130	32	31	32	5.63589e+06	5.63589e+06	5.63589e+06	32	32	32	4263426	4263426	4263426	32	32	32	4828726	4828726	4828726	34	33	34	5615828	5615828	5615828
1124	a	sp|P62993|GRB2_HUMAN	P62993	GRB2_HUMAN	GRB2	217	60	Homo sapiens OX=9606	1:Experimental evidence at protein level	Growth factor receptor-bound protein 2	1	0.999	17	87	87	87	21	21	21	927654	927654	927654	21	21	21	847300	847300	847300	23	23	23	939762	939762	939762	22	22	22	925286	925286	925286
1125	a	sp|P62995|TRA2B_HUMAN	P62995	TRA2B_HUMAN	TRA2B	288	30	Homo sapiens OX=9606	1:Experimental evidence at protein level	Transformer-2 protein homolog beta	1	0.999	16	53	49	53	13	12	13	1.62646e+06	1.62646e+06	1.62646e+06	12	11	12	1.60557e+06	1.60557e+06	1.60557e+06	15	13	15	1474772	1474772	1474772	13	13	13	1.64955e+06	1.64955e+06	1.64955e+06
1126	a	sp|P63010|AP2B1_HUMAN	P63010	AP2B1_HUMAN	AP2B1	937	60	Homo sapiens OX=9606	1:Experimental evidence at protein level	AP-2 complex subunit beta	1	0.999	67	469	333	469	119	83	119	1.89835e+06	1.90788e+06	1.89835e+06	112	82	112	2.24412e+06	2.10224e+06	2.24412e+06	118	80	118	1867828	1.66286e+06	1867828	120	88	120	1.96048e+06	1.73997e+06	1.96048e+06
1127	a	sp|P63146|UBE2B_HUMAN	P63146	UBE2B_HUMAN	UBE2B	152	50	Homo sapiens OX=9606	1:Experimental evidence at protein level	Ubiquitin-conjugating enzyme E2 B	1	0.999	8	27	10	10	7	2	2	420550	192087	192087	7	3	3	419525	165185	165185	7	2	2	466981	193746	193746	6	3	3	446774	194084	194084
1128	a	sp|P63167|DYL1_HUMAN	P63167	DYL1_HUMAN	DYNLL1	89	44	Homo sapiens OX=9606	1:Experimental evidence at protein level	Dynein light chain 1, cytoplasmic	1	0.999	6	72	57	72	19	15	19	2.45223e+06	1.09951e+06	2.45223e+06	20	17	20	2.37899e+06	991650	2.37899e+06	15	12	15	2.26783e+06	974767	2.26783e+06	18	13	18	2.28274e+06	1.04689e+06	2.28274e+06
1129	a	sp|P63172|DYLT1_HUMAN	P63172	DYLT1_HUMAN	DYNLT1	113	58	Homo sapiens OX=9606	1:Experimental evidence at protein level	Dynein light chain Tctex-type 1	1	0.999	4	25	25	25	6	6	6	503510	503510	503510	7	7	7	477814	477814	477814	6	6	6	450931	450931	450931	6	6	6	472059	472059	472059
1130	a	sp|P63173|RL38_HUMAN	P63173	RL38_HUMAN	RPL38	70	38	Homo sapiens OX=9606	1:Experimental evidence at protein level	60S ribosomal protein L38	1	0.999	8	36	28	28	11	9	9	1.43243e+06	1.37689e+06	1.37689e+06	8	6	6	1.49081e+06	1.42533e+06	1.42533e+06	7	6	6	1.81198e+06	1.76678e+06	1.76678e+06	10	7	7	1.70769e+06	1626841	1626841
1131	a	sp|P63208|SKP1_HUMAN	P63208	SKP1_HUMAN	SKP1	163	76	Homo sapiens OX=9606	1:Experimental evidence at protein level	S-phase kinase-associated protein 1	1	0.999	23	242	242	242	57	57	57	3.61123e+06	3.61123e+06	3.61123e+06	67	67	67	3.52154e+06	3.52154e+06	3.52154e+06	57	57	57	3880187	3880187	3880187	61	61	61	3.30546e+06	3.30546e+06	3.30546e+06
1132	a	sp|P63218|GBG5_HUMAN	P63218	GBG5_HUMAN	GNG5	68	38	Homo sapiens OX=9606	1:Experimental evidence at protein level	Guanine nucleotide-binding protein G(I)/G(S)/G(O) subunit gamma-5	1	0.999	5	27	27	27	7	7	7	434208	434208	434208	7	7	7	434045	434045	434045	4	4	4	381552	381552	381552	9	9	9	404035	404035	404035
1133	a	sp|P63220|RS21_HUMAN	P63220	RS21_HUMAN	RPS21	83	66	Homo sapiens OX=9606	1:Experimental evidence at protein level	40S ribosomal protein S21	1	0.999	12	97	97	97	25	25	25	4631740	4631740	4631740	25	25	25	5.35368e+06	5.35368e+06	5.35368e+06	26	26	26	5046149	5046149	5046149	21	21	21	4.40546e+06	4.40546e+06	4.40546e+06
1134	a	sp|P63279|UBC9_HUMAN	P63279	UBC9_HUMAN	UBE2I	158	76	Homo sapiens	1:Experimental evidence at protein level	SUMO-conjugating enzyme UBC9	1	0.999	18	128	127	128	27	27	27	1628387	1628387	1628387	33	33	33	1.42814e+06	1.42814e+06	1.42814e+06	27	27	27	1.52537e+06	1.52537e+06	1.52537e+06	41	40	41	1.37534e+06	1.37534e+06	1.37534e+06
1135	a	sp|P63313|TYB10_HUMAN	P63313	TYB10_HUMAN	TMSB10	44	47	Homo sapiens OX=9606	1:Experimental evidence at protein level	Thymosin beta-10	1	0.999	7	118	109	118	27	25	27	15287687	14653681	15287687	28	26	28	15478803	14937783	15478803	33	30	33	15735213	15063815	15735213	30	28	30	15610910	14917785	15610910
1136	a	sp|P67775|PP2AA_HUMAN	P67775	PP2AA_HUMAN	PPP2CA	309	69	Homo sapiens OX=9606	1:Experimental evidence at protein level	Serine/threonine-protein phosphatase 2A catalytic subunit alpha isoform	1	0.999	22	197	15	197	55	4	55	2.17426e+06	187048	2.17426e+06	50	5	50	2.56424e+06	656505	2.56424e+06	46	3	46	2.30928e+06	287310	2.30928e+06	46	3	46	2.29734e+06	332505	2.29734e+06
1137	a	sp|P67812|SC11A_HUMAN	P67812	SC11A_HUMAN	SEC11A	179	22	Homo sapiens OX=9606	1:Experimental evidence at protein level	Signal peptidase complex catalytic subunit SEC11A	1	0.999	6	30	30	30	8	8	8	501588	501588	501588	8	8	8	525624	525624	525624	5	5	5	504392	504392	504392	9	9	9	483147	483147	483147
1138	a	sp|P67870|CSK2B_HUMAN	P67870	CSK2B_HUMAN	CSNK2B	215	48	Homo sapiens OX=9606	1:Experimental evidence at protein level	Casein kinase II subunit beta	1	0.999	16	178	178	178	49	49	49	914582	914582	914582	40	40	40	1.07966e+06	1.07966e+06	1.07966e+06	47	47	47	1072095	1072095	1072095	42	42	42	933987	933987	933987
1139	a	sp|P68104|EF1A1_HUMAN	P68104	EF1A1_HUMAN	EEF1A1	462	69	Homo sapiens OX=9606	1:Experimental evidence at protein level	Elongation factor 1-alpha 1	1	0.999	141	2904	507	2904	727	118	727	56436576	4916781	56436576	762	139	762	54854824	4903032	54854824	704	122	704	55328200	4714836	55328200	711	128	711	55292592	3.94263e+06	55292592
1140	a	sp|P68402|PA1B2_HUMAN	P68402	PA1B2_HUMAN	PAFAH1B2	229	49	Homo sapiens OX=9606	1:Experimental evidence at protein level	Platelet-activating factor acetylhydrolase IB subunit beta	1	0.999	11	128	127	128	31	31	31	2.11724e+06	2.11724e+06	2.11724e+06	33	32	33	2.09566e+06	2.09566e+06	2.09566e+06	32	32	32	2.18236e+06	2.18236e+06	2.18236e+06	32	32	32	2.14014e+06	2.14014e+06	2.14014e+06
1141	a	sp|P78310|CXAR_HUMAN	P78310	CXAR_HUMAN	CXADR	365	39	Homo sapiens OX=9606	1:Experimental evidence at protein level	Coxsackievirus and adenovirus receptor	1	0.999	13	66	66	66	15	15	15	543700	543700	543700	16	16	16	520174	520174	520174	16	16	16	533413	533413	533413	19	19	19	588301	588301	588301
1142	a	sp|P78330|SERB_HUMAN	P78330	SERB_HUMAN	PSPH	225	62	Homo sapiens OX=9606	1:Experimental evidence at protein level	Phosphoserine phosphatase	1	0.999	18	103	103	103	31	31	31	1.08602e+06	1.08602e+06	1.08602e+06	28	28	28	1095896	1095896	1095896	18	18	18	1.08373e+06	1.08373e+06	1.08373e+06	26	26	26	1.02023e+06	1.02023e+06	1.02023e+06
1143	a	sp|P78332|RBM6_HUMAN	P78332	RBM6_HUMAN	RBM6	1123	12	Homo sapiens OX=9606	1:Experimental evidence at protein level	RNA-binding protein 6	1	0.999	10	22	22	22	6	6	6	112779	112779	112779	8	8	8	124342	124342	124342	4	4	4	94938.9	94938.9	94938.9	4	4	4	94877.5	94877.5	94877.5
1144	a	sp|P78344|IF4G2_HUMAN	P78344	IF4G2_HUMAN	EIF4G2	907	47	Homo sapiens OX=9606	1:Experimental evidence at protein level	Eukaryotic translation initiation factor 4 gamma 2	1	0.999	57	335	327	335	86	84	86	1.28973e+06	1.28973e+06	1.28973e+06	87	84	87	3027024	3027024	3027024	82	80	82	3.00336e+06	3.00336e+06	3.00336e+06	80	79	80	3.73238e+06	3.73238e+06	3.73238e+06
1145	a	sp|P78345|RPP38_HUMAN	P78345	RPP38_HUMAN	RPP38	283	18	Homo sapiens OX=9606	1:Experimental evidence at protein level	Ribonuclease P protein subunit p38	1	0.999	4	11	11	11	2	2	2	237206	237206	237206	3	3	3	223084	223084	223084	3	3	3	232478	232478	232478	3	3	3	239900	239900	239900
1146	a	sp|P78346|RPP30_HUMAN	P78346	RPP30_HUMAN	RPP30	268	64	Homo sapiens OX=9606	1:Experimental evidence at protein level	Ribonuclease P protein subunit p30	1	0.999	15	77	77	77	18	18	18	742547	742547	742547	21	21	21	727259	727259	727259	16	16	16	680603	680603	680603	22	22	22	712095	712095	712095
1147	a	sp|P78356|PI42B_HUMAN	P78356	PI42B_HUMAN	PIP4K2B	416	11	Homo sapiens OX=9606	1:Experimental evidence at protein level	Phosphatidylinositol 5-phosphate 4-kinase type-2 beta	1	0.999	3	22	15	22	6	4	6	240758	141666	240758	4	3	4	196586	146148	196586	7	5	7	181521	127523	181521	5	3	5	231976	132307	231976
1148	a	sp|P78381|S35A2_HUMAN	P78381	S35A2_HUMAN	SLC35A2	396	10	Homo sapiens OX=9606	1:Experimental evidence at protein level	UDP-galactose translocator	1	0.999	3	8	8	8	2	2	2	150781	150781	150781	2	2	2	77716.9	77716.9	77716.9	3	3	3	73989.4	73989.4	73989.4	1	1	1	139688	139688	139688
1149	a	sp|P78406|RAE1L_HUMAN	P78406	RAE1L_HUMAN	RAE1	368	75	Homo sapiens OX=9606	1:Experimental evidence at protein level	mRNA export factor	1	0.999	22	138	138	138	41	41	41	1.04087e+06	1.04087e+06	1.04087e+06	30	30	30	1064896	1064896	1064896	34	34	34	985466	985466	985466	33	33	33	925739	925739	925739
1150	a	sp|P78413|IRX4_HUMAN	P78413	IRX4_HUMAN	IRX4	519	27	Homo sapiens OX=9606	1:Experimental evidence at protein level	Iroquois-class homeodomain protein IRX-4	1	0.999	8	16	16	16	4	4	4	150188	150188	150188	5	5	5	145502	145502	145502	2	2	2	161443	161443	161443	5	5	5	149379	149379	149379
1151	a	sp|P78536|ADA17_HUMAN	P78536	ADA17_HUMAN	ADAM17	824	6	Homo sapiens OX=9606	1:Experimental evidence at protein level	Disintegrin and metalloproteinase domain-containing protein 17	1	0.999	5	9	9	9	3	3	3				2	2	2				3	3	3				1	1	1
1152	a	sp|P78537|BL1S1_HUMAN	P78537	BL1S1_HUMAN	BLOC1S1	153	23	Homo sapiens OX=9606	1:Experimental evidence at protein level	Biogenesis of lysosome-related organelles complex 1 subunit 1	1	0.999	3	9	9	9	2	2	2	73120	73120	73120	4	4	4	70128.4	70128.4	70128.4	1	1	1	78304.2	78304.2	78304.2	2	2	2	64141.5	64141.5	64141.5
1153	a	sp|P78560|CRADD_HUMAN	P78560	CRADD_HUMAN	CRADD	199	20	Homo sapiens OX=9606	1:Experimental evidence at protein level	Death domain-containing protein CRADD	1	0.999	3	13	13	13	3	3	3	114414	114414	114414	5	5	5	89983.6	89983.6	89983.6	3	3	3	88800.8	88800.8	88800.8	2	2	2	62809.7	62809.7	62809.7
1154	a	sp|P80217|IN35_HUMAN	P80217	IN35_HUMAN	IFI35	286	28	Homo sapiens OX=9606	1:Experimental evidence at protein level	Interferon-induced 35 kDa protein	1	0.999	6	23	23	23	5	5	5	448566	448566	448566	8	8	8	385416	385416	385416	6	6	6	366656	366656	366656	4	4	4	347040	347040	347040
1155	a	sp|P80723|BASP1_HUMAN	P80723	BASP1_HUMAN	BASP1	227	70	Homo sapiens OX=9606	1:Experimental evidence at protein level	Brain acid soluble protein 1	1	0.999	43	404	404	404	99	99	99	14559050	14559050	14559050	96	96	96	15007640	15007640	15007640	101	101	101	14668810	14668810	14668810	108	108	108	14591234	14591234	14591234
1156	a	sp|P82094|TMF1_HUMAN	P82094	TMF1_HUMAN	TMF1	1093	17	Homo sapiens OX=9606	1:Experimental evidence at protein level	TATA element modulatory factor	1	0.999	15	51	46	46	11	10	10	345643	217120	217120	13	12	12	325446	208359	208359	14	12	12	322611	207512	207512	13	12	12	280400	143348	143348
1157	a	sp|P82650|RT22_HUMAN	P82650	RT22_HUMAN	MRPS22	360	50	Homo sapiens OX=9606	1:Experimental evidence at protein level	28S ribosomal protein S22, mitochondrial	1	0.999	23	101	99	101	23	22	23	813094	813094	813094	28	28	28	824540	824540	824540	20	20	20	798769	798769	798769	30	29	30	808038	808038	808038
1158	a	sp|P82663|RT25_HUMAN	P82663	RT25_HUMAN	MRPS25	173	61	Homo sapiens OX=9606	1:Experimental evidence at protein level	28S ribosomal protein S25, mitochondrial	1	0.999	10	47	47	47	11	11	11	945562	945562	945562	14	14	14	929865	929865	929865	11	11	11	925546	925546	925546	11	11	11	940359	940359	940359
1159	a	sp|P82664|RT10_HUMAN	P82664	RT10_HUMAN	MRPS10	201	33	Homo sapiens OX=9606	1:Experimental evidence at protein level	28S ribosomal protein S10, mitochondrial	1	0.999	6	43	43	43	9	9	9	669560	669560	669560	9	9	9	646224	646224	646224	12	12	12	594983	594983	594983	13	13	13	745732	745732	745732
1160	a	sp|P82673|RT35_HUMAN	P82673	RT35_HUMAN	MRPS35	323	49	Homo sapiens OX=9606	1:Experimental evidence at protein level	28S ribosomal protein S35, mitochondrial	1	0.999	18	90	90	90	27	27	27	668107	668107	668107	16	16	16	669196	669196	669196	24	24	24	681470	681470	681470	23	23	23	707296	707296	707296
1161	a	sp|P82675|RT05_HUMAN	P82675	RT05_HUMAN	MRPS5	430	24	Homo sapiens OX=9606	1:Experimental evidence at protein level	28S ribosomal protein S5, mitochondrial	1	0.999	14	77	77	77	19	19	19	451617	451617	451617	22	22	22	371072	371072	371072	18	18	18	353447	353447	353447	18	18	18	292497	292497	292497
1162	a	sp|P82909|RT36_HUMAN	P82909	RT36_HUMAN	MRPS36	103	50	Homo sapiens OX=9606	1:Experimental evidence at protein level	28S ribosomal protein S36, mitochondrial	1	0.999	6	32	32	32	8	8	8	572393	572393	572393	8	8	8	572273	572273	572273	7	7	7	389157	389157	389157	9	9	9	509874	509874	509874
1163	a	sp|P82932|RT06_HUMAN	P82932	RT06_HUMAN	MRPS6	125	36	Homo sapiens OX=9606	1:Experimental evidence at protein level	28S ribosomal protein S6, mitochondrial	1	0.999	7	19	19	19	7	7	7	293160	293160	293160	3	3	3	322797	322797	322797	6	6	6	320497	320497	320497	3	3	3	332166	332166	332166
1164	a	sp|P82933|RT09_HUMAN	P82933	RT09_HUMAN	MRPS9	396	47	Homo sapiens OX=9606	1:Experimental evidence at protein level	28S ribosomal protein S9, mitochondrial	1	0.999	18	122	122	122	31	31	31	1.00375e+06	1.00375e+06	1.00375e+06	30	30	30	1.0072e+06	1.0072e+06	1.0072e+06	35	35	35	773449	773449	773449	26	26	26	3.47769e+06	3.47769e+06	3.47769e+06
1165	a	sp|P82979|SARNP_HUMAN	P82979	SARNP_HUMAN	SARNP	210	51	Homo sapiens OX=9606	1:Experimental evidence at protein level	SAP domain-containing ribonucleoprotein	1	0.999	14	74	74	74	21	21	21	1.8536e+06	1.8536e+06	1.8536e+06	15	15	15	1.84004e+06	1.84004e+06	1.84004e+06	20	20	20	1.85182e+06	1.85182e+06	1.85182e+06	18	18	18	1.77577e+06	1.77577e+06	1.77577e+06
1166	a	sp|P83111|LACTB_HUMAN	P83111	LACTB_HUMAN	LACTB	547	15	Homo sapiens OX=9606	1:Experimental evidence at protein level	Serine beta-lactamase-like protein LACTB, mitochondrial	1	0.999	6	22	22	22	5	5	5	252221	252221	252221	7	7	7	247076	247076	247076	6	6	6	247865	247865	247865	4	4	4	218941	218941	218941
1167	a	sp|P83436|COG7_HUMAN	P83436	COG7_HUMAN	COG7	770	39	Homo sapiens OX=9606	1:Experimental evidence at protein level	Conserved oligomeric Golgi complex subunit 7	1	0.999	24	82	82	82	19	19	19	348580	348580	348580	19	19	19	247904	247904	247904	24	24	24	313047	313047	313047	20	20	20	310863	310863	310863
1168	a	sp|P83731|RL24_HUMAN	P83731	RL24_HUMAN	RPL24	157	35	Homo sapiens OX=9606	1:Experimental evidence at protein level	60S ribosomal protein L24	1	0.999	14	123	123	123	30	30	30	1.628e+06	1.628e+06	1.628e+06	32	32	32	2.65645e+06	2.65645e+06	2.65645e+06	32	32	32	1.85576e+06	1.85576e+06	1.85576e+06	29	29	29	1.65056e+06	1.65056e+06	1.65056e+06
1169	a	sp|P83876|TXN4A_HUMAN	P83876	TXN4A_HUMAN	TXNL4A	142	59	Homo sapiens OX=9606	1:Experimental evidence at protein level	Thioredoxin-like protein 4A	1	0.999	8	24	24	24	8	8	8	373258	373258	373258	5	5	5	269711	269711	269711	4	4	4	214929	214929	214929	7	7	7	411257	411257	411257
1170	a	sp|P83916|CBX1_HUMAN	P83916	CBX1_HUMAN	CBX1	185	51	Homo sapiens OX=9606	1:Experimental evidence at protein level	Chromobox protein homolog 1	1	0.999	7	70	27	27	16	6	6	1.79007e+06	261012	261012	20	10	10	1.78045e+06	262401	262401	19	6	6	1.88069e+06	249257	249257	15	5	5	1.7357e+06	228218	228218
1171	a	sp|P84090|ERH_HUMAN	P84090	ERH_HUMAN	ERH	104	44	Homo sapiens OX=9606	1:Experimental evidence at protein level	Enhancer of rudimentary homolog	1	0.999	7	76	76	76	16	16	16	5096443	5096443	5096443	21	21	21	5.12001e+06	5.12001e+06	5.12001e+06	18	18	18	5159298	5159298	5159298	21	21	21	5315728	5315728	5315728
1172	a	sp|P84098|RL19_HUMAN	P84098	RL19_HUMAN	RPL19	196	21	Homo sapiens OX=9606	1:Experimental evidence at protein level	60S ribosomal protein L19	1	0.999	11	110	110	110	28	28	28	6.53498e+06	6.53498e+06	6.53498e+06	27	27	27	5.95832e+06	5.95832e+06	5.95832e+06	29	29	29	6503662	6503662	6503662	26	26	26	6484029	6484029	6484029
1173	a	sp|P84101|SERF2_HUMAN	P84101	SERF2_HUMAN	SERF2	59	30	Homo sapiens OX=9606	1:Experimental evidence at protein level	Small EDRK-rich factor 2	1	0.999	3	18	18	18	4	4	4	281068	281068	281068	4	4	4	324436	324436	324436	5	5	5	292969	292969	292969	5	5	5	248962	248962	248962
1174	a	sp|P84103|SRSF3_HUMAN	P84103	SRSF3_HUMAN	SRSF3	164	35	Homo sapiens OX=9606	1:Experimental evidence at protein level	Serine/arginine-rich splicing factor 3	1	0.999	16	93	55	55	25	14	14	4.11463e+06	1340331	1340331	19	11	11	4411309	1.33124e+06	1.33124e+06	25	15	15	3773949	1267317	1267317	24	15	15	3.95253e+06	1.24117e+06	1.24117e+06
1175	a	sp|P84157|MXRA7_HUMAN	P84157	MXRA7_HUMAN	MXRA7	204	32	Homo sapiens OX=9606	1:Experimental evidence at protein level	Matrix-remodeling-associated protein 7	1	0.999	5	28	28	28	4	4	4	657107	657107	657107	9	9	9	699348	699348	699348	10	10	10	676152	676152	676152	5	5	5	684653	684653	684653
1176	a	sp|P85037|FOXK1_HUMAN	P85037	FOXK1_HUMAN	FOXK1	733	26	Homo sapiens OX=9606	1:Experimental evidence at protein level	Forkhead box protein K1	1	0.999	15	39	39	39	7	7	7	431517	431517	431517	8	8	8	298098	298098	298098	10	10	10	400666	400666	400666	14	14	14	405407	405407	405407
1177	a	sp|P98082|DAB2_HUMAN	P98082	DAB2_HUMAN	DAB2	770	58	Homo sapiens OX=9606	1:Experimental evidence at protein level	Disabled homolog 2	1	0.999	52	407	407	407	106	106	106	2655078	2655078	2655078	101	101	101	2.6495e+06	2.6495e+06	2.6495e+06	99	99	99	2.78008e+06	2.78008e+06	2.78008e+06	101	101	101	2543402	2543402	2543402
1178	a	sp|P98160|PGBM_HUMAN	P98160	PGBM_HUMAN	HSPG2	4391	5	Homo sapiens OX=9606	1:Experimental evidence at protein level	Basement membrane-specific heparan sulfate proteoglycan core protein	1	0.999	15	25	25	25	5	5	5	368133	368133	368133	8	8	8	128291	128291	128291	5	5	5	290277	290277	290277	7	7	7	292895	292895	292895
1179	a	sp|P98170|XIAP_HUMAN	P98170	XIAP_HUMAN	XIAP	497	13	Homo sapiens OX=9606	1:Experimental evidence at protein level	E3 ubiquitin-protein ligase XIAP	1	0.999	5	13	13	13	3	3	3	77571.3	77571.3	77571.3	4	4	4	79793.3	79793.3	79793.3	3	3	3	85750.8	85750.8	85750.8	3	3	3	62452.7	62452.7	62452.7
1180	a	sp|P98175|RBM10_HUMAN	P98175	RBM10_HUMAN	RBM10	930	37	Homo sapiens OX=9606	1:Experimental evidence at protein level	RNA-binding protein 10	1	0.999	33	146	146	146	35	35	35	860945	860945	860945	41	41	41	858193	858193	858193	35	35	35	772329	772329	772329	35	35	35	746130	746130	746130
1181	a	sp|P98179|RBM3_HUMAN	P98179	RBM3_HUMAN	RBM3	157	24	Homo sapiens OX=9606	1:Experimental evidence at protein level	RNA-binding protein 3	1	0.999	4	25	22	22	7	6	6	340622	291077	291077	7	6	6	334490	290806	290806	5	5	5	303493	303493	303493	6	5	5	380958	324662	324662
1182	a	sp|P98194|AT2C1_HUMAN	P98194	AT2C1_HUMAN	ATP2C1	919	19	Homo sapiens OX=9606	1:Experimental evidence at protein level	Calcium-transporting ATPase type 2C member 1	1	0.999	12	45	45	45	11	11	11	350702	350702	350702	12	12	12	364058	364058	364058	13	13	13	365436	365436	365436	9	9	9	372556	372556	372556
1183	a	sp|Q00059|TFAM_HUMAN	Q00059	TFAM_HUMAN	TFAM	246	32	Homo sapiens OX=9606	1:Experimental evidence at protein level	Transcription factor A, mitochondrial	1	0.999	9	50	50	50	10	10	10	515049	515049	515049	15	15	15	439076	439076	439076	14	14	14	1.41633e+06	1.41633e+06	1.41633e+06	11	11	11	305264	305264	305264
1184	a	sp|Q00403|TF2B_HUMAN	Q00403	TF2B_HUMAN	GTF2B	316	42	Homo sapiens OX=9606	1:Experimental evidence at protein level	Transcription initiation factor IIB	1	0.999	10	54	54	54	13	13	13	501073	501073	501073	13	13	13	542027	542027	542027	13	13	13	544554	544554	544554	15	15	15	562436	562436	562436
1185	a	sp|Q00587|BORG5_HUMAN	Q00587	BORG5_HUMAN	CDC42EP1	391	24	Homo sapiens OX=9606	1:Experimental evidence at protein level	Cdc42 effector protein 1	1	0.999	5	27	27	27	7	7	7	209347	209347	209347	7	7	7	237044	237044	237044	8	8	8	265744	265744	265744	5	5	5	240876	240876	240876
1186	a	sp|Q00613|HSF1_HUMAN	Q00613	HSF1_HUMAN	HSF1	529	33	Homo sapiens OX=9606	1:Experimental evidence at protein level	Heat shock factor protein 1	1	0.999	11	57	57	57	16	16	16	509076	509076	509076	14	14	14	487295	487295	487295	15	15	15	559132	559132	559132	12	12	12	556601	556601	556601
1187	a	sp|Q00688|FKBP3_HUMAN	Q00688	FKBP3_HUMAN	FKBP3	224	47	Homo sapiens OX=9606	1:Experimental evidence at protein level	Peptidyl-prolyl cis-trans isomerase FKBP3	1	0.999	16	95	95	95	26	26	26	1.59112e+06	1.59112e+06	1.59112e+06	24	24	24	686486	686486	686486	21	21	21	723090	723090	723090	24	24	24	1.55166e+06	1.55166e+06	1.55166e+06
1188	a	sp|Q00765|REEP5_HUMAN	Q00765	REEP5_HUMAN	REEP5	189	22	Homo sapiens OX=9606	1:Experimental evidence at protein level	Receptor expression-enhancing protein 5	1	0.999	8	37	37	37	10	10	10	1.00283e+06	1.00283e+06	1.00283e+06	9	9	9	920802	920802	920802	9	9	9	917538	917538	917538	9	9	9	981509	981509	981509
1189	a	sp|Q00796|DHSO_HUMAN	Q00796	DHSO_HUMAN	SORD	357	80	Homo sapiens OX=9606	1:Experimental evidence at protein level	Sorbitol dehydrogenase	1	0.999	33	236	236	236	61	61	61	2867687	2867687	2867687	57	57	57	2879005	2879005	2879005	57	57	57	2.93977e+06	2.93977e+06	2.93977e+06	61	61	61	2.86501e+06	2.86501e+06	2.86501e+06
1190	a	sp|Q01415|GALK2_HUMAN	Q01415	GALK2_HUMAN	GALK2	458	41	Homo sapiens OX=9606	1:Experimental evidence at protein level	N-acetylgalactosamine kinase	1	0.999	12	63	63	63	14	14	14	278454	278454	278454	17	17	17	276604	276604	276604	14	14	14	262539	262539	262539	18	18	18	308302	308302	308302
1191	a	sp|Q01433|AMPD2_HUMAN	Q01433	AMPD2_HUMAN	AMPD2	879	21	Homo sapiens OX=9606	1:Experimental evidence at protein level	AMP deaminase 2	1	0.999	17	47	47	47	12	12	12	400347	400347	400347	10	10	10	409662	409662	409662	11	11	11	403612	403612	403612	14	14	14	341772	341772	341772
1192	a	sp|Q01518|CAP1_HUMAN	Q01518	CAP1_HUMAN	CAP1	475	58	Homo sapiens OX=9606	1:Experimental evidence at protein level	Adenylyl cyclase-associated protein 1	1	0.999	45	364	352	364	87	84	87	3740583	3740583	3740583	105	103	105	3.50251e+06	3.50251e+06	3.50251e+06	86	83	86	3.85097e+06	3.85097e+06	3.85097e+06	86	82	86	3.66264e+06	3.66264e+06	3.66264e+06
1193	a	sp|Q01581|HMCS1_HUMAN	Q01581	HMCS1_HUMAN	HMGCS1	520	38	Homo sapiens OX=9606	1:Experimental evidence at protein level	Hydroxymethylglutaryl-CoA synthase, cytoplasmic	1	0.999	14	83	83	83	19	19	19	350558	350558	350558	18	18	18	338805	338805	338805	23	23	23	295445	295445	295445	23	23	23	297974	297974	297974
1194	a	sp|Q01658|NC2B_HUMAN	Q01658	NC2B_HUMAN	DR1	176	25	Homo sapiens OX=9606	1:Experimental evidence at protein level	Protein Dr1	1	0.999	5	17	17	17	5	5	5	225675	225675	225675	4	4	4	234981	234981	234981	4	4	4	155279	155279	155279	4	4	4	260435	260435	260435
1195	a	sp|Q01664|TFAP4_HUMAN	Q01664	TFAP4_HUMAN	TFAP4	338	28	Homo sapiens OX=9606	1:Experimental evidence at protein level	Transcription factor AP-4	1	0.999	6	30	30	30	9	9	9	335185	335185	335185	7	7	7	350435	350435	350435	8	8	8	332602	332602	332602	6	6	6	325818	325818	325818
1196	a	sp|Q01780|EXOSX_HUMAN	Q01780	EXOSX_HUMAN	EXOSC10	885	52	Homo sapiens OX=9606	1:Experimental evidence at protein level	Exosome component 10	1	0.999	42	154	154	154	38	38	38	574394	574394	574394	41	41	41	610714	610714	610714	37	37	37	659530	659530	659530	38	38	38	654844	654844	654844
1197	a	sp|Q01804|OTUD4_HUMAN	Q01804	OTUD4_HUMAN	OTUD4	1114	9	Homo sapiens OX=9606	1:Experimental evidence at protein level	OTU domain-containing protein 4	1	0.999	8	14	14	14	4	4	4	45275.9	45275.9	45275.9	6	6	6	55226.1	55226.1	55226.1	2	2	2	20606.7	20606.7	20606.7	2	2	2	52027.1	52027.1	52027.1
1198	a	sp|Q01831|XPC_HUMAN	Q01831	XPC_HUMAN	XPC	940	15	Homo sapiens OX=9606	1:Experimental evidence at protein level	DNA repair protein complementing XP-C cells	1	0.999	11	27	27	27	5	5	5	179483	179483	179483	2	2	2	96559.1	96559.1	96559.1	6	6	6	195745	195745	195745	14	14	14	190307	190307	190307
1199	a	sp|Q01844|EWS_HUMAN	Q01844	EWS_HUMAN	EWSR1	656	15	Homo sapiens OX=9606	1:Experimental evidence at protein level	RNA-binding protein EWS	1	0.999	15	100	100	100	28	28	28	1.69101e+06	1.69101e+06	1.69101e+06	26	26	26	1.77671e+06	1.77671e+06	1.77671e+06	26	26	26	1871487	1871487	1871487	20	20	20	1.40379e+06	1.40379e+06	1.40379e+06
1200	a	sp|Q01968|OCRL_HUMAN	Q01968	OCRL_HUMAN	OCRL	901	9	Homo sapiens OX=9606	1:Experimental evidence at protein level	Inositol polyphosphate 5-phosphatase OCRL	1	0.999	6	13	13	13	4	4	4	135275	135275	135275	2	2	2	130755	130755	130755	4	4	4	114601	114601	114601	3	3	3	117444	117444	117444
1201	a	sp|Q02040|AK17A_HUMAN	Q02040	AK17A_HUMAN	AKAP17A	695	11	Homo sapiens OX=9606	1:Experimental evidence at protein level	A-kinase anchor protein 17A	1	0.999	5	13	13	13	3	3	3	83551	83551	83551	2	2	2	34990.7	34990.7	34990.7	4	4	4	81670.8	81670.8	81670.8	4	4	4	64173	64173	64173
1202	a	sp|Q02083|NAAA_HUMAN	Q02083	NAAA_HUMAN	NAAA	359	12	Homo sapiens OX=9606	1:Experimental evidence at protein level	N-acylethanolamine-hydrolyzing acid amidase	1	0.999	3	16	16	16	3	3	3	78479.2	78479.2	78479.2	3	3	3	66949.8	66949.8	66949.8	7	7	7	48559.2	48559.2	48559.2	3	3	3	57443.2	57443.2	57443.2
1203	a	sp|Q02127|PYRD_HUMAN	Q02127	PYRD_HUMAN	DHODH	395	42	Homo sapiens OX=9606	1:Experimental evidence at protein level	Dihydroorotate dehydrogenase (quinone), mitochondrial	1	0.999	12	47	47	47	10	10	10	345092	345092	345092	11	11	11	352916	352916	352916	15	15	15	401214	401214	401214	11	11	11	362765	362765	362765
1204	a	sp|Q02252|MMSA_HUMAN	Q02252	MMSA_HUMAN	ALDH6A1	535	17	Homo sapiens OX=9606	1:Experimental evidence at protein level	Methylmalonate-semialdehyde dehydrogenase [acylating], mitochondrial	1	0.999	7	14	14	14	2	2	2				3	3	3	102293	102293	102293	6	6	6	132471	132471	132471	3	3	3	113460	113460	113460
1205	a	sp|Q02543|RL18A_HUMAN	Q02543	RL18A_HUMAN	RPL18A	176	39	Homo sapiens OX=9606	1:Experimental evidence at protein level	60S ribosomal protein L18a	1	0.999	17	115	109	115	30	28	30	2719211	2719211	2719211	32	30	32	3.26204e+06	3.26204e+06	3.26204e+06	26	25	26	2485954	2485954	2485954	27	26	27	2.40528e+06	2.40528e+06	2.40528e+06
1206	a	sp|Q02790|FKBP4_HUMAN	Q02790	FKBP4_HUMAN	FKBP4	459	71	Homo sapiens OX=9606	1:Experimental evidence at protein level	Peptidyl-prolyl cis-trans isomerase FKBP4	1	0.999	68	464	464	464	117	117	117	6868218	6868218	6868218	114	114	114	6417689	6417689	6417689	113	113	113	6902233	6902233	6902233	120	120	120	6562240	6562240	6562240
1207	a	sp|Q02878|RL6_HUMAN	Q02878	RL6_HUMAN	RPL6	288	34	Homo sapiens OX=9606	1:Experimental evidence at protein level	60S ribosomal protein L6	1	0.999	29	229	225	226	57	56	57	8976396	8976396	8976396	57	56	56	9005129	9005129	9005129	52	51	51	9005508	9005508	9005508	63	62	62	9526851	9526851	9526851
1208	a	sp|Q02930|CREB5_HUMAN	Q02930	CREB5_HUMAN	CREB5	508	7	Homo sapiens OX=9606	1:Experimental evidence at protein level	Cyclic AMP-responsive element-binding protein 5	1	0.999	3	16	16	16	6	6	6	125772	125772	125772	3	3	3	130009	130009	130009	5	5	5	126157	126157	126157	2	2	2	81650.5	81650.5	81650.5
1209	a	sp|Q02978|M2OM_HUMAN	Q02978	M2OM_HUMAN	SLC25A11	314	53	Homo sapiens OX=9606	1:Experimental evidence at protein level	Mitochondrial 2-oxoglutarate/malate carrier protein	1	0.999	18	80	80	80	21	21	21	599565	599565	599565	21	21	21	580292	580292	580292	17	17	17	606124	606124	606124	21	21	21	542649	542649	542649
1210	a	sp|Q03135|CAV1_HUMAN	Q03135	CAV1_HUMAN	CAV1	178	21	Homo sapiens OX=9606	1:Experimental evidence at protein level	Caveolin-1	1	0.999	3	14	14	14	4	4	4	108608	108608	108608	6	6	6	114845	114845	114845	2	2	2	117768	117768	117768	2	2	2	115750	115750	115750
1211	a	sp|Q03154|ACY1_HUMAN	Q03154	ACY1_HUMAN	ACY1	408	30	Homo sapiens OX=9606	1:Experimental evidence at protein level	Aminoacylase-1	1	0.999	12	54	54	54	18	18	18	441890	441890	441890	12	12	12	451814	451814	451814	14	14	14	433675	433675	433675	10	10	10	202012	202012	202012
1212	a	sp|Q03167|TGBR3_HUMAN	Q03167	TGBR3_HUMAN	TGFBR3	851	7	Homo sapiens OX=9606	1:Experimental evidence at protein level	Transforming growth factor beta receptor type 3	1	0.999	5	13	13	13	4	4	4	44543.9	44543.9	44543.9	5	5	5	51653.3	51653.3	51653.3	2	2	2	48775.5	48775.5	48775.5	2	2	2	46970.4	46970.4	46970.4
1213	a	sp|Q03169|TNAP2_HUMAN	Q03169	TNAP2_HUMAN	TNFAIP2	654	13	Homo sapiens OX=9606	2:Experimental evidence at transcript level	Tumor necrosis factor alpha-induced protein 2	1	0.999	6	15	15	15	4	4	4	43915.1	43915.1	43915.1	3	3	3	59795.8	59795.8	59795.8	2	2	2	72235.9	72235.9	72235.9	6	6	6	66639.1	66639.1	66639.1
1214	a	sp|Q03252|LMNB2_HUMAN	Q03252	LMNB2_HUMAN	LMNB2	620	44	Homo sapiens OX=9606	1:Experimental evidence at protein level	Lamin-B2	1	0.999	31	146	129	129	42	35	35	1.17185e+06	806793	806793	37	35	35	615334	864879	864879	32	28	28	1060713	798289	798289	35	31	31	1158805	878310	878310
1215	a	sp|Q03426|KIME_HUMAN	Q03426	KIME_HUMAN	MVK	396	14	Homo sapiens OX=9606	1:Experimental evidence at protein level	Mevalonate kinase	1	0.999	5	23	23	23	6	6	6	262883	262883	262883	6	6	6	221053	221053	221053	3	3	3	159038	159038	159038	8	8	8	267993	267993	267993
1216	a	sp|Q03518|TAP1_HUMAN	Q03518	TAP1_HUMAN	TAP1	808	24	Homo sapiens OX=9606	1:Experimental evidence at protein level	Antigen peptide transporter 1	1	0.999	16	64	63	63	15	14	14	394072	394072	394072	18	18	18	390792	390792	390792	15	15	15	360199	360199	360199	16	16	16	412603	412603	412603
1217	a	sp|Q03519|TAP2_HUMAN	Q03519	TAP2_HUMAN	TAP2	686	25	Homo sapiens OX=9606	1:Experimental evidence at protein level	Antigen peptide transporter 2	1	0.999	15	61	60	61	17	17	17	297341	297341	297341	15	15	15	353800	353800	353800	17	16	17	342312	342312	342312	12	12	12	332880	332880	332880
1218	a	sp|Q03701|CEBPZ_HUMAN	Q03701	CEBPZ_HUMAN	CEBPZ	1054	39	Homo sapiens OX=9606	1:Experimental evidence at protein level	CCAAT/enhancer-binding protein zeta	1	0.999	42	204	204	204	61	61	61	946159	946159	946159	44	44	44	960557	960557	960557	48	48	48	939566	939566	939566	51	51	51	1.01228e+06	1.01228e+06	1.01228e+06
1219	a	sp|Q04206|TF65_HUMAN	Q04206	TF65_HUMAN	RELA	551	19	Homo sapiens OX=9606	1:Experimental evidence at protein level	Transcription factor p65	1	0.999	11	48	48	48	19	19	19	520946	520946	520946	9	9	9	630782	630782	630782	10	10	10	535216	535216	535216	10	10	10	367129	367129	367129
1220	a	sp|Q04446|GLGB_HUMAN	Q04446	GLGB_HUMAN	GBE1	702	51	Homo sapiens OX=9606	1:Experimental evidence at protein level	1,4-alpha-glucan-branching enzyme	1	0.999	49	254	254	254	59	59	59	1.16129e+06	1.16129e+06	1.16129e+06	67	67	67	1.08919e+06	1.08919e+06	1.08919e+06	64	64	64	1.05734e+06	1.05734e+06	1.05734e+06	64	64	64	1082785	1082785	1082785
1221	a	sp|Q04656|ATP7A_HUMAN	Q04656	ATP7A_HUMAN	ATP7A	1500	6	Homo sapiens OX=9606	1:Experimental evidence at protein level	Copper-transporting ATPase 1	1	0.999	7	10	10	10	1	1	1				4	4	4	25037.8	25037.8	25037.8	3	3	3	26573.5	26573.5	26573.5	2	2	2	19550.8	19550.8	19550.8
1222	a	sp|Q04721|NOTC2_HUMAN	Q04721	NOTC2_HUMAN	NOTCH2	2471	9	Homo sapiens OX=9606	1:Experimental evidence at protein level	Neurogenic locus notch homolog protein 2	1	0.999	15	48	46	48	14	14	14	248511	248511	248511	10	9	10	264570	264570	264570	12	11	12	235930	235930	235930	12	12	12	236762	236762	236762
1223	a	sp|Q04760|LGUL_HUMAN	Q04760	LGUL_HUMAN	GLO1	184	77	Homo sapiens OX=9606	1:Experimental evidence at protein level	Lactoylglutathione lyase	1	0.999	27	212	212	212	58	58	58	2.52623e+06	2.52623e+06	2.52623e+06	51	51	51	2.35183e+06	2.35183e+06	2.35183e+06	59	59	59	2.65311e+06	2.65311e+06	2.65311e+06	44	44	44	2.4184e+06	2.4184e+06	2.4184e+06
1224	a	sp|Q04837|SSBP_HUMAN	Q04837	SSBP_HUMAN	SSBP1	148	57	Homo sapiens OX=9606	1:Experimental evidence at protein level	Single-stranded DNA-binding protein, mitochondrial	1	0.999	18	136	136	136	33	33	33	3.15444e+06	3.15444e+06	3.15444e+06	30	30	30	3265567	3265567	3265567	33	33	33	3.18144e+06	3.18144e+06	3.18144e+06	40	40	40	3094355	3094355	3094355
1225	a	sp|Q05086|UBE3A_HUMAN	Q05086	UBE3A_HUMAN	UBE3A	875	28	Homo sapiens OX=9606	1:Experimental evidence at protein level	Ubiquitin-protein ligase E3A	1	0.999	20	70	67	67	18	18	18	263383	263383	263383	20	19	19	340523	340523	340523	18	17	17	243612	243612	243612	14	13	13	221215	221215	221215
1226	a	sp|Q05209|PTN12_HUMAN	Q05209	PTN12_HUMAN	PTPN12	780	27	Homo sapiens OX=9606	1:Experimental evidence at protein level	Tyrosine-protein phosphatase non-receptor type 12	1	0.999	13	41	41	41	12	12	12	257476	257476	257476	11	11	11	245329	245329	245329	10	10	10	251759	251759	251759	8	8	8	220738	220738	220738
1227	a	sp|Q05639|EF1A2_HUMAN	Q05639	EF1A2_HUMAN	EEF1A2	463	39	Homo sapiens OX=9606	1:Experimental evidence at protein level	Elongation factor 1-alpha 2	1	0.999	55	616	16	16	161	3	3	27315528	251606	251606	160	5	5	25759672	232473	232473	144	4	4	24803048	236194	236194	151	4	4	23628572	227962	227962
1228	a	sp|Q05655|KPCD_HUMAN	Q05655	KPCD_HUMAN	PRKCD	676	23	Homo sapiens OX=9606	1:Experimental evidence at protein level	Protein kinase C delta type	1	0.999	9	42	42	42	12	12	12	162721	162721	162721	11	11	11	146410	146410	146410	9	9	9	108049	108049	108049	10	10	10	96321.3	96321.3	96321.3
1229	a	sp|Q05932|FOLC_HUMAN	Q05932	FOLC_HUMAN	FPGS	587	20	Homo sapiens OX=9606	1:Experimental evidence at protein level	Folylpolyglutamate synthase, mitochondrial	1	0.999	9	28	28	28	6	6	6	317400	317400	317400	9	9	9	330048	330048	330048	9	9	9	335743	335743	335743	4	4	4	245071	245071	245071
1230	a	sp|Q05D32|CTSL2_HUMAN	Q05D32	CTSL2_HUMAN	CTDSPL2	466	19	Homo sapiens OX=9606	1:Experimental evidence at protein level	CTD small phosphatase-like protein 2	1	0.999	6	16	16	16	5	5	5	120518	120518	120518	3	3	3	121245	121245	121245	4	4	4	126174	126174	126174	4	4	4	110031	110031	110031
1231	a	sp|Q06124|PTN11_HUMAN	Q06124	PTN11_HUMAN	PTPN11	597	51	Homo sapiens OX=9606	1:Experimental evidence at protein level	Tyrosine-protein phosphatase non-receptor type 11	1	0.999	28	182	182	182	53	53	53	836432	836432	836432	47	47	47	833194	833194	833194	43	43	43	814190	814190	814190	39	39	39	874187	874187	874187
1232	a	sp|Q06136|KDSR_HUMAN	Q06136	KDSR_HUMAN	KDSR	332	25	Homo sapiens OX=9606	1:Experimental evidence at protein level	3-ketodihydrosphingosine reductase	1	0.999	9	35	35	35	11	11	11	334586	334586	334586	8	8	8	301201	301201	301201	8	8	8	288816	288816	288816	8	8	8	329853	329853	329853
1233	a	sp|Q06203|PUR1_HUMAN	Q06203	PUR1_HUMAN	PPAT	517	48	Homo sapiens OX=9606	1:Experimental evidence at protein level	Amidophosphoribosyltransferase	1	0.999	29	154	154	154	40	40	40	1.11019e+06	1.11019e+06	1.11019e+06	40	40	40	1.02129e+06	1.02129e+06	1.02129e+06	36	36	36	1.1133e+06	1.1133e+06	1.1133e+06	38	38	38	1.05561e+06	1.05561e+06	1.05561e+06
1234	a	sp|Q06265|EXOS9_HUMAN	Q06265	EXOS9_HUMAN	EXOSC9	439	28	Homo sapiens OX=9606	1:Experimental evidence at protein level	Exosome complex component RRP45	1	0.999	11	37	37	37	12	12	12	741576	741576	741576	9	9	9	705496	705496	705496	8	8	8	685321	685321	685321	8	8	8	453824	453824	453824
1235	a	sp|Q06323|PSME1_HUMAN	Q06323	PSME1_HUMAN	PSME1	249	53	Homo sapiens OX=9606	1:Experimental evidence at protein level	Proteasome activator complex subunit 1	1	0.999	19	98	98	98	24	24	24	1664393	1664393	1664393	28	28	28	1.80173e+06	1.80173e+06	1.80173e+06	24	24	24	1.5188e+06	1.5188e+06	1.5188e+06	22	22	22	1.79409e+06	1.79409e+06	1.79409e+06
1236	a	sp|Q06609|RAD51_HUMAN	Q06609	RAD51_HUMAN	RAD51	339	17	Homo sapiens OX=9606	1:Experimental evidence at protein level	DNA repair protein RAD51 homolog 1	1	0.999	4	14	14	14	1	1	1	101049	101049	101049	5	5	5	302728	302728	302728	5	5	5	255852	255852	255852	3	3	3	270421	270421	270421
1237	a	sp|Q06787|FMR1_HUMAN	Q06787	FMR1_HUMAN	FMR1	632	32	Homo sapiens OX=9606	1:Experimental evidence at protein level	Synaptic functional regulator FMR1	1	0.999	19	61	42	42	13	6	6	398921	259027	259027	12	8	8	173339	129591	129591	18	13	13	368703	325993	325993	18	15	15	290878	340133	340133
1238	a	sp|Q06830|PRDX1_HUMAN	Q06830	PRDX1_HUMAN	PRDX1	199	75	Homo sapiens	1:Experimental evidence at protein level	Peroxiredoxin-1	1	0.999	71	887	779	887	230	196	230	20694334	20812016	20694334	216	193	216	20255618	19196318	20255618	225	201	225	19925816	18138488	19925816	216	189	216	20410962	20351162	20410962
1239	a	sp|Q07020|RL18_HUMAN	Q07020	RL18_HUMAN	RPL18	188	29	Homo sapiens OX=9606	1:Experimental evidence at protein level	60S ribosomal protein L18	1	0.999	14	95	95	95	28	28	28	7.37797e+06	7.37797e+06	7.37797e+06	23	23	23	7.1015e+06	7.1015e+06	7.1015e+06	24	24	24	6981218	6981218	6981218	20	20	20	6898070	6898070	6898070
1240	a	sp|Q07021|C1QBP_HUMAN	Q07021	C1QBP_HUMAN	C1QBP	282	52	Homo sapiens OX=9606	1:Experimental evidence at protein level	Complement component 1 Q subcomponent-binding protein, mitochondrial	1	0.999	24	276	276	276	68	68	68	14538381	14538381	14538381	80	80	80	14023042	14023042	14023042	66	66	66	14091482	14091482	14091482	62	62	62	14534179	14534179	14534179
1241	a	sp|Q07157|ZO1_HUMAN	Q07157	ZO1_HUMAN	TJP1	1748	41	Homo sapiens OX=9606	1:Experimental evidence at protein level	Tight junction protein ZO-1	1	0.999	56	292	290	292	77	75	77	737864	737864	737864	72	72	72	872888	872888	872888	72	72	72	487696	487696	487696	71	71	71	538853	538853	538853
1242	a	sp|Q07617|SPAG1_HUMAN	Q07617	SPAG1_HUMAN	SPAG1	926	10	Homo sapiens OX=9606	1:Experimental evidence at protein level	Sperm-associated antigen 1	1	0.999	6	12	12	12	3	3	3				2	2	2	16832.2	16832.2	16832.2	4	4	4	17859.7	17859.7	17859.7	3	3	3	14967.6	14967.6	14967.6
1243	a	sp|Q07812|BAX_HUMAN	Q07812	BAX_HUMAN	BAX	192	53	Homo sapiens OX=9606	1:Experimental evidence at protein level	Apoptosis regulator BAX	1	0.999	10	81	81	81	22	22	22	1.00932e+06	1.00932e+06	1.00932e+06	19	19	19	1.01256e+06	1.01256e+06	1.01256e+06	21	21	21	1.07317e+06	1.07317e+06	1.07317e+06	19	19	19	1097840	1097840	1097840
1244	a	sp|Q07864|DPOE1_HUMAN	Q07864	DPOE1_HUMAN	POLE	2286	11	Homo sapiens OX=9606	1:Experimental evidence at protein level	DNA polymerase epsilon catalytic subunit A	1	0.999	19	63	63	63	18	18	18	121579	121579	121579	14	14	14	188859	188859	188859	17	17	17	288261	288261	288261	14	14	14	267838	267838	267838
1245	a	sp|Q07889|SOS1_HUMAN	Q07889	SOS1_HUMAN	SOS1	1333	4	Homo sapiens OX=9606	1:Experimental evidence at protein level	Son of sevenless homolog 1	1	0.999	4	4	4	4	0	0	0				0	0	0				3	3	3				1	1	1
1246	a	sp|Q07960|RHG01_HUMAN	Q07960	RHG01_HUMAN	ARHGAP1	439	56	Homo sapiens OX=9606	1:Experimental evidence at protein level	Rho GTPase-activating protein 1	1	0.999	28	162	160	162	42	41	42	1.56175e+06	1.56175e+06	1.56175e+06	38	37	38	1.56468e+06	1.56468e+06	1.56468e+06	40	40	40	1.45418e+06	1.45418e+06	1.45418e+06	42	42	42	1452399	1452399	1452399
1247	a	sp|Q08050|FOXM1_HUMAN	Q08050	FOXM1_HUMAN	FOXM1	763	5	Homo sapiens OX=9606	1:Experimental evidence at protein level	Forkhead box protein M1	1	0.999	2	6	6	6	0	0	0				2	2	2	67672.1	67672.1	67672.1	1	1	1	48079.2	48079.2	48079.2	3	3	3	64669.2	64669.2	64669.2
1248	a	sp|Q08170|SRSF4_HUMAN	Q08170	SRSF4_HUMAN	SRSF4	494	22	Homo sapiens OX=9606	1:Experimental evidence at protein level	Serine/arginine-rich splicing factor 4	1	0.999	17	57	15	15	9	3	3	1.01493e+06	190482	190482	14	4	4	1.08877e+06	229607	229607	19	4	4	994214	188487	188487	15	4	4	958669	231847	231847
1249	a	sp|Q08257|QOR_HUMAN	Q08257	QOR_HUMAN	CRYZ	329	72	Homo sapiens OX=9606	1:Experimental evidence at protein level	Quinone oxidoreductase	1	0.999	34	149	149	149	34	34	34	1205600	1205600	1205600	37	37	37	1.25911e+06	1.25911e+06	1.25911e+06	34	34	34	1.17315e+06	1.17315e+06	1.17315e+06	44	44	44	1.14954e+06	1.14954e+06	1.14954e+06
1250	a	sp|Q08378|GOGA3_HUMAN	Q08378	GOGA3_HUMAN	GOLGA3	1498	4	Homo sapiens OX=9606	1:Experimental evidence at protein level	Golgin subfamily A member 3	1	0.999	4	12	12	12	4	4	4	87021.7	87021.7	87021.7	2	2	2	78660.6	78660.6	78660.6	2	2	2	61150.8	61150.8	61150.8	4	4	4	85543.5	85543.5	85543.5
1251	a	sp|Q08752|PPID_HUMAN	Q08752	PPID_HUMAN	PPID	370	62	Homo sapiens OX=9606	1:Experimental evidence at protein level	Peptidyl-prolyl cis-trans isomerase D	1	0.999	26	95	95	95	24	24	24	469187	469187	469187	19	19	19	457889	457889	457889	25	25	25	564613	564613	564613	27	27	27	523557	523557	523557
1252	a	sp|Q08945|SSRP1_HUMAN	Q08945	SSRP1_HUMAN	SSRP1	709	38	Homo sapiens OX=9606	1:Experimental evidence at protein level	FACT complex subunit SSRP1	1	0.999	32	192	192	192	50	50	50	2.23669e+06	2.23669e+06	2.23669e+06	46	46	46	2380161	2380161	2380161	43	43	43	2.30293e+06	2.30293e+06	2.30293e+06	53	53	53	2.26553e+06	2.26553e+06	2.26553e+06
1253	a	sp|Q08AD1|CAMP2_HUMAN	Q08AD1	CAMP2_HUMAN	CAMSAP2	1489	23	Homo sapiens OX=9606	1:Experimental evidence at protein level	Calmodulin-regulated spectrin-associated protein 2	1	0.999	23	68	68	68	23	23	23	255160	255160	255160	15	15	15	150827	150827	150827	17	17	17	263370	263370	263370	13	13	13	263336	263336	263336
1254	a	sp|Q08AM6|VAC14_HUMAN	Q08AM6	VAC14_HUMAN	VAC14	782	29	Homo sapiens OX=9606	1:Experimental evidence at protein level	Protein VAC14 homolog	1	0.999	17	70	70	70	19	19	19	560996	560996	560996	17	17	17	548277	548277	548277	18	18	18	526480	526480	526480	16	16	16	531756	531756	531756
1255	a	sp|Q09028|RBBP4_HUMAN	Q09028	RBBP4_HUMAN	RBBP4	425	84	Homo sapiens OX=9606	1:Experimental evidence at protein level	Histone-binding protein RBBP4	1	0.999	57	459	255	255	117	64	64	4557797	2.71741e+06	2.71741e+06	110	62	62	4.34559e+06	2706450	2706450	117	65	65	4.61529e+06	2.74275e+06	2.74275e+06	115	64	64	4536299	2.74389e+06	2.74389e+06
1256	a	sp|Q09161|NCBP1_HUMAN	Q09161	NCBP1_HUMAN	NCBP1	790	54	Homo sapiens OX=9606	1:Experimental evidence at protein level	Nuclear cap-binding protein subunit 1	1	0.999	39	266	264	266	67	66	67	1.46347e+06	1.46347e+06	1.46347e+06	63	63	63	1.47956e+06	1.47956e+06	1.47956e+06	70	69	70	1.43796e+06	1.43796e+06	1.43796e+06	66	66	66	1.52564e+06	1.52564e+06	1.52564e+06
1257	a	sp|Q0JRZ9|FCHO2_HUMAN	Q0JRZ9	FCHO2_HUMAN	FCHO2	810	14	Homo sapiens OX=9606	1:Experimental evidence at protein level	F-BAR domain only protein 2	1	0.999	8	29	28	28	5	4	4	232297	232297	232297	7	7	7	208534	208534	208534	8	8	8	223721	223721	223721	9	9	9	205356	205356	205356
1258	a	sp|Q0VDF9|HSP7E_HUMAN	Q0VDF9	HSP7E_HUMAN	HSPA14	509	54	Homo sapiens OX=9606	1:Experimental evidence at protein level	Heat shock 70 kDa protein 14	1	0.999	23	129	129	129	34	34	34	793989	793989	793989	32	32	32	740130	740130	740130	33	33	33	820795	820795	820795	30	30	30	761752	761752	761752
1259	a	sp|Q10469|MGAT2_HUMAN	Q10469	MGAT2_HUMAN	MGAT2	447	12	Homo sapiens OX=9606	1:Experimental evidence at protein level	Alpha-1,6-mannosyl-glycoprotein 2-beta-N-acetylglucosaminyltransferase	1	0.999	4	11	11	11	4	4	4	52373.2	52373.2	52373.2	2	2	2	46063.9	46063.9	46063.9	3	3	3	49337	49337	49337	2	2	2	53029.6	53029.6	53029.6
1260	a	sp|Q10472|GALT1_HUMAN	Q10472	GALT1_HUMAN	GALNT1	559	12	Homo sapiens OX=9606	1:Experimental evidence at protein level	Polypeptide N-acetylgalactosaminyltransferase 1	1	0.999	6	17	14	17	1	1	1	50576.4	50576.4	50576.4	4	3	4	110824	46669.5	110824	8	7	8	108128	47251.2	108128	4	3	4	107479	45858.6	107479
1261	a	sp|Q10567|AP1B1_HUMAN	Q10567	AP1B1_HUMAN	AP1B1	949	51	Homo sapiens OX=9606	1:Experimental evidence at protein level	AP-1 complex subunit beta-1	1	0.999	55	303	167	167	79	43	43	1.35614e+06	749487	749487	70	40	40	1.02325e+06	809732	809732	79	41	41	1.50965e+06	727547	727547	75	43	43	1.58903e+06	795864	795864
1262	a	sp|Q10570|CPSF1_HUMAN	Q10570	CPSF1_HUMAN	CPSF1	1443	23	Homo sapiens OX=9606	1:Experimental evidence at protein level	Cleavage and polyadenylation specificity factor subunit 1	1	0.999	23	97	97	97	27	27	27	659388	659388	659388	20	20	20	649093	649093	649093	21	21	21	668364	668364	668364	29	29	29	714431	714431	714431
1263	a	sp|Q10589|BST2_HUMAN	Q10589	BST2_HUMAN	BST2	180	32	Homo sapiens OX=9606	1:Experimental evidence at protein level	Bone marrow stromal antigen 2	1	0.999	5	24	24	24	4	4	4	810282	810282	810282	6	6	6	774691	774691	774691	8	8	8	784367	784367	784367	6	6	6	741316	741316	741316
1264	a	sp|Q11206|SIA4C_HUMAN	Q11206	SIA4C_HUMAN	ST3GAL4	333	12	Homo sapiens OX=9606	2:Experimental evidence at transcript level	CMP-N-acetylneuraminate-beta-galactosamide-alpha-2,3-sialyltransferase 4	1	0.999	4	9	9	9	2	2	2	114895	114895	114895	2	2	2	174544	174544	174544	3	3	3	180706	180706	180706	2	2	2	48167.3	48167.3	48167.3
1265	a	sp|Q12765|SCRN1_HUMAN	Q12765	SCRN1_HUMAN	SCRN1	414	35	Homo sapiens OX=9606	1:Experimental evidence at protein level	Secernin-1	1	0.999	14	94	94	94	19	19	19	540244	540244	540244	31	31	31	475468	475468	475468	25	25	25	511648	511648	511648	19	19	19	573973	573973	573973
1266	a	sp|Q12770|SCAP_HUMAN	Q12770	SCAP_HUMAN	SCAP	1279	7	Homo sapiens OX=9606	1:Experimental evidence at protein level	Sterol regulatory element-binding protein cleavage-activating protein	1	0.999	5	18	18	18	4	4	4	116124	116124	116124	6	6	6	96655.7	96655.7	96655.7	3	3	3	111818	111818	111818	5	5	5	108405	108405	108405
1267	a	sp|Q12788|TBL3_HUMAN	Q12788	TBL3_HUMAN	TBL3	808	53	Homo sapiens OX=9606	1:Experimental evidence at protein level	Transducin beta-like protein 3	1	0.999	39	245	245	245	57	57	57	744916	744916	744916	58	58	58	1.28175e+06	1.28175e+06	1.28175e+06	66	66	66	1267490	1267490	1267490	64	64	64	1.20178e+06	1.20178e+06	1.20178e+06
1268	a	sp|Q12789|TF3C1_HUMAN	Q12789	TF3C1_HUMAN	GTF3C1	2109	20	Homo sapiens OX=9606	1:Experimental evidence at protein level	General transcription factor 3C polypeptide 1	1	0.999	31	135	135	135	32	32	32	494337	494337	494337	36	36	36	401351	401351	401351	34	34	34	415379	415379	415379	33	33	33	997757	997757	997757
1269	a	sp|Q12792|TWF1_HUMAN	Q12792	TWF1_HUMAN	TWF1	350	53	Homo sapiens OX=9606	1:Experimental evidence at protein level	Twinfilin-1	1	0.999	18	130	104	130	34	27	34	3.01185e+06	3.01185e+06	3.01185e+06	31	25	31	3.00009e+06	3.00009e+06	3.00009e+06	31	24	31	3.0273e+06	3.0273e+06	3.0273e+06	34	28	34	3022362	3022362	3022362
1270	a	sp|Q12797|ASPH_HUMAN	Q12797	ASPH_HUMAN	ASPH	758	39	Homo sapiens OX=9606	1:Experimental evidence at protein level	Aspartyl/asparaginyl beta-hydroxylase	1	0.999	38	212	208	208	56	55	55	2.15828e+06	2.15828e+06	2.15828e+06	55	54	54	2.03119e+06	2.03119e+06	2.03119e+06	53	52	52	2.31381e+06	2.31381e+06	2.31381e+06	48	47	47	2.17467e+06	2.17467e+06	2.17467e+06
1271	a	sp|Q12824|SNF5_HUMAN	Q12824	SNF5_HUMAN	SMARCB1	385	33	Homo sapiens OX=9606	1:Experimental evidence at protein level	SWI/SNF-related matrix-associated actin-dependent regulator of chromatin subfamily B member 1	1	0.999	8	53	53	53	12	12	12	439901	439901	439901	12	12	12	393577	393577	393577	15	15	15	471798	471798	471798	14	14	14	399267	399267	399267
1272	a	sp|Q12834|CDC20_HUMAN	Q12834	CDC20_HUMAN	CDC20	499	16	Homo sapiens OX=9606	1:Experimental evidence at protein level	Cell division cycle protein 20 homolog	1	0.999	5	15	15	15	4	4	4	194630	194630	194630	6	6	6	193694	193694	193694	3	3	3	201477	201477	201477	2	2	2	165909	165909	165909
1273	a	sp|Q12846|STX4_HUMAN	Q12846	STX4_HUMAN	STX4	297	37	Homo sapiens OX=9606	1:Experimental evidence at protein level	Syntaxin-4	1	0.999	9	27	27	27	7	7	7	177671	177671	177671	6	6	6	1.22723e+06	1.22723e+06	1.22723e+06	5	5	5	1.22664e+06	1.22664e+06	1.22664e+06	9	9	9	1.2184e+06	1.2184e+06	1.2184e+06
1274	a	sp|Q12874|SF3A3_HUMAN	Q12874	SF3A3_HUMAN	SF3A3	501	52	Homo sapiens OX=9606	1:Experimental evidence at protein level	Splicing factor 3A subunit 3	1	0.999	34	192	189	192	48	46	48	1.89531e+06	1.89531e+06	1.89531e+06	51	50	51	1.87563e+06	1.87563e+06	1.87563e+06	52	52	52	1.84048e+06	1.84048e+06	1.84048e+06	41	41	41	1.9154e+06	1.9154e+06	1.9154e+06
1275	a	sp|Q12888|TP53B_HUMAN	Q12888	TP53B_HUMAN	TP53BP1	1972	40	Homo sapiens OX=9606	1:Experimental evidence at protein level	TP53-binding protein 1	1	0.999	54	245	245	245	63	63	63	803020	803020	803020	57	57	57	775209	775209	775209	60	60	60	805653	805653	805653	65	65	65	832201	832201	832201
1276	a	sp|Q12893|TM115_HUMAN	Q12893	TM115_HUMAN	TMEM115	351	17	Homo sapiens OX=9606	1:Experimental evidence at protein level	Transmembrane protein 115	1	0.999	4	12	12	12	1	1	1	82400.9	82400.9	82400.9	3	3	3	157620	157620	157620	4	4	4	183352	183352	183352	4	4	4	166734	166734	166734
1277	a	sp|Q12894|IFRD2_HUMAN	Q12894	IFRD2_HUMAN	IFRD2	506	14	Homo sapiens OX=9606	1:Experimental evidence at protein level	Interferon-related developmental regulator 2	1	0.999	6	28	28	28	10	10	10	198685	198685	198685	6	6	6	121065	121065	121065	7	7	7	186627	186627	186627	5	5	5	199767	199767	199767
1278	a	sp|Q12899|TRI26_HUMAN	Q12899	TRI26_HUMAN	TRIM26	539	15	Homo sapiens OX=9606	1:Experimental evidence at protein level	Tripartite motif-containing protein 26	1	0.999	7	24	24	24	7	7	7	129745	129745	129745	6	6	6	129399	129399	129399	6	6	6	134796	134796	134796	5	5	5	139049	139049	139049
1279	a	sp|Q12904|AIMP1_HUMAN	Q12904	AIMP1_HUMAN	AIMP1	312	67	Homo sapiens OX=9606	1:Experimental evidence at protein level	Aminoacyl tRNA synthase complex-interacting multifunctional protein 1	1	0.999	32	179	179	179	43	43	43	1596569	1596569	1596569	49	49	49	1.53999e+06	1.53999e+06	1.53999e+06	36	36	36	1.61893e+06	1.61893e+06	1.61893e+06	51	51	51	1.54546e+06	1.54546e+06	1.54546e+06
1280	a	sp|Q12907|LMAN2_HUMAN	Q12907	LMAN2_HUMAN	LMAN2	356	57	Homo sapiens OX=9606	1:Experimental evidence at protein level	Vesicular integral-membrane protein VIP36	1	0.999	35	218	214	214	53	52	52	1.72753e+06	1.72753e+06	1.72753e+06	62	61	61	1737658	1737658	1737658	52	51	51	1.70121e+06	1.70121e+06	1.70121e+06	51	50	50	1.73617e+06	1.73617e+06	1.73617e+06
1281	a	sp|Q12929|EPS8_HUMAN	Q12929	EPS8_HUMAN	EPS8	822	5	Homo sapiens OX=9606	1:Experimental evidence at protein level	Epidermal growth factor receptor kinase substrate 8	1	0.999	4	9	9	9	3	3	3	54219.7	54219.7	54219.7	2	2	2	55636.1	55636.1	55636.1	1	1	1	53878.6	53878.6	53878.6	3	3	3	55460.7	55460.7	55460.7
1282	a	sp|Q12931|TRAP1_HUMAN	Q12931	TRAP1_HUMAN	TRAP1	704	56	Homo sapiens OX=9606	1:Experimental evidence at protein level	Heat shock protein 75 kDa, mitochondrial	1	0.999	67	586	541	541	147	139	139	9162322	4671096	4671096	138	128	128	8118760	4443618	4443618	151	137	137	11317540	4711137	4711137	150	137	137	8947992	4511371	4511371
[truncated: 5,453 more rows]
