# Supplementary material for: Fast Quantitative Analysis of timsTOF PASEF Data with MSFragger and IonQuant
Source: Mol Cell Proteomics. 2020 Nov 25;19(9):1575–85. doi: 10.1074/mcp.TIR120.002048 (PMC7996969; doi:10.1074/mcp.TIR120.002048)
Supplement: Supplementary file 1 [file mmc1.zip › mmc1/159579_1_supp_534572_qfftwz.xlsx]

## Sheet: Table legend
Table S5: peptides identified from MSFragger open search. (a) Peptides from the first run. (b) Peptides from the second run. (c) Peptides from the third run. (d) Peptides from the forth run.
Column annotations:
Peptide Sequence:	peptide sequence
Modified Sequence:	modified peptide sequence (if applicable)
Peptide Length:	peptide length
M/Z:	calculated M/Z
Charge:	identified charge states
Observed Mass:	observed experimental mass
Probability:	the best ProteinProphet probability from identified spectra
Expectation:	the best expectation from identified spectra
Spectral Count:	number of identified spectra
Assigned Modifications:	identified variable modifications
Observed Modifications:	inferred open modifications (not applicable in closed search)
Protein:	razor protein
Protein ID:	razor protein ID
Entry Name:	razor protein name
Gene:	gene name
Protein Description:	razor protein annotation
Mapped Genes:	all possible mapped genes
Mapped Proteins:	all possible mapped proteins

## Sheet: a
Peptide Sequence	Modified Sequence	Peptide Length	M/Z	Charge	Observed Mass	Probability	Expectation	Spectral Count	Assigned Modifications	Observed Modifications	Protein	Protein ID	Entry Name	Gene	Protein Description	Mapped Genes	Mapped Proteins
AAAAAAAAAAAAAAAGAGAGAK		22	532.953	3	1595.84	0.809	0.2337	1			sp|P55011|S12A2_HUMAN	P55011	S12A2_HUMAN	SLC12A2	Solute carrier family 12 member 2
AAAAAAAAAPAAAATAPTTAATTAATAAQ		29	1184.61	2	2367.2	1	0	7		Asn->Asp(0.984016), Asn->Asp(0.984016), Deamidated(0.984016), Deamidated(0.984016), Gln->Glu(0.984016), Gln->Glu(0.984016), HexNAc(203.079373)	sp|P37108|SRP14_HUMAN	P37108	SRP14_HUMAN	SRP14	Signal recognition particle 14 kDa protein
AAAAAAAAAPAAAATAPTTAATTAATAAQ		29	790.075	3	2367.2	0.9864	0.0081	2			sp|P37108|SRP14_HUMAN	P37108	SRP14_HUMAN	SRP14	Signal recognition particle 14 kDa protein
AAAAAAAAVPSAGPAGPAPTSAAGR		25	678.024	3	2031.05	0.9295	0.0002	1			sp|Q9Y4H2|IRS2_HUMAN	Q9Y4H2	IRS2_HUMAN	IRS2	Insulin receptor substrate 2
AAAAAAAGDSDSWDADAFSVEDPVR	n[43]AAAAAAAGDSDSWDADAFSVEDPVR	25	1254.05	2	2506.09	1	0	6	N-term(42.0106)	Ammonium(17.026549)	sp|O75822|EIF3J_HUMAN	O75822	EIF3J_HUMAN	EIF3J	Eukaryotic translation initiation factor 3 subunit J
AAAAAAAGDSDSWDADAFSVEDPVRK	n[43]AAAAAAAGDSDSWDADAFSVEDPVRK	26	879.068	3	2634.18	1	0	1	N-term(42.0106)		sp|O75822|EIF3J_HUMAN	O75822	EIF3J_HUMAN	EIF3J	Eukaryotic translation initiation factor 3 subunit J
AAAAAAAGDSDSWDADAFSVEDPVRK	n[43]AAAAAAAGDSDSWDADAFSVEDPVRK	26	1318.1	2	2634.18	1	0	3	N-term(42.0106)	Label:13C(3)(3.010064)	sp|O75822|EIF3J_HUMAN	O75822	EIF3J_HUMAN	EIF3J	Eukaryotic translation initiation factor 3 subunit J
AAAAAAGAASGLPGPVAQGLK	n[43]AAAAAAGAASGLPGPVAQGLK	21	895.991	2	1789.97	1	0	5	N-term(42.0106)		sp|Q96P70|IPO9_HUMAN	Q96P70	IPO9_HUMAN	IPO9	Importin-9
AAAAAAGAGPEMVR	n[43]AAAAAAGAGPEMVR	14	642.822	2	1283.63	1	0	1	N-term(42.0106)		sp|P28482|MK01_HUMAN	P28482	MK01_HUMAN	MAPK1	Mitogen-activated protein kinase 1
AAAAAEQQQFYLLLGNLLSPDNVVR	n[43]AAAAAEQQQFYLLLGNLLSPDNVVR	25	915.152	3	2742.43	0.9745	0.1144	1	N-term(42.0106)		sp|O00410|IPO5_HUMAN	O00410	IPO5_HUMAN	IPO5	Importin-5
AAAAAGAGSGPWAAQEK	n[43]AAAAAGAGSGPWAAQEK	17	778.379	2	1554.74	1	0	1	N-term(42.0106)		sp|P86790|CCZ1B_HUMAN	P86790	CCZ1B_HUMAN	CCZ1B	Vacuolar fusion protein CCZ1 homolog B	CCZ1	sp|P86791|CCZ1_HUMAN
AAAAAGLGGGGAGPGPEAGDFLAR	n[43]AAAAAGLGGGGAGPGPEAGDFLAR	24	1027.01	2	2052	1	0	2	N-term(42.0106)		sp|P23610|F8I2_HUMAN	P23610	F8I2_HUMAN	F8A1	Factor VIII intron 22 protein
AAAAALSQQQSLQER		15	786.41	2	1570.81	1	0	1			sp|Q8WUQ7|CATIN_HUMAN	Q8WUQ7	CATIN_HUMAN	CACTIN	Cactin
AAAAAMAEQESAR	n[43]AAAAAM[147]AEQESAR	13	667.804	2	1333.59	0.9946	0.0004	1	6M(15.9949), N-term(42.0106)		sp|Q7L5D6|GET4_HUMAN	Q7L5D6	GET4_HUMAN	GET4	Golgi to ER traffic protein 4 homolog
AAAAAMAEQESAR	n[43]AAAAAMAEQESAR	13	659.806	2	1317.6	0.9993	0	3	N-term(42.0106)		sp|Q7L5D6|GET4_HUMAN	Q7L5D6	GET4_HUMAN	GET4	Golgi to ER traffic protein 4 homolog
AAAAASAPQQLSDEELFSQLR	n[43]AAAAASAPQQLSDEELFSQLR	21	749.041	3	2244.1	1	0	1	N-term(42.0106)		sp|Q9Y2U8|MAN1_HUMAN	Q9Y2U8	MAN1_HUMAN	LEMD3	Inner nuclear membrane protein Man1
AAAAASAPQQLSDEELFSQLR	n[43]AAAAASAPQQLSDEELFSQLR	21	1123.06	2	2244.1	1	0	1	N-term(42.0106)		sp|Q9Y2U8|MAN1_HUMAN	Q9Y2U8	MAN1_HUMAN	LEMD3	Inner nuclear membrane protein Man1
AAAAASASQDELNQLER	n[43]AAAAASASQDELNQLER	17	893.932	2	1785.85	1	0	1	N-term(42.0106)		sp|Q5VYK3|ECM29_HUMAN	Q5VYK3	ECM29_HUMAN	ECPAS	Proteasome adapter and scaffold protein ECM29
AAAAASHLNLDALR	n[43]AAAAASHLNLDALR	14	718.386	2	1434.76	1	0	2	N-term(42.0106)		sp|Q13049|TRI32_HUMAN	Q13049	TRI32_HUMAN	TRIM32	E3 ubiquitin-protein ligase TRIM32
AAAAATVVPPMVGGPPFVGPVGFGPGDR		28	864.453	3	2590.34	1	0	3			sp|Q9BTD8|RBM42_HUMAN	Q9BTD8	RBM42_HUMAN	RBM42	RNA-binding protein 42
AAAAATVVPPMVGGPPFVGPVGFGPGDR		28	1296.18	2	2590.34	0.9999	0	4		Label:15N(1)(0.997035)	sp|Q9BTD8|RBM42_HUMAN	Q9BTD8	RBM42_HUMAN	RBM42	RNA-binding protein 42
AAAAATVVPPMVGGPPFVGPVGFGPGDR	AAAAATVVPPM[147]VGGPPFVGPVGFGPGDR	28	869.784	3	2606.33	1	0	1	11M(15.9949)		sp|Q9BTD8|RBM42_HUMAN	Q9BTD8	RBM42_HUMAN	RBM42	RNA-binding protein 42
AAAAAWEEPSSGNGTAR		17	823.382	2	1644.75	1	0	5		Asn->Asp(0.984016), Asn->Asp(0.984016), Deamidated(0.984016), Deamidated(0.984016), Gln->Glu(0.984016), Gln->Glu(0.984016)	sp|Q9P258|RCC2_HUMAN	Q9P258	RCC2_HUMAN	RCC2	Protein RCC2
AAAAECDVVMAATEPELLDDQEAK	n[43]AAAAECDVVMAATEPELLDDQEAK	24	1295.09	2	2588.16	1	0	11	6C(57.0215), N-term(42.0106)	Ammonium(17.026549), Ammonium(17.026549), Glu->Phe(18.025821), Glu->Phe(18.025821), Label:15N(1)(0.997035), Methyl:2H(3)(17.034480), Methyl:2H(3)13C(1)(18.037835), Methyl:2H(3)13C(1)(18.037835)	sp|Q99615|DNJC7_HUMAN	Q99615	DNJC7_HUMAN	DNAJC7	DnaJ homolog subfamily C member 7
AAAAECDVVMAATEPELLDDQEAK	n[43]AAAAECDVVM[147]AATEPELLDDQEAK	24	1303.09	2	2604.16	1	0	12	10M(15.9949), 6C(57.0215), N-term(42.0106)	Ammonium(17.026549), Asp->Met(16.013542), Methyl:2H(3)(17.034480)	sp|Q99615|DNJC7_HUMAN	Q99615	DNJC7_HUMAN	DNAJC7	DnaJ homolog subfamily C member 7
AAAAELSLLEK	n[43]AAAAELSLLEK	11	579.324	2	1156.63	0.9944	0.0004	2	N-term(42.0106)		sp|O43324|MCA3_HUMAN	O43324	MCA3_HUMAN	EEF1E1	Eukaryotic translation elongation factor 1 epsilon-1
AAAAGAAAAAAAEGEAPAEMGALLLEK	n[43]AAAAGAAAAAAAEGEAPAEMGALLLEK	27	1219.62	2	2437.22	1	0	2	N-term(42.0106)	Label:15N(1)(0.997035)	sp|Q96KQ7|EHMT2_HUMAN	Q96KQ7	EHMT2_HUMAN	EHMT2	Histone-lysine N-methyltransferase EHMT2
AAAAGAAAAAAAEGEAPAEMGALLLEK	n[43]AAAAGAAAAAAAEGEAPAEM[147]GALLLEK	27	818.744	3	2453.21	0.9905	1.888	2	20M(15.9949), N-term(42.0106)		sp|Q96KQ7|EHMT2_HUMAN	Q96KQ7	EHMT2_HUMAN	EHMT2	Histone-lysine N-methyltransferase EHMT2
AAAAGAAAAAAAEGEAPAEMGALLLEK	n[43]AAAAGAAAAAAAEGEAPAEMGALLLEK	27	813.412	3	2437.22	1	0	2	N-term(42.0106)		sp|Q96KQ7|EHMT2_HUMAN	Q96KQ7	EHMT2_HUMAN	EHMT2	Histone-lysine N-methyltransferase EHMT2
AAAAGDGGGEGGAGLGSAAGLGPGPGLR	n[43]AAAAGDGGGEGGAGLGSAAGLGPGPGLR	28	1132.06	2	2262.1	1	0	2	N-term(42.0106)		sp|Q9HCJ3|RAVR2_HUMAN	Q9HCJ3	RAVR2_HUMAN	RAVER2	Ribonucleoprotein PTB-binding 2
AAAALGSSSGSASPAVAELCQNTPETFLEASK	n[43]AAAALGSSSGSASPAVAELCQNTPETFLEASK	32	1055.51	3	3163.5	1	0	1	20C(57.0215), N-term(42.0106)		sp|Q96IV0|NGLY1_HUMAN	Q96IV0	NGLY1_HUMAN	NGLY1	Peptide-N(4)-(N-acetyl-beta-glucosaminyl)asparagine amidase
AAAANSGSSLPLFDCPTWAGKPPPGLHLDVVK	n[43]AAAANSGSSLPLFDCPTWAGKPPPGLHLDVVK	32	829.676	4	3314.68	1	0	2	15C(57.0215), N-term(42.0106)	Dehydro(-1.007825)	sp|Q12972|PP1R8_HUMAN	Q12972	PP1R8_HUMAN	PPP1R8	Nuclear inhibitor of protein phosphatase 1
AAAANSGSSLPLFDCPTWAGKPPPGLHLDVVK	n[43]AAAANSGSSLPLFDCPTWAGKPPPGLHLDVVK	32	1105.9	3	3314.68	1	0	3	15C(57.0215), N-term(42.0106)	Label:15N(1)(0.997035)	sp|Q12972|PP1R8_HUMAN	Q12972	PP1R8_HUMAN	PPP1R8	Nuclear inhibitor of protein phosphatase 1
AAAAPAATTATPPPEGAPPQPGVHNLPVPTLFGTVK		36	1148.62	3	3442.82	0.9999	0	1			sp|Q9UPT8|ZC3H4_HUMAN	Q9UPT8	ZC3H4_HUMAN	ZC3H4	Zinc finger CCCH domain-containing protein 4
AAAAPNAGGSAPETAGSAEAPLQYSLLLQYLVGDK	n[43]AAAAPNAGGSAPETAGSAEAPLQYSLLLQYLVGDK	35	1148.58	3	3442.73	1	0	1	N-term(42.0106)		sp|Q9Y584|TIM22_HUMAN	Q9Y584	TIM22_HUMAN	TIMM22	Mitochondrial import inner membrane translocase subunit Tim22
AAAAPVAADDDERR	n[43]AAAAPVAADDDERR	14	735.352	2	1468.69	0.9997	0	1	N-term(42.0106)		sp|Q9H5N1|RABE2_HUMAN	Q9H5N1	RABE2_HUMAN	RABEP2	Rab GTPase-binding effector protein 2
AAAAQLSLTQLSSGNPVYEK	n[43]AAAAQLSLTQLSSGNPVYEK	20	1045.54	2	2089.07	1	0	1	N-term(42.0106)		sp|P42566|EPS15_HUMAN	P42566	EPS15_HUMAN	EPS15	Epidermal growth factor receptor substrate 15
AAAASAAEAGIATTGTEDSDDALLK		25	1160.56	2	2319.11	1	0	4			sp|P55036|PSMD4_HUMAN	P55036	PSMD4_HUMAN	PSMD4	26S proteasome non-ATPase regulatory subunit 4	PIPSL	sp|A2A3N6|PIPSL_HUMAN
AAAAVAAAAAAAAAASLQVLEMESMETAAAGSAGLAAEVR		40	904.459	4	3613.81	0.6911	0.0003	1			sp|Q9NVR0|KLH11_HUMAN	Q9NVR0	KLH11_HUMAN	KLHL11	Kelch-like protein 11
AAAAVSESWPELELAER	n[43]AAAAVSESWPELELAER	17	935.963	2	1869.91	1	0	7	N-term(42.0106)	Dioxidation(31.989829), Dioxidation(31.989829), Label:13C(2)15N(2)(4.000780), Label:13C(3)15N(1)(4.007099), Label:15N(4)(3.988140), Pro->Glu(31.989829), Pro->Glu(31.989829), Pro->Thr(3.994915), Trp->Kynurenin(3.994915)	sp|Q8N1G4|LRC47_HUMAN	Q8N1G4	LRC47_HUMAN	LRRC47	Leucine-rich repeat-containing protein 47
AAAAVVEFQR	n[43]AAAAVVEFQR	10	552.296	2	1102.58	0.9989	0	1	N-term(42.0106)		sp|O00231|PSD11_HUMAN	O00231	PSD11_HUMAN	PSMD11	26S proteasome non-ATPase regulatory subunit 11
AAAAVVVPAEWIK	n[43]AAAAVVVPAEWIK	13	683.89	2	1365.77	0.9999	0	3	N-term(42.0106)		sp|Q8NI27|THOC2_HUMAN	Q8NI27	THOC2_HUMAN	THOC2	THO complex subunit 2
AAADGALPEAAALEQPAELPASVR	n[43]AAADGALPEAAALEQPAELPASVR	24	1180.61	2	2359.2	1	0	2	N-term(42.0106)		sp|P23025|XPA_HUMAN	P23025	XPA_HUMAN	XPA	DNA repair protein complementing XP-A cells
AAADGDDSLYPIAVLIDELR	n[43]AAADGDDSLYPIAVLIDELR	20	1080.05	2	2158.08	1	0	8	N-term(42.0106)	Ammonium(17.026549), Ammonium(17.026549), Label:13C(3)(3.010064), Methyl:2H(3)(17.034480)	sp|P30153|2AAA_HUMAN	P30153	2AAA_HUMAN	PPP2R1A	Serine/threonine-protein phosphatase 2A 65 kDa regulatory subunit A alpha isoform
AAADGGGPGGASVGTEEDGGGVGHR	n[43]AAADGGGPGGASVGTEEDGGGVGHR	25	1090.48	2	2178.95	1	0	1	N-term(42.0106)		sp|A6NHR9|SMHD1_HUMAN	A6NHR9	SMHD1_HUMAN	SMCHD1	Structural maintenance of chromosomes flexible hinge domain-containing protein 1
AAADTLQGPMQAAYR		15	782.383	2	1562.75	0.9967	0	1		Lys->Allysine(-1.031634)	sp|Q6P2E9|EDC4_HUMAN	Q6P2E9	EDC4_HUMAN	EDC4	Enhancer of mRNA-decapping protein 4
AAAEDVNVTFEDQQK		15	832.892	2	1663.77	1	0	2			sp|Q9NQP4|PFD4_HUMAN	Q9NQP4	PFD4_HUMAN	PFDN4	Prefoldin subunit 4
AAAEEEDGGPEGPNR	n[43]AAAEEEDGGPEGPNR	15	770.829	2	1539.64	0.9999	0	2	N-term(42.0106)		sp|Q99942|RNF5_HUMAN	Q99942	RNF5_HUMAN	RNF5	E3 ubiquitin-protein ligase RNF5
AAAEEEPKPK	n[43]AAAEEEPKPK	10	556.285	2	1110.56	0.974	0.0426	1	N-term(42.0106)		sp|P55263|ADK_HUMAN	P55263	ADK_HUMAN	ADK	Adenosine kinase
AAAEEGHIIPR		11	582.312	2	1162.61	0.9999	0	1			sp|O95551|TYDP2_HUMAN	O95551	TYDP2_HUMAN	TDP2	Tyrosyl-DNA phosphodiesterase 2
AAAEELQEAAGAGDGATENGVQPPK		25	1191.06	2	2380.11	1	0	1			sp|Q9H9Y2|RPF1_HUMAN	Q9H9Y2	RPF1_HUMAN	RPF1	Ribosome production factor 1
AAAEGPVGDGELWQTWLPNHVVFLR	n[43]AAAEGPVGDGELWQTWLPNHVVFLR	25	935.477	3	2803.41	1	0	2	N-term(42.0106)		sp|Q99567|NUP88_HUMAN	Q99567	NUP88_HUMAN	NUP88	Nuclear pore complex protein Nup88
AAAEIYEEFLAAFEGSDGNK		20	1066.49	2	2130.97	1	0	1			sp|O15042|SR140_HUMAN	O15042	SR140_HUMAN	U2SURP	U2 snRNP-associated SURP motif-containing protein
AAAEVAGQFVIK		12	602.34	2	1202.67	0.9956	0.0002	2			sp|P02786|TFR1_HUMAN	P02786	TFR1_HUMAN	TFRC	Transferrin receptor protein 1
AAAEVNQDYGLDPK		14	745.86	2	1489.7	1	0	3			sp|P07954|FUMH_HUMAN	P07954	FUMH_HUMAN	FH	Fumarate hydratase, mitochondrial
AAAFEASGALAAVATAMPAEHVAVQVPAPEPTPGPVR	n[43]AAAFEASGALAAVATAM[147]PAEHVAVQVPAPEPTPGPVR	37	1203.95	3	3608.83	1	0	2	17M(15.9949), N-term(42.0106)		sp|Q9UHI6|DDX20_HUMAN	Q9UHI6	DDX20_HUMAN	DDX20	Probable ATP-dependent RNA helicase DDX20
AAAFEASGALAAVATAMPAEHVAVQVPAPEPTPGPVR	n[43]AAAFEASGALAAVATAMPAEHVAVQVPAPEPTPGPVR	37	1198.62	3	3592.83	1	0	3	N-term(42.0106)	Ammonium(17.026549), Lys->Glu(0.947630), Xle->Asn(0.958863)	sp|Q9UHI6|DDX20_HUMAN	Q9UHI6	DDX20_HUMAN	DDX20	Probable ATP-dependent RNA helicase DDX20
AAAFEEQENETVVVK		15	832.412	2	1662.81	0.9999	0	1			sp|Q9Y490|TLN1_HUMAN	Q9Y490	TLN1_HUMAN	TLN1	Talin-1
AAAFPPGFSISEIK		14	717.885	2	1433.76	0.9816	0.0101	1			sp|Q9H9Y2|RPF1_HUMAN	Q9H9Y2	RPF1_HUMAN	RPF1	Ribosome production factor 1
AAAGAAATHLEVAR	n[43]AAAGAAATHLEVAR	14	675.86	2	1349.71	1	0	1	N-term(42.0106)		sp|Q96S52|PIGS_HUMAN	Q96S52	PIGS_HUMAN	PIGS	GPI transamidase component PIG-S
AAAGAAATHLEVAR		14	654.855	2	1307.69	1	0	1			sp|Q96S52|PIGS_HUMAN	Q96S52	PIGS_HUMAN	PIGS	GPI transamidase component PIG-S
AAAGAPDGMEEPGMDTEAETVATEAPARPVNCLEAEAAAGAAAEDSGAAR	n[43]AAAGAPDGMEEPGMDTEAETVATEAPARPVNCLEAEAAAGAAAEDSGAAR	50	1218.04	4	4868.15	1	0	1	32C(57.0215), N-term(42.0106)		sp|O14562|UBFD1_HUMAN	O14562	UBFD1_HUMAN	UBFD1	Ubiquitin domain-containing protein UBFD1
AAAGDAPPAAAPAASCSASLPGALGGSAGAAGAEDSYGLVAPATAAYR	AAAGDAPPAAAPAASCSASLPGALGGSAGAAGAEDSYGLVAPATAAYR	48	1058.01	4	4228.01	1	0	1	16C(57.0215)		sp|Q9Y4H2|IRS2_HUMAN	Q9Y4H2	IRS2_HUMAN	IRS2	Insulin receptor substrate 2
AAAGEFADDPCSSVK	AAAGEFADDPCSSVK	15	762.835	2	1523.66	1	0	2	11C(57.0215)		sp|P35221|CTNA1_HUMAN	P35221	CTNA1_HUMAN	CTNNA1	Catenin alpha-1
AAAGELQEDSGLCVLAR	AAAGELQEDSGLCVLAR	17	880.436	2	1758.86	1	0	2	13C(57.0215)		sp|Q96C19|EFHD2_HUMAN	Q96C19	EFHD2_HUMAN	EFHD2	EF-hand domain-containing protein D2
AAAGGQGSAVAAEAEPGK		18	771.381	2	1540.75	1	0	1			sp|Q9GZT9|EGLN1_HUMAN	Q9GZT9	EGLN1_HUMAN	EGLN1	Egl nine homolog 1
AAAGLGGGDSGDGTAR		16	666.81	2	1331.61	1	0	2			sp|Q96T51|RUFY1_HUMAN	Q96T51	RUFY1_HUMAN	RUFY1	RUN and FYVE domain-containing protein 1
AAAGQESEGPAVGPPQPLGK		20	930.976	2	1859.94	1	0	1			sp|O14497|ARI1A_HUMAN	O14497	ARI1A_HUMAN	ARID1A	AT-rich interactive domain-containing protein 1A
AAAIGIDLGTTYSCVGVFQHGK	AAAIGIDLGTTYSCVGVFQHGK	22	755.716	3	2264.13	1	0	6	14C(57.0215)	Ala->Ser(15.994915), Oxidation(15.994915), Phe->Tyr(15.994915)	sp|P0DMV8|HS71A_HUMAN	P0DMV8	HS71A_HUMAN	HSPA1A	Heat shock 70 kDa protein 1A	HSPA1B	sp|P0DMV9|HS71B_HUMAN
AAAIGIDLGTTYSCVGVFQHGK	AAAIGIDLGTTYSCVGVFQHGK	22	1133.07	2	2264.13	1	0	10	14C(57.0215)	Label:18O(1)(2.004246), Pro->Val(2.015650)	sp|P0DMV8|HS71A_HUMAN	P0DMV8	HS71A_HUMAN	HSPA1A	Heat shock 70 kDa protein 1A	HSPA1B	sp|P0DMV9|HS71B_HUMAN
AAAITSDILEALGR		14	700.891	2	1399.77	0.9959	0	1		Ala->Thr(30.010565), Gly->Ser(30.010565), Hydroxymethyl(30.010565), methylol(30.010565)	sp|Q15063|POSTN_HUMAN	Q15063	POSTN_HUMAN	POSTN	Periostin
AAALATVNAWAEQTGMK		17	866.938	2	1731.86	1	0	2			sp|Q14008|CKAP5_HUMAN	Q14008	CKAP5_HUMAN	CKAP5	Cytoskeleton-associated protein 5
AAALEFLNR		9	502.78	2	1003.54	0.9719	1.307	1			sp|P31948|STIP1_HUMAN	P31948	STIP1_HUMAN	STIP1	Stress-induced-phosphoprotein 1
AAALQYPSPSAAQDMVER		18	952.962	2	1903.91	0.9769	0.0256	2		Glu->Met(1.997892), Label:18O(1)(2.004246), Pro->Val(2.015650)	sp|P56945|BCAR1_HUMAN	P56945	BCAR1_HUMAN	BCAR1	Breast cancer anti-estrogen resistance protein 1
AAAMDVDTPSGTNSGAGK		18	825.375	2	1648.74	0.971	0	1			sp|P62877|RBX1_HUMAN	P62877	RBX1_HUMAN	RBX1	E3 ubiquitin-protein ligase RBX1
AAAMDVDTPSGTNSGAGK	n[43]AAAM[147]DVDTPSGTNSGAGK	18	854.378	2	1706.74	1	0	2	4M(15.9949), N-term(42.0106)		sp|P62877|RBX1_HUMAN	P62877	RBX1_HUMAN	RBX1	E3 ubiquitin-protein ligase RBX1
AAAMDVDTPSGTNSGAGK	n[43]AAAMDVDTPSGTNSGAGK	18	846.381	2	1690.75	1	0	2	N-term(42.0106)		sp|P62877|RBX1_HUMAN	P62877	RBX1_HUMAN	RBX1	E3 ubiquitin-protein ligase RBX1
AAAMLPTVGEGYGYGPESELSQASAATR		28	1392.66	2	2783.31	0.9999	0	1			sp|Q9BQ04|RBM4B_HUMAN	Q9BQ04	RBM4B_HUMAN	RBM4B	RNA-binding protein 4B
AAANEQLTR		9	487.257	2	972.499	0.979	0.0168	1			sp|Q9NX63|MIC19_HUMAN	Q9NX63	MIC19_HUMAN	CHCHD3	MIC
AAAPAPEEEMDECEQALAAEPK	AAAPAPEEEMDECEQALAAEPK	22	1179.02	2	2356.02	1	0	26	13C(57.0215)	Cation:Fe[III](52.911464), Cation:Fe[III](52.911464), Cation:Fe[III](52.911464), Cation:Fe[III](52.911464), Fluoro(17.990578), Glu->Met(1.997892), Label:15N(2)(1.994070), Label:18O(1)(2.004246), Label:18O(1)(2.004246), Label:18O(1)(2.004246), Label:18O(1)(2.004246), Pro->HAVA(18.010565), Pro->Val(2.015650), Pro->Val(2.015650), Pro->Val(2.015650)	sp|P26641|EF1G_HUMAN	P26641	EF1G_HUMAN	EEF1G	Elongation factor 1-gamma
AAAPAPEEEMDECEQALAAEPK	AAAPAPEEEM[147]DECEQALAAEPK	22	1187.01	2	2372.01	1	0	17	10M(15.9949), 13C(57.0215)	Ala->Ser(15.994915), Asp->Met(16.013542), Glu->Met(1.997892), Glu->Met(1.997892), Label:15N(1)(0.997035), Label:18O(1)(2.004246), Label:18O(1)(2.004246), Oxidation(15.994915), Phe->Tyr(15.994915), Pro->Val(2.015650)	sp|P26641|EF1G_HUMAN	P26641	EF1G_HUMAN	EEF1G	Elongation factor 1-gamma
AAAPAPEEEMDECEQALAAEPK	AAAPAPEEEMDECEQALAAEPK	22	786.347	3	2356.02	1	0	3	13C(57.0215)	Cation:Fe[III](52.911464), Dethiomethyl(-48.003371), Met->Hsl(-48.003371), Phe->Val(-48.000000)	sp|P26641|EF1G_HUMAN	P26641	EF1G_HUMAN	EEF1G	Elongation factor 1-gamma
AAAPAPVSEAVCR	AAAPAPVSEAVCR	13	649.83	2	1297.64	0.9986	0	1	12C(57.0215)		sp|P20810|ICAL_HUMAN	P20810	ICAL_HUMAN	CAST	Calpastatin
AAAPCIIFFDELDSLAPSR	AAAPCIIFFDELDSLAPSR	19	1047.02	2	2092.03	0.9999	0	2	5C(57.0215)		sp|Q13608|PEX6_HUMAN	Q13608	PEX6_HUMAN	PEX6	Peroxisome assembly factor 2
AAAPGVEDEPLLR		13	669.356	2	1336.7	0.9998	0	2			sp|P31350|RIR2_HUMAN	P31350	RIR2_HUMAN	RRM2	Ribonucleoside-diphosphate reductase subunit M2
AAAPPSYCFVAFPPR	n[43]AAAPPSYCFVAFPPR	15	846.914	2	1691.81	0.9993	0	1	8C(57.0215), N-term(42.0106)		sp|Q12765|SCRN1_HUMAN	Q12765	SCRN1_HUMAN	SCRN1	Secernin-1
AAAPQAWAGPMEEPPQAQAPPR		22	1136.05	2	2270.09	1	0	1			sp|Q16643|DREB_HUMAN	Q16643	DREB_HUMAN	DBN1	Drebrin
AAAQCYIDLIIK	AAAQCYIDLIIK	12	689.874	2	1377.73	0.9889	0.002	2	5C(57.0215)		sp|P53618|COPB_HUMAN	P53618	COPB_HUMAN	COPB1	Coatomer subunit beta
AAASAALELPLGPAPVSVAPQAEAEAR		27	1279.18	2	2556.35	1	0	1			sp|P57086|SCND1_HUMAN	P57086	SCND1_HUMAN	SCAND1	SCAN domain-containing protein 1
AAASGNENIQPPPLAYK		17	870.949	2	1739.88	0.9999	0	4		Label:15N(1)(0.997035), Lys->Allysine(-1.031634)	sp|Q9H2M9|RBGPR_HUMAN	Q9H2M9	RBGPR_HUMAN	RAB3GAP2	Rab3 GTPase-activating protein non-catalytic subunit
AAASGQPRPEMQCPAEHEEDMYR	AAASGQPRPEMQCPAEHEEDMYR	23	887.381	3	2659.12	1	0	2	13C(57.0215)		sp|Q96BN8|OTUL_HUMAN	Q96BN8	OTUL_HUMAN	OTULIN	Ubiquitin thioesterase otulin
AAASHLFPFEQL		12	665.843	2	1329.67	0.9468	0	1			sp|Q01831|XPC_HUMAN	Q01831	XPC_HUMAN	XPC	DNA repair protein complementing XP-C cells
AAASLAAVSGTAAASLGSAQPTDLGAHK		28	832.101	3	2493.28	1	0	2			sp|Q7Z5L9|I2BP2_HUMAN	Q7Z5L9	I2BP2_HUMAN	IRF2BP2	Interferon regulatory factor 2-binding protein 2
AAASMGDTLSEQQLGDSDIPVIVYR		25	1318.65	2	2635.28	1	0	1			sp|Q96P48|ARAP1_HUMAN	Q96P48	ARAP1_HUMAN	ARAP1	Arf-GAP with Rho-GAP domain, ANK repeat and PH domain-containing protein 1
AAASVLTTSMVTMEPGYLFLGSR		23	1201.61	2	2401.2	0.9993	0	5		Label:15N(1)(0.997035)	sp|Q10570|CPSF1_HUMAN	Q10570	CPSF1_HUMAN	CPSF1	Cleavage and polyadenylation specificity factor subunit 1
AAASVTPPGSLELLQPGFSK	n[43]AAASVTPPGSLELLQPGFSK	20	1006.54	2	2011.06	1	0	4	N-term(42.0106)		sp|Q12933|TRAF2_HUMAN	Q12933	TRAF2_HUMAN	TRAF2	TNF receptor-associated factor 2
AAATAEEPDPK		11	550.267	2	1098.52	0.9879	0.0026	2		Asn->Asp(0.984016), Deamidated(0.984016), Gln->Glu(0.984016)	sp|Q99733|NP1L4_HUMAN	Q99733	NP1L4_HUMAN	NAP1L4	Nucleosome assembly protein 1-like 4
AAATGAVAASAASGQAEGK	n[43]AAATGAVAASAASGQAEGK	19	815.905	2	1629.8	1	0	2	N-term(42.0106)		sp|Q9NWH9|SLTM_HUMAN	Q9NWH9	SLTM_HUMAN	SLTM	SAFB-like transcription modulator
AAATGPSFWLGNETLK	n[43]AAATGPSFWLGNETLK	16	852.933	2	1703.85	1	0	3	N-term(42.0106)	Label:13C(2)15N(2)(4.000780), Label:15N(4)(3.988140), Pro->Thr(3.994915), Trp->Kynurenin(3.994915)	sp|P12955|PEPD_HUMAN	P12955	PEPD_HUMAN	PEPD	Xaa-Pro dipeptidase
AAATTSQPVLTSQQIETIFFK		21	1141.11	2	2280.2	0.9991	0	3		Lys->Gln(-0.036386), Xle->Asn(0.958863)	sp|P11274|BCR_HUMAN	P11274	BCR_HUMAN	BCR	Breakpoint cluster region protein
AAAVAAAGAGEPQSPDELLPK	n[43]AAAVAAAGAGEPQSPDELLPK	21	1003.02	2	2004.02	1	0	11	N-term(42.0106)	Ammonium(17.026549), Ammonium(17.026549), Ammonium(17.026549), Ammonium(17.026549), Asn->Asp(0.984016), Asn->Asp(0.984016), Asn->Asp(0.984016), Deamidated(0.984016), Deamidated(0.984016), Deamidated(0.984016), Gln->Glu(0.984016), Gln->Glu(0.984016), Gln->Glu(0.984016), Gln->Gly(-71.037114), Methyl:2H(3)(17.034480), Methyl:2H(3)(17.034480)	sp|Q9NS69|TOM22_HUMAN	Q9NS69	TOM22_HUMAN	TOMM22	Mitochondrial import receptor subunit TOM22 homolog
AAAVAAPLAAGGEEAAATTSVPGSPGLPGR	n[43]AAAVAAPLAAGGEEAAATTSVPGSPGLPGR	30	887.128	3	2658.36	1	0	1	N-term(42.0106)		sp|O75427|LRCH4_HUMAN	O75427	LRCH4_HUMAN	LRCH4	Leucine-rich repeat and calponin homology domain-containing protein 4
AAAVLPVLDLAQR		13	668.901	2	1335.79	1	0	4			sp|P19404|NDUV2_HUMAN	P19404	NDUV2_HUMAN	NDUFV2	NADH dehydrogenase [ubiquinone] flavoprotein 2, mitochondrial
AAAVPVEFQEHHLSEVQNMASEEK	AAAVPVEFQEHHLSEVQNM[147]ASEEK	24	899.425	3	2695.25	1	0	3	19M(15.9949)		sp|O43837|IDH3B_HUMAN	O43837	IDH3B_HUMAN	IDH3B	Isocitrate dehydrogenase [NAD] subunit beta, mitochondrial
AAAVPVEFQEHHLSEVQNMASEEK		24	894.094	3	2679.26	1	0	1			sp|O43837|IDH3B_HUMAN	O43837	IDH3B_HUMAN	IDH3B	Isocitrate dehydrogenase [NAD] subunit beta, mitochondrial
AAAVQADDVEVLK		13	664.856	2	1327.7	0.9768	0.0263	1			sp|Q8N201|INT1_HUMAN	Q8N201	INT1_HUMAN	INTS1	Integrator complex subunit 1
AAAYLDPNLNHTPNSSTK	n[43]AAAYLDPNLNHTPNSSTK	18	978.476	2	1954.94	1	0	2	N-term(42.0106)		sp|Q05397|FAK1_HUMAN	Q05397	FAK1_HUMAN	PTK2	Focal adhesion kinase 1
AAAYNLVQHGITNLCVIGGDGSLTGANIFR	AAAYNLVQHGITNLCVIGGDGSLTGANIFR	30	1034.86	3	3101.57	1	0	2	15C(57.0215)		sp|P17858|PFKAL_HUMAN	P17858	PFKAL_HUMAN	PFKL	ATP-dependent 6-phosphofructokinase, liver type
AAAYSAQVQPVDGATR		16	802.905	2	1603.8	1	0	3			sp|Q9H7E9|CH033_HUMAN	Q9H7E9	CH033_HUMAN	C8orf33	UPF0488 protein C8orf33
AACEQQAVALTLQEDR	AACEQQAVALTLQEDR	16	901.939	2	1801.86	1	0	1	3C(57.0215)		sp|Q9BUH6|PAXX_HUMAN	Q9BUH6	PAXX_HUMAN	PAXX	Protein PAXX
AACLESAQEPSGAWGNK	AACLESAQEPSGAWGNK	17	888.404	2	1774.79	1	0	4	3C(57.0215)	Asn->Thr(-12.995249), Cys->Ser(-15.977156), Deoxy(-15.994915), Deoxy(-15.994915), Deoxy(-15.994915), Ser->Ala(-15.994915), Ser->Ala(-15.994915), Ser->Ala(-15.994915), Tyr->Phe(-15.994915), Tyr->Phe(-15.994915), Tyr->Phe(-15.994915)	sp|Q00341|VIGLN_HUMAN	Q00341	VIGLN_HUMAN	HDLBP	Vigilin
AACQCVEPIK	AACQCVEPIK	10	588.281	2	1174.55	0.9823	2.836	1	3C(57.0215), 5C(57.0215)		sp|Q99575|POP1_HUMAN	Q99575	POP1_HUMAN	POP1	Ribonucleases P/MRP protein subunit POP1
AACQEAQVFGNQLIPPNAQVK	AACQEAQVFGNQLIPPNAQVK	21	1142.08	2	2282.15	1	0	2	3C(57.0215)		sp|Q53H12|AGK_HUMAN	Q53H12	AGK_HUMAN	AGK	Acylglycerol kinase, mitochondrial
AADAEAEVASLNR		13	658.826	2	1315.64	0.9993	0	5		Ammonia-loss(-17.026549), Dehydrated(-18.010565), Gln->pyro-Glu(-17.026549), Glu->pyro-Glu(-18.010565), Met->Glu(-1.997892)	sp|P06753|TPM3_HUMAN	P06753	TPM3_HUMAN	TPM3	Tropomyosin alpha-3 chain
AADCDLQITNAQTK	AADCDLQITNAQTK	14	774.87	2	1547.72	1	0	1	4C(57.0215)		sp|Q7Z6E9|RBBP6_HUMAN	Q7Z6E9	RBBP6_HUMAN	RBBP6	E3 ubiquitin-protein ligase RBBP6
AADCEVEQWDSDEPIPAK	AADCEVEQWDSDEPIPAK	18	1030.45	2	2058.88	1	0	1	4C(57.0215)		sp|Q9UBQ7|GRHPR_HUMAN	Q9UBQ7	GRHPR_HUMAN	GRHPR	Glyoxylate reductase/hydroxypyruvate reductase
AADCISEPVNR	AADCISEPVNR	11	616.29	2	1230.57	0.9633	0.0991	2	4C(57.0215)		sp|P43304|GPDM_HUMAN	P43304	GPDM_HUMAN	GPD2	Glycerol-3-phosphate dehydrogenase, mitochondrial
AADDTWEPFASGK		13	697.815	2	1393.61	0.9762	0	2		Amino(15.010899), Asn->Gln(14.015650), Asn->Glu(14.999666), Asp->Glu(14.015650), Gly->Ala(14.015650), Hydroxamic_acid(15.010899), Methyl(14.015650), Methyl+Deamidated(14.999666), Ser->Thr(14.015650), Val->Xle(14.015650), Xle->Lys(15.010899)	sp|P02766|TTHY_HUMAN	P02766	TTHY_HUMAN	TTR	Transthyretin
AADEEAFEDNSEEYIR		16	944.398	2	1886.78	1	0	4		Label:13C(3)(3.010064)	sp|P55060|XPO2_HUMAN	P55060	XPO2_HUMAN	CSE1L	Exportin-2
AADETLCQTK	AADETLCQTK	10	568.766	2	1135.52	0.9914	0.001	1	7C(57.0215)		sp|P49916|DNLI3_HUMAN	P49916	DNLI3_HUMAN	LIG3	DNA ligase 3
AADFIDQALAQK		12	645.838	2	1289.66	0.9985	0	1			sp|P51452|DUS3_HUMAN	P51452	DUS3_HUMAN	DUSP3	Dual specificity protein phosphatase 3
AADFIEELSSLFK		13	735.38	2	1468.74	1	0	2			sp|Q86TC9|MYPN_HUMAN	Q86TC9	MYPN_HUMAN	MYPN	Myopalladin
AADFQLHTHVNDGTEFGGSIYQK		23	845.735	3	2534.18	1	0	2			sp|Q9Y277|VDAC3_HUMAN	Q9Y277	VDAC3_HUMAN	VDAC3	Voltage-dependent anion-selective channel protein 3
AADFQLHTHVNDGTEFGGSIYQK		23	634.553	4	2534.18	1	0	1			sp|Q9Y277|VDAC3_HUMAN	Q9Y277	VDAC3_HUMAN	VDAC3	Voltage-dependent anion-selective channel protein 3
AADGDWQDFYEFQEPAR	n[43]AADGDWQDFYEFQEPAR	17	1043.94	2	2085.87	0.998	0	1	N-term(42.0106)		sp|Q9UHY8|FEZ2_HUMAN	Q9UHY8	FEZ2_HUMAN	FEZ2	Fasciculation and elongation protein zeta-2
AADIDQEVK		9	494.751	2	987.487	0.956	0.13	1			sp|Q86VP6|CAND1_HUMAN	Q86VP6	CAND1_HUMAN	CAND1	Cullin-associated NEDD8-dissociated protein 1
AADIGVAMGQTGTDVCK	AADIGVAM[147]GQTGTDVCK	17	855.395	2	1708.78	1	0	1	16C(57.0215), 8M(15.9949)		sp|P98194|AT2C1_HUMAN	P98194	AT2C1_HUMAN	ATP2C1	Calcium-transporting ATPase type 2C member 1
AADIGVAMGQTGTDVCK	AADIGVAMGQTGTDVCK	17	847.398	2	1692.78	1	0	1	16C(57.0215)		sp|P98194|AT2C1_HUMAN	P98194	AT2C1_HUMAN	ATP2C1	Calcium-transporting ATPase type 2C member 1
AADISESSGADCK	n[43]AADISESSGADCK	13	676.785	2	1351.56	0.9986	0	1	12C(57.0215), N-term(42.0106)		sp|O43583|DENR_HUMAN	O43583	DENR_HUMAN	DENR	Density-regulated protein
AADISLDNLVEGK		13	672.854	2	1343.69	0.999	0	1			sp|Q12888|TP53B_HUMAN	Q12888	TP53B_HUMAN	TP53BP1	TP53-binding protein 1
AADLLYAMCDR	AADLLYAMCDR	11	649.797	2	1297.58	0.9991	0	2	9C(57.0215)		sp|O95782|AP2A1_HUMAN	O95782	AP2A1_HUMAN	AP2A1	AP-2 complex subunit alpha-1
AADLNGDLTATR		12	609.31	2	1216.6	0.9991	0	5		Amidated(-0.984016), Ammonia-loss(-17.026549), Asn->Asp(0.984016), Asp->Asn(-0.984016), Deamidated(0.984016), Dehydrated(-18.010565), Gln->Glu(0.984016), Gln->pyro-Glu(-17.026549), Glu->Gln(-0.984016), Glu->pyro-Glu(-18.010565)	sp|Q15293|RCN1_HUMAN	Q15293	RCN1_HUMAN	RCN1	Reticulocalbin-1
AADMGNPVGQSGLGMAYLYGR		21	1064.5	2	2126.99	0.9998	0	2			sp|Q9UBV2|SE1L1_HUMAN	Q9UBV2	SE1L1_HUMAN	SEL1L	Protein sel-1 homolog 1
AADMGNPVGQSGLGMAYLYGR	AADM[147]GNPVGQSGLGMAYLYGR	21	1072.5	2	2142.98	0.9294	0.2884	1	4M(15.9949)		sp|Q9UBV2|SE1L1_HUMAN	Q9UBV2	SE1L1_HUMAN	SEL1L	Protein sel-1 homolog 1
AADPPAENSSAPEAEQGGAE		20	949.406	2	1896.8	1	0	16		Asn->Asp(0.984016), Asn->Asp(0.984016), Asn->Asp(0.984016), Asn->Asp(0.984016), Cation:Fe[III](52.911464), Cation:Fe[III](52.911464), Deamidated(0.984016), Deamidated(0.984016), Deamidated(0.984016), Deamidated(0.984016), Dehydrated(-18.010565), Dehydrated(-18.010565), Gln->Glu(0.984016), Gln->Glu(0.984016), Gln->Glu(0.984016), Gln->Glu(0.984016), Glu->pyro-Glu(-18.010565), Glu->pyro-Glu(-18.0105…	sp|P67809|YBOX1_HUMAN	P67809	YBOX1_HUMAN	YBX1	Nuclease-sensitive element-binding protein 1
AADQFDIYSSQQSK		14	794.368	2	1586.72	0.9937	0.0005	1			sp|Q7Z6I8|CE024_HUMAN	Q7Z6I8	CE024_HUMAN	C5orf24	UPF0461 protein C5orf24
AADSDDGAVSAPAASDGGVSK		21	924.416	2	1846.82	1	0	1			sp|Q96GM8|TOE1_HUMAN	Q96GM8	TOE1_HUMAN	TOE1	Target of EGR1 protein 1
AADSICDGDLVDSQIR	AADSICDGDLVDSQIR	16	867.902	2	1733.79	1	0	3	6C(57.0215)	Glu->pyro-Glu+Methyl(-3.994915), Thr->Pro(-3.994915)	sp|P35251|RFC1_HUMAN	P35251	RFC1_HUMAN	RFC1	Replication factor C subunit 1
AADSLQQNLQR		11	622.323	2	1242.63	0.9987	0	1			sp|Q1ED39|KNOP1_HUMAN	Q1ED39	KNOP1_HUMAN	KNOP1	Lysine-rich nucleolar protein 1
AADSQNSGEGNTGAAESSFSQEVSR		25	1243.54	2	2485.06	1	0	1			sp|P12270|TPR_HUMAN	P12270	TPR_HUMAN	TPR	Nucleoprotein TPR
AADTIGYPVMIR	AADTIGYPVM[147]IR	12	661.842	2	1321.67	0.9964	0.0002	3	10M(15.9949)		sp|P31327|CPSM_HUMAN	P31327	CPSM_HUMAN	CPS1	Carbamoyl-phosphate synthase [ammonia], mitochondrial
AADTIGYPVMIR		12	653.845	2	1305.67	0.9999	0	4		Dehydrated(-18.010565), Glu->pyro-Glu(-18.010565)	sp|P31327|CPSM_HUMAN	P31327	CPSM_HUMAN	CPS1	Carbamoyl-phosphate synthase [ammonia], mitochondrial
AADVENVPPVISTPHHYLISIYR		23	648.596	4	2590.35	1	0	1			sp|Q9Y2T2|AP3M1_HUMAN	Q9Y2T2	AP3M1_HUMAN	AP3M1	AP-3 complex subunit mu-1
AADVEQLKPEEIK		13	735.396	2	1468.78	1	0	2			sp|Q9NU22|MDN1_HUMAN	Q9NU22	MDN1_HUMAN	MDN1	Midasin
AADVSVTHRPPLSPK	n[43]AADVSVTHRPPLSPK	15	808.941	2	1615.87	0.9956	0	2	N-term(42.0106)	Phospho(79.966331), Phospho(79.966331), Sulfo(79.956815), Sulfo(79.956815)	sp|Q8IY67|RAVR1_HUMAN	Q8IY67	RAVR1_HUMAN	RAVER1	Ribonucleoprotein PTB-binding 1
AAEAAAAPAESAAPAAGEEPSK		22	983.971	2	1965.93	1	0	19		Ala->Gln(57.021464), Ala->Gln(57.021464), Ala->Xle(42.046950), Asn->Arg(42.058184), Asn->Gln(14.015650), Asp->Glu(14.015650), Carbamidomethyl(57.021464), Carbamidomethyl(57.021464), Cation:Fe[III](52.911464), Cation:Fe[III](52.911464), Cation:Fe[III](52.911464), Cation:Fe[III](52.911464), Cation:Fe[III](52.911464), Cation:Na(21.981943), Formyl(27.994915), Formyl(27.994915), Gly(57.021464), Gly(57…	sp|P80723|BASP1_HUMAN	P80723	BASP1_HUMAN	BASP1	Brain acid soluble protein 1
AAEAAAAPAESAAPAAGEEPSKEEGEPK		28	879.415	3	2635.22	1	0	1			sp|P80723|BASP1_HUMAN	P80723	BASP1_HUMAN	BASP1	Brain acid soluble protein 1
AAEAAASAYYNPGNPHNVYMPTSQPPPPPYYPPEDK		36	1301.26	3	3900.77	1	0	3		Label:15N(1)(0.997035)	sp|Q969T9|WBP2_HUMAN	Q969T9	WBP2_HUMAN	WBP2	WW domain-binding protein 2
AAEAADLGLGAAVPVELR	n[43]AAEAADLGLGAAVPVELR	18	882.978	2	1763.94	1	0	2	N-term(42.0106)		sp|Q9Y5Q8|TF3C5_HUMAN	Q9Y5Q8	TF3C5_HUMAN	GTF3C5	General transcription factor 3C polypeptide 5
AAEAAPPTQEAQGETEPTEQAPDALEQAADTSR		33	1127.52	3	3379.53	1	0	3			sp|Q8N163|CCAR2_HUMAN	Q8N163	CCAR2_HUMAN	CCAR2	Cell cycle and apoptosis regulator protein 2
AAEAHVDAHYYEQNEQPTGTCAACITGDNR	AAEAHVDAHYYEQNEQPTGTCAACITGDNR	30	1117.15	3	3348.42	0.9998	0	1	21C(57.0215), 24C(57.0215)		sp|P55263|ADK_HUMAN	P55263	ADK_HUMAN	ADK	Adenosine kinase
AAEALHGEADSSGVLAAVDATVNK		24	766.052	3	2295.13	1	0	1			sp|Q14554|PDIA5_HUMAN	Q14554	PDIA5_HUMAN	PDIA5	Protein disulfide-isomerase A5
AAEATNDYETLVK		13	712.849	2	1423.68	0.9996	0	1			sp|Q2NKX8|ERC6L_HUMAN	Q2NKX8	ERC6L_HUMAN	ERCC6L	DNA excision repair protein ERCC-6-like
AAECNIVVTQPR	AAECNIVVTQPR	12	679.348	2	1356.68	1	0	7	4C(57.0215)	Dehydro(-1.007825), Label:15N(1)(0.997035)	sp|Q08211|DHX9_HUMAN	Q08211	DHX9_HUMAN	DHX9	ATP-dependent RNA helicase A
AAEDDEDDDVDTK		13	719.279	2	1436.54	1	0	16		Ala->Gln(57.021464), Carbamidomethyl(57.021464), Cation:Fe[III](52.911464), Cation:Fe[III](52.911464), Dehydrated(-18.010565), Formyl(27.994915), Formyl(27.994915), Gln->Lys(0.036386), Glu->pyro-Glu(-18.010565), Gly(57.021464), Gly->Asn(57.021464), Lys->Arg(28.006148), Ser->Asp(27.994915), Ser->Asp(27.994915), Thr->Glu(27.994915), Thr->Glu(27.994915), Val->Arg(57.032697)	sp|P06454|PTMA_HUMAN	P06454	PTMA_HUMAN	PTMA	Prothymosin alpha
AAEDDEDDDVDTKK		14	522.553	3	1564.64	0.9913	0	1		Lys->Arg(28.006148)	sp|P06454|PTMA_HUMAN	P06454	PTMA_HUMAN	PTMA	Prothymosin alpha
AAEDDEDDDVDTKK		14	783.326	2	1564.64	1	0	6		Ethyl+Deamidated(29.015316), Gln->Gly(-71.037114), Lys->Arg(28.006148), Lys->Arg(28.006148), Lys->Arg(28.006148)	sp|P06454|PTMA_HUMAN	P06454	PTMA_HUMAN	PTMA	Prothymosin alpha
AAEDSPYWVSPAYSK		15	835.888	2	1669.76	1	0	1			sp|Q9NW82|WDR70_HUMAN	Q9NW82	WDR70_HUMAN	WDR70	WD repeat-containing protein 70
AAEEAASTLASSIHPEQCIK	AAEEAASTLASSIHPEQCIK	20	1057.02	2	2112.02	1	0	1	18C(57.0215)		sp|Q7Z460|CLAP1_HUMAN	Q7Z460	CLAP1_HUMAN	CLASP1	CLIP-associating protein 1
AAEEEDEADPK		11	602.254	2	1202.49	0.9994	0	2			sp|P20962|PTMS_HUMAN	P20962	PTMS_HUMAN	PTMS	Parathymosin
AAEEEDEADPKR		12	680.305	2	1358.59	1	0	4			sp|P20962|PTMS_HUMAN	P20962	PTMS_HUMAN	PTMS	Parathymosin
AAEEVLQTVDHYK	n[43]AAEEVLQTVDHYK	13	772.883	2	1543.75	0.9999	0	1	N-term(42.0106)		sp|Q96G01|BICD1_HUMAN	Q96G01	BICD1_HUMAN	BICD1	Protein bicaudal D homolog 1
AAEFGEPTSEQTGTAAGK		18	876.408	2	1750.8	1	0	1			sp|O95425|SVIL_HUMAN	O95425	SVIL_HUMAN	SVIL	Supervillin
AAEFLQMLEAIK		12	682.368	2	1362.72	0.9917	0.001	3			sp|P52739|ZN131_HUMAN	P52739	ZN131_HUMAN	ZNF131	Zinc finger protein 131
AAEGAEAQGFSGLFAAYTDHPPPFR		25	869.747	3	2606.22	0.9995	0	2			sp|Q9P253|VPS18_HUMAN	Q9P253	VPS18_HUMAN	VPS18	Vacuolar protein sorting-associated protein 18 homolog
AAEGVSAADMAK	AAEGVSAADM[147]AK	12	568.766	2	1135.52	0.9763	0.0288	1	10M(15.9949)		sp|Q9NW13|RBM28_HUMAN	Q9NW13	RBM28_HUMAN	RBM28	RNA-binding protein 28
AAEGWSAPILTLAR		14	728.401	2	1454.79	0.9999	0	3		Gln->Lys(0.036386)	sp|Q96T51|RUFY1_HUMAN	Q96T51	RUFY1_HUMAN	RUFY1	RUN and FYVE domain-containing protein 1
AAEILYYFALR		11	665.364	2	1328.71	0.9994	0	3			sp|Q16706|MA2A1_HUMAN	Q16706	MA2A1_HUMAN	MAN2A1	Alpha-mannosidase 2
AAEINGEVDDDDAGGEWR		18	959.906	2	1917.8	0.9999	0	1			sp|Q92614|MY18A_HUMAN	Q92614	MY18A_HUMAN	MYO18A	Unconventional myosin-XVIIIa
AAEIYGVTHTR		11	609.317	2	1216.62	0.9961	0.0002	1			sp|Q9HCS7|SYF1_HUMAN	Q9HCS7	SYF1_HUMAN	XAB2	Pre-mRNA-splicing factor SYF1
AAELAVQNEVGLVDNPLK		18	940.51	2	1879.01	1	0	2			sp|Q9NVM6|DJC17_HUMAN	Q9NVM6	DJC17_HUMAN	DNAJC17	DnaJ homolog subfamily C member 17
AAELEMELNEHSLVIDTLK		19	1078.05	2	2154.09	1	0	1			sp|Q9UHV9|PFD2_HUMAN	Q9UHV9	PFD2_HUMAN	PFDN2	Prefoldin subunit 2
AAELEMELNEHSLVIDTLK		19	719.036	3	2154.09	1	0	1			sp|Q9UHV9|PFD2_HUMAN	Q9UHV9	PFD2_HUMAN	PFDN2	Prefoldin subunit 2
AAELEPDQLLAWQGLANLYEK		21	791.409	3	2371.21	0.9999	0	1			sp|Q6PGP7|TTC37_HUMAN	Q6PGP7	TTC37_HUMAN	TTC37	Tetratricopeptide repeat protein 37
AAELEPDQLLAWQGLANLYEK		21	1186.61	2	2371.21	1	0	1			sp|Q6PGP7|TTC37_HUMAN	Q6PGP7	TTC37_HUMAN	TTC37	Tetratricopeptide repeat protein 37
AAELFHQLSQALEVLTDAAAR		21	752.066	3	2253.18	1	0	1			sp|Q9NVM6|DJC17_HUMAN	Q9NVM6	DJC17_HUMAN	DNAJC17	DnaJ homolog subfamily C member 17
AAELIANSLATAGDGLIELR		20	999.547	2	1997.08	1	0	15		Asn->Asp(0.984016), Asn->Asp(0.984016), Deamidated(0.984016), Deamidated(0.984016), Gln->Glu(0.984016), Gln->Glu(0.984016), Label:15N(1)(0.997035), Label:15N(1)(0.997035), Lys->Allysine(-1.031634), Lys->Allysine(-1.031634)	sp|P35232|PHB_HUMAN	P35232	PHB_HUMAN	PHB	Prohibitin
AAELIANSLATAGDGLIELR		20	666.7	3	1997.08	1	0	7		Cation:Fe[III](52.911464), Cation:Fe[III](52.911464), Cation:Fe[III](52.911464), Cation:Fe[III](52.911464)	sp|P35232|PHB_HUMAN	P35232	PHB_HUMAN	PHB	Prohibitin
AAELLQDEYSGR		12	676.328	2	1350.64	0.9999	0	3			sp|Q9BUK6|MSTO1_HUMAN	Q9BUK6	MSTO1_HUMAN	MSTO1	Protein misato homolog 1
AAELTATQVEEEEEEEDFRK		20	785.027	3	2352.06	1	0	1			sp|O75717|WDHD1_HUMAN	O75717	WDHD1_HUMAN	WDHD1	WD repeat and HMG-box DNA-binding protein 1
AAEMLSQLDLFSR		13	740.877	2	1479.74	0.9993	0	1			sp|P78318|IGBP1_HUMAN	P78318	IGBP1_HUMAN	IGBP1	Immunoglobulin-binding protein 1
AAEPVEDNCINFVAMK	n[43]AAEPVEDNCINFVAM[147]K	16	933.424	2	1864.83	1	0	2	15M(15.9949), 9C(57.0215), N-term(42.0106)		sp|Q14116|IL18_HUMAN	Q14116	IL18_HUMAN	IL18	Interleukin-18
AAEPVEDNCINFVAMK	n[43]AAEPVEDNCINFVAMK	16	925.427	2	1848.84	1	0	3	9C(57.0215), N-term(42.0106)	Label:15N(1)(0.997035)	sp|Q14116|IL18_HUMAN	Q14116	IL18_HUMAN	IL18	Interleukin-18
AAESETPGKSPEK		13	665.828	2	1329.64	0.9267	0	2		Phospho(79.966331), Phospho(79.966331), Sulfo(79.956815)	sp|O76021|RL1D1_HUMAN	O76021	RL1D1_HUMAN	RSL1D1	Ribosomal L1 domain-containing protein 1
AAESLADPTEYENLFPGLK		19	689.009	3	2064.01	0.999	0	1			sp|P35606|COPB2_HUMAN	P35606	COPB2_HUMAN	COPB2	Coatomer subunit beta'
AAESLADPTEYENLFPGLK		19	1033.01	2	2064.01	1	0	3			sp|P35606|COPB2_HUMAN	P35606	COPB2_HUMAN	COPB2	Coatomer subunit beta'
AAESLTAIPEPASPQLLETPIHASQIQK		28	980.861	3	2939.56	1	0	1			sp|Q14676|MDC1_HUMAN	Q14676	MDC1_HUMAN	MDC1	Mediator of DNA damage checkpoint protein 1
AAESVSKPDVSEEAPGPSK		19	942.963	2	1883.91	1	0	2			sp|Q9BY42|RTF2_HUMAN	Q9BY42	RTF2_HUMAN	RTF2	Replication termination factor 2
AAESVSKPDVSEEAPGPSK		19	628.978	3	1883.91	1	0	1			sp|Q9BY42|RTF2_HUMAN	Q9BY42	RTF2_HUMAN	RTF2	Replication termination factor 2
AAETLNFGPEWLR	n[43]AAETLNFGPEWLR	13	773.388	2	1544.76	1	0	1	N-term(42.0106)		sp|O75420|GGYF1_HUMAN	O75420	GGYF1_HUMAN	GIGYF1	GRB10-interacting GYF protein 1
AAETQTLNFGPEWLR	n[43]AAETQTLNFGPEWLR	15	887.942	2	1773.87	0.9993	0	1	N-term(42.0106)		sp|Q6Y7W6|GGYF2_HUMAN	Q6Y7W6	GGYF2_HUMAN	GIGYF2	GRB10-interacting GYF protein 2
AAEVPNEELINLLLK		15	833.475	2	1664.93	0.9984	0	1			sp|Q709C8|VP13C_HUMAN	Q709C8	VP13C_HUMAN	VPS13C	Vacuolar protein sorting-associated protein 13C
AAEWQLDQPSWSGR		14	815.884	2	1629.75	1	0	1			sp|Q9NVZ3|NECP2_HUMAN	Q9NVZ3	NECP2_HUMAN	NECAP2	Adaptin ear-binding coat-associated protein 2
AAEWYNIDFSLQNQLR		16	984.484	2	1966.95	1	0	2			sp|Q13045|FLII_HUMAN	Q13045	FLII_HUMAN	FLII	Protein flightless-1 homolog
AAFAELHNCIIDK	AAFAELHNCIIDK	13	751.377	2	1500.74	1	0	1	9C(57.0215)		sp|Q9NUQ6|SPS2L_HUMAN	Q9NUQ6	SPS2L_HUMAN	SPATS2L	SPATS2-like protein
AAFAHFPELYDFALSNVAEVDTR		23	861.755	3	2582.24	1	0	2			sp|O60306|AQR_HUMAN	O60306	AQR_HUMAN	AQR	RNA helicase aquarius
AAFCLEELMMTNPHNHLYCQQYAEVK	AAFCLEELM[147]M[147]TNPHNHLYCQQYAEVK	26	808.111	4	3228.41	0.9987	0	1	10M(15.9949), 19C(57.0215), 4C(57.0215), 9M(15.9949)	Glu->Pro(-31.989829)	sp|Q15006|EMC2_HUMAN	Q15006	EMC2_HUMAN	EMC2	ER membrane protein complex subunit 2
AAFDDAIAELDTLSEESYK		19	696.66	3	2086.96	1	0	10		Arg(156.101111), Cation:Fe[III](52.911464), Cation:Fe[III](52.911464), Cation:Fe[III](52.911464), Cation:Fe[II](53.919289), Cation:Mg[II](21.969392), Cation:Mg[II](21.969392), Cation:Na(21.981943), glyoxalAGE(21.984350)	sp|P62258|1433E_HUMAN	P62258	1433E_HUMAN	YWHAE	14-3-3 protein epsilon
AAFDDAIAELDTLSEESYK		19	1044.49	2	2086.96	1	0	25		Ala->Gln(57.021464), Ala->Gln(57.021464), Asn->Arg(42.058184), Carbamidomethyl(57.021464), Carbamidomethyl(57.021464), Cation:Fe[III](52.911464), Cation:Fe[III](52.911464), Cation:Fe[II](53.919289), Formyl(27.994915), Formyl(27.994915), Glu->Trp(57.036720), Gly(57.021464), Gly(57.021464), Gly->Asn(57.021464), Gly->Asn(57.021464), Label:13C(3)(3.010064), Label:13C(3)(3.010064), Label:13C(3)(3.0100…	sp|P62258|1433E_HUMAN	P62258	1433E_HUMAN	YWHAE	14-3-3 protein epsilon
AAFECMYTLLDSCLDR	AAFECMYTLLDSCLDR	16	982.931	2	1963.85	1	0	1	13C(57.0215), 5C(57.0215)		sp|Q86VP6|CAND1_HUMAN	Q86VP6	CAND1_HUMAN	CAND1	Cullin-associated NEDD8-dissociated protein 1
AAFENWEVEVTFR		13	799.386	2	1596.76	0.8697	1.773	1		Val->Thr(1.979265)	sp|P49257|LMAN1_HUMAN	P49257	LMAN1_HUMAN	LMAN1	Protein ERGIC-53
AAFFVTLDETEEGYR		15	874.412	2	1746.81	1	0	3			sp|P50416|CPT1A_HUMAN	P50416	CPT1A_HUMAN	CPT1A	Carnitine O-palmitoyltransferase 1, liver isoform
AAFGCFGNWLATVEQR	AAFGCFGNWLATVEQR	16	913.936	2	1825.86	1	0	1	5C(57.0215)		sp|Q8IWA0|WDR75_HUMAN	Q8IWA0	WDR75_HUMAN	WDR75	WD repeat-containing protein 75
AAFGEEVDAVDTGISR		16	818.894	2	1635.77	1	0	2			sp|O00273|DFFA_HUMAN	O00273	DFFA_HUMAN	DFFA	DNA fragmentation factor subunit alpha
AAFGISDSYVDGSSFDPQR		19	1009.96	2	2017.9	1	0	1			sp|Q9UQ35|SRRM2_HUMAN	Q9UQ35	SRRM2_HUMAN	SRRM2	Serine/arginine repetitive matrix protein 2
AAFGLSEAGFNTACVTK	AAFGLSEAGFNTACVTK	17	872.422	2	1742.83	1	0	3	14C(57.0215)	Label:13C(3)(3.010064)	sp|P31040|SDHA_HUMAN	P31040	SDHA_HUMAN	SDHA	Succinate dehydrogenase [ubiquinone] flavoprotein subunit, mitochondrial
AAFQPEANPSHLTLNTALVESEDL		24	1284.13	2	2566.25	0.9958	0.0002	2		Label:15N(1)(0.997035)	sp|Q8WX93|PALLD_HUMAN	Q8WX93	PALLD_HUMAN	PALLD	Palladin
AAFQSLLDAQADEAVLDHPDLK		22	789.732	3	2366.18	1	0	1			sp|Q9UBI1|COMD3_HUMAN	Q9UBI1	COMD3_HUMAN	COMMD3	COMM domain-containing protein 3
AAFSEDGALMDGGMDLNMEQGMAEHLK		27	956.748	3	2867.22	1	0	1			sp|Q9BTX3|TM208_HUMAN	Q9BTX3	TM208_HUMAN	TMEM208	Transmembrane protein 208
AAFSEDGALMDGGMDLNMEQGMAEHLK	AAFSEDGALMDGGM[147]DLNMEQGMAEHLK	27	962.08	3	2883.22	0.9996	0	1	14M(15.9949)		sp|Q9BTX3|TM208_HUMAN	Q9BTX3	TM208_HUMAN	TMEM208	Transmembrane protein 208
AAFTAFEEAQLPR		13	725.87	2	1449.73	0.9999	0	2			sp|Q96CT7|CC124_HUMAN	Q96CT7	CC124_HUMAN	CCDC124	Coiled-coil domain-containing protein 124
AAFTVSLDPGPLEQFPHSMEPQLR		24	889.779	3	2666.32	1	0	1			sp|Q9UKD2|MRT4_HUMAN	Q9UKD2	MRT4_HUMAN	MRTO4	mRNA turnover protein 4 homolog
AAFVLPEFAR		10	560.811	2	1119.61	0.9958	0.0002	4			sp|P19623|SPEE_HUMAN	P19623	SPEE_HUMAN	SRM	Spermidine synthase
AAFYHQPWAQEAVGR		15	577.618	3	1729.83	0.9956	0.0004	1			sp|Q92925|SMRD2_HUMAN	Q92925	SMRD2_HUMAN	SMARCD2	SWI/SNF-related matrix-associated actin-dependent regulator of chromatin subfamily D member 2
AAGAAEAAVAAVEEVGSAGQFEELLR	n[43]AAGAAEAAVAAVEEVGSAGQFEELLR	26	1279.64	2	2557.27	1	0	2	N-term(42.0106)	His->Phe(10.009502), Label:13C(6)15N(4)(10.008269)	sp|O76003|GLRX3_HUMAN	O76003	GLRX3_HUMAN	GLRX3	Glutaredoxin-3
AAGAAEAAVAAVEEVGSAGQFEELLR	n[43]AAGAAEAAVAAVEEVGSAGQFEELLR	26	853.429	3	2557.27	1	0	2	N-term(42.0106)	Gln->His(9.000334)	sp|O76003|GLRX3_HUMAN	O76003	GLRX3_HUMAN	GLRX3	Glutaredoxin-3
AAGAEPDSILKPELLSAIEK		20	684.712	3	2051.11	1	0	1			sp|Q9BZV1|UBXN6_HUMAN	Q9BZV1	UBXN6_HUMAN	UBXN6	UBX domain-containing protein 6
AAGALLNGPPQFSTAPEIK		19	941.507	2	1881	1	0	2			sp|O75175|CNOT3_HUMAN	O75175	CNOT3_HUMAN	CNOT3	CCR4-NOT transcription complex subunit 3
AAGCDFTNVVK	AAGCDFTNVVK	11	591.284	2	1180.55	0.9985	0	1	4C(57.0215)		sp|P52758|RIDA_HUMAN	P52758	RIDA_HUMAN	RIDA	2-iminobutanoate/2-iminopropanoate deaminase
AAGDTTVIENSDVSPETESSEK		22	1133.51	2	2265.01	1	0	2			sp|Q86UP2|KTN1_HUMAN	Q86UP2	KTN1_HUMAN	KTN1	Kinectin
AAGDVDIGDAAYYFER		16	866.894	2	1731.77	0.9532	3.513	1			sp|P09758|TACD2_HUMAN	P09758	TACD2_HUMAN	TACSTD2	Tumor-associated calcium signal transducer 2
AAGEVLEPANLLAEEK		16	827.438	2	1652.86	0.9999	0	2			sp|Q9Y5K8|VATD_HUMAN	Q9Y5K8	VATD_HUMAN	ATP6V1D	V-type proton ATPase subunit D
AAGGAPSPPPPVR		13	587.322	2	1172.63	0.8665	0.0344	1			sp|Q4KMP7|TB10B_HUMAN	Q4KMP7	TB10B_HUMAN	TBC1D10B	TBC1 domain family member 10B
AAGGDHGSPDSYR	n[43]AAGGDHGSPDSYR	13	666.284	2	1330.55	1	0	2	N-term(42.0106)		sp|P30566|PUR8_HUMAN	P30566	PUR8_HUMAN	ADSL	Adenylosuccinate lyase
AAGGFTHDELLK		12	629.825	2	1257.64	0.9997	0	2		Gln->Gly(-71.037114)	sp|P56182|RRP1_HUMAN	P56182	RRP1_HUMAN	RRP1	Ribosomal RNA processing protein 1 homolog A
AAGGGAGSSEDDAQSR		16	718.306	2	1434.6	1	0	1			sp|Q9H4A6|GOLP3_HUMAN	Q9H4A6	GOLP3_HUMAN	GOLPH3	Golgi phosphoprotein 3
AAGGGGSCDPLAPAGVPCAFSPHSQAYFALASTDGHLR	n[43]AAGGGGSCDPLAPAGVPCAFSPHSQAYFALASTDGHLR	38	1271.59	3	3811.75	1	0	3	18C(57.0215), 8C(57.0215), N-term(42.0106)	Label:15N(1)(0.997035)	sp|Q15061|WDR43_HUMAN	Q15061	WDR43_HUMAN	WDR43	WD repeat-containing protein 43
AAGGIELFVGGIGPDGHIAFNEPGSSLVSR		30	1462.75	2	2923.48	0.9873	8.111	2			sp|P46926|GNPI1_HUMAN	P46926	GNPI1_HUMAN	GNPDA1	Glucosamine-6-phosphate isomerase 1
AAGGIELFVGGIGPDGHIAFNEPGSSLVSR		30	975.501	3	2923.48	1	0	5			sp|P46926|GNPI1_HUMAN	P46926	GNPI1_HUMAN	GNPDA1	Glucosamine-6-phosphate isomerase 1
AAGHPGDPESQQR		13	675.313	2	1348.61	0.9679	0.0773	1			sp|Q9Y490|TLN1_HUMAN	Q9Y490	TLN1_HUMAN	TLN1	Talin-1
AAGIDEQENWHEGK		14	792.358	2	1582.7	0.9991	0	3		Gln->Gly(-71.037114), Trp->Asp(-71.052370)	sp|P28838|AMPL_HUMAN	P28838	AMPL_HUMAN	LAP3	Cytosol aminopeptidase
AAGIIHLGATSCYVGDNTDLIILR	AAGIIHLGATSCYVGDNTDLIILR	24	848.448	3	2542.32	1	0	2	12C(57.0215)		sp|P30566|PUR8_HUMAN	P30566	PUR8_HUMAN	ADSL	Adenylosuccinate lyase
AAGLATMISTMRPDIDNMDEYVR		23	857.406	3	2569.2	1	0	4		Label:15N(1)(0.997035)	sp|O75533|SF3B1_HUMAN	O75533	SF3B1_HUMAN	SF3B1	Splicing factor 3B subunit 1
AAGLATMISTMRPDIDNMDEYVR	AAGLATM[147]ISTMRPDIDNMDEYVR	23	862.738	3	2585.19	1	0	3	11M(15.9949), 7M(15.9949)		sp|O75533|SF3B1_HUMAN	O75533	SF3B1_HUMAN	SF3B1	Splicing factor 3B subunit 1
AAGLATMISTMRPDIDNMDEYVR		23	1285.61	2	2569.2	0.9839	3.511	1			sp|O75533|SF3B1_HUMAN	O75533	SF3B1_HUMAN	SF3B1	Splicing factor 3B subunit 1
AAGLGELGAALLQLVR		16	776.464	2	1550.91	1	0	2			sp|P11474|ERR1_HUMAN	P11474	ERR1_HUMAN	ESRRA	Steroid hormone receptor ERR1
AAGLVSDLDADSGLTLSR		18	880.955	2	1759.9	0.9999	0	2			sp|Q9BW92|SYTM_HUMAN	Q9BW92	SYTM_HUMAN	TARS2	Threonine--tRNA ligase, mitochondrial
AAGMNMEEEEELQQNLWGLK		20	774.024	3	2319.05	0.9969	0.0003	1			sp|Q13144|EI2BE_HUMAN	Q13144	EI2BE_HUMAN	EIF2B5	Translation initiation factor eIF-2B subunit epsilon
AAGPLLTDECR	AAGPLLTDECR	11	601.795	2	1201.58	1	0	6	10C(57.0215)	Dehydro(-1.007825), Xle->Asn(0.958863)	sp|Q9BQ69|MACD1_HUMAN	Q9BQ69	MACD1_HUMAN	MACROD1	ADP-ribose glycohydrolase MACROD1
AAGPSLSHTSGGTQSK		16	743.368	2	1484.72	1	0	3			sp|P27694|RFA1_HUMAN	P27694	RFA1_HUMAN	RPA1	Replication protein A 70 kDa DNA-binding subunit
AAGSDLLDEVFFNSEVDEK	n[43]AAGSDLLDEVFFNSEVDEK	19	1063.99	2	2125.97	0.9999	0	1	N-term(42.0106)		sp|O00268|TAF4_HUMAN	O00268	TAF4_HUMAN	TAF4	Transcription initiation factor TFIID subunit 4
AAGSGAGGGGSAEQLDALVK		20	858.432	2	1714.85	1	0	1		Gln->Gly(-71.037114)	sp|Q86SX6|GLRX5_HUMAN	Q86SX6	GLRX5_HUMAN	GLRX5	Glutaredoxin-related protein 5, mitochondrial
AAGSGELGVTMK	AAGSGELGVTM[147]K	12	568.784	2	1135.55	0.9982	0.0001	1	11M(15.9949)		sp|O75369|FLNB_HUMAN	O75369	FLNB_HUMAN	FLNB	Filamin-B
AAGSGELGVTMK		12	560.787	2	1119.56	0.9996	0	1			sp|O75369|FLNB_HUMAN	O75369	FLNB_HUMAN	FLNB	Filamin-B
AAGTAAALAFLSQESR	n[43]AAGTAAALAFLSQESR	16	803.415	2	1604.82	1	0	4	N-term(42.0106)		sp|O75607|NPM3_HUMAN	O75607	NPM3_HUMAN	NPM3	Nucleoplasmin-3
AAGTDGSDFQHR		12	631.281	2	1260.55	0.9999	0	2			sp|Q8N5M9|JAGN1_HUMAN	Q8N5M9	JAGN1_HUMAN	JAGN1	Protein jagunal homolog 1
AAGTEGPFQEVDGVATTR		18	903.437	2	1804.86	0.9999	0	3		Amidated(-0.984016), Asp->Asn(-0.984016), Glu->Gln(-0.984016)	sp|P10586|PTPRF_HUMAN	P10586	PTPRF_HUMAN	PTPRF	Receptor-type tyrosine-protein phosphatase F
AAGTLYTYPENWR	n[43]AAGTLYTYPENWR	13	792.378	2	1582.74	1	0	9	N-term(42.0106)	Dehydrated(-18.010565), Glu->pyro-Glu(-18.010565), Label:13C(2)15N(2)(4.000780), Label:13C(2)15N(2)(4.000780), Label:13C(2)15N(2)(4.000780), Label:13C(3)(3.010064), Label:13C(3)(3.010064), Label:15N(4)(3.988140), Label:15N(4)(3.988140), Label:15N(4)(3.988140), Label:2H(3)(3.018830), Label:2H(3)(3.018830), Pro->Thr(3.994915), Pro->Thr(3.994915), Pro->Thr(3.994915), Trp->Kynurenin(3.994915), Trp->K…	sp|P26641|EF1G_HUMAN	P26641	EF1G_HUMAN	EEF1G	Elongation factor 1-gamma
AAGTSSYWEDLRK	n[43]AAGTSSYWEDLRK	13	763.368	2	1524.72	0.9991	0	1	N-term(42.0106)		sp|O95249|GOSR1_HUMAN	O95249	GOSR1_HUMAN	GOSR1	Golgi SNAP receptor complex member 1
AAGVEAAAEVAATEIK	n[43]AAGVEAAAEVAATEIK	16	771.904	2	1541.79	1	0	11	N-term(42.0106)	Ala->Xle(42.046950), Ala->Xle(42.046950), Ala->Xle(42.046950), Ala->Xle(42.046950), Asn->Arg(42.058184), Asn->Arg(42.058184), Cation:Fe[III](52.911464), Gly->Val(42.046950), Gly->Val(42.046950), Gly->Val(42.046950), Gly->Val(42.046950), Propyl(42.046950), Propyl(42.046950), Propyl(42.046950), Propyl(42.046950), Trimethyl(42.046950), Trimethyl(42.046950), Trimethyl(42.046950), Trimethyl(42.046950)	sp|P52272|HNRPM_HUMAN	P52272	HNRPM_HUMAN	HNRNPM	Heterogeneous nuclear ribonucleoprotein M
AAGVLEGALGPHVVTNLYLYPIK		23	1198.17	2	2394.33	0.9973	0	2		Label:15N(1)(0.997035)	sp|Q96EN8|MOCOS_HUMAN	Q96EN8	MOCOS_HUMAN	MOCOS	Molybdenum cofactor sulfurase
AAGVLEGALGPHVVTNLYLYPIK		23	799.118	3	2394.33	1	0	7		Glu->Met(1.997892), Label:15N(2)(1.994070), Label:18O(1)(2.004246)	sp|Q96EN8|MOCOS_HUMAN	Q96EN8	MOCOS_HUMAN	MOCOS	Molybdenum cofactor sulfurase
AAGVNVEPFWPGLFAK		16	851.951	2	1701.89	1	0	35		Ala->Ser(15.994915), Ala->Ser(15.994915), Ala->Ser(15.994915), Asn->Gln(14.015650), Asp->Glu(14.015650), Asp->Met(16.013542), Deamidated:18O(1)(2.988261), Delta:H(1)N(-1)18O(1)(2.988261), Didehydro(-2.015650), Didehydro(-2.015650), Dioxidation(31.989829), Dioxidation(31.989829), Gly->Ala(14.015650), Label:13C(1)2H(3)(4.022185), Label:13C(2)15N(2)(4.000780), Label:13C(2)15N(2)(4.000780), Label:13C…	sp|P05386|RLA1_HUMAN	P05386	RLA1_HUMAN	RPLP1	60S acidic ribosomal protein P1
AAGVNVEPFWPGLFAK		16	568.303	3	1701.89	1	0	13		Cation:Al[III](23.958063), Cation:Ca[II](37.946941), Cation:Fe[III](52.911464), Cation:Fe[III](52.911464), Cation:Fe[II](53.919289), Cation:Fe[II](53.919289), Cation:Fe[II](53.919289), Cation:Fe[II](53.919289), Cation:Fe[II](53.919289), Cation:Fe[II](53.919289), Label:15N(4)(3.988140), Label:15N(4)(3.988140), Pro->Thr(3.994915), Pro->Thr(3.994915), Trp->Kynurenin(3.994915), Trp->Kynurenin(3.99491…	sp|P05386|RLA1_HUMAN	P05386	RLA1_HUMAN	RPLP1	60S acidic ribosomal protein P1
AAGVVLEMIR		10	529.805	2	1057.6	0.7052	1.16	1		Cys->Thr(-1.961506)	sp|Q9Y230|RUVB2_HUMAN	Q9Y230	RUVB2_HUMAN	RUVBL2	RuvB-like 2
AAGYDLYSAYDYTIPPMEK	AAGYDLYSAYDYTIPPM[147]EK	19	1092.5	2	2182.98	1	0	4	17M(15.9949)	Label:13C(3)(3.010064), Label:2H(3)(3.018830)	sp|P33316|DUT_HUMAN	P33316	DUT_HUMAN	DUT	Deoxyuridine 5'-triphosphate nucleotidohydrolase, mitochondrial
AAGYDLYSAYDYTIPPMEK		19	1084.5	2	2166.98	1	0	6		Label:13C(3)(3.010064), Label:2H(3)(3.018830)	sp|P33316|DUT_HUMAN	P33316	DUT_HUMAN	DUT	Deoxyuridine 5'-triphosphate nucleotidohydrolase, mitochondrial
AAHDNMDIDK		10	565.251	2	1128.49	1	0	2			sp|Q9H444|CHM4B_HUMAN	Q9H444	CHM4B_HUMAN	CHMP4B	Charged multivesicular body protein 4b	CHMP4BP1	sp|P59074|CHM4P_HUMAN
AAHEALGQFCCALHK	AAHEALGQFCCALHK	15	571.605	3	1711.79	0.9998	0	1	10C(57.0215), 11C(57.0215)		sp|Q8TEX9|IPO4_HUMAN	Q8TEX9	IPO4_HUMAN	IPO4	Importin-4
AAHFFSTLK		9	511.277	2	1020.54	0.9955	0.0003	1			sp|Q53H12|AGK_HUMAN	Q53H12	AGK_HUMAN	AGK	Acylglycerol kinase, mitochondrial
AAHGCVTAVSGK	AAHGCVTAVSGK	12	579.29	2	1156.57	1	0	1	5C(57.0215)		sp|O75410|TACC1_HUMAN	O75410	TACC1_HUMAN	TACC1	Transforming acidic coiled-coil-containing protein 1
AAHGFDWEEER		11	673.792	2	1345.57	0.9985	0	1		Asn->Xle(-0.958863), Glu->Lys(-0.947630)	sp|Q15021|CND1_HUMAN	Q15021	CND1_HUMAN	NCAPD2	Condensin complex subunit 1
AAHGGSAASSALK	n[43]AAHGGSAASSALK	13	585.299	2	1168.58	1	0	2	N-term(42.0106)		sp|O94888|UBXN7_HUMAN	O94888	UBXN7_HUMAN	UBXN7	UBX domain-containing protein 7
AAHIFFTDTCPEPLFSELGR	AAHIFFTDTCPEPLFSELGR	20	770.04	3	2307.1	1	0	2	10C(57.0215)		sp|Q15833|STXB2_HUMAN	Q15833	STXB2_HUMAN	STXBP2	Syntaxin-binding protein 2
AAHIFFTDTCPEPLFSELGR	AAHIFFTDTCPEPLFSELGR	20	1154.56	2	2307.1	0.9857	0.0045	1	10C(57.0215)		sp|Q15833|STXB2_HUMAN	Q15833	STXB2_HUMAN	STXBP2	Syntaxin-binding protein 2
AAHLCAEAALR	AAHLCAEAALR	11	591.806	2	1181.6	1	0	2	5C(57.0215)		sp|Q9UQ80|PA2G4_HUMAN	Q9UQ80	PA2G4_HUMAN	PA2G4	Proliferation-associated protein 2G4
AAHSEGNTTAGLDMR	AAHSEGNTTAGLDM[147]R	15	773.849	2	1545.68	1	0	2	14M(15.9949)		sp|P78371|TCPB_HUMAN	P78371	TCPB_HUMAN	CCT2	T-complex protein 1 subunit beta
AAHSEGNTTAGLDMR	AAHSEGNTTAGLDM[147]R	15	516.235	3	1545.68	0.8815	0.0444	1	14M(15.9949)	Dehydrated(-18.010565), Glu->pyro-Glu(-18.010565)	sp|P78371|TCPB_HUMAN	P78371	TCPB_HUMAN	CCT2	T-complex protein 1 subunit beta
AAHSEGNTTAGLDMR		15	765.852	2	1529.69	1	0	4		Ala->Gln(57.021464), Carbamidomethyl(57.021464), Gly(57.021464), Gly->Asn(57.021464)	sp|P78371|TCPB_HUMAN	P78371	TCPB_HUMAN	CCT2	T-complex protein 1 subunit beta
AAHSEGNTTAGLDMR		15	510.904	3	1529.69	0.9825	0	2		15N-oxobutanoic(-18.023584), Dehydrated(-18.010565), Glu->pyro-Glu(-18.010565)	sp|P78371|TCPB_HUMAN	P78371	TCPB_HUMAN	CCT2	T-complex protein 1 subunit beta
AAHTEDINACTLTTSPR	AAHTEDINACTLTTSPR	17	929.442	2	1856.87	0.9983	0	1	10C(57.0215)		sp|P04049|RAF1_HUMAN	P04049	RAF1_HUMAN	RAF1	RAF proto-oncogene serine/threonine-protein kinase
AAHVFFTDSCPDALFNELVK	AAHVFFTDSCPDALFNELVK	20	761.037	3	2280.09	1	0	1	10C(57.0215)		sp|P61764|STXB1_HUMAN	P61764	STXB1_HUMAN	STXBP1	Syntaxin-binding protein 1
AAIAASEVLVDSAEEGSLAAAAELAAQK	n[43]AAIAASEVLVDSAEEGSLAAAAELAAQK	28	900.131	3	2697.37	1	0	1	N-term(42.0106)		sp|O95926|SYF2_HUMAN	O95926	SYF2_HUMAN	SYF2	Pre-mRNA-splicing factor SYF2
AAIAASEVLVDSAEEGSLAAAAELAAQK	n[43]AAIAASEVLVDSAEEGSLAAAAELAAQK	28	1349.69	2	2697.37	0.6518	1.762	1	N-term(42.0106)		sp|O95926|SYF2_HUMAN	O95926	SYF2_HUMAN	SYF2	Pre-mRNA-splicing factor SYF2
AAIAQALAGEVSVVPPSR		18	868.489	2	1734.96	1	0	2			sp|Q2TAY7|SMU1_HUMAN	Q2TAY7	SMU1_HUMAN	SMU1	WD40 repeat-containing protein SMU1
AAIDWFDGK		9	511.751	2	1021.49	0.9844	3.792	2			sp|P35637|FUS_HUMAN	P35637	FUS_HUMAN	FUS	RNA-binding protein FUS	TAF15	sp|Q92804|RBP56_HUMAN
AAIECEQPQPDLYK	AAIECEQPQPDLYK	14	831.395	2	1660.78	0.9963	0.0002	2	5C(57.0215)		sp|Q8NB49|AT11C_HUMAN	Q8NB49	AT11C_HUMAN	ATP11C	Phospholipid-transporting ATPase IG
AAIGCGIVESILNWVK	AAIGCGIVESILNWVK	16	865.469	2	1728.92	0.9986	0	1	5C(57.0215)	Dioxidation(31.989829), Pro->Glu(31.989829)	sp|P11388|TOP2A_HUMAN	P11388	TOP2A_HUMAN	TOP2A	DNA topoisomerase 2-alpha
AAILPTSIFLTNK		13	694.911	2	1387.81	0.9909	0.0012	2			sp|O14744|ANM5_HUMAN	O14744	ANM5_HUMAN	PRMT5	Protein arginine N-methyltransferase 5
AAILQQTAEYIFSLEQEK		18	694.697	3	2081.07	0.9976	0.0002	1			sp|Q01664|TFAP4_HUMAN	Q01664	TFAP4_HUMAN	TFAP4	Transcription factor AP-4
AAILQQTAEYIFSLEQEK		18	1041.54	2	2081.07	0.9976	0.0001	1			sp|Q01664|TFAP4_HUMAN	Q01664	TFAP4_HUMAN	TFAP4	Transcription factor AP-4
AAILSVPAAQNPEDLR		16	832.952	2	1663.89	0.9479	0.5662	1			sp|Q12980|NPRL3_HUMAN	Q12980	NPRL3_HUMAN	NPRL3	GATOR complex protein NPRL3
AAIPSSGSLVATHDYYR	n[43]AAIPSSGSLVATHDYYR	17	925.457	2	1848.9	1	0	1	N-term(42.0106)		sp|Q9H3Y8|PPDPF_HUMAN	Q9H3Y8	PPDPF_HUMAN	PPDPF	Pancreatic progenitor cell differentiation and proliferation factor
AAISDSADCSLSPDVDPVLAFQR	AAISDSADCSLSPDVDPVLAFQR	23	1217.58	2	2433.15	1	0	1	9C(57.0215)		sp|Q8TEW0|PARD3_HUMAN	Q8TEW0	PARD3_HUMAN	PARD3	Partitioning defective 3 homolog
AAISSGIEDPVPTLHLTER		19	1003.53	2	2005.05	0.9968	0.0001	1			sp|O75175|CNOT3_HUMAN	O75175	CNOT3_HUMAN	CNOT3	CCR4-NOT transcription complex subunit 3
AAISSGIEDPVPTLHLTER		19	669.356	3	2005.05	1	0	3		Glu->Met(1.997892), Label:15N(2)(1.994070), Label:18O(1)(2.004246)	sp|O75175|CNOT3_HUMAN	O75175	CNOT3_HUMAN	CNOT3	CCR4-NOT transcription complex subunit 3
AAIVCYDLTDSSSFER	AAIVCYDLTDSSSFER	16	917.42	2	1832.83	0.9997	0	3	5C(57.0215)	Cys->Thr(-1.961506), Glu->pyro-Glu+Methyl:2H(2)13C(1)(-0.979006), Thr->Val(-1.979265)	sp|Q969Q5|RAB24_HUMAN	Q969Q5	RAB24_HUMAN	RAB24	Ras-related protein Rab-24
AALADDFDTPR		11	596.285	2	1190.56	0.9625	0.8707	1			sp|Q9HA77|SYCM_HUMAN	Q9HA77	SYCM_HUMAN	CARS2	Probable cysteine--tRNA ligase, mitochondrial
AALAFGFLDLLK		12	639.876	2	1277.74	0.9986	0	2			sp|Q96SY0|INT14_HUMAN	Q96SY0	INT14_HUMAN	INTS14	Integrator complex subunit 14
AALAHSEEVTASQVAATK		18	892.463	2	1782.91	1	0	1			sp|Q15149|PLEC_HUMAN	Q15149	PLEC_HUMAN	PLEC	Plectin
AALAHSEEVTASQVAATK		18	595.311	3	1782.91	1	0	2		Dehydrated(-18.010565), Glu->pyro-Glu(-18.010565)	sp|Q15149|PLEC_HUMAN	Q15149	PLEC_HUMAN	PLEC	Plectin
AALANLCIGDVITAIDGENTSNMTHLEAQNR	AALANLCIGDVITAIDGENTSNMTHLEAQNR	31	1104.87	3	3311.59	0.9893	0.0035	1	7C(57.0215)		sp|O00151|PDLI1_HUMAN	O00151	PDLI1_HUMAN	PDLIM1	PDZ and LIM domain protein 1
AALAPELALEIPSGSQADIPLPK		23	1151.14	2	2300.26	1	0	3			sp|Q8IVF2|AHNK2_HUMAN	Q8IVF2	AHNK2_HUMAN	AHNAK2	Protein AHNAK2
AALAPLPPLPAQFK	n[43]AALAPLPPLPAQFK	14	492.625	3	1474.85	0.5567	0.271	1	N-term(42.0106)	Cation:Fe[II](53.919289)	sp|Q9NP79|VTA1_HUMAN	Q9NP79	VTA1_HUMAN	VTA1	Vacuolar protein sorting-associated protein VTA1 homolog
AALAPLPPLPAQFK	n[43]AALAPLPPLPAQFK	14	738.435	2	1474.85	0.9999	0	4	N-term(42.0106)	Label:13C(3)(3.010064)	sp|Q9NP79|VTA1_HUMAN	Q9NP79	VTA1_HUMAN	VTA1	Vacuolar protein sorting-associated protein VTA1 homolog
AALCAVHVIR	AALCAVHVIR	10	555.316	2	1108.62	0.9996	0	1	4C(57.0215)		sp|O43747|AP1G1_HUMAN	O43747	AP1G1_HUMAN	AP1G1	AP-1 complex subunit gamma-1
AALCHFCIDMLNAK	AALCHFCIDMLNAK	14	832.391	2	1662.77	0.6837	0.0002	1	4C(57.0215), 7C(57.0215)		sp|P54920|SNAA_HUMAN	P54920	SNAA_HUMAN	NAPA	Alpha-soluble NSF attachment protein
AALCHFCIDMLNAK	AALCHFCIDMLNAK	14	555.263	3	1662.77	0.9855	0.0104	1	4C(57.0215), 7C(57.0215)		sp|P54920|SNAA_HUMAN	P54920	SNAA_HUMAN	NAPA	Alpha-soluble NSF attachment protein
AALDCSTSHLDEFYSDPHAVAGALK	AALDCSTSHLDEFYSDPHAVAGALK	25	892.418	3	2674.23	1	0	1	5C(57.0215)		sp|Q68EM7|RHG17_HUMAN	Q68EM7	RHG17_HUMAN	ARHGAP17	Rho GTPase-activating protein 17
AALDEAQGVGLDSTGYYDQEIYGGSDSR		28	1469.15	2	2936.29	1	0	4		Label:15N(1)(0.997035)	sp|O75533|SF3B1_HUMAN	O75533	SF3B1_HUMAN	SF3B1	Splicing factor 3B subunit 1
AALDGTPGMIGYGMAK		16	776.878	2	1551.74	0.9922	0.0008	1			sp|P09417|DHPR_HUMAN	P09417	DHPR_HUMAN	QDPR	Dihydropteridine reductase
AALDGTPGMIGYGMAK	AALDGTPGM[147]IGYGMAK	16	784.876	2	1567.74	0.9994	0	2	9M(15.9949)		sp|P09417|DHPR_HUMAN	P09417	DHPR_HUMAN	QDPR	Dihydropteridine reductase
AALDSLSLFTSLGLSEQK	n[43]AALDSLSLFTSLGLSEQK	18	961.509	2	1921	1	0	2	N-term(42.0106)	Ammonium(17.026549), Methyl:2H(3)(17.034480)	sp|P47897|SYQ_HUMAN	P47897	SYQ_HUMAN	QARS	Glutamine--tRNA ligase
AALEAIDELDLFGAHGGR		18	618.983	3	1853.93	1	0	1			sp|P46019|KPB2_HUMAN	P46019	KPB2_HUMAN	PHKA2	Phosphorylase b kinase regulatory subunit alpha, liver isoform
AALEALDELDLFGVK		15	802.432	2	1602.85	1	0	1			sp|P46020|KPB1_HUMAN	P46020	KPB1_HUMAN	PHKA1	Phosphorylase b kinase regulatory subunit alpha, skeletal muscle isoform
AALEALGSCLNNK	AALEALGSCLNNK	13	680.848	2	1359.68	0.9998	0	3	9C(57.0215)	Label:13C(2)15N(2)(4.000780), Label:13C(3)15N(1)(4.007099), Label:13C(4)(4.013419), Label:18O(2)(4.008491)	sp|P34897|GLYM_HUMAN	P34897	GLYM_HUMAN	SHMT2	Serine hydroxymethyltransferase, mitochondrial
AALEAQNALHNIK		13	696.883	2	1391.75	0.9999	0	1			sp|O95319|CELF2_HUMAN	O95319	CELF2_HUMAN	CELF2	CUGBP Elav-like family member 2
AALEAQNALHNMK	AALEAQNALHNM[147]K	13	713.859	2	1425.7	1	0	1	12M(15.9949)		sp|Q92879|CELF1_HUMAN	Q92879	CELF1_HUMAN	CELF1	CUGBP Elav-like family member 1
AALEAQNALHNMK		13	705.861	2	1409.71	0.9999	0	3			sp|Q92879|CELF1_HUMAN	Q92879	CELF1_HUMAN	CELF1	CUGBP Elav-like family member 1
AALEEANGEIEK		12	637.317	2	1272.62	0.9989	0	3		Dehydro(-1.007825), Lys->Allysine(-1.031634)	sp|Q8NB16|MLKL_HUMAN	Q8NB16	MLKL_HUMAN	MLKL	Mixed lineage kinase domain-like protein
AALEEVEGDVAELELK		16	857.941	2	1713.87	0.9999	0	4		Dehydro(-1.007825)	sp|Q15057|ACAP2_HUMAN	Q15057	ACAP2_HUMAN	ACAP2	Arf-GAP with coiled-coil, ANK repeat and PH domain-containing protein 2
AALEEVYPDLTPEETR		16	916.949	2	1831.88	0.9999	0	2			sp|Q9H0D6|XRN2_HUMAN	Q9H0D6	XRN2_HUMAN	XRN2	5'-3' exoribonuclease 2
AALEQDLAFWYGPR		14	818.909	2	1635.8	0.9999	0	2		Label:15N(1)(0.997035)	sp|P09601|HMOX1_HUMAN	P09601	HMOX1_HUMAN	HMOX1	Heme oxygenase 1
AALESQVR		8	437.243	2	872.472	0.812	3.334	1			sp|Q5M775|CYTSB_HUMAN	Q5M775	CYTSB_HUMAN	SPECC1	Cytospin-B
AALETDENLLLCAPTGAGK	AALETDENLLLCAPTGAGK	19	972.491	2	1942.97	1	0	2	12C(57.0215)		sp|O75643|U520_HUMAN	O75643	U520_HUMAN	SNRNP200	U5 small nuclear ribonucleoprotein 200 kDa helicase
AALEYLEDIDLK		12	696.866	2	1391.72	0.9972	0.0001	2			sp|Q9BRX8|PXL2A_HUMAN	Q9BRX8	PXL2A_HUMAN	PRXL2A	Peroxiredoxin-like 2A
AALGHLAGEAAAAPGPGTPCASR	n[43]AALGHLAGEAAAAPGPGTPCASR	23	1073.03	2	2144.04	1	0	1	20C(57.0215), N-term(42.0106)		sp|Q9H7E9|CH033_HUMAN	Q9H7E9	CH033_HUMAN	C8orf33	UPF0488 protein C8orf33
AALGPLVTGLYDVQAFK		17	588.329	3	1761.97	0.9999	0	1			sp|P11172|UMPS_HUMAN	P11172	UMPS_HUMAN	UMPS	Uridine 5'-monophosphate synthase
AALGPLVTGLYDVQAFK		17	881.99	2	1761.97	1	0	5			sp|P11172|UMPS_HUMAN	P11172	UMPS_HUMAN	UMPS	Uridine 5'-monophosphate synthase
AALGPSSQNVTEYVVR	n[43]AALGPSSQNVTEYVVR	16	866.947	2	1731.88	1	0	2	N-term(42.0106)		sp|P35269|T2FA_HUMAN	P35269	T2FA_HUMAN	GTF2F1	General transcription factor IIF subunit 1
AALGVAEAVAAPHPAEGAETAEAVELSR	n[43]AALGVAEAVAAPHPAEGAETAEAVELSR	28	1365.19	2	2728.37	0.9934	0.0006	2	N-term(42.0106)		sp|Q86Y56|DAAF5_HUMAN	Q86Y56	DAAF5_HUMAN	DNAAF5	Dynein assembly factor 5, axonemal
AALGVAEAVAAPHPAEGAETAEAVELSR	n[43]AALGVAEAVAAPHPAEGAETAEAVELSR	28	910.463	3	2728.37	1	0	2	N-term(42.0106)		sp|Q86Y56|DAAF5_HUMAN	Q86Y56	DAAF5_HUMAN	DNAAF5	Dynein assembly factor 5, axonemal
AALGVLESDLPSAVTLLK	n[43]AALGVLESDLPSAVTLLK	18	613.687	3	1838.04	0.9019	0.0088	2	N-term(42.0106)	Cation:Fe[III](52.911464), Cation:Fe[II](53.919289)	sp|Q8NEJ9|NGDN_HUMAN	Q8NEJ9	NGDN_HUMAN	NGDN	Neuroguidin
AALGVLESDLPSAVTLLK	n[43]AALGVLESDLPSAVTLLK	18	920.027	2	1838.04	1	0	3	N-term(42.0106)	Ammonium(17.026549), Methyl:2H(3)(17.034480)	sp|Q8NEJ9|NGDN_HUMAN	Q8NEJ9	NGDN_HUMAN	NGDN	Neuroguidin
AALIMQVLQLTADQIAMLPPEQR	AALIM[147]QVLQLTADQIAM[147]LPPEQR	23	861.461	3	2581.36	1	0	1	17M(15.9949), 5M(15.9949)		sp|P33240|CSTF2_HUMAN	P33240	CSTF2_HUMAN	CSTF2	Cleavage stimulation factor subunit 2	CSTF2T	sp|Q9H0L4|CSTFT_HUMAN
AALLEAGMPECTEDK	AALLEAGM[147]PECTEDK	15	825.871	2	1649.73	0.9999	0	1	11C(57.0215), 8M(15.9949)	Dehydro(-1.007825)	sp|Q9C0C9|UBE2O_HUMAN	Q9C0C9	UBE2O_HUMAN	UBE2O	(E3-independent) E2 ubiquitin-conjugating enzyme
AALLEAGMPECTEDK	AALLEAGMPECTEDK	15	817.874	2	1633.73	0.9999	0	2	11C(57.0215)		sp|Q9C0C9|UBE2O_HUMAN	Q9C0C9	UBE2O_HUMAN	UBE2O	(E3-independent) E2 ubiquitin-conjugating enzyme
AALLELWELR		10	607.351	2	1212.69	0.9985	0	1			sp|Q13813|SPTN1_HUMAN	Q13813	SPTN1_HUMAN	SPTAN1	Spectrin alpha chain, non-erythrocytic 1
AALLETLSLLLAK		13	678.429	2	1354.84	0.9999	0	6		Label:13C(3)(3.010064)	sp|Q92616|GCN1_HUMAN	Q92616	GCN1_HUMAN	GCN1	eIF-2-alpha kinase activator GCN1
AALLHGETR		9	484.27	2	966.525	0.9816	0.0101	1			sp|P78346|RPP30_HUMAN	P78346	RPP30_HUMAN	RPP30	Ribonuclease P protein subunit p30
AALLNAILHSAYSETFLLPHLK		22	606.343	4	2421.34	0.9794	2.448	1			sp|Q9H8H0|NOL11_HUMAN	Q9H8H0	NOL11_HUMAN	NOL11	Nucleolar protein 11
AALLNFDEFAVSK		13	712.875	2	1423.73	0.9962	0	2		Dehydro(-1.007825)	sp|Q9Y613|FHOD1_HUMAN	Q9Y613	FHOD1_HUMAN	FHOD1	FH1/FH2 domain-containing protein 1
AALLNQHYQVNFK		13	773.412	2	1544.81	1	0	5		Gln->Gly(-71.037114), Gln->Gly(-71.037114)	sp|P07814|SYEP_HUMAN	P07814	SYEP_HUMAN	EPRS	Bifunctional glutamate/proline--tRNA ligase
AALLNQHYQVNFK		13	515.944	3	1544.81	0.9903	1.813	2		Glu->Met(1.997892), Label:15N(2)(1.994070), Label:18O(1)(2.004246)	sp|P07814|SYEP_HUMAN	P07814	SYEP_HUMAN	EPRS	Bifunctional glutamate/proline--tRNA ligase
AALLQLLAQHQPQDDPK		17	943.51	2	1885.01	0.9999	0	1			sp|Q14004|CDK13_HUMAN	Q14004	CDK13_HUMAN	CDK13	Cyclin-dependent kinase 13
AALLSPGDPAIWAGLMAACHADDK	AALLSPGDPAIWAGLMAACHADDK	24	817.731	3	2450.17	1	0	1	19C(57.0215)		sp|Q6PGP7|TTC37_HUMAN	Q6PGP7	TTC37_HUMAN	TTC37	Tetratricopeptide repeat protein 37
AALMESQGQQQEER	AALM[147]ESQGQQQEER	14	810.868	2	1619.72	1	0	1	4M(15.9949)		sp|Q14980|NUMA1_HUMAN	Q14980	NUMA1_HUMAN	NUMA1	Nuclear mitotic apparatus protein 1
AALMESQGQQQEER		14	802.87	2	1603.73	1	0	2			sp|Q14980|NUMA1_HUMAN	Q14980	NUMA1_HUMAN	NUMA1	Nuclear mitotic apparatus protein 1
AALMFANAEEEFFYEK		16	955.437	2	1908.86	0.9978	0.0001	1			sp|Q9P287|BCCIP_HUMAN	Q9P287	BCCIP_HUMAN	BCCIP	BRCA2 and CDKN1A-interacting protein
AALMTPGTGAPPAPGDFSGEGSQGLPDPSPEPK	n[43]AALMTPGTGAPPAPGDFSGEGSQGLPDPSPEPK	33	1059.17	3	3174.48	1	0	3	N-term(42.0106)		sp|P19971|TYPH_HUMAN	P19971	TYPH_HUMAN	TYMP	Thymidine phosphorylase
AALNALQPPEFR		12	663.862	2	1325.71	0.9852	0.005	2			sp|Q3ZAQ7|VMA21_HUMAN	Q3ZAQ7	VMA21_HUMAN	VMA21	Vacuolar ATPase assembly integral membrane protein VMA21
AALNGADIYAGCCTLK	AALNGADIYAGCCTLK	16	849.403	2	1696.79	1	0	3	12C(57.0215), 13C(57.0215)	Label:15N(1)(0.997035)	sp|Q8WVV9|HNRLL_HUMAN	Q8WVV9	HNRLL_HUMAN	HNRNPLL	Heterogeneous nuclear ribonucleoprotein L-like
AALNLPEAASYDEVR		15	809.907	2	1617.8	0.9976	0.0001	1			sp|O95602|RPA1_HUMAN	O95602	RPA1_HUMAN	POLR1A	DNA-directed RNA polymerase I subunit RPA1
AALPGLDVLIYLK		13	693.424	2	1384.83	0.9838	0.0067	1			sp|P78316|NOP14_HUMAN	P78316	NOP14_HUMAN	NOP14	Nucleolar protein 14
AALPSHVVTMLDNFPTNLHPMSQLSAAVTALNSESNFAR	AALPSHVVTMLDNFPTNLHPM[147]SQLSAAVTALNSESNFAR	39	1042.77	4	4167.05	1	0	8	10M(15.9949), 21M(15.9949)	Dehydro(-1.007825), Label:13C(3)(3.010064), Label:15N(1)(0.997035), Label:2H(3)(3.018830)	sp|O75390|CISY_HUMAN	O75390	CISY_HUMAN	CS	Citrate synthase, mitochondrial
AALPSHVVTMLDNFPTNLHPMSQLSAAVTALNSESNFAR	AALPSHVVTM[147]LDNFPTNLHPM[147]SQLSAAVTALNSESNFAR	39	1046.77	4	4183.05	1	0	4	10M(15.9949), 21M(15.9949)	Label:13C(3)(3.010064), Label:2H(3)(3.018830)	sp|O75390|CISY_HUMAN	O75390	CISY_HUMAN	CS	Citrate synthase, mitochondrial
AALPSHVVTMLDNFPTNLHPMSQLSAAVTALNSESNFAR		39	1038.77	4	4151.06	0.9999	0	1		Ala->Ser(15.994915), Oxidation(15.994915), Phe->Tyr(15.994915)	sp|O75390|CISY_HUMAN	O75390	CISY_HUMAN	CS	Citrate synthase, mitochondrial
AALPTPALSPEDK		13	655.353	2	1308.69	0.9971	0.0001	1			sp|Q9H3S7|PTN23_HUMAN	Q9H3S7	PTN23_HUMAN	PTPN23	Tyrosine-protein phosphatase non-receptor type 23
AALQEELQLCK	AALQEELQLCK	11	651.84	2	1301.66	0.9994	0	3	10C(57.0215)	Ammonia-loss(-17.026549), Gln->pyro-Glu(-17.026549), Label:15N(1)(0.997035)	sp|P49327|FAS_HUMAN	P49327	FAS_HUMAN	FASN	Fatty acid synthase
AALQEGHQFLCSIEA	AALQEGHQFLCSIEA	15	837.401	2	1672.79	0.9939	0.0005	3	11C(57.0215)	Label:15N(1)(0.997035), Label:15N(1)(0.997035)	sp|P50583|AP4A_HUMAN	P50583	AP4A_HUMAN	NUDT2	Bis(5'-nucleosyl)-tetraphosphatase [asymmetrical]
AALQELLSK		9	486.79	2	971.565	0.984	3.549	1			sp|P62851|RS25_HUMAN	P62851	RS25_HUMAN	RPS25	40S ribosomal protein S25
AALQLVVDPGDPR		13	675.872	2	1349.73	0.9889	0.002	2			sp|O96013|PAK4_HUMAN	O96013	PAK4_HUMAN	PAK4	Serine/threonine-protein kinase PAK 4
AALQTAPESADDSPSQLSK		19	958.466	2	1914.92	0.9754	0.0341	1			sp|O43524|FOXO3_HUMAN	O43524	FOXO3_HUMAN	FOXO3	Forkhead box protein O3
AALQVEEESWNAYPYTR		17	1013.98	2	2025.94	0.9994	0	1			sp|O00562|PITM1_HUMAN	O00562	PITM1_HUMAN	PITPNM1	Membrane-associated phosphatidylinositol transfer protein 1
AALRPTDVVLEVGPGTGNMTVK		22	742.403	3	2224.19	0.9868	0.0071	1			sp|Q9UNQ2|DIM1_HUMAN	Q9UNQ2	DIM1_HUMAN	DIMT1	Probable dimethyladenosine transferase
AALSALESFLK		11	575.329	2	1148.64	0.9912	0.0011	5			sp|P78527|PRKDC_HUMAN	P78527	PRKDC_HUMAN	PRKDC	DNA-dependent protein kinase catalytic subunit
AALSASEGEEVPQDK		15	765.868	2	1529.72	1	0	2			sp|O95831|AIFM1_HUMAN	O95831	AIFM1_HUMAN	AIFM1	Apoptosis-inducing factor 1, mitochondrial
AALSEEELEK		10	559.782	2	1117.55	0.6953	0.3809	1		Dehydrated(-18.010565), Glu->pyro-Glu(-18.010565)	sp|Q04637|IF4G1_HUMAN	Q04637	IF4G1_HUMAN	EIF4G1	Eukaryotic translation initiation factor 4 gamma 1
AALSSQQQQQLALLLQQFQTLK		22	829.13	3	2484.37	1	0	4		Label:18O(1)(2.004246), Pro->Val(2.015650), Pro->Val(2.015650)	sp|Q6Y7W6|GGYF2_HUMAN	Q6Y7W6	GGYF2_HUMAN	GIGYF2	GRB10-interacting GYF protein 2
AALTAEHFAALQSLLK	n[43]AALTAEHFAALQSLLK	16	863.48	2	1724.95	1	0	2	N-term(42.0106)		sp|Q9P000|COMD9_HUMAN	Q9P000	COMD9_HUMAN	COMMD9	COMM domain-containing protein 9
AALTAEHFAALQSLLK	n[43]AALTAEHFAALQSLLK	16	575.989	3	1724.95	0.9996	0	1	N-term(42.0106)		sp|Q9P000|COMD9_HUMAN	Q9P000	COMD9_HUMAN	COMMD9	COMM domain-containing protein 9
AALTELSLGSAYQAMILGVDSK		22	560.298	4	2237.16	0.6704	0.0001	1			sp|P04114|APOB_HUMAN	P04114	APOB_HUMAN	APOB	Apolipoprotein B-100
AALVDLEPGTMDSVR	AALVDLEPGTM[147]DSVR	15	795.395	2	1588.78	0.9851	0.0052	3	11M(15.9949)	Dehydro(-1.007825)	sp|Q9BUF5|TBB6_HUMAN	Q9BUF5	TBB6_HUMAN	TUBB6	Tubulin beta-6 chain
AALVDLEPGTMDSVR		15	787.398	2	1572.78	0.9996	0	3		Label:15N(1)(0.997035)	sp|Q9BUF5|TBB6_HUMAN	Q9BUF5	TBB6_HUMAN	TUBB6	Tubulin beta-6 chain
AALVLEDGSVLR	n[43]AALVLEDGSVLR	12	642.861	2	1283.71	0.9976	0.0001	3	N-term(42.0106)		sp|P27708|PYR1_HUMAN	P27708	PYR1_HUMAN	CAD	CAD protein
AALWALQGGTSVVIANGTHPK		21	697.716	3	2090.13	0.9999	0	1			sp|P54886|P5CS_HUMAN	P54886	P5CS_HUMAN	ALDH18A1	Delta-1-pyrroline-5-carboxylate synthase
AAMAAAQSGTPGPVFVELPVDVLYPYFMVQK	AAM[147]AAAQSGTPGPVFVELPVDVLYPYFM[147]VQK	31	1110.23	3	3327.66	1	0	2	28M(15.9949), 3M(15.9949)		sp|A1L0T0|ILVBL_HUMAN	A1L0T0	ILVBL_HUMAN	ILVBL	Acetolactate synthase-like protein
AAMDNSEIAGEK	AAM[147]DNSEIAGEK	12	626.28	2	1250.54	0.9995	0	3	3M(15.9949)		sp|Q16891|MIC60_HUMAN	Q16891	MIC60_HUMAN	IMMT	MIC
AAMDNSEIAGEK		12	618.282	2	1234.55	0.9925	0.0008	2			sp|Q16891|MIC60_HUMAN	Q16891	MIC60_HUMAN	IMMT	MIC
AAMFTAGSNFNHVVQNEK		18	982.968	2	1963.92	1	0	1			sp|O60725|ICMT_HUMAN	O60725	ICMT_HUMAN	ICMT	Protein-S-isoprenylcysteine O-methyltransferase
AAMIWIVGEYAER		13	754.882	2	1507.75	0.9971	0.0001	2			sp|P63010|AP2B1_HUMAN	P63010	AP2B1_HUMAN	AP2B1	AP-2 complex subunit beta	AP1B1	sp|Q10567|AP1B1_HUMAN
AAMLAPLLEVIK		12	634.886	2	1267.76	0.9773	1.82	1			sp|Q14191|WRN_HUMAN	Q14191	WRN_HUMAN	WRN	Werner syndrome ATP-dependent helicase
AAMWNPSIFLK		11	639.339	2	1276.66	0.981	0.0113	1			sp|Q9NX74|DUS2L_HUMAN	Q9NX74	DUS2L_HUMAN	DUS2	tRNA-dihydrouridine(20) synthase [NAD(P)+]-like
AAMYDIISSPSK		12	641.821	2	1281.63	0.9818	2.692	1			sp|Q6KC79|NIPBL_HUMAN	Q6KC79	NIPBL_HUMAN	NIPBL	Nipped-B-like protein
AANAAENDFSVSQAEMSSR	AANAAENDFSVSQAEM[147]SSR	19	1000.93	2	1999.85	1	0	1	16M(15.9949)		sp|Q8NE71|ABCF1_HUMAN	Q8NE71	ABCF1_HUMAN	ABCF1	ATP-binding cassette sub-family F member 1
AANAAENDFSVSQAEMSSR		19	992.937	2	1983.86	1	0	2			sp|Q8NE71|ABCF1_HUMAN	Q8NE71	ABCF1_HUMAN	ABCF1	ATP-binding cassette sub-family F member 1
AANATTNPSQLLPLELVDK	n[43]AANATTNPSQLLPLELVDK	19	1019.05	2	2036.08	1	0	12	N-term(42.0106)	15N-oxobutanoic(-18.023584), Ala->Xle(42.046950), Ala->Xle(42.046950), Asn->Arg(42.058184), Asn->Asp(0.984016), Asn->Asp(0.984016), Cation:Na(21.981943), Cation:Na(21.981943), Deamidated(0.984016), Deamidated(0.984016), Dehydrated(-18.010565), Gln->Glu(0.984016), Gln->Glu(0.984016), Glu->pyro-Glu(-18.010565), Gly->Val(42.046950), Gly->Val(42.046950), Propyl(42.046950), Propyl(42.046950), Trimethy…	sp|Q9Y4Y9|LSM5_HUMAN	Q9Y4Y9	LSM5_HUMAN	LSM5	U6 snRNA-associated Sm-like protein LSm5
AANATTNPSQLLPLELVDK		19	998.041	2	1994.07	0.9918	0	1		Ala->Asn(43.005814), Carbamyl(43.005814)	sp|Q9Y4Y9|LSM5_HUMAN	Q9Y4Y9	LSM5_HUMAN	LSM5	U6 snRNA-associated Sm-like protein LSm5
AANATTNPSQLLPLELVDK	n[43]AANATTNPSQLLPLELVDK	19	679.7	3	2036.08	0.641	0.0066	1	N-term(42.0106)		sp|Q9Y4Y9|LSM5_HUMAN	Q9Y4Y9	LSM5_HUMAN	LSM5	U6 snRNA-associated Sm-like protein LSm5
AANDAGYFNDEMAPIEVK	AANDAGYFNDEM[147]APIEVK	18	985.943	2	1969.87	1	0	2	12M(15.9949)	Label:13C(2)15N(2)(4.000780), Label:13C(3)15N(1)(4.007099), Label:13C(4)(4.013419), Label:18O(2)(4.008491)	sp|P42765|THIM_HUMAN	P42765	THIM_HUMAN	ACAA2	3-ketoacyl-CoA thiolase, mitochondrial
AANDAGYFNDEMAPIEVK		18	977.946	2	1953.88	1	0	4		Label:13C(1)2H(3)(4.022185), Label:13C(4)(4.013419), Label:2H(4)(4.025107)	sp|P42765|THIM_HUMAN	P42765	THIM_HUMAN	ACAA2	3-ketoacyl-CoA thiolase, mitochondrial
AANDAGYFNDEMAPIEVK		18	652.3	3	1953.88	1	0	1		Cation:Fe[III](52.911464)	sp|P42765|THIM_HUMAN	P42765	THIM_HUMAN	ACAA2	3-ketoacyl-CoA thiolase, mitochondrial
AANIPEHNTIGFMFACVGR	AANIPEHNTIGFMFACVGR	19	1053.01	2	2104	0.9794	0.0154	1	16C(57.0215)		sp|Q8NEZ5|FBX22_HUMAN	Q8NEZ5	FBX22_HUMAN	FBXO22	F-box only protein 22
AANIVIQTEPPVPVSINSNITR		22	1167.14	2	2332.27	0.6244	0.0003	1		HexNAc(203.079373)	sp|Q9P2N5|RBM27_HUMAN	Q9P2N5	RBM27_HUMAN	RBM27	RNA-binding protein 27
AANMLQQSGSK	AANM[147]LQQSGSK	11	575.78	2	1149.54	0.9789	2.045	1	4M(15.9949)		sp|P46063|RECQ1_HUMAN	P46063	RECQ1_HUMAN	RECQL	ATP-dependent DNA helicase Q1
AANMPDSELFELISENR		17	968.459	2	1934.9	0.9983	0	1			sp|Q07864|DPOE1_HUMAN	Q07864	DPOE1_HUMAN	POLE	DNA polymerase epsilon catalytic subunit A
AANNGALPPDLSYIVR		16	835.947	2	1669.88	0.9995	0	5		Asn->Asp(0.984016), Asn->Asp(0.984016), Asn->Asp(0.984016), Deamidated(0.984016), Deamidated(0.984016), Deamidated(0.984016), Gln->Glu(0.984016), Gln->Glu(0.984016), Gln->Glu(0.984016), Label:15N(1)(0.997035)	sp|P08574|CY1_HUMAN	P08574	CY1_HUMAN	CYC1	Cytochrome c1, heme protein, mitochondrial
AANPEMPLSFTISR		14	767.39	2	1532.77	0.9951	0.0003	1			sp|Q7L5L3|GDPD3_HUMAN	Q7L5L3	GDPD3_HUMAN	GDPD3	Lysophospholipase D GDPD3
AANPGCSLEDFVR	AANPGCSLEDFVR	13	718.335	2	1434.66	0.9955	0.0003	2	6C(57.0215)	Dehydro(-1.007825)	sp|Q15042|RB3GP_HUMAN	Q15042	RB3GP_HUMAN	RAB3GAP1	Rab3 GTPase-activating protein catalytic subunit
AANSCTSYSGTTLNLK	AANSCTSYSGTTLNLK	16	844.401	2	1686.79	1	0	1	5C(57.0215)		sp|Q9UPQ0|LIMC1_HUMAN	Q9UPQ0	LIMC1_HUMAN	LIMCH1	LIM and calponin homology domains-containing protein 1
AANSLEAFIFETQDK		15	842.415	2	1682.82	1	0	1			sp|Q9Y4L1|HYOU1_HUMAN	Q9Y4L1	HYOU1_HUMAN	HYOU1	Hypoxia up-regulated protein 1
AANSLEAFIFETQDK		15	561.946	3	1682.82	0.9726	0.1366	1			sp|Q9Y4L1|HYOU1_HUMAN	Q9Y4L1	HYOU1_HUMAN	HYOU1	Hypoxia up-regulated protein 1
AANVLLSEHGEVK		13	683.87	2	1365.73	1	0	1			sp|Q9Y6E0|STK24_HUMAN	Q9Y6E0	STK24_HUMAN	STK24	Serine/threonine-protein kinase 24
AANVLLSEQGDVK		13	672.362	2	1342.71	0.9996	0	2			sp|Q9P289|STK26_HUMAN	Q9P289	STK26_HUMAN	STK26	Serine/threonine-protein kinase 26	STK25	sp|O00506|STK25_HUMAN
AANVTLLTSLVEGEAVHLAR		20	688.72	3	2063.14	1	0	1			sp|P05549|AP2A_HUMAN	P05549	AP2A_HUMAN	TFAP2A	Transcription factor AP-2-alpha	TFAP2B,TFAP2E	sp|Q6VUC0|AP2E_HUMAN,sp|Q92481|AP2B_HUMAN
AANYDFYQLLEEK		13	802.385	2	1602.76	0.9922	0.0009	1			sp|Q8ND04|SMG8_HUMAN	Q8ND04	SMG8_HUMAN	SMG8	Protein SMG8
AAPAPTASSTININTSTSK		19	916.473	2	1830.93	1	0	1			sp|Q86Y37|CACL1_HUMAN	Q86Y37	CACL1_HUMAN	CACUL1	CDK2-associated and cullin domain-containing protein 1
AAPAQQTTQPGGGK		14	656.336	2	1310.66	0.9549	0	1		Acetyl(42.010565), Ser->Glu(42.010565)	sp|Q9NXG2|THUM1_HUMAN	Q9NXG2	THUM1_HUMAN	THUMPD1	THUMP domain-containing protein 1
AAPAQQTTQPGGGK	n[43]AAPAQQTTQPGGGK	14	677.341	2	1352.67	0.9991	0	1	N-term(42.0106)		sp|Q9NXG2|THUM1_HUMAN	Q9NXG2	THUM1_HUMAN	THUMPD1	THUMP domain-containing protein 1
AAPCIYWLPLTDSQIVQK	AAPCIYWLPLTDSQIVQK	18	1052.05	2	2102.09	1	0	3	4C(57.0215)		sp|Q9UKV3|ACINU_HUMAN	Q9UKV3	ACINU_HUMAN	ACIN1	Apoptotic chromatin condensation inducer in the nucleus
AAPCIYWLPLTDSQIVQK	AAPCIYWLPLTDSQIVQK	18	701.703	3	2102.09	0.9917	0.0017	1	4C(57.0215)		sp|Q9UKV3|ACINU_HUMAN	Q9UKV3	ACINU_HUMAN	ACIN1	Apoptotic chromatin condensation inducer in the nucleus
AAPDPVLEAGPVAHGPLPVPLVLDNGSFQVR		31	1044.9	3	3131.68	1	0	2			sp|Q9H9F9|ARP5_HUMAN	Q9H9F9	ARP5_HUMAN	ACTR5	Actin-related protein 5
AAPEAEVLSSAAVPDLEWYEK	n[43]AAPEAEVLSSAAVPDLEWYEK	21	1159.07	2	2316.12	1	0	2	N-term(42.0106)	Label:15N(1)(0.997035)	sp|Q15013|MD2BP_HUMAN	Q15013	MD2BP_HUMAN	MAD2L1BP	MAD2L1-binding protein
AAPEASSPPASPLQHLLPGK		20	984.531	2	1967.05	1	0	1			sp|Q96TA1|NIBA2_HUMAN	Q96TA1	NIBA2_HUMAN	NIBAN2	Protein Niban 2
AAPEASSPPASPLQHLLPGK		20	656.69	3	1967.05	1	0	7		Phospho(79.966331), Sulfo(79.956815)	sp|Q96TA1|NIBA2_HUMAN	Q96TA1	NIBA2_HUMAN	NIBAN2	Protein Niban 2
AAPEEHDSPTEASQPIVEEEETK	n[43]AAPEEHDSPTEASQPIVEEEETK	23	1283.08	2	2564.14	0.982	2.759	2	N-term(42.0106)		sp|Q9H0S4|DDX47_HUMAN	Q9H0S4	DDX47_HUMAN	DDX47	Probable ATP-dependent RNA helicase DDX47
AAPEEPQQRPPEAVAAAPAGTTSSR		25	830.417	3	2488.23	1	0	2			sp|Q96JP5|ZFP91_HUMAN	Q96JP5	ZFP91_HUMAN	ZFP91	E3 ubiquitin-protein ligase ZFP91
AAPEINNLIEEATEFIK		17	951.496	2	1900.98	0.9999	0	1			sp|Q8IVP5|FUND1_HUMAN	Q8IVP5	FUND1_HUMAN	FUNDC1	FUN14 domain-containing protein 1
AAPEQPLAISR	n[43]AAPEQPLAISR	11	597.827	2	1193.64	0.6381	0	1	N-term(42.0106)		sp|Q96LT9|RNPC3_HUMAN	Q96LT9	RNPC3_HUMAN	RNPC3	RNA-binding region-containing protein 3
AAPFSLEYR		9	527.272	2	1052.53	0.9772	0.0239	1			sp|Q15181|IPYR_HUMAN	Q15181	IPYR_HUMAN	PPA1	Inorganic pyrophosphatase
AAPGAGDAAAGSGAEFAGGDGAAR		24	987.948	2	1973.88	1	0	2			sp|Q5K4L6|S27A3_HUMAN	Q5K4L6	S27A3_HUMAN	SLC27A3	Solute carrier family 27 member 3
AAPGPALCLFDVDGTLTAPR	AAPGPALCLFDVDGTLTAPR	20	1021.52	2	2041.03	0.7763	0.0002	1	8C(57.0215)	Acetyl(42.010565), Amidino(42.021798), Guanidinyl(42.021798), Ser->Glu(42.010565)	sp|O15305|PMM2_HUMAN	O15305	PMM2_HUMAN	PMM2	Phosphomannomutase 2
AAPGPALCLFDVDGTLTAPR	n[43]AAPGPALCLFDVDGTLTAPR	20	1042.53	2	2083.04	1	0	9	8C(57.0215), N-term(42.0106)	Ammonium(17.026549), Ammonium(17.026549), Ammonium(17.026549), Label:13C(3)(3.010064), Label:15N(1)(0.997035), Label:2H(3)(3.018830), Methyl:2H(3)(17.034480), Methyl:2H(3)(17.034480), Methyl:2H(3)(17.034480)	sp|O15305|PMM2_HUMAN	O15305	PMM2_HUMAN	PMM2	Phosphomannomutase 2
AAPGPGPSTFSFVPPSK		17	822.425	2	1642.84	0.9994	0	2			sp|P35658|NU214_HUMAN	P35658	NU214_HUMAN	NUP214	Nuclear pore complex protein Nup214
AAPLAFPPLGLTPSPTASSLLGESPSLPSPPSR		33	1071.58	3	3211.71	0.9915	0.0001	1			sp|Q92570|NR4A3_HUMAN	Q92570	NR4A3_HUMAN	NR4A3	Nuclear receptor subfamily 4 group A member 3
AAPLAGFGYGLPISR		15	745.412	2	1488.81	1	0	2			sp|Q15120|PDK3_HUMAN	Q15120	PDK3_HUMAN	PDK3	[Pyruvate dehydrogenase (acetyl-transferring)] kinase isozyme 3, mitochondrial
AAPLDSIHSLAAYYIDCIR	AAPLDSIHSLAAYYIDCIR	19	717.03	3	2148.07	1	0	13	17C(57.0215)	Cation:Fe[III](52.911464), Dehydro(-1.007825), Glu->Met(1.997892), Label:15N(2)(1.994070), Label:18O(1)(2.004246)	sp|P49327|FAS_HUMAN	P49327	FAS_HUMAN	FASN	Fatty acid synthase
AAPLDSIHSLAAYYIDCIR	AAPLDSIHSLAAYYIDCIR	19	1075.04	2	2148.07	1	0	4	17C(57.0215)	Glu->Met(1.997892), Label:18O(1)(2.004246), Pro->Val(2.015650)	sp|P49327|FAS_HUMAN	P49327	FAS_HUMAN	FASN	Fatty acid synthase
AAPLIPLSQQIPTGNSLYESYYK	n[43]AAPLIPLSQQIPTGNSLYESYYK	23	865.783	3	2594.33	1	0	1	N-term(42.0106)		sp|Q9UBC2|EP15R_HUMAN	Q9UBC2	EP15R_HUMAN	EPS15L1	Epidermal growth factor receptor substrate 15-like 1
AAPLIPLSQQIPTGNSLYESYYK	n[43]AAPLIPLSQQIPTGNSLYESYYK	23	1298.17	2	2594.33	1	0	9	N-term(42.0106)	Ammonium(17.026549), Ammonium(17.026549), Ammonium(17.026549), Glu->Phe(18.025821), Label:13C(3)(3.010064), Label:2H(3)(3.018830), Methyl:2H(3)(17.034480), Methyl:2H(3)13C(1)(18.037835)	sp|Q9UBC2|EP15R_HUMAN	Q9UBC2	EP15R_HUMAN	EPS15L1	Epidermal growth factor receptor substrate 15-like 1
AAPLLHTR	n[43]AAPLLHTR	8	460.769	2	919.524	0.9849	4.176	1	N-term(42.0106)		sp|Q9NYV6|RRN3_HUMAN	Q9NYV6	RRN3_HUMAN	RRN3	RNA polymerase I-specific transcription initiation factor RRN3	RRN3P2	sp|A6NIE6|RN3P2_HUMAN
AAPMTPAARPEDYEAALNAALADVPELAR	n[43]AAPMTPAARPEDYEAALNAALADVPELAR	29	1012.84	3	3035.5	1	0	3	N-term(42.0106)	Glu->Met(1.997892), Label:18O(1)(2.004246)	sp|Q04446|GLGB_HUMAN	Q04446	GLGB_HUMAN	GBE1	1,4-alpha-glucan-branching enzyme
AAPMTPAARPEDYEAALNAALADVPELAR	n[43]AAPM[147]TPAARPEDYEAALNAALADVPELAR	29	1018.17	3	3051.5	1	0	2	4M(15.9949), N-term(42.0106)		sp|Q04446|GLGB_HUMAN	Q04446	GLGB_HUMAN	GBE1	1,4-alpha-glucan-branching enzyme
AAPPEPGEPEER		12	639.802	2	1277.59	0.8447	0	2			sp|Q5RI15|COX20_HUMAN	Q5RI15	COX20_HUMAN	COX20	Cytochrome c oxidase assembly protein COX20, mitochondrial
AAPPGEYFSVGSQVSCR	n[43]AAPPGEYFSVGSQVSCR	17	927.428	2	1852.84	1	0	2	16C(57.0215), N-term(42.0106)		sp|Q3MHD2|LSM12_HUMAN	Q3MHD2	LSM12_HUMAN	LSM12	Protein LSM12 homolog
AAPPPVDEEPESSEVDAAGR		20	1011.97	2	2021.92	0.9667	1.026	2			sp|Q5M775|CYTSB_HUMAN	Q5M775	CYTSB_HUMAN	SPECC1	Cytospin-B
AAPPTAGSMAIEK	AAPPTAGSM[147]AIEK	13	630.318	2	1258.62	0.766	0	1	9M(15.9949)		sp|O75691|UTP20_HUMAN	O75691	UTP20_HUMAN	UTP20	Small subunit processome component 20 homolog
AAPPTAGSMAIEK		13	622.321	2	1242.63	0.9911	0	2			sp|O75691|UTP20_HUMAN	O75691	UTP20_HUMAN	UTP20	Small subunit processome component 20 homolog
AAPQDVHVR	n[43]AAPQDVHVR	9	517.773	2	1033.53	0.9877	0.0027	1	N-term(42.0106)		sp|Q12981|SEC20_HUMAN	Q12981	SEC20_HUMAN	BNIP1	Vesicle transport protein SEC20
AAPQPSVSCVYK	AAPQPSVSCVYK	12	653.827	2	1305.64	0.6628	0.0999	1	9C(57.0215)		sp|P38435|VKGC_HUMAN	P38435	VKGC_HUMAN	GGCX	Vitamin K-dependent gamma-carboxylase
AAPSAGSWSTFQHK	n[43]AAPSAGSWSTFQHK	14	758.862	2	1515.71	0.9996	0	2	N-term(42.0106)		sp|P42575|CASP2_HUMAN	P42575	CASP2_HUMAN	CASP2	Caspase-2
AAPSDGFKPR	n[43]AAPSDGFKPR	10	544.28	2	1086.55	0.9961	0.0002	1	N-term(42.0106)		sp|Q92979|NEP1_HUMAN	Q92979	NEP1_HUMAN	EMG1	Ribosomal RNA small subunit methyltransferase NEP1
AAPSEVAAIAPGEGDGGGGGFGSWLDGR	n[43]AAPSEVAAIAPGEGDGGGGGFGSWLDGR	28	867.405	3	2599.19	1	0	1	N-term(42.0106)		sp|Q96MW1|CCD43_HUMAN	Q96MW1	CCD43_HUMAN	CCDC43	Coiled-coil domain-containing protein 43
AAPSGGVNCEEFAEFQELLK	n[43]AAPSGGVNCEEFAEFQELLK	20	1119.52	2	2237.03	1	0	1	9C(57.0215), N-term(42.0106)		sp|Q4VC31|CCD58_HUMAN	Q4VC31	CCD58_HUMAN	CCDC58	Coiled-coil domain-containing protein 58
AAPSTAPAEATPPKPGEAEAPPK		23	1093.06	2	2184.11	0.9989	0	2			sp|O95817|BAG3_HUMAN	O95817	BAG3_HUMAN	BAG3	BAG family molecular chaperone regulator 3
AAPSTAPAEATPPKPGEAEAPPK		23	729.043	3	2184.11	1	0	2			sp|O95817|BAG3_HUMAN	O95817	BAG3_HUMAN	BAG3	BAG family molecular chaperone regulator 3
AAPTAASDQPDSAATTEK		18	866.405	2	1730.8	1	0	2			sp|Q9BRP8|PYM1_HUMAN	Q9BRP8	PYM1_HUMAN	PYM1	Partner of Y14 and mago
AAQALALLR	n[43]AAQALALLR	9	484.798	2	967.582	0.9761	1.668	2	N-term(42.0106)		sp|Q16401|PSMD5_HUMAN	Q16401	PSMD5_HUMAN	PSMD5	26S proteasome non-ATPase regulatory subunit 5
AAQALSVQDK		10	515.78	2	1029.55	0.954	0.6652	2		Asn->Asp(0.984016), Deamidated(0.984016), Gln->Glu(0.984016)	sp|P41440|S19A1_HUMAN	P41440	S19A1_HUMAN	SLC19A1	Reduced folate transporter
AAQAPSSFQLLYDLK		15	826.438	2	1650.86	1	0	5		Label:13C(3)(3.010064)	sp|P11586|C1TC_HUMAN	P11586	C1TC_HUMAN	MTHFD1	C-1-tetrahydrofolate synthase, cytoplasmic
AAQDLCEEALR	AAQDLCEEALR	11	638.303	2	1274.59	0.999	0	1	6C(57.0215)		sp|O94906|PRP6_HUMAN	O94906	PRP6_HUMAN	PRPF6	Pre-mRNA-processing factor 6
AAQELQEGQR		10	565.283	2	1128.55	0.9855	0.0047	1			sp|P0DN79|CBSL_HUMAN	P0DN79	CBSL_HUMAN	CBSL	Cystathionine beta-synthase-like protein	CBS	sp|P35520|CBS_HUMAN
AAQEQVLNASR		11	593.812	2	1185.61	0.9993	0	1			sp|Q99543|DNJC2_HUMAN	Q99543	DNJC2_HUMAN	DNAJC2	DnaJ homolog subfamily C member 2
AAQFVDLLGYFSLK		14	786.427	2	1570.84	0.9999	0	2			sp|Q5T4S7|UBR4_HUMAN	Q5T4S7	UBR4_HUMAN	UBR4	E3 ubiquitin-protein ligase UBR4
AAQGEPQVQFK	n[43]AAQGEPQVQFK	11	622.817	2	1243.62	0.9979	0	4	N-term(42.0106)	Cation:Na(21.981943), Dehydrated(-18.010565), Glu->pyro-Glu(-18.010565), glyoxalAGE(21.984350)	sp|P62826|RAN_HUMAN	P62826	RAN_HUMAN	RAN	GTP-binding nuclear protein Ran
AAQGPPAPAVPPNTDVMACTQTALLQK	AAQGPPAPAVPPNTDVMACTQTALLQK	27	916.467	3	2746.38	0.6302	0.9158	1	19C(57.0215)		sp|O60232|ZNRD2_HUMAN	O60232	ZNRD2_HUMAN	ZNRD2	Protein ZNRD2
AAQGPPAPAVPPNTDVMACTQTALLQK	AAQGPPAPAVPPNTDVMACTQTALLQK	27	1374.2	2	2746.38	1	0	1	19C(57.0215)		sp|O60232|ZNRD2_HUMAN	O60232	ZNRD2_HUMAN	ZNRD2	Protein ZNRD2
AAQHGVCSVLK	AAQHGVCSVLK	11	585.308	2	1168.6	0.9996	0	2	7C(57.0215)	Gln->Gly(-71.037114)	sp|Q5JTH9|RRP12_HUMAN	Q5JTH9	RRP12_HUMAN	RRP12	RRP12-like protein
AAQIPIVATTSTPGIVR	n[43]AAQIPIVATTSTPGIVR	17	868.999	2	1735.98	1	0	1	N-term(42.0106)		sp|Q6PI98|IN80C_HUMAN	Q6PI98	IN80C_HUMAN	INO80C	INO80 complex subunit C
AAQLATEIADIK		12	622.348	2	1242.68	0.9788	0.0174	1			sp|Q15075|EEA1_HUMAN	Q15075	EEA1_HUMAN	EEA1	Early endosome antigen 1
AAQLCGAGMAAVVDR	AAQLCGAGM[147]AAVVDR	15	753.364	2	1504.71	0.9999	0	1	5C(57.0215), 9M(15.9949)		sp|P52789|HXK2_HUMAN	P52789	HXK2_HUMAN	HK2	Hexokinase-2
AAQLCGAGMAAVVDR	AAQLCGAGMAAVVDR	15	745.366	2	1488.72	0.9961	0.0002	1	5C(57.0215)		sp|P52789|HXK2_HUMAN	P52789	HXK2_HUMAN	HK2	Hexokinase-2
AAQLEPITYMQGLSACEQIR	AAQLEPITYMQGLSACEQIR	20	1140.06	2	2278.11	1	0	3	16C(57.0215)		sp|Q9HBH0|RHOF_HUMAN	Q9HBH0	RHOF_HUMAN	RHOF	Rho-related GTP-binding protein RhoF
AAQLIGTCSQNVAAIQEQVLGLGALR	AAQLIGTCSQNVAAIQEQVLGLGALR	26	894.485	3	2680.43	1	0	3	8C(57.0215)		sp|Q9NZL4|HPBP1_HUMAN	Q9NZL4	HPBP1_HUMAN	HSPBP1	Hsp70-binding protein 1
AAQLIGTCSQNVAAIQEQVLGLGALR	AAQLIGTCSQNVAAIQEQVLGLGALR	26	1341.22	2	2680.43	1	0	5	8C(57.0215)	Label:15N(1)(0.997035)	sp|Q9NZL4|HPBP1_HUMAN	Q9NZL4	HPBP1_HUMAN	HSPBP1	Hsp70-binding protein 1
AAQLPNDVVLQIMELCGATR	AAQLPNDVVLQIMELCGATR	20	1100.07	2	2198.12	0.9968	0.0001	2	16C(57.0215)		sp|Q96D71|REPS1_HUMAN	Q96D71	REPS1_HUMAN	REPS1	RalBP1-associated Eps domain-containing protein 1
AAQLPNDVVLQIMELCGATR	AAQLPNDVVLQIMELCGATR	20	733.713	3	2198.12	0.9989	0.0001	1	16C(57.0215)		sp|Q96D71|REPS1_HUMAN	Q96D71	REPS1_HUMAN	REPS1	RalBP1-associated Eps domain-containing protein 1
AAQNSGEAEYIEK		13	705.331	2	1408.65	0.9999	0	1			sp|P07942|LAMB1_HUMAN	P07942	LAMB1_HUMAN	LAMB1	Laminin subunit beta-1
AAQQAASSSGQGQQAQTPTGK		21	1001.48	2	2000.95	1	0	1		Lys->Phe(18.973451)	sp|P48729|KC1A_HUMAN	P48729	KC1A_HUMAN	CSNK1A1	Casein kinase I isoform alpha
AAQSNENLSDSQQEPPK		17	921.927	2	1841.84	1	0	2			sp|P49750|YLPM1_HUMAN	P49750	YLPM1_HUMAN	YLPM1	YLP motif-containing protein 1
AAQTAEDAMQIMEQMTK		17	948.929	2	1895.84	1	0	2			sp|P30622|CLIP1_HUMAN	P30622	CLIP1_HUMAN	CLIP1	CAP-Gly domain-containing linker protein 1
AAQTAEDAMQIMEQMTK	AAQTAEDAM[147]QIMEQMTK	17	956.926	2	1911.84	0.9957	0.0002	2	9M(15.9949)		sp|P30622|CLIP1_HUMAN	P30622	CLIP1_HUMAN	CLIP1	CAP-Gly domain-containing linker protein 1
AAQTELGQQILADFEEAFPSQGTK		24	860.426	3	2578.25	1	0	3			sp|Q5VIR6|VPS53_HUMAN	Q5VIR6	VPS53_HUMAN	VPS53	Vacuolar protein sorting-associated protein 53 homolog
AAQTELGQQILADFEEAFPSQGTK		24	1290.13	2	2578.25	1	0	1			sp|Q5VIR6|VPS53_HUMAN	Q5VIR6	VPS53_HUMAN	VPS53	Vacuolar protein sorting-associated protein 53 homolog
AAQTTIETAIHSLIETLK		18	647.361	3	1939.06	0.9909	2.028	1			sp|O94915|FRYL_HUMAN	O94915	FRYL_HUMAN	FRYL	Protein furry homolog-like
AAQVAQDEEIAR		12	650.828	2	1299.64	0.9994	0	2			sp|Q8IVM0|CCD50_HUMAN	Q8IVM0	CCD50_HUMAN	CCDC50	Coiled-coil domain-containing protein 50
AAQVGLLFLK		10	530.332	2	1058.65	0.9807	0.012	1			sp|Q6NXR4|TTI2_HUMAN	Q6NXR4	TTI2_HUMAN	TTI2	TELO2-interacting protein 2
AAQVLVQELEQYQLLPK		17	985.551	2	1969.09	1	0	1			sp|Q9NSI6|BRWD1_HUMAN	Q9NSI6	BRWD1_HUMAN	BRWD1	Bromodomain and WD repeat-containing protein 1
AAQYGLQLVESQNELQNQLDK		21	1195.1	2	2388.19	1	0	1			sp|Q96EA4|SPDLY_HUMAN	Q96EA4	SPDLY_HUMAN	SPDL1	Protein Spindly
AAQYQVNQAAAAQAAATAAAMTQSAVK		27	1303.65	2	2605.29	1	0	1			sp|Q9NR56|MBNL1_HUMAN	Q9NR56	MBNL1_HUMAN	MBNL1	Muscleblind-like protein 1
AAQYQVNQAAAAQAAATAAAMTQSAVK		27	869.438	3	2605.29	1	0	2		Label:15N(1)(0.997035)	sp|Q9NR56|MBNL1_HUMAN	Q9NR56	MBNL1_HUMAN	MBNL1	Muscleblind-like protein 1
AAQYQVNQAAAAQAAATAAAMTQSAVKSLK		30	978.841	3	2933.5	1	0	2			sp|Q9NR56|MBNL1_HUMAN	Q9NR56	MBNL1_HUMAN	MBNL1	Muscleblind-like protein 1
AASAAAAELQASGGPR	n[43]AASAAAAELQASGGPR	16	735.371	2	1468.73	1	0	1	N-term(42.0106)		sp|Q9HCN4|GPN1_HUMAN	Q9HCN4	GPN1_HUMAN	GPN1	GPN-loop GTPase 1
AASAAAASAAAASAASGSPGPGEGSAGGEK		30	1194.06	2	2386.1	1	0	2			sp|Q13263|TIF1B_HUMAN	Q13263	TIF1B_HUMAN	TRIM28	Transcription intermediary factor 1-beta
AASAAAASAAAASAASGSPGPGEGSAGGEK	n[43]AASAAAASAAAASAASGSPGPGEGSAGGEK	30	1215.06	2	2428.11	1	0	5	N-term(42.0106)	Ammonium(17.026549), Methyl:2H(3)(17.034480), Phospho(79.966331), Phospho(79.966331), Sulfo(79.956815)	sp|Q13263|TIF1B_HUMAN	Q13263	TIF1B_HUMAN	TRIM28	Transcription intermediary factor 1-beta
AASAAFQENVGR		12	610.804	2	1219.59	0.9976	0.0001	1			sp|Q9BTW9|TBCD_HUMAN	Q9BTW9	TBCD_HUMAN	TBCD	Tubulin-specific chaperone D
AASAATAAPTATPAAQESGTIPK		23	1042.04	2	2082.06	1	0	2			sp|O00116|ADAS_HUMAN	O00116	ADAS_HUMAN	AGPS	Alkyldihydroxyacetonephosphate synthase, peroxisomal
AASADSTTEGTPADGFTVLSTK		22	1064.01	2	2126	1	0	1			sp|O75367|H2AY_HUMAN	O75367	H2AY_HUMAN	H2AFY	Core histone macro-H2A.1
AASAFFTYVSLSQEGR		16	867.428	2	1732.84	0.9999	0	2			sp|O00154|BACH_HUMAN	O00154	BACH_HUMAN	ACOT7	Cytosolic acyl coenzyme A thioester hydrolase
AASAGQEPLHNEELAGAGR		19	939.458	2	1876.9	1	0	1			sp|Q96HY6|DDRGK_HUMAN	Q96HY6	DDRGK_HUMAN	DDRGK1	DDRGK domain-containing protein 1
AASAGQEPLHNEELAGAGR		19	626.641	3	1876.9	1	0	3		Dehydrated(-18.010565), Glu->pyro-Glu(-18.010565)	sp|Q96HY6|DDRGK_HUMAN	Q96HY6	DDRGK_HUMAN	DDRGK1	DDRGK domain-containing protein 1
AASAGVPYHGEVPVSLAR		18	594.316	3	1779.93	1	0	2		15N-oxobutanoic(-18.023584), 15N-oxobutanoic(-18.023584), Dehydrated(-18.010565), Dehydrated(-18.010565), Glu->pyro-Glu(-18.010565), Glu->pyro-Glu(-18.010565), Phe->Glu(-18.025821)	sp|O15020|SPTN2_HUMAN	O15020	SPTN2_HUMAN	SPTBN2	Spectrin beta chain, non-erythrocytic 2
AASAPYFEVLEK		12	662.843	2	1323.67	0.9882	0.0024	2		Dehydro(-1.007825)	sp|Q9BSJ2|GCP2_HUMAN	Q9BSJ2	GCP2_HUMAN	TUBGCP2	Gamma-tubulin complex component 2
AASCVLLHTGQK	n[43]AASCVLLHTGQK	12	663.845	2	1325.68	0.9998	0	2	4C(57.0215), N-term(42.0106)		sp|P14550|AK1A1_HUMAN	P14550	AK1A1_HUMAN	AKR1A1	Aldo-keto reductase family 1 member A1
AASDIAMTELPPTHPIR	AASDIAM[147]TELPPTHPIR	17	918.47	2	1834.92	1	0	9	7M(15.9949)	Dehydro(-1.007825)	sp|P62258|1433E_HUMAN	P62258	1433E_HUMAN	YWHAE	14-3-3 protein epsilon
AASDIAMTELPPTHPIR	AASDIAM[147]TELPPTHPIR	17	612.649	3	1834.92	1	0	6	7M(15.9949)	Dehydrated(-18.010565), Dehydrated(-18.010565), Dehydrated(-18.010565), Glu->pyro-Glu(-18.010565), Glu->pyro-Glu(-18.010565), Glu->pyro-Glu(-18.010565)	sp|P62258|1433E_HUMAN	P62258	1433E_HUMAN	YWHAE	14-3-3 protein epsilon
AASDIAMTELPPTHPIR		17	607.317	3	1818.93	1	0	13		15N-oxobutanoic(-18.023584), 15N-oxobutanoic(-18.023584), 15N-oxobutanoic(-18.023584), Ala->Ser(15.994915), Dehydrated(-18.010565), Dehydrated(-18.010565), Dehydrated(-18.010565), Dehydrated(-18.010565), Dehydrated(-18.010565), Dehydrated(-18.010565), Dehydrated(-18.010565), Dehydrated(-18.010565), Glu->pyro-Glu(-18.010565), Glu->pyro-Glu(-18.010565), Glu->pyro-Glu(-18.010565), Glu->pyro-Glu(-18.…	sp|P62258|1433E_HUMAN	P62258	1433E_HUMAN	YWHAE	14-3-3 protein epsilon
AASDIAMTELPPTHPIR		17	910.472	2	1818.93	1	0	12		Gln->Lys(0.036386), Label:13C(3)(3.010064), Label:2H(3)(3.018830)	sp|P62258|1433E_HUMAN	P62258	1433E_HUMAN	YWHAE	14-3-3 protein epsilon
AASDSDPDEQASLLQR		16	851.898	2	1701.78	1	0	1			sp|Q2M3G4|SHRM1_HUMAN	Q2M3G4	SHRM1_HUMAN	SHROOM1	Protein Shroom1
AASEAAVVSSPSLK	n[43]AASEAAVVSSPSLK	14	679.862	2	1357.71	1	0	1	N-term(42.0106)		sp|Q8WWH5|TRUB1_HUMAN	Q8WWH5	TRUB1_HUMAN	TRUB1	Probable tRNA pseudouridine synthase 1
AASELYSPLSGEVTEINEALAENPGLVNK		29	1005.84	3	3014.51	1	0	3		Gln->Gly(-71.037114)	sp|P23434|GCSH_HUMAN	P23434	GCSH_HUMAN	GCSH	Glycine cleavage system H protein, mitochondrial
AASELYSPLSGEVTEINEALAENPGLVNK		29	1508.26	2	3014.51	1	0	3		Label:15N(1)(0.997035)	sp|P23434|GCSH_HUMAN	P23434	GCSH_HUMAN	GCSH	Glycine cleavage system H protein, mitochondrial
AASETTTSEGLSNFLK		16	828.41	2	1654.8	0.9574	0.1246	1			sp|Q7Z3B3|KANL1_HUMAN	Q7Z3B3	KANL1_HUMAN	KANSL1	KAT8 regulatory NSL complex subunit 1
AASGESGTSGGGGSTEEAFMTFYSEVK	n[43]AASGESGTSGGGGSTEEAFMTFYSEVK	27	1343.58	2	2685.14	0.9995	0	2	N-term(42.0106)		sp|O75937|DNJC8_HUMAN	O75937	DNJC8_HUMAN	DNAJC8	DnaJ homolog subfamily C member 8
AASGFNAMEDAQTLR		15	791.37	2	1580.73	1	0	3		Label:15N(1)(0.997035)	sp|P09525|ANXA4_HUMAN	P09525	ANXA4_HUMAN	ANXA4	Annexin A4
AASGFNAMEDAQTLR	AASGFNAM[147]EDAQTLR	15	799.367	2	1596.72	1	0	1	8M(15.9949)		sp|P09525|ANXA4_HUMAN	P09525	ANXA4_HUMAN	ANXA4	Annexin A4
AASHEQAAAALK		12	584.309	2	1166.6	0.9998	0	1			sp|Q12959|DLG1_HUMAN	Q12959	DLG1_HUMAN	DLG1	Disks large homolog 1
AASHLLSIHK		10	538.814	2	1075.61	0.9728	0.0497	1			sp|Q8TEQ6|GEMI5_HUMAN	Q8TEQ6	GEMI5_HUMAN	GEMIN5	Gem-associated protein 5
AASITSEVFNK		11	583.806	2	1165.6	0.5608	0.169	1		Dehydro(-1.007825)	sp|Q9Y5B9|SP16H_HUMAN	Q9Y5B9	SP16H_HUMAN	SUPT16H	FACT complex subunit SPT16
AASIYSSWAEEQR		13	749.352	2	1496.69	0.9997	0	2			sp|Q92538|GBF1_HUMAN	Q92538	GBF1_HUMAN	GBF1	Golgi-specific brefeldin A-resistance guanine nucleotide exchange factor 1
AASLEAVSYAIDTLK		15	776.417	2	1550.82	0.9999	0	1			sp|O96007|MOC2B_HUMAN	O96007	MOC2B_HUMAN	MOCS2	Molybdopterin synthase catalytic subunit
AASLGLLQFPILNASVDENCQNITYK	AASLGLLQFPILNASVDENCQNITYK	26	960.492	3	2878.45	1	0	3	20C(57.0215)	Amidated(-0.984016), Asp->Asn(-0.984016), Dehydro(-1.007825), Glu->Gln(-0.984016), Glu->pyro-Glu+Methyl:2H(2)13C(1)(-0.979006)	sp|P11182|ODB2_HUMAN	P11182	ODB2_HUMAN	DBT	Lipoamide acyltransferase component of branched-chain alpha-keto acid dehydrogenase complex, mitochondrial
AASLHWTSER		10	579.288	2	1156.56	0.9985	0	1			sp|O14521|DHSD_HUMAN	O14521	DHSD_HUMAN	SDHD	Succinate dehydrogenase [ubiquinone] cytochrome b small subunit, mitochondrial
AASLMNIPSTSSWSVPPPLTSVFTMPSPAPEVPLK		35	1212.96	3	3635.86	1	0	3		HexNAc(203.079373)	sp|P52948|NUP98_HUMAN	P52948	NUP98_HUMAN	NUP98	Nuclear pore complex protein Nup98-Nup96
AASLMNIPSTSSWSVPPPLTSVFTMPSPAPEVPLK	AASLM[147]NIPSTSSWSVPPPLTSVFTMPSPAPEVPLK	35	1218.29	3	3651.86	0.9998	0	1	5M(15.9949)		sp|P52948|NUP98_HUMAN	P52948	NUP98_HUMAN	NUP98	Nuclear pore complex protein Nup98-Nup96
AASNIIFSNGNLDPWAGGGIR		21	1065.54	2	2129.07	0.9665	0.0022	1		Asn->Asp(0.984016), Deamidated(0.984016), Gln->Glu(0.984016), Label:15N(1)(0.997035)	sp|Q9UHL4|DPP2_HUMAN	Q9UHL4	DPP2_HUMAN	DPP7	Dipeptidyl peptidase 2
AASPSELTCPPGWEWEDDAWSYDINR	AASPSELTCPPGWEWEDDAWSYDINR	26	1526.66	2	3051.3	0.9999	0	1	9C(57.0215)		sp|Q9NZM1|MYOF_HUMAN	Q9NZM1	MYOF_HUMAN	MYOF	Myoferlin
AASQSTQVPTITEGVAAALLLLK		23	761.437	3	2281.29	1	0	2			sp|Q92616|GCN1_HUMAN	Q92616	GCN1_HUMAN	GCN1	eIF-2-alpha kinase activator GCN1
AASQSTQVPTITEGVAAALLLLK		23	1141.65	2	2281.29	1	0	3			sp|Q92616|GCN1_HUMAN	Q92616	GCN1_HUMAN	GCN1	eIF-2-alpha kinase activator GCN1
AASSLLANLWQYNK		14	789.917	2	1577.82	0.9676	0.0004	1		Xle->Asp(1.942879)	sp|Q9Y446|PKP3_HUMAN	Q9Y446	PKP3_HUMAN	PKP3	Plakophilin-3
AASSLNLSNGETESVK		16	803.899	2	1605.78	0.9955	0.0003	1			sp|O95819|M4K4_HUMAN	O95819	M4K4_HUMAN	MAP4K4	Mitogen-activated protein kinase kinase kinase kinase 4
AASTAPSSTSTPAASSAGLIYIDPSNLR		28	1353.68	2	2705.35	1	0	2		Label:15N(1)(0.997035)	sp|O95071|UBR5_HUMAN	O95071	UBR5_HUMAN	UBR5	E3 ubiquitin-protein ligase UBR5
AASTSMVPVAVTAAVAPVLSINSDFSDLR	n[43]AASTSMVPVAVTAAVAPVLSINSDFSDLR	29	977.842	3	2930.51	1	0	1	N-term(42.0106)		sp|Q9UJX2|CDC23_HUMAN	Q9UJX2	CDC23_HUMAN	CDC23	Cell division cycle protein 23 homolog
AASTSMVPVAVTAAVAPVLSINSDFSDLR	n[43]AASTSM[147]VPVAVTAAVAPVLSINSDFSDLR	29	983.174	3	2946.5	0.9999	0	2	6M(15.9949), N-term(42.0106)		sp|Q9UJX2|CDC23_HUMAN	Q9UJX2	CDC23_HUMAN	CDC23	Cell division cycle protein 23 homolog
AASVFVLYATSCANNFAMK	AASVFVLYATSCANNFAMK	19	1033	2	2063.98	0.992	0.0009	1	12C(57.0215)		sp|Q9NRF9|DPOE3_HUMAN	Q9NRF9	DPOE3_HUMAN	POLE3	DNA polymerase epsilon subunit 3
AASVHTVGEDTEETPHR		17	612.622	3	1834.84	1	0	2			sp|Q99575|POP1_HUMAN	Q99575	POP1_HUMAN	POP1	Ribonucleases P/MRP protein subunit POP1
AASVQEEFMDAVCDGVGLGMK	AASVQEEFMDAVCDGVGLGMK	21	1107.5	2	2212.98	1	0	1	13C(57.0215)		sp|Q15058|KIF14_HUMAN	Q15058	KIF14_HUMAN	KIF14	Kinesin-like protein KIF14
AASVVQPQPLVVVK		14	717.938	2	1433.86	0.9999	0	1			sp|O60885|BRD4_HUMAN	O60885	BRD4_HUMAN	BRD4	Bromodomain-containing protein 4
AASYTEEDENHTAK		14	783.339	2	1564.66	1	0	4		Gln->Gly(-71.037114), Label:15N(1)(0.997035)	sp|Q14126|DSG2_HUMAN	Q14126	DSG2_HUMAN	DSG2	Desmoglein-2
AATAAADFTAK		11	519.267	2	1036.52	0.9997	0	2		Dehydrated(-18.010565), Dehydrated(-18.010565), Glu->pyro-Glu(-18.010565), Glu->pyro-Glu(-18.010565)	sp|Q9Y3F4|STRAP_HUMAN	Q9Y3F4	STRAP_HUMAN	STRAP	Serine-threonine kinase receptor-associated protein
AATAAAVVAEEDTELR	n[43]AATAAAVVAEEDTELR	16	829.915	2	1657.82	1	0	1	N-term(42.0106)		sp|O95684|FR1OP_HUMAN	O95684	FR1OP_HUMAN	FGFR1OP	FGFR1 oncogene partner
AATAAEAVASGSGEPR	n[43]AATAAEAVASGSGEPR	16	743.86	2	1485.71	1	0	1	N-term(42.0106)		sp|Q9NWT6|HIF1N_HUMAN	Q9NWT6	HIF1N_HUMAN	HIF1AN	Hypoxia-inducible factor 1-alpha inhibitor
AATAPLLEAVDNLSAFASNPEFSSIPAQISPEGR		34	1157.59	3	3469.74	1	0	6		Ala->Gly(-14.015650), Gln->Asn(-14.015650), Glu->Asp(-14.015650), Thr->Ser(-14.015650), Xle->Val(-14.015650)	sp|Q9Y490|TLN1_HUMAN	Q9Y490	TLN1_HUMAN	TLN1	Talin-1
AATAPLLEAVDNLSAFASNPEFSSIPAQISPEGR		34	868.441	4	3469.74	1	0	2			sp|Q9Y490|TLN1_HUMAN	Q9Y490	TLN1_HUMAN	TLN1	Talin-1
AATASAGAGGIDGKPR	n[43]AATASAGAGGIDGKPR	16	721.373	2	1440.73	1	0	1	N-term(42.0106)		sp|Q02978|M2OM_HUMAN	Q02978	M2OM_HUMAN	SLC25A11	Mitochondrial 2-oxoglutarate/malate carrier protein
AATCEGSESSGFGK	AATCEGSESSGFGK	14	694.293	2	1386.57	0.9998	0	2	4C(57.0215)		sp|Q9UPN4|CP131_HUMAN	Q9UPN4	CP131_HUMAN	CEP131	Centrosomal protein of 131 kDa
AATDAQDANQCCTSCEDNAPATSYCVECSEPLCETCVEAHQR	AATDAQDANQCCTSCEDNAPATSYCVECSEPLCETCVEAHQR	42	1622.63	3	4864.88	0.9999	0	4	11C(57.0215), 12C(57.0215), 15C(57.0215), 25C(57.0215), 28C(57.0215), 33C(57.0215), 36C(57.0215)	Glu->Met(1.997892), Glu->Met(1.997892), Label:15N(2)(1.994070), Label:15N(2)(1.994070), Label:18O(1)(2.004246), Label:18O(1)(2.004246)	sp|Q13263|TIF1B_HUMAN	Q13263	TIF1B_HUMAN	TRIM28	Transcription intermediary factor 1-beta
AATDAQDANQCCTSCEDNAPATSYCVECSEPLCETCVEAHQR	AATDAQDANQCCTSCEDNAPATSYCVECSEPLCETCVEAHQR	42	1217.23	4	4864.88	1	0	4	11C(57.0215), 12C(57.0215), 15C(57.0215), 25C(57.0215), 28C(57.0215), 33C(57.0215), 36C(57.0215)	Label:15N(1)(0.997035)	sp|Q13263|TIF1B_HUMAN	Q13263	TIF1B_HUMAN	TRIM28	Transcription intermediary factor 1-beta
AATEGVGEAAQGGEPGQPAQPPPQPHPPPPQQQHK	n[43]AATEGVGEAAQGGEPGQPAQPPPQPHPPPPQQQHK	35	1186.58	3	3556.71	1	0	1	N-term(42.0106)		sp|P49354|FNTA_HUMAN	P49354	FNTA_HUMAN	FNTA	Protein farnesyltransferase/geranylgeranyltransferase type-1 subunit alpha
AATENIPVVR		10	535.304	2	1068.59	0.874	0.0257	1		Dehydrated(-18.010565), Glu->pyro-Glu(-18.010565)	sp|Q6P1J9|CDC73_HUMAN	Q6P1J9	CDC73_HUMAN	CDC73	Parafibromin
AATETNLPLLFLPVHR		16	598.009	3	1791	0.989	0.0037	2			sp|Q9HCL2|GPAT1_HUMAN	Q9HCL2	GPAT1_HUMAN	GPAM	Glycerol-3-phosphate acyltransferase 1, mitochondrial
AATFFGCIGIDK	AATFFGCIGIDK	12	650.324	2	1298.63	0.9984	0	2	7C(57.0215)		sp|P55263|ADK_HUMAN	P55263	ADK_HUMAN	ADK	Adenosine kinase
AATFFGEVVK	n[43]AATFFGEVVK	10	555.795	2	1109.58	0.9962	0.0002	5	N-term(42.0106)	Dehydrated(-18.010565), Dehydrated(-18.010565), Glu->pyro-Glu(-18.010565), Glu->pyro-Glu(-18.010565)	sp|O95456|PSMG1_HUMAN	O95456	PSMG1_HUMAN	PSMG1	Proteasome assembly chaperone 1
AATFGLILDDVSLTHLTFGK		20	1060.08	2	2118.14	0.9996	0	1			sp|P35232|PHB_HUMAN	P35232	PHB_HUMAN	PHB	Prohibitin
AATFGLILDDVSLTHLTFGK		20	707.053	3	2118.14	1	0	3		Glu->Met(1.997892), Label:15N(2)(1.994070), Label:18O(1)(2.004246)	sp|P35232|PHB_HUMAN	P35232	PHB_HUMAN	PHB	Prohibitin
AATGEEVSAEDLGGADLHCR	AATGEEVSAEDLGGADLHCR	20	686.644	3	2056.91	1	0	2	19C(57.0215)	Dehydrated(-18.010565), Glu->pyro-Glu(-18.010565)	sp|Q9HCC0|MCCB_HUMAN	Q9HCC0	MCCB_HUMAN	MCCC2	Methylcrotonoyl-CoA carboxylase beta chain, mitochondrial
AATGEEVSAEDLGGADLHCR	AATGEEVSAEDLGGADLHCR	20	1029.46	2	2056.91	1	0	1	19C(57.0215)		sp|Q9HCC0|MCCB_HUMAN	Q9HCC0	MCCB_HUMAN	MCCC2	Methylcrotonoyl-CoA carboxylase beta chain, mitochondrial
AATHGLMLGALQGDGPLPAELEELR		25	853.779	3	2558.32	1	0	2			sp|Q96GQ5|RUS1_HUMAN	Q96GQ5	RUS1_HUMAN	C16orf58	RUS1 family protein C16orf58
AATIPVSQISTIAGSK		16	772.438	2	1542.86	0.9974	0.0001	1			sp|Q53GS7|GLE1_HUMAN	Q53GS7	GLE1_HUMAN	GLE1	Nucleoporin GLE1
AATIVATSEGSLWGLDR		17	873.955	2	1745.89	1	0	1			sp|P13861|KAP2_HUMAN	P13861	KAP2_HUMAN	PRKAR2A	cAMP-dependent protein kinase type II-alpha regulatory subunit
AATLAQELEK		10	537.295	2	1072.58	0.8426	0.0647	1		Dehydrated(-18.010565), Glu->pyro-Glu(-18.010565)	sp|Q14683|SMC1A_HUMAN	Q14683	SMC1A_HUMAN	SMC1A	Structural maintenance of chromosomes protein 1A
AATLAVPPPEDVQPSAQQLELLELEMR		27	982.514	3	2944.52	1	0	1			sp|Q9H8G2|CAAP1_HUMAN	Q9H8G2	CAAP1_HUMAN	CAAP1	Caspase activity and apoptosis inhibitor 1
AATLEGWK		8	438.235	2	874.455	0.8199	3.428	1		Thr->Val(-1.979265)	sp|P57740|NU107_HUMAN	P57740	NU107_HUMAN	NUP107	Nuclear pore complex protein Nup107
AATMSAVEAATCR	AATM[147]SAVEAATCR	13	677.808	2	1353.6	0.9919	0.0009	1	12C(57.0215), 4M(15.9949)		sp|Q53H96|P5CR3_HUMAN	Q53H96	P5CR3_HUMAN	PYCR3	Pyrroline-5-carboxylate reductase 3
AATMTAAGHHAEVVVDPEDER		21	736.011	3	2205.01	1	0	2			sp|Q13895|BYST_HUMAN	Q13895	BYST_HUMAN	BYSL	Bystin
AATSTLSVCDFLGEK	AATSTLSVCDFLGEK	15	799.89	2	1597.77	0.9997	0	1	9C(57.0215)		sp|Q8N128|F177A_HUMAN	Q8N128	F177A_HUMAN	FAM177A1	Protein FAM177A1
AATTEPTEVEEVVPALEPTETLLSEK		26	1392.21	2	2782.4	1	0	4		Label:15N(1)(0.997035)	sp|Q9BXK5|B2L13_HUMAN	Q9BXK5	B2L13_HUMAN	BCL2L13	Bcl-2-like protein 13
AATTGHVIDIYACALDQTGLLEMK	AATTGHVIDIYACALDQTGLLEMK	24	864.433	3	2590.28	0.9993	0	1	13C(57.0215)		sp|Q15436|SC23A_HUMAN	Q15436	SC23A_HUMAN	SEC23A	Protein transport protein Sec23A
AATVENAVLLETNTVEEK		18	966.002	2	1929.99	0.9998	0	1		Ala->Cys(31.972071), Sulfide(31.972071), Val->Met(31.972071)	sp|Q5UIP0|RIF1_HUMAN	Q5UIP0	RIF1_HUMAN	RIF1	Telomere-associated protein RIF1
AAVATCGSVAASTGSAVATASK	n[43]AAVATCGSVAASTGSAVATASK	22	990.489	2	1978.96	1	0	1	6C(57.0215), N-term(42.0106)		sp|Q96EB1|ELP4_HUMAN	Q96EB1	ELP4_HUMAN	ELP4	Elongator complex protein 4
AAVATFLQSVQVPEFTPK		18	645.019	3	1932.04	0.9999	0	7			sp|P22314|UBA1_HUMAN	P22314	UBA1_HUMAN	UBA1	Ubiquitin-like modifier-activating enzyme 1
AAVATFLQSVQVPEFTPK		18	967.025	2	1932.04	1	0	16		Ala->Gln(57.021464), Asn->Asp(0.984016), Carbamidomethyl(57.021464), Deamidated(0.984016), Gln->Glu(0.984016), Gly(57.021464), Gly->Asn(57.021464), Label:15N(1)(0.997035), Lys->Allysine(-1.031634)	sp|P22314|UBA1_HUMAN	P22314	UBA1_HUMAN	UBA1	Ubiquitin-like modifier-activating enzyme 1
AAVDAGFVPNDMQVGQTGK		19	952.962	2	1903.91	1	0	6		Asn->Asp(0.984016), Deamidated(0.984016), Gln->Glu(0.984016), Label:15N(1)(0.997035)	sp|P13804|ETFA_HUMAN	P13804	ETFA_HUMAN	ETFA	Electron transfer flavoprotein subunit alpha, mitochondrial
AAVDAGFVPNDMQVGQTGK	AAVDAGFVPNDM[147]QVGQTGK	19	960.96	2	1919.9	1	0	3	12M(15.9949)		sp|P13804|ETFA_HUMAN	P13804	ETFA_HUMAN	ETFA	Electron transfer flavoprotein subunit alpha, mitochondrial
AAVDDYPLPSHLDLPSFAPPAQLAPTIYPSEEGVTER		37	1321.99	3	3962.96	1	0	2			sp|Q2TAZ0|ATG2A_HUMAN	Q2TAZ0	ATG2A_HUMAN	ATG2A	Autophagy-related protein 2 homolog A
AAVDSFYLLYR	n[43]AAVDSFYLLYR	11	680.351	2	1358.69	1	0	3	N-term(42.0106)		sp|Q3SXM5|HSDL1_HUMAN	Q3SXM5	HSDL1_HUMAN	HSDL1	Inactive hydroxysteroid dehydrogenase-like protein 1
AAVEALQSQALHATSQQPLR		20	1060.07	2	2118.12	0.9698	0.067	1			sp|Q92599|SEPT8_HUMAN	Q92599	SEPT8_HUMAN	SEPTIN8	Septin-8
AAVEALQSQALHATSQQPLR		20	707.047	3	2118.12	0.998	0.0001	1			sp|Q92599|SEPT8_HUMAN	Q92599	SEPT8_HUMAN	SEPTIN8	Septin-8
AAVEDNTLTIEPVASQTLPTVK		22	1149.12	2	2296.22	1	0	2			sp|Q8TBN0|R3GEF_HUMAN	Q8TBN0	R3GEF_HUMAN	RAB3IL1	Guanine nucleotide exchange factor for Rab-3A
AAVEDSGTTVETIK		14	710.862	2	1419.71	1	0	1			sp|Q5VTR2|BRE1A_HUMAN	Q5VTR2	BRE1A_HUMAN	RNF20	E3 ubiquitin-protein ligase BRE1A
AAVEEGIVLGGGCALLR	AAVEEGIVLGGGCALLR	17	842.956	2	1683.9	1	0	16	13C(57.0215)	Ala->Gln(57.021464), Ala->Ser(15.994915), Ala->Ser(15.994915), Carbamidomethyl(57.021464), Cation:Fe[III](52.911464), Cation:Fe[III](52.911464), Cation:Fe[II](53.919289), Dehydrated(-18.010565), Glu->pyro-Glu(-18.010565), Gly(57.021464), Gly->Asn(57.021464), Oxidation(15.994915), Oxidation(15.994915), Phe->Tyr(15.994915), Phe->Tyr(15.994915), Val->Arg(57.032697)	sp|P10809|CH60_HUMAN	P10809	CH60_HUMAN	HSPD1	60 kDa heat shock protein, mitochondrial
AAVEEGIVLGGGCALLR	AAVEEGIVLGGGCALLR	17	562.307	3	1683.9	1	0	11	13C(57.0215)	Cation:Al[III](23.958063), Cation:Ca[II](37.946941), Cation:Fe[III](52.911464), Cation:Fe[III](52.911464), Cation:Fe[III](52.911464), Cation:Fe[II](53.919289)	sp|P10809|CH60_HUMAN	P10809	CH60_HUMAN	HSPD1	60 kDa heat shock protein, mitochondrial
AAVEEGIVLGGGCALLRCIPALDSLTPANEDQK	AAVEEGIVLGGGCALLRCIPALDSLTPANEDQK	33	1146.58	3	3436.73	1	0	1	13C(57.0215), 18C(57.0215)		sp|P10809|CH60_HUMAN	P10809	CH60_HUMAN	HSPD1	60 kDa heat shock protein, mitochondrial
AAVEEGIVLGGGCALLRCIPALDSLTPANEDQK	AAVEEGIVLGGGCALLRCIPALDSLTPANEDQK	33	860.191	4	3436.73	1	0	1	13C(57.0215), 18C(57.0215)		sp|P10809|CH60_HUMAN	P10809	CH60_HUMAN	HSPD1	60 kDa heat shock protein, mitochondrial
AAVENLPTFLVELSR		15	829.959	2	1657.9	1	0	8			sp|Q14974|IMB1_HUMAN	Q14974	IMB1_HUMAN	KPNB1	Importin subunit beta-1
AAVENLPTFLVELSR		15	553.642	3	1657.9	0.8694	0.0373	2		Cation:Fe[III](52.911464), Cation:Fe[II](53.919289)	sp|Q14974|IMB1_HUMAN	Q14974	IMB1_HUMAN	KPNB1	Importin subunit beta-1
AAVESLGFILFR		12	661.877	2	1321.74	0.9989	0	4		Dehydro(-1.007825)	sp|Q99460|PSMD1_HUMAN	Q99460	PSMD1_HUMAN	PSMD1	26S proteasome non-ATPase regulatory subunit 1
AAVETLGVPCFLGGMAR	AAVETLGVPCFLGGM[147]AR	17	882.942	2	1763.87	0.9918	0.0009	1	10C(57.0215), 15M(15.9949)		sp|A1L0T0|ILVBL_HUMAN	A1L0T0	ILVBL_HUMAN	ILVBL	Acetolactate synthase-like protein
AAVETLGVPCFLGGMAR	AAVETLGVPCFLGGMAR	17	874.945	2	1747.87	1	0	3	10C(57.0215)		sp|A1L0T0|ILVBL_HUMAN	A1L0T0	ILVBL_HUMAN	ILVBL	Acetolactate synthase-like protein
AAVGQESPGGLEAGNAK		17	778.389	2	1554.76	1	0	2		Phospho(79.966331), Sulfo(79.956815)	sp|Q29RF7|PDS5A_HUMAN	Q29RF7	PDS5A_HUMAN	PDS5A	Sister chromatid cohesion protein PDS5 homolog A
AAVHLEGK		8	412.735	2	823.455	0.9838	3.463	2			sp|P18206|VINC_HUMAN	P18206	VINC_HUMAN	VCL	Vinculin
AAVLQQVLER	n[43]AAVLQQVLER	10	584.838	2	1167.66	0.9951	0.0003	3	N-term(42.0106)	Ammonia-loss(-17.026549), Gln->pyro-Glu(-17.026549)	sp|P12270|TPR_HUMAN	P12270	TPR_HUMAN	TPR	Nucleoprotein TPR
AAVLYVMDLSEQCGHGLR	AAVLYVMDLSEQCGHGLR	18	1009.99	2	2017.97	1	0	1	13C(57.0215)		sp|Q9BZE4|NOG1_HUMAN	Q9BZE4	NOG1_HUMAN	GTPBP4	Nucleolar GTP-binding protein 1
AAVLYVMDLSEQCGHGLR	AAVLYVMDLSEQCGHGLR	18	673.664	3	2017.97	1	0	3	13C(57.0215)		sp|Q9BZE4|NOG1_HUMAN	Q9BZE4	NOG1_HUMAN	GTPBP4	Nucleolar GTP-binding protein 1
AAVMHDILDMMPEGIK		16	590.958	3	1769.85	1	0	2			sp|Q6P2Q9|PRP8_HUMAN	Q6P2Q9	PRP8_HUMAN	PRPF8	Pre-mRNA-processing-splicing factor 8
AAVMHDILDMMPEGIK	AAVMHDILDM[147]MPEGIK	16	596.289	3	1785.85	0.992	2.514	1	10M(15.9949)		sp|Q6P2Q9|PRP8_HUMAN	Q6P2Q9	PRP8_HUMAN	PRPF8	Pre-mRNA-processing-splicing factor 8
AAVMHDILDMMPEGIK		16	885.933	2	1769.85	1	0	1			sp|Q6P2Q9|PRP8_HUMAN	Q6P2Q9	PRP8_HUMAN	PRPF8	Pre-mRNA-processing-splicing factor 8
AAVPAPPPEPEGQDPPAPSQDTS		23	1128.03	2	2254.04	1	0	1			sp|Q96IK1|BOD1_HUMAN	Q96IK1	BOD1_HUMAN	BOD1	Biorientation of chromosomes in cell division protein 1
AAVPELLQQQEEDR	n[43]AAVPELLQQQEEDR	14	834.415	2	1666.82	1	0	1	N-term(42.0106)		sp|Q9Y5X3|SNX5_HUMAN	Q9Y5X3	SNX5_HUMAN	SNX5	Sorting nexin-5
AAVPLGGFLCNVADK	AAVPLGGFLCNVADK	15	766.4	2	1530.79	0.9998	0	1	10C(57.0215)		sp|Q7L8L6|FAKD5_HUMAN	Q7L8L6	FAKD5_HUMAN	FASTKD5	FAST kinase domain-containing protein 5, mitochondrial
AAVPQNNLQEQLER	n[43]AAVPQNNLQEQLER	14	826.423	2	1650.83	0.9853	0.0049	1	N-term(42.0106)		sp|P54132|BLM_HUMAN	P54132	BLM_HUMAN	BLM	Bloom syndrome protein
AAVPSGASTGIYEALELR		18	902.976	2	1803.94	1	0	28		Ala->Gln(57.021464), Ala->Gln(57.021464), Ala->Ser(15.994915), Ala->Xle(42.046950), Carbamidomethyl(57.021464), Carbamidomethyl(57.021464), Dehydrated(-18.010565), Dehydrated(-18.010565), Formyl(27.994915), Formyl(27.994915), Glu->Met(1.997892), Glu->pyro-Glu(-18.010565), Glu->pyro-Glu(-18.010565), Gly(57.021464), Gly(57.021464), Gly->Asn(57.021464), Gly->Asn(57.021464), Gly->Val(42.046950), His-…	sp|P06733|ENOA_HUMAN	P06733	ENOA_HUMAN	ENO1	Alpha-enolase	ENO2,ENO3	sp|P09104|ENOG_HUMAN,sp|P13929|ENOB_HUMAN
AAVPSGASTGIYEALELR		18	602.319	3	1803.94	0.9158	0.0001	1		Cation:Ca[II](37.946941)	sp|P06733|ENOA_HUMAN	P06733	ENOA_HUMAN	ENO1	Alpha-enolase	ENO2,ENO3	sp|P09104|ENOG_HUMAN,sp|P13929|ENOB_HUMAN
AAVQFLNNAWGIQK		14	780.42	2	1558.83	0.9999	0	2		Lys->Gln(-0.036386)	sp|Q9UMY1|NOL7_HUMAN	Q9UMY1	NOL7_HUMAN	NOL7	Nucleolar protein 7
AAVQVLDDIEK		11	600.827	2	1199.64	0.9757	0.0322	1			sp|P22033|MUTA_HUMAN	P22033	MUTA_HUMAN	MMUT	Methylmalonyl-CoA mutase, mitochondrial
AAVSQQGEQLQTER		14	772.887	2	1543.76	1	0	2			sp|Q9BQS8|FYCO1_HUMAN	Q9BQS8	FYCO1_HUMAN	FYCO1	FYVE and coiled-coil domain-containing protein 1
AAVVHHFESFPAGSTLIFYK		20	741.053	3	2220.14	1	0	1			sp|Q8NFQ8|TOIP2_HUMAN	Q8NFQ8	TOIP2_HUMAN	TOR1AIP2	Torsin-1A-interacting protein 2
AAVWQQVLAVDAR	n[43]AAVWQQVLAVDAR	13	734.899	2	1467.78	0.9747	0.0382	1	N-term(42.0106)		sp|Q9H1Z4|WDR13_HUMAN	Q9H1Z4	WDR13_HUMAN	WDR13	WD repeat-containing protein 13
AAWGEETDYTPVWCMR	AAWGEETDYTPVWCMR	16	986.422	2	1970.83	1	0	1	14C(57.0215)		sp|P06132|DCUP_HUMAN	P06132	DCUP_HUMAN	UROD	Uroporphyrinogen decarboxylase
AAWYTAGIVGGLSTVAMCAPSEK	AAWYTAGIVGGLSTVAMCAPSEK	23	1170.57	2	2339.13	1	0	1	18C(57.0215)		sp|Q9H3K2|GHITM_HUMAN	Q9H3K2	GHITM_HUMAN	GHITM	Growth hormone-inducible transmembrane protein
AAYADLLTPLISK		13	688.395	2	1374.78	0.9929	0.0007	1			sp|O94967|WDR47_HUMAN	O94967	WDR47_HUMAN	WDR47	WD repeat-containing protein 47
AAYAGGLVLDPK		12	587.827	2	1173.64	0.9996	0	1			sp|P09884|DPOLA_HUMAN	P09884	DPOLA_HUMAN	POLA1	DNA polymerase alpha catalytic subunit
AAYDVSSFSFFQR		13	762.859	2	1523.7	1	0	2		Gln->Lys(0.036386)	sp|O15498|YKT6_HUMAN	O15498	YKT6_HUMAN	YKT6	Synaptobrevin homolog YKT6
AAYEAELGDAR		11	583.278	2	1164.54	0.9925	0.0008	1			sp|P02545|LMNA_HUMAN	P02545	LMNA_HUMAN	LMNA	Prelamin-A/C
AAYFGIYDTAK		11	610.303	2	1218.59	0.999	0	4		Dehydrated(-18.010565), Glu->pyro-Glu(-18.010565)	sp|P05141|ADT2_HUMAN	P05141	ADT2_HUMAN	SLC25A5	ADP/ATP translocase 2
AAYFGVYDTAK		11	603.295	2	1204.58	0.9913	0.0011	2			sp|P12236|ADT3_HUMAN	P12236	ADT3_HUMAN	SLC25A6	ADP/ATP translocase 3	SLC25A4	sp|P12235|ADT1_HUMAN
AAYIYFTDFCPDNLFNK	AAYIYFTDFCPDNLFNK	17	1049.98	2	2097.95	1	0	3	10C(57.0215)		sp|O00186|STXB3_HUMAN	O00186	STXB3_HUMAN	STXBP3	Syntaxin-binding protein 3
AAYLLGCSLEELSSAIFK	AAYLLGCSLEELSSAIFK	18	986.508	2	1971	1	0	1	7C(57.0215)		sp|Q92614|MY18A_HUMAN	Q92614	MY18A_HUMAN	MYO18A	Unconventional myosin-XVIIIa
AAYLNMSEDPSHPSMALNTR		20	735.674	3	2204	1	0	1			sp|Q14839|CHD4_HUMAN	Q14839	CHD4_HUMAN	CHD4	Chromodomain-helicase-DNA-binding protein 4
AAYLNMSEDPSHPSMALNTR		20	1103.01	2	2204	1	0	1			sp|Q14839|CHD4_HUMAN	Q14839	CHD4_HUMAN	CHD4	Chromodomain-helicase-DNA-binding protein 4
AAYLQETGKPLDETLK		16	888.972	2	1775.93	1	0	6		Ala->Gln(57.021464), Carbamidomethyl(57.021464), Gly(57.021464), Gly->Asn(57.021464)	sp|P04083|ANXA1_HUMAN	P04083	ANXA1_HUMAN	ANXA1	Annexin A1
AAYLQETGKPLDETLK		16	592.984	3	1775.93	1	0	2			sp|P04083|ANXA1_HUMAN	P04083	ANXA1_HUMAN	ANXA1	Annexin A1
AAYNPGQAVPWNAVK		15	793.41	2	1584.8	1	0	2		Label:15N(1)(0.997035)	sp|Q8N163|CCAR2_HUMAN	Q8N163	CCAR2_HUMAN	CCAR2	Cell cycle and apoptosis regulator protein 2
AAYNVTLLNFMDPQK		15	862.937	2	1723.86	0.9999	0	2			sp|Q9C0B1|FTO_HUMAN	Q9C0B1	FTO_HUMAN	FTO	Alpha-ketoglutarate-dependent dioxygenase FTO
AAYPDLENPPLLVTPSQQAK		20	1076.57	2	2151.12	1	0	4		Label:13C(3)(3.010064)	sp|P54136|SYRC_HUMAN	P54136	SYRC_HUMAN	RARS	Arginine--tRNA ligase, cytoplasmic
AAYPDLENPPLLVTPSQQAK		20	718.048	3	2151.12	1	0	2			sp|P54136|SYRC_HUMAN	P54136	SYRC_HUMAN	RARS	Arginine--tRNA ligase, cytoplasmic
AAYSNFWCGMTSQGYYK	AAYSNFWCGM[147]TSQGYYK	17	1025.43	2	2048.84	1	0	1	10M(15.9949), 8C(57.0215)		sp|Q8NBJ5|GT251_HUMAN	Q8NBJ5	GT251_HUMAN	COLGALT1	Procollagen galactosyltransferase 1
AAYSNFWCGMTSQGYYK	AAYSNFWCGMTSQGYYK	17	1017.43	2	2032.84	1	0	2	8C(57.0215)		sp|Q8NBJ5|GT251_HUMAN	Q8NBJ5	GT251_HUMAN	COLGALT1	Procollagen galactosyltransferase 1
AAYWEEEPAEVR		12	725.336	2	1448.66	0.9992	0	1			sp|Q9Y6Y8|S23IP_HUMAN	Q9Y6Y8	S23IP_HUMAN	SEC23IP	SEC23-interacting protein
ACADAGLLDESFLR	ACADAGLLDESFLR	14	769.369	2	1536.72	1	0	2	2C(57.0215)		sp|O95155|UBE4B_HUMAN	O95155	UBE4B_HUMAN	UBE4B	Ubiquitin conjugation factor E4 B
ACADATLSQITNNIDPVGR	ACADATLSQITNNIDPVGR	19	672.665	3	2014.97	0.9785	0.0002	1	2C(57.0215)	Cation:Fe[III](52.911464)	sp|P62873|GBB1_HUMAN	P62873	GBB1_HUMAN	GNB1	Guanine nucleotide-binding protein G(I)/G(S)/G(T) subunit beta-1
ACADATLSQITNNIDPVGR	ACADATLSQITNNIDPVGR	19	1008.49	2	2014.97	1	0	5	2C(57.0215)	Asn->Asp(0.984016), Asn->Asp(0.984016), Deamidated(0.984016), Deamidated(0.984016), Dehydro(-1.007825), Gln->Glu(0.984016), Gln->Glu(0.984016)	sp|P62873|GBB1_HUMAN	P62873	GBB1_HUMAN	GNB1	Guanine nucleotide-binding protein G(I)/G(S)/G(T) subunit beta-1
ACAELHQNVNVK	ACAELHQNVNVK	12	691.846	2	1381.68	1	0	3	2C(57.0215)	Gln->Gly(-71.037114)	sp|Q96QK1|VPS35_HUMAN	Q96QK1	VPS35_HUMAN	VPS35	Vacuolar protein sorting-associated protein 35
ACALQVLSAILEGSK	ACALQVLSAILEGSK	15	780.427	2	1558.84	1	0	1	2C(57.0215)		sp|Q6AI08|HEAT6_HUMAN	Q6AI08	HEAT6_HUMAN	HEATR6	HEAT repeat-containing protein 6
ACALSIEESCRPGDK	ACALSIEESCRPGDK	15	846.888	2	1691.76	1	0	4	10C(57.0215), 2C(57.0215)	Gln->Gly(-71.037114)	sp|P31040|SDHA_HUMAN	P31040	SDHA_HUMAN	SDHA	Succinate dehydrogenase [ubiquinone] flavoprotein subunit, mitochondrial
ACALSIEESCRPGDK	ACALSIEESCRPGDK	15	564.927	3	1691.76	0.9994	0	2	10C(57.0215), 2C(57.0215)		sp|P31040|SDHA_HUMAN	P31040	SDHA_HUMAN	SDHA	Succinate dehydrogenase [ubiquinone] flavoprotein subunit, mitochondrial
ACANPAAGSVILLENLR	ACANPAAGSVILLENLR	17	884.972	2	1767.93	1	0	8	2C(57.0215)	Ala->Gln(57.021464), Asn->Asp(0.984016), Asn->Asp(0.984016), Asn->Asp(0.984016), Carbamidomethyl(57.021464), Deamidated(0.984016), Deamidated(0.984016), Deamidated(0.984016), Gln->Glu(0.984016), Gln->Glu(0.984016), Gln->Glu(0.984016), Glu->Met(1.997892), Gly(57.021464), Gly->Asn(57.021464), Label:15N(1)(0.997035), Label:18O(1)(2.004246), Pro->Val(2.015650), Val->Arg(57.032697)	sp|P00558|PGK1_HUMAN	P00558	PGK1_HUMAN	PGK1	Phosphoglycerate kinase 1
ACANPAAGSVILLENLR	ACANPAAGSVILLENLR	17	590.317	3	1767.93	1	0	4	2C(57.0215)	Cation:Fe[III](52.911464)	sp|P00558|PGK1_HUMAN	P00558	PGK1_HUMAN	PGK1	Phosphoglycerate kinase 1
ACDELVEEMEHYGK	ACDELVEEMEHYGK	14	570.576	3	1708.71	0.9956	0.0004	1	2C(57.0215)		sp|O00469|PLOD2_HUMAN	O00469	PLOD2_HUMAN	PLOD2	Procollagen-lysine,2-oxoglutarate 5-dioxygenase 2
ACDESFQPLGDIMK	ACDESFQPLGDIMK	14	805.863	2	1609.71	1	0	1	2C(57.0215)		sp|Q6Y7W6|GGYF2_HUMAN	Q6Y7W6	GGYF2_HUMAN	GIGYF2	GRB10-interacting GYF protein 2
ACDGNVDHAATHITNR	ACDGNVDHAATHITNR	16	584.601	3	1750.78	0.9998	0	1	2C(57.0215)		sp|Q9Y5A7|NUB1_HUMAN	Q9Y5A7	NUB1_HUMAN	NUB1	NEDD8 ultimate buster 1
ACDILAIDK	ACDILAIDK	9	509.765	2	1017.52	0.9897	0.0016	2	2C(57.0215)		sp|O00273|DFFA_HUMAN	O00273	DFFA_HUMAN	DFFA	DNA fragmentation factor subunit alpha
ACDLPAWVHFPDTER	ACDLPAWVHFPDTER	15	605.282	3	1812.83	1	0	3	2C(57.0215)	Glu->Met(1.997892), Label:15N(2)(1.994070), Label:18O(1)(2.004246)	sp|A0FGR8|ESYT2_HUMAN	A0FGR8	ESYT2_HUMAN	ESYT2	Extended synaptotagmin-2
ACDSVTSNVLPLLLEQFHK	ACDSVTSNVLPLLLEQFHK	19	1086.06	2	2170.11	0.9991	0	1	2C(57.0215)		sp|Q96T76|MMS19_HUMAN	Q96T76	MMS19_HUMAN	MMS19	MMS19 nucleotide excision repair protein homolog
ACDSVTSNVLPLLLEQFHK	ACDSVTSNVLPLLLEQFHK	19	724.377	3	2170.11	1	0	3	2C(57.0215)		sp|Q96T76|MMS19_HUMAN	Q96T76	MMS19_HUMAN	MMS19	MMS19 nucleotide excision repair protein homolog
ACEFAGFQCQIQFGPHNEQK	ACEFAGFQCQIQFGPHNEQK	20	799.356	3	2395.05	1	0	2	2C(57.0215), 9C(57.0215)		sp|Q9Y490|TLN1_HUMAN	Q9Y490	TLN1_HUMAN	TLN1	Talin-1
ACELWEQILQDHPTDMLALK	ACELWEQILQDHPTDMLALK	20	804.396	3	2410.17	1	0	3	2C(57.0215)		sp|Q5R3I4|TTC38_HUMAN	Q5R3I4	TTC38_HUMAN	TTC38	Tetratricopeptide repeat protein 38
ACFCDDHTR	ACFCDDHTR	9	591.227	2	1180.44	0.9856	4.763	1	2C(57.0215), 4C(57.0215)		sp|Q9Y3S2|ZN330_HUMAN	Q9Y3S2	ZN330_HUMAN	ZNF330	Zinc finger protein 330
ACFCLLEGDK	ACFCLLEGDK	10	606.773	2	1211.53	0.9864	5.832	1	2C(57.0215), 4C(57.0215)		sp|Q6PD62|CTR9_HUMAN	Q6PD62	CTR9_HUMAN	CTR9	RNA polymerase-associated protein CTR9 homolog
ACFHCETCK	ACFHCETCK	9	606.733	2	1211.45	0.9999	0	3	2C(57.0215), 5C(57.0215), 8C(57.0215)	Gln->Gly(-71.037114)	sp|Q14847|LASP1_HUMAN	Q14847	LASP1_HUMAN	LASP1	LIM and SH3 domain protein 1
ACFQVGTSEEMK	ACFQVGTSEEM[147]K	12	701.802	2	1401.59	0.9832	0.0075	1	11M(15.9949), 2C(57.0215)		sp|P35658|NU214_HUMAN	P35658	NU214_HUMAN	NUP214	Nuclear pore complex protein Nup214
ACFSANGEEVLATSTHSK	ACFSANGEEVLATSTHSK	18	636.963	3	1907.87	0.9799	0.0481	1	2C(57.0215)		sp|Q9Y5J1|UTP18_HUMAN	Q9Y5J1	UTP18_HUMAN	UTP18	U3 small nucleolar RNA-associated protein 18 homolog
ACFVGLIESPEGTEELK	ACFVGLIESPEGTEELK	17	939.961	2	1877.91	0.9994	0	2	2C(57.0215)		sp|O75448|MED24_HUMAN	O75448	MED24_HUMAN	MED24	Mediator of RNA polymerase II transcription subunit 24
ACGDSTLTQITAGLDPVGR	ACGDSTLTQITAGLDPVGR	19	644.654	3	1930.94	1	0	2	2C(57.0215)		sp|P62879|GBB2_HUMAN	P62879	GBB2_HUMAN	GNB2	Guanine nucleotide-binding protein G(I)/G(S)/G(T) subunit beta-2
ACGDSTLTQITAGLDPVGR	ACGDSTLTQITAGLDPVGR	19	966.478	2	1930.94	1	0	4	2C(57.0215)	Ala->Gln(57.021464), Carbamidomethyl(57.021464), Gly(57.021464), Gly->Asn(57.021464), Label:13C(3)(3.010064)	sp|P62879|GBB2_HUMAN	P62879	GBB2_HUMAN	GNB2	Guanine nucleotide-binding protein G(I)/G(S)/G(T) subunit beta-2
ACGDVLVTAELILR	ACGDVLVTAELILR	14	765.421	2	1528.83	0.9851	4.3	1	2C(57.0215)		sp|Q9NZM1|MYOF_HUMAN	Q9NZM1	MYOF_HUMAN	MYOF	Myoferlin
ACGLLNCEAVLQLLTCHLR	ACGLLNCEAVLQLLTCHLR	19	747.715	3	2240.12	1	0	1	16C(57.0215), 2C(57.0215), 7C(57.0215)		sp|Q96N21|AP4AT_HUMAN	Q96N21	AP4AT_HUMAN	TEPSIN	AP-4 complex accessory subunit Tepsin
ACGLNFADLMAR	ACGLNFADLMAR	12	669.818	2	1337.62	0.9999	0	2	2C(57.0215)		sp|Q99536|VAT1_HUMAN	Q99536	VAT1_HUMAN	VAT1	Synaptic vesicle membrane protein VAT-1 homolog
ACGNFGIPCELR	ACGNFGIPCELR	12	697.321	2	1392.63	1	0	4	2C(57.0215), 9C(57.0215)		sp|P22234|PUR6_HUMAN	P22234	PUR6_HUMAN	PAICS	Multifunctional protein ADE2
ACGNMFGLMHGTCPETSGGLLICLPR	ACGNMFGLMHGTCPETSGGLLICLPR	26	950.439	3	2848.3	1	0	2	13C(57.0215), 23C(57.0215), 2C(57.0215)		sp|P49903|SPS1_HUMAN	P49903	SPS1_HUMAN	SEPHS1	Selenide, water dikinase 1
ACIAIICELALQNPEVVALR	ACIAIICELALQNPEVVALR	20	1127.11	2	2252.2	0.9985	0	1	2C(57.0215), 7C(57.0215)		sp|Q6R327|RICTR_HUMAN	Q6R327	RICTR_HUMAN	RICTOR	Rapamycin-insensitive companion of mTOR
ACIDSNEDGDLSK	ACIDSNEDGDLSK	13	712.304	2	1422.59	0.9999	0	3	2C(57.0215)	Label:13C(3)(3.010064)	sp|P29144|TPP2_HUMAN	P29144	TPP2_HUMAN	TPP2	Tripeptidyl-peptidase 2
ACIGDTLCQK	ACIGDTLCQK	10	583.271	2	1164.53	0.9472	0.5563	1	2C(57.0215), 8C(57.0215)		sp|A0AVT1|UBA6_HUMAN	A0AVT1	UBA6_HUMAN	UBA6	Ubiquitin-like modifier-activating enzyme 6
ACISIGNQNFEVK	ACISIGNQNFEVK	13	740.367	2	1478.72	0.9643	0.0947	1	2C(57.0215)		sp|P52564|MP2K6_HUMAN	P52564	MP2K6_HUMAN	MAP2K6	Dual specificity mitogen-activated protein kinase kinase 6
ACLDTAVENMPSLK	ACLDTAVENM[147]PSLK	14	782.871	2	1563.73	1	0	6	10M(15.9949), 2C(57.0215)		sp|P49327|FAS_HUMAN	P49327	FAS_HUMAN	FASN	Fatty acid synthase
ACLDTAVENMPSLK	ACLDTAVENMPSLK	14	774.873	2	1547.73	1	0	6	2C(57.0215)	Label:13C(3)(3.010064), Thr->Val(-1.979265)	sp|P49327|FAS_HUMAN	P49327	FAS_HUMAN	FASN	Fatty acid synthase
ACLDYPVTSVLPPASLCK	ACLDYPVTSVLPPASLCK	18	996.002	2	1989.99	1	0	3	17C(57.0215), 2C(57.0215)		sp|P53801|PTTG_HUMAN	P53801	PTTG_HUMAN	PTTG1IP	Pituitary tumor-transforming gene 1 protein-interacting protein
ACLENLGLK	ACLENLGLK	9	509.274	2	1016.53	0.9832	3.168	1	2C(57.0215)		sp|P36952|SPB5_HUMAN	P36952	SPB5_HUMAN	SERPINB5	Serpin B5
ACLIFFDEIDAIGGAR	ACLIFFDEIDAIGGAR	16	884.44	2	1766.87	0.9998	0	1	2C(57.0215)		sp|P35998|PRS7_HUMAN	P35998	PRS7_HUMAN	PSMC2	26S proteasome regulatory subunit 7
ACLISLGYDIGNDPQGEAEFAR	ACLISLGYDIGNDPQGEAEFAR	22	799.378	3	2395.11	0.9972	0	2	2C(57.0215)	Dehydro(-1.007825)	sp|P12814|ACTN1_HUMAN	P12814	ACTN1_HUMAN	ACTN1	Alpha-actinin-1
ACLISLGYDIGNDPQGEAEFAR	ACLISLGYDIGNDPQGEAEFAR	22	1198.56	2	2395.11	1	0	2	2C(57.0215)	Dehydro(-1.007825)	sp|P12814|ACTN1_HUMAN	P12814	ACTN1_HUMAN	ACTN1	Alpha-actinin-1
ACLISLGYDVENDR	ACLISLGYDVENDR	14	812.885	2	1623.76	1	0	4	2C(57.0215)		sp|O43707|ACTN4_HUMAN	O43707	ACTN4_HUMAN	ACTN4	Alpha-actinin-4
ACLPAPCPDTSNINLWNILR	ACLPAPCPDTSNINLWNILR	20	1163.08	2	2324.14	0.9939	0.0005	2	2C(57.0215), 7C(57.0215)		sp|Q9BZF3|OSBL6_HUMAN	Q9BZF3	OSBL6_HUMAN	OSBPL6	Oxysterol-binding protein-related protein 6
ACLPSGSFLTCSSDNTIR	ACLPSGSFLTCSSDNTIR	18	993.456	2	1984.9	1	0	1	11C(57.0215), 2C(57.0215)		sp|O43379|WDR62_HUMAN	O43379	WDR62_HUMAN	WDR62	WD repeat-containing protein 62
ACLQPSQDPQMR	ACLQPSQDPQMR	12	715.829	2	1429.64	0.9987	0	1	2C(57.0215)		sp|Q86Y56|DAAF5_HUMAN	Q86Y56	DAAF5_HUMAN	DNAAF5	Dynein assembly factor 5, axonemal
ACMEEMHQVAIAAK	ACMEEMHQVAIAAK	14	794.868	2	1587.72	1	0	1	2C(57.0215)		sp|Q9BW27|NUP85_HUMAN	Q9BW27	NUP85_HUMAN	NUP85	Nuclear pore complex protein Nup85
ACMLTTATAHDGDVNVISWSR	ACMLTTATAHDGDVNVISWSR	21	769.028	3	2304.06	1	0	1	2C(57.0215)		sp|Q9BQ67|GRWD1_HUMAN	Q9BQ67	GRWD1_HUMAN	GRWD1	Glutamate-rich WD repeat-containing protein 1
ACNAIEDAQSTR	ACNAIEDAQSTR	12	668.301	2	1334.59	0.9942	0.0005	1	2C(57.0215)		sp|Q709C8|VP13C_HUMAN	Q709C8	VP13C_HUMAN	VPS13C	Vacuolar protein sorting-associated protein 13C
ACNCLLLK	ACNCLLLK	8	496.257	2	990.499	0.9566	0.7174	1	2C(57.0215), 4C(57.0215)		sp|P13929|ENOB_HUMAN	P13929	ENOB_HUMAN	ENO3	Beta-enolase	ENO2	sp|P09104|ENOG_HUMAN
ACNCNLYGTMK	ACNCNLYGTMK	11	666.281	2	1330.55	0.9917	0.001	2	2C(57.0215), 4C(57.0215)		sp|P11047|LAMC1_HUMAN	P11047	LAMC1_HUMAN	LAMC1	Laminin subunit gamma-1
ACNDATLVQITSNMDSVGR	ACNDATLVQITSNMDSVGR	19	1026.48	2	2050.94	1	0	3	2C(57.0215)	Label:13C(3)(3.010064)	sp|Q9HAV0|GBB4_HUMAN	Q9HAV0	GBB4_HUMAN	GNB4	Guanine nucleotide-binding protein subunit beta-4
ACNPQPNGENAISAR	ACNPQPNGENAISAR	15	799.871	2	1597.73	1	0	1	2C(57.0215)		sp|Q8NHP8|PLBL2_HUMAN	Q8NHP8	PLBL2_HUMAN	PLBD2	Putative phospholipase B-like 2
ACPALGLEALQPLQPEPPPEPAFSEAQK	n[43]ACPALGLEALQPLQPEPPPEPAFSEAQK	28	1009.84	3	3026.51	1	0	2	2C(57.0215), N-term(42.0106)		sp|Q9UPQ0|LIMC1_HUMAN	Q9UPQ0	LIMC1_HUMAN	LIMCH1	LIM and calponin homology domains-containing protein 1
ACPLDQAIGLLVAIFHK	ACPLDQAIGLLVAIFHK	17	622.682	3	1865.02	0.9759	0.098	1	2C(57.0215)		sp|P06703|S10A6_HUMAN	P06703	S10A6_HUMAN	S100A6	Protein S100-A6
ACPLDQAIGLLVAIFHK	n[43]ACPLDQAIGLLVAIFHK	17	954.524	2	1907.03	1	0	2	2C(57.0215), N-term(42.0106)	Ala->Ser(15.994915), Oxidation(15.994915), Phe->Tyr(15.994915)	sp|P06703|S10A6_HUMAN	P06703	S10A6_HUMAN	S100A6	Protein S100-A6
ACPLQPDHTNDEKE	ACPLQPDHTNDEKE	14	827.362	2	1652.71	0.7279	0.0444	1	2C(57.0215)	Dehydro(-1.007825)	sp|Q15004|PAF15_HUMAN	Q15004	PAF15_HUMAN	PCLAF	PCNA-associated factor
ACPRPEGLNFQDLK	ACPRPEGLNFQDLK	14	822.912	2	1643.81	1	0	2	2C(57.0215)		sp|P15927|RFA2_HUMAN	P15927	RFA2_HUMAN	RPA2	Replication protein A 32 kDa subunit
ACPRPEGLNFQDLK	ACPRPEGLNFQDLK	14	548.943	3	1643.81	0.991	0.0021	1	2C(57.0215)		sp|P15927|RFA2_HUMAN	P15927	RFA2_HUMAN	RPA2	Replication protein A 32 kDa subunit
ACQAATTDSELLK	ACQAATTDSELLK	13	704.343	2	1406.67	0.9919	0.0009	2	2C(57.0215)	Dehydro(-1.007825)	sp|Q9Y4G6|TLN2_HUMAN	Q9Y4G6	TLN2_HUMAN	TLN2	Talin-2
ACQLPLFSYIVER	ACQLPLFSYIVER	13	798.416	2	1594.82	0.9996	0	2	2C(57.0215)	Dehydro(-1.007825)	sp|Q9Y4A5|TRRAP_HUMAN	Q9Y4A5	TRRAP_HUMAN	TRRAP	Transformation/transcription domain-associated protein
ACQLTYPLHTYPK	ACQLTYPLHTYPK	13	796.4	2	1590.79	0.9306	0.0319	1	2C(57.0215)	Asn->Asp(0.984016), Deamidated(0.984016), Gln->Glu(0.984016)	sp|Q9BXS4|TMM59_HUMAN	Q9BXS4	TMM59_HUMAN	TMEM59	Transmembrane protein 59
ACQSCPSEPNTAALQAALAR	ACQSCPSEPNTAALQAALAR	20	1058.5	2	2114.98	1	0	1	2C(57.0215), 5C(57.0215)		sp|Q8TEX9|IPO4_HUMAN	Q8TEX9	IPO4_HUMAN	IPO4	Importin-4
ACQSIYPLHDVFVR	ACQSIYPLHDVFVR	14	568.956	3	1703.85	0.9997	0	15	2C(57.0215)	15N-oxobutanoic(-18.023584), Ala->Gln(57.021464), Ala->Gln(57.021464), Ala->Ser(15.994915), Ammonia-loss(-17.026549), Asn->Asp(0.984016), Asn->Asp(0.984016), Carbamidomethyl(57.021464), Carbamidomethyl(57.021464), Cation:Al[III](23.958063), Cation:Fe[III](52.911464), Deamidated(0.984016), Deamidated(0.984016), Dehydrated(-18.010565), Gln->Glu(0.984016), Gln->Glu(0.984016), Gln->Gly(-71.037114), G…	sp|P61247|RS3A_HUMAN	P61247	RS3A_HUMAN	RPS3A	40S ribosomal protein S3a
ACQSIYPLHDVFVR	ACQSIYPLHDVFVR	14	852.93	2	1703.85	1	0	4	2C(57.0215)	Ala->Gln(57.021464), Carbamidomethyl(57.021464), Gly(57.021464), Gly->Asn(57.021464)	sp|P61247|RS3A_HUMAN	P61247	RS3A_HUMAN	RPS3A	40S ribosomal protein S3a
ACQVGSEEEPSSQLTSVFR	ACQVGSEEEPSSQLTSVFR	19	1055.99	2	2109.96	1	0	1	2C(57.0215)		sp|Q6ZRQ5|MMS22_HUMAN	Q6ZRQ5	MMS22_HUMAN	MMS22L	Protein MMS22-like
ACSPAASEITGLSTAVLAAHGR	ACSPAASEITGLSTAVLAAHGR	22	714.032	3	2139.07	1	0	1	2C(57.0215)		sp|Q9NSU2|TREX1_HUMAN	Q9NSU2	TREX1_HUMAN	TREX1	Three-prime repair exonuclease 1
ACSTPPGPQTVLIFDELSDSLCR	ACSTPPGPQTVLIFDELSDSLCR	23	1282.11	2	2562.21	1	0	4	22C(57.0215), 2C(57.0215)	Glu->Met(1.997892), Label:15N(1)(0.997035), Label:15N(1)(0.997035), Label:15N(2)(1.994070), Label:18O(1)(2.004246)	sp|Q99797|MIPEP_HUMAN	Q99797	MIPEP_HUMAN	MIPEP	Mitochondrial intermediate peptidase
ACTAQSLGNLLDMMYR	ACTAQSLGNLLDMMYR	16	922.429	2	1842.84	1	0	1	2C(57.0215)		sp|Q16854|DGUOK_HUMAN	Q16854	DGUOK_HUMAN	DGUOK	Deoxyguanosine kinase, mitochondrial
ACTLTVFPPEETTPSPSR	ACTLTVFPPEETTPSPSR	18	995.483	2	1988.95	0.8053	0.008	1	2C(57.0215)	Dehydro(-1.007825)	sp|Q9P2N7|KLH13_HUMAN	Q9P2N7	KLH13_HUMAN	KLHL13	Kelch-like protein 13
ACTQLVDNLVEHILK	ACTQLVDNLVEHILK	15	584.982	3	1751.92	0.9962	0.0003	1	2C(57.0215)		sp|Q6KC79|NIPBL_HUMAN	Q6KC79	NIPBL_HUMAN	NIPBL	Nipped-B-like protein
ACVCQTLGISPEEK	ACVCQTLGISPEEK	14	796.376	2	1590.74	0.997	0.0001	1	2C(57.0215), 4C(57.0215)		sp|A6NHR9|SMHD1_HUMAN	A6NHR9	SMHD1_HUMAN	SMCHD1	Structural maintenance of chromosomes flexible hinge domain-containing protein 1
ACVLQNPQTIMHIQDPASQR	ACVLQNPQTIMHIQDPASQR	20	769.716	3	2306.13	1	0	2	2C(57.0215)		sp|O95544|NADK_HUMAN	O95544	NADK_HUMAN	NADK	NAD kinase
ACVPGCPAAEPSPASFLR	ACVPGCPAAEPSPASFLR	18	943.948	2	1885.88	0.9954	0	1	2C(57.0215), 6C(57.0215)	Val->Thr(1.979265)	sp|O95248|MTMR5_HUMAN	O95248	MTMR5_HUMAN	SBF1	Myotubularin-related protein 5
ACVQGECGVCHYCR	ACVQGECGVCHYCR	14	585.899	3	1754.67	0.9946	0.0006	1	10C(57.0215), 13C(57.0215), 2C(57.0215), 7C(57.0215)		sp|Q9Y2K7|KDM2A_HUMAN	Q9Y2K7	KDM2A_HUMAN	KDM2A	Lysine-specific demethylase 2A
ACVSMLGVPVDPDTLHATLR	ACVSMLGVPVDPDTLHATLR	20	718.034	3	2151.08	1	0	5	2C(57.0215)		sp|Q7Z6Z7|HUWE1_HUMAN	Q7Z6Z7	HUWE1_HUMAN	HUWE1	E3 ubiquitin-protein ligase HUWE1
ACVSMLGVPVDPDTLHATLR	ACVSMLGVPVDPDTLHATLR	20	1076.55	2	2151.08	0.9939	0.0005	2	2C(57.0215)		sp|Q7Z6Z7|HUWE1_HUMAN	Q7Z6Z7	HUWE1_HUMAN	HUWE1	E3 ubiquitin-protein ligase HUWE1
ACVVHGSDLK	ACVVHGSDLK	10	543.274	2	1084.53	1	0	3	2C(57.0215)	Gln->Gly(-71.037114)	sp|P05023|AT1A1_HUMAN	P05023	AT1A1_HUMAN	ATP1A1	Sodium/potassium-transporting ATPase subunit alpha-1	ATP1A2	sp|P50993|AT1A2_HUMAN
ACWVLHYFCEVK	ACWVLHYFCEVK	12	537.92	3	1610.74	0.9929	3.29	1	2C(57.0215), 9C(57.0215)		sp|O95373|IPO7_HUMAN	O95373	IPO7_HUMAN	IPO7	Importin-7
ACYALENFVENLGPK	ACYALENFVENLGPK	15	862.919	2	1723.82	1	0	6	2C(57.0215)	Label:18O(1)(2.004246), Label:18O(1)(2.004246), Pro->Val(2.015650), Pro->Val(2.015650)	sp|Q8TEX9|IPO4_HUMAN	Q8TEX9	IPO4_HUMAN	IPO4	Importin-4
ACYLSINPQK	ACYLSINPQK	10	597.303	2	1192.59	0.9776	0.0223	1	2C(57.0215)		sp|P61163|ACTZ_HUMAN	P61163	ACTZ_HUMAN	ACTR1A	Alpha-centractin	ACTR1B	sp|P42025|ACTY_HUMAN
ADAASQVLLGSGLTILSQPLMYVK	n[43]ADAASQVLLGSGLTILSQPLMYVK	24	839.793	3	2516.36	1	0	1	N-term(42.0106)		sp|Q9Y6C9|MTCH2_HUMAN	Q9Y6C9	MTCH2_HUMAN	MTCH2	Mitochondrial carrier homolog 2
ADAASQVLLGSGLTILSQPLMYVK	n[43]ADAASQVLLGSGLTILSQPLM[147]YVK	24	845.124	3	2532.35	1	0	3	21M(15.9949), N-term(42.0106)	Cation:Fe[III](52.911464)	sp|Q9Y6C9|MTCH2_HUMAN	Q9Y6C9	MTCH2_HUMAN	MTCH2	Mitochondrial carrier homolog 2
ADAASQVLLGSGLTILSQPLMYVK	n[43]ADAASQVLLGSGLTILSQPLMYVK	24	1259.19	2	2516.36	1	0	1	N-term(42.0106)		sp|Q9Y6C9|MTCH2_HUMAN	Q9Y6C9	MTCH2_HUMAN	MTCH2	Mitochondrial carrier homolog 2
ADAASSLTVDVTPPTAK		17	822.428	2	1642.84	1	0	2			sp|Q9H8Y8|GORS2_HUMAN	Q9H8Y8	GORS2_HUMAN	GORASP2	Golgi reassembly-stacking protein 2
ADAEEEAATR		10	531.738	2	1061.46	0.9953	0.0003	1			sp|Q13409|DC1I2_HUMAN	Q13409	DC1I2_HUMAN	DYNC1I2	Cytoplasmic dynein 1 intermediate chain 2
ADAEGESDLENSR		13	696.797	2	1391.58	0.9999	0	2			sp|Q9Y490|TLN1_HUMAN	Q9Y490	TLN1_HUMAN	TLN1	Talin-1
ADAEGESDLENSRK		14	760.845	2	1519.67	1	0	1			sp|Q9Y490|TLN1_HUMAN	Q9Y490	TLN1_HUMAN	TLN1	Talin-1
ADAENLIYTADPESFEVNTK		20	1114.02	2	2226.03	1	0	1			sp|Q9H8V3|ECT2_HUMAN	Q9H8V3	ECT2_HUMAN	ECT2	Protein ECT2
ADAEYYAAHK		10	569.762	2	1137.51	0.9999	0	1			sp|O75477|ERLN1_HUMAN	O75477	ERLN1_HUMAN	ERLIN1	Erlin-1
ADAFGDELFSVFEGDSTTAAGTK	n[43]ADAFGDELFSVFEGDSTTAAGTK	23	1189.54	2	2377.06	1	0	10	N-term(42.0106)	Ammonium(17.026549), Ammonium(17.026549), Label:15N(1)(0.997035), Label:15N(1)(0.997035), Methyl:2H(3)(17.034480)	sp|P42285|MTREX_HUMAN	P42285	MTREX_HUMAN	MTREX	Exosome RNA helicase MTR4
ADAGPSGQGDSVSIGK		16	723.347	2	1444.68	0.9944	0.0004	1			sp|Q7Z2K8|GRIN1_HUMAN	Q7Z2K8	GRIN1_HUMAN	GPRIN1	G protein-regulated inducer of neurite outgrowth 1
ADAHLGSSSVALPK		14	676.862	2	1351.71	0.9999	0	1			sp|Q8NFQ8|TOIP2_HUMAN	Q8NFQ8	TOIP2_HUMAN	TOR1AIP2	Torsin-1A-interacting protein 2
ADAIFQEGIQQK		12	674.349	2	1346.68	0.9948	0.0004	1			sp|O60566|BUB1B_HUMAN	O60566	BUB1B_HUMAN	BUB1B	Mitotic checkpoint serine/threonine-protein kinase BUB1 beta
ADAIYNMIGYPNFIMDPK		18	1036.99	2	2071.97	1	0	2			sp|P42892|ECE1_HUMAN	P42892	ECE1_HUMAN	ECE1	Endothelin-converting enzyme 1
ADAIYNMIGYPNFIMDPK	ADAIYNMIGYPNFIM[147]DPK	18	1044.99	2	2087.97	0.9997	0	1	15M(15.9949)		sp|P42892|ECE1_HUMAN	P42892	ECE1_HUMAN	ECE1	Endothelin-converting enzyme 1
ADALQAGASQFETSAAK		17	833.407	2	1664.8	1	0	3			sp|Q15836|VAMP3_HUMAN	Q15836	VAMP3_HUMAN	VAMP3	Vesicle-associated membrane protein 3	VAMP2	sp|P63027|VAMP2_HUMAN
ADALQLSVEEFVER		14	803.409	2	1604.8	0.9999	0	1			sp|Q6NYC1|JMJD6_HUMAN	Q6NYC1	JMJD6_HUMAN	JMJD6	Bifunctional arginine demethylase and lysyl-hydroxylase JMJD6
ADALYPVVSAASICAK	ADALYPVVSAASICAK	16	818.424	2	1634.83	1	0	3	14C(57.0215)	Asn->Asp(0.984016), Deamidated(0.984016), Gln->Glu(0.984016), Label:15N(1)(0.997035)	sp|O75792|RNH2A_HUMAN	O75792	RNH2A_HUMAN	RNASEH2A	Ribonuclease H2 subunit A
ADANTAAIQAILYNR		15	802.923	2	1603.83	1	0	1			sp|P03915|NU5M_HUMAN	P03915	NU5M_HUMAN	MT-ND5	NADH-ubiquinone oxidoreductase chain 5
ADAPEEEDHVLVLR		14	796.899	2	1591.78	1	0	4		Gln->Gly(-71.037114), Gln->Gly(-71.037114), Gln->Gly(-71.037114)	sp|P07237|PDIA1_HUMAN	P07237	PDIA1_HUMAN	P4HB	Protein disulfide-isomerase
ADAPVALVVHMAPASVLVDSR		21	1059.57	2	2117.13	1	0	1			sp|Q9BQ52|RNZ2_HUMAN	Q9BQ52	RNZ2_HUMAN	ELAC2	Zinc phosphodiesterase ELAC protein 2
ADAPVALVVHMAPASVLVDSR		21	706.717	3	2117.13	1	0	3			sp|Q9BQ52|RNZ2_HUMAN	Q9BQ52	RNZ2_HUMAN	ELAC2	Zinc phosphodiesterase ELAC protein 2
ADATNVNNWHWTER		14	571.929	3	1712.77	0.9982	0.0001	3		Dehydrated(-18.010565), Glu->pyro-Glu(-18.010565)	sp|O95433|AHSA1_HUMAN	O95433	AHSA1_HUMAN	AHSA1	Activator of 90 kDa heat shock protein ATPase homolog 1
ADATNVNNWHWTER		14	857.39	2	1712.77	1	0	2			sp|O95433|AHSA1_HUMAN	O95433	AHSA1_HUMAN	AHSA1	Activator of 90 kDa heat shock protein ATPase homolog 1
ADATSSQDSELER		13	704.813	2	1407.61	0.9988	0	1			sp|Q99504|EYA3_HUMAN	Q99504	EYA3_HUMAN	EYA3	Eyes absent homolog 3
ADAVQDSEMVELVELEIR	ADAVQDSEM[147]VELVELEIR	18	1031.5	2	2060.99	1	0	1	9M(15.9949)		sp|P49411|EFTU_HUMAN	P49411	EFTU_HUMAN	TUFM	Elongation factor Tu, mitochondrial
ADAVQDSEMVELVELEIR		18	1023.51	2	2045	1	0	3		Glu->Met(1.997892), Label:15N(1)(0.997035), Label:18O(1)(2.004246)	sp|P49411|EFTU_HUMAN	P49411	EFTU_HUMAN	TUFM	Elongation factor Tu, mitochondrial
ADAVQDSEMVELVELEIR		18	682.673	3	2045	0.9998	0	1			sp|P49411|EFTU_HUMAN	P49411	EFTU_HUMAN	TUFM	Elongation factor Tu, mitochondrial
ADAWEEIRR	n[43]ADAWEEIRR	9	594.294	2	1186.57	0.9853	4.508	2	N-term(42.0106)		sp|O94874|UFL1_HUMAN	O94874	UFL1_HUMAN	UFL1	E3 UFM1-protein ligase 1
ADCASGIFLAAEK	ADCASGIFLAAEK	13	676.829	2	1351.64	0.9926	0.0007	1	3C(57.0215)		sp|O43747|AP1G1_HUMAN	O43747	AP1G1_HUMAN	AP1G1	AP-1 complex subunit gamma-1
ADCILYYGFGDIFR	ADCILYYGFGDIFR	14	855.403	2	1708.79	1	0	1	3C(57.0215)		sp|P46063|RECQ1_HUMAN	P46063	RECQ1_HUMAN	RECQL	ATP-dependent DNA helicase Q1
ADCPPGNPAPTSNHGPDATEAEEDFVDPWTVQTSSAK	ADCPPGNPAPTSNHGPDATEAEEDFVDPWTVQTSSAK	37	1299.24	3	3894.69	1	0	4	3C(57.0215)	Label:15N(1)(0.997035), Label:15N(1)(0.997035)	sp|P23381|SYWC_HUMAN	P23381	SYWC_HUMAN	WARS	Tryptophan--tRNA ligase, cytoplasmic
ADCPTMEAQTTLTTNDIVISK	ADCPTMEAQTTLTTNDIVISK	21	1155.05	2	2308.09	1	0	2	3C(57.0215)		sp|Q13123|RED_HUMAN	Q13123	RED_HUMAN	IK	Protein Red
ADCTITMADSDFLALMTGK	ADCTITM[147]ADSDFLALMTGK	19	1038.97	2	2075.92	1	0	5	3C(57.0215), 7M(15.9949)	Asn->Asp(0.984016), Deamidated(0.984016), Gln->Glu(0.984016), Label:15N(2)(1.994070), Val->Thr(1.979265)	sp|P22307|NLTP_HUMAN	P22307	NLTP_HUMAN	SCP2	Non-specific lipid-transfer protein
ADCTITMADSDFLALMTGK	ADCTITMADSDFLALMTGK	19	687.649	3	2059.93	0.9999	0	1	3C(57.0215)		sp|P22307|NLTP_HUMAN	P22307	NLTP_HUMAN	SCP2	Non-specific lipid-transfer protein
ADCTITMADSDFLALMTGK	ADCTITMADSDFLALMTGK	19	1030.97	2	2059.93	1	0	6	3C(57.0215)		sp|P22307|NLTP_HUMAN	P22307	NLTP_HUMAN	SCP2	Non-specific lipid-transfer protein
ADDADEFGYSR		11	623.254	2	1244.49	0.9998	0	2			sp|Q7KZF4|SND1_HUMAN	Q7KZF4	SND1_HUMAN	SND1	Staphylococcal nuclease domain-containing protein 1
ADDAGAAGGPGGPGGPGMGNRGGFR	n[43]ADDAGAAGGPGGPGGPGM[147]GNRGGFR	25	1107.49	2	2212.97	0.9999	0	2	18M(15.9949), N-term(42.0106)		sp|P15880|RS2_HUMAN	P15880	RS2_HUMAN	RPS2	40S ribosomal protein S2
ADDAGAAGGPGGPGGPGMGNRGGFR	n[43]ADDAGAAGGPGGPGGPGMGNRGGFR	25	1099.49	2	2196.97	1	0	2	N-term(42.0106)		sp|P15880|RS2_HUMAN	P15880	RS2_HUMAN	RPS2	40S ribosomal protein S2
ADDAGLETPLCSEQFGSGEAR	n[43]ADDAGLETPLCSEQFGSGEAR	21	1126.49	2	2250.97	1	0	2	11C(57.0215), N-term(42.0106)		sp|Q96GQ5|RUS1_HUMAN	Q96GQ5	RUS1_HUMAN	C16orf58	RUS1 family protein C16orf58
ADDEVDVDGTVEEDLGK		17	903.4	2	1804.78	1	0	1		Gln->Gly(-71.037114)	sp|P14625|ENPL_HUMAN	P14625	ENPL_HUMAN	HSP90B1	Endoplasmin
ADDGRPFPQVIK		12	671.859	2	1341.7	1	0	15		Ala->Gln(57.021464), Carbamidomethyl(57.021464), Gln->Gly(-71.037114), Gln->Gly(-71.037114), Gln->Gly(-71.037114), Gly(57.021464), Gly->Asn(57.021464)	sp|P04075|ALDOA_HUMAN	P04075	ALDOA_HUMAN	ALDOA	Fructose-bisphosphate aldolase A		sp|P00883|ALDOA_RABIT
ADDIDIEAMLEAPYK	n[43]ADDIDIEAM[147]LEAPYK	15	876.406	2	1750.8	1	0	4	9M(15.9949), N-term(42.0106)		sp|Q14498|RBM39_HUMAN	Q14498	RBM39_HUMAN	RBM39	RNA-binding protein 39
ADDIDIEAMLEAPYK	n[43]ADDIDIEAMLEAPYK	15	868.408	2	1734.8	1	0	2	N-term(42.0106)		sp|Q14498|RBM39_HUMAN	Q14498	RBM39_HUMAN	RBM39	RNA-binding protein 39
ADDIDIEAMLEAPYKK	n[43]ADDIDIEAMLEAPYKK	16	932.456	2	1862.9	1	0	2	N-term(42.0106)		sp|Q14498|RBM39_HUMAN	Q14498	RBM39_HUMAN	RBM39	RNA-binding protein 39
ADDLDFETGDAGASATFPMQCSALR	n[43]ADDLDFETGDAGASATFPMQCSALR	25	896.723	3	2687.15	1	0	7	21C(57.0215), N-term(42.0106)	Cation:Fe[III](52.911464), Cation:Fe[III](52.911464), Cation:Fe[II](53.919289)	sp|P63241|IF5A1_HUMAN	P63241	IF5A1_HUMAN	EIF5A	Eukaryotic translation initiation factor 5A-1	EIF5AL1	sp|Q6IS14|IF5AL_HUMAN
ADDLDFETGDAGASATFPMQCSALR	n[43]ADDLDFETGDAGASATFPMQCSALR	25	1344.58	2	2687.15	1	0	16	21C(57.0215), N-term(42.0106)	Ammonium(17.026549), Ammonium(17.026549), Glu->Met(1.997892), Glu->Phe(18.025821), Glu->Phe(18.025821), Glu->Phe(18.025821), Label:15N(1)(0.997035), Label:15N(2)(1.994070), Label:18O(1)(2.004246), Label:18O(1)(2.004246), Methyl:2H(3)(17.034480), Methyl:2H(3)(17.034480), Methyl:2H(3)13C(1)(18.037835), Methyl:2H(3)13C(1)(18.037835), Pro->Val(2.015650)	sp|P63241|IF5A1_HUMAN	P63241	IF5A1_HUMAN	EIF5A	Eukaryotic translation initiation factor 5A-1	EIF5AL1	sp|Q6IS14|IF5AL_HUMAN
ADDLDFETGDAGASATFPMQCSALR	n[43]ADDLDFETGDAGASATFPM[147]QCSALR	25	1352.58	2	2703.14	1	0	19	19M(15.9949), 21C(57.0215), N-term(42.0106)	Ammonium(17.026549), Ammonium(17.026549), Glu->Met(1.997892), Glu->Phe(18.025821), Label:15N(1)(0.997035), Label:18O(1)(2.004246), Methyl:2H(3)(17.034480), Methyl:2H(3)(17.034480), Pro->HAVA(18.010565), Pro->Val(2.015650)	sp|P63241|IF5A1_HUMAN	P63241	IF5A1_HUMAN	EIF5A	Eukaryotic translation initiation factor 5A-1	EIF5AL1	sp|Q6IS14|IF5AL_HUMAN
ADDLDFETGDAGASATFPMQCSALR	n[43]ADDLDFETGDAGASATFPM[147]QCSALR	25	902.055	3	2703.14	1	0	1	19M(15.9949), 21C(57.0215), N-term(42.0106)		sp|P63241|IF5A1_HUMAN	P63241	IF5A1_HUMAN	EIF5A	Eukaryotic translation initiation factor 5A-1	EIF5AL1	sp|Q6IS14|IF5AL_HUMAN
ADDLEPIMELGR		12	679.835	2	1357.65	0.9902	0.0014	1			sp|P52564|MP2K6_HUMAN	P52564	MP2K6_HUMAN	MAP2K6	Dual specificity mitogen-activated protein kinase kinase 6
ADDLLPLGDQTQDGDFGSR		19	1010.47	2	2018.92	1	0	2			sp|O43290|SNUT1_HUMAN	O43290	SNUT1_HUMAN	SART1	U4/U6.U5 tri-snRNP-associated protein 1
ADDMSDDQGTSVQSK	ADDM[147]SDDQGTSVQSK	15	800.326	2	1598.64	1	0	4	4M(15.9949)		sp|Q13111|CAF1A_HUMAN	Q13111	CAF1A_HUMAN	CHAF1A	Chromatin assembly factor 1 subunit A
ADDPLRLDQELQQPQTQEK		19	751.376	3	2251.11	1	0	2			sp|Q12888|TP53B_HUMAN	Q12888	TP53B_HUMAN	TP53BP1	TP53-binding protein 1
ADDPSSYMEVVQAANTSGNWEELVK		25	1370.62	2	2739.23	1	0	11		Asn->Asp(0.984016), Deamidated(0.984016), Gln->Glu(0.984016), Glu->Met(1.997892), Glu->Met(1.997892), Glu->Met(1.997892), Label:15N(1)(0.997035), Label:15N(1)(0.997035), Label:15N(2)(1.994070), Label:15N(2)(1.994070), Label:18O(1)(2.004246), Label:18O(1)(2.004246)	sp|Q00610|CLH1_HUMAN	Q00610	CLH1_HUMAN	CLTC	Clathrin heavy chain 1
ADDPSSYMEVVQAANTSGNWEELVK	ADDPSSYM[147]EVVQAANTSGNWEELVK	25	1378.62	2	2755.23	1	0	3	8M(15.9949)	Asn->Asp(0.984016), Deamidated(0.984016), Gln->Glu(0.984016)	sp|Q00610|CLH1_HUMAN	Q00610	CLH1_HUMAN	CLTC	Clathrin heavy chain 1
ADDPSSYMEVVQAANTSGNWEELVK		25	914.085	3	2739.23	1	0	4		Cation:Fe[III](52.911464)	sp|Q00610|CLH1_HUMAN	Q00610	CLH1_HUMAN	CLTC	Clathrin heavy chain 1
ADDPSSYMEVVQAANTSGNWEELVK	ADDPSSYM[147]EVVQAANTSGNWEELVK	25	919.417	3	2755.23	1	0	1	8M(15.9949)		sp|Q00610|CLH1_HUMAN	Q00610	CLH1_HUMAN	CLTC	Clathrin heavy chain 1
ADDPYAHLSK		10	558.77	2	1115.52	0.9991	0	2			sp|Q8NE71|ABCF1_HUMAN	Q8NE71	ABCF1_HUMAN	ABCF1	ATP-binding cassette sub-family F member 1
ADDTFEALCIEPFSSPPELPDVMKPQDSGSSANEQAVQ	ADDTFEALCIEPFSSPPELPDVMKPQDSGSSANEQAVQ	38	1369.62	3	4105.84	0.9999	0	1	9C(57.0215)		sp|Q15370|ELOB_HUMAN	Q15370	ELOB_HUMAN	ELOB	Elongin-B
ADDVDQQQTTNTVEEPLDLIR	n[43]ADDVDQQQTTNTVEEPLDLIR	21	1221.59	2	2441.16	1	0	8	N-term(42.0106)	Ammonium(17.026549), Ammonium(17.026549), Asn->Met(16.997557), Label:15N(1)(0.997035), Lys->Glu(0.947630), Methyl:2H(3)(17.034480), Methyl:2H(3)(17.034480), Pro->Asn(16.990164)	sp|P62310|LSM3_HUMAN	P62310	LSM3_HUMAN	LSM3	U6 snRNA-associated Sm-like protein LSm3
ADDVDQQQTTNTVEEPLDLIR	n[43]ADDVDQQQTTNTVEEPLDLIR	21	814.726	3	2441.16	1	0	5	N-term(42.0106)	Cation:Fe[III](52.911464), Cation:Fe[III](52.911464), Cation:Fe[III](52.911464)	sp|P62310|LSM3_HUMAN	P62310	LSM3_HUMAN	LSM3	U6 snRNA-associated Sm-like protein LSm3
ADEAALALQPGGSPSAAGADR	n[43]ADEAALALQPGGSPSAAGADR	21	983.977	2	1965.94	1	0	1	N-term(42.0106)		sp|Q96EB6|SIR1_HUMAN	Q96EB6	SIR1_HUMAN	SIRT1	NAD-dependent protein deacetylase sirtuin-1
ADEALFLLLHNEMVSGVYK	n[43]ADEALFLLLHNEM[147]VSGVYK	19	1104.06	2	2206.1	1	0	1	13M(15.9949), N-term(42.0106)		sp|Q86SZ2|TPC6B_HUMAN	Q86SZ2	TPC6B_HUMAN	TRAPPC6B	Trafficking protein particle complex subunit 6B
ADEARPNTIDFGK		13	717.355	2	1432.69	0.9847	4.001	1			sp|P10586|PTPRF_HUMAN	P10586	PTPRF_HUMAN	PTPRF	Receptor-type tyrosine-protein phosphatase F
ADEASELACPTPK	ADEASELACPTPK	13	694.822	2	1387.63	1	0	4	9C(57.0215)	Val->Thr(1.979265)	sp|P49327|FAS_HUMAN	P49327	FAS_HUMAN	FASN	Fatty acid synthase
ADEDGEGIHPSAPHR	n[43]ADEDGEGIHPSAPHR	15	815.366	2	1628.72	0.9974	0.0001	1	N-term(42.0106)		sp|Q96L92|SNX27_HUMAN	Q96L92	SNX27_HUMAN	SNX27	Sorting nexin-27
ADEDPALFQSVK		12	660.327	2	1318.64	0.9999	0	1			sp|P48739|PIPNB_HUMAN	P48739	PIPNB_HUMAN	PITPNB	Phosphatidylinositol transfer protein beta isoform
ADEDPIMGFHQMFLLK	ADEDPIMGFHQM[147]FLLK	16	954.455	2	1906.9	0.9956	0.0003	1	12M(15.9949)		sp|P61970|NTF2_HUMAN	P61970	NTF2_HUMAN	NUTF2	Nuclear transport factor 2
ADEDPIMGFHQMFLLK	ADEDPIM[147]GFHQMFLLK	16	636.639	3	1906.9	0.9973	0.0002	3	12M(15.9949), 7M(15.9949)		sp|P61970|NTF2_HUMAN	P61970	NTF2_HUMAN	NUTF2	Nuclear transport factor 2
ADEEEMLDNLPEAGDSR	ADEEEM[147]LDNLPEAGDSR	17	953.902	2	1905.79	1	0	2	6M(15.9949)		sp|Q9NPD8|UBE2T_HUMAN	Q9NPD8	UBE2T_HUMAN	UBE2T	Ubiquitin-conjugating enzyme E2 T
ADEEEMLDNLPEAGDSR		17	945.905	2	1889.79	1	0	1			sp|Q9NPD8|UBE2T_HUMAN	Q9NPD8	UBE2T_HUMAN	UBE2T	Ubiquitin-conjugating enzyme E2 T
ADEELEALRR	n[43]ADEELEALRR	10	622.317	2	1242.62	0.9946	0.0004	1	N-term(42.0106)		sp|O14737|PDCD5_HUMAN	O14737	PDCD5_HUMAN	PDCD5	Programmed cell death protein 5
ADEEPTPADGR		11	579.257	2	1156.5	0.9986	0	2			sp|Q96AT1|K1143_HUMAN	Q96AT1	K1143_HUMAN	KIAA1143	Uncharacterized protein KIAA1143
ADEGLASLSEDGR		13	660.307	2	1318.6	0.8531	0.0031	1		Thr->Val(-1.979265)	sp|Q96BI3|APH1A_HUMAN	Q96BI3	APH1A_HUMAN	APH1A	Gamma-secretase subunit APH-1A
ADEHVIDQGDDGDNFYVIER		20	769.677	3	2306.01	1	0	1			sp|P13861|KAP2_HUMAN	P13861	KAP2_HUMAN	PRKAR2A	cAMP-dependent protein kinase type II-alpha regulatory subunit
ADEHVIDQGDDGDNFYVIER		20	1154.01	2	2306.01	0.9978	0.0001	1			sp|P13861|KAP2_HUMAN	P13861	KAP2_HUMAN	PRKAR2A	cAMP-dependent protein kinase type II-alpha regulatory subunit
ADEMLSEDVSVEPEGDQGLESLQGK		25	1331.61	2	2661.2	1	0	2			sp|Q9H4A3|WNK1_HUMAN	Q9H4A3	WNK1_HUMAN	WNK1	Serine/threonine-protein kinase WNK1
ADFAQACQDAGVR	ADFAQACQDAGVR	13	704.817	2	1407.62	0.9981	0.0001	1	7C(57.0215)		sp|P11498|PYC_HUMAN	P11498	PYC_HUMAN	PC	Pyruvate carboxylase, mitochondrial
ADFCIIHYAGK	ADFCIIHYAGK	11	647.816	2	1293.62	0.9999	0	3	4C(57.0215)	Gln->Gly(-71.037114)	sp|P35579|MYH9_HUMAN	P35579	MYH9_HUMAN	MYH9	Myosin-9	MYH10	sp|P35580|MYH10_HUMAN
ADFDNTVAIHPTSSEELVTLR		21	772.389	3	2314.14	1	0	1			sp|P00390|GSHR_HUMAN	P00390	GSHR_HUMAN	GSR	Glutathione reductase, mitochondrial
ADFDNTVAIHPTSSEELVTLR		21	1158.08	2	2314.14	0.9939	0.0005	2			sp|P00390|GSHR_HUMAN	P00390	GSHR_HUMAN	GSR	Glutathione reductase, mitochondrial
ADFFEDENGQR		11	664.281	2	1326.55	0.9969	0.0001	1			sp|O95573|ACSL3_HUMAN	O95573	ACSL3_HUMAN	ACSL3	Long-chain-fatty-acid--CoA ligase 3
ADFLSNDDYAVYVR		14	824.386	2	1646.76	0.8977	0.0988	1		Label:15N(1)(0.997035)	sp|O95714|HERC2_HUMAN	O95714	HERC2_HUMAN	HERC2	E3 ubiquitin-protein ligase HERC2
ADFNLADFECEEDPFDNLELK	ADFNLADFECEEDPFDNLELK	21	1266.05	2	2530.08	0.9998	0	2	10C(57.0215)	Dehydro(-1.007825)	sp|Q9NZ09|UBAP1_HUMAN	Q9NZ09	UBAP1_HUMAN	UBAP1	Ubiquitin-associated protein 1
ADFPAGIPECGTDALR	ADFPAGIPECGTDALR	16	845.399	2	1688.78	1	0	5	10C(57.0215)	Label:15N(1)(0.997035)	sp|P26640|SYVC_HUMAN	P26640	SYVC_HUMAN	VARS	Valine--tRNA ligase
ADFSGMSQTDLSLSK	ADFSGM[147]SQTDLSLSK	15	801.869	2	1601.72	1	0	4	6M(15.9949)		sp|P35237|SPB6_HUMAN	P35237	SPB6_HUMAN	SERPINB6	Serpin B6
ADFSGMSQTDLSLSK		15	793.872	2	1585.73	1	0	2			sp|P35237|SPB6_HUMAN	P35237	SPB6_HUMAN	SERPINB6	Serpin B6
ADFSPFGNSQGPSR		14	733.836	2	1465.66	0.9999	0	1			sp|Q9H2M9|RBGPR_HUMAN	Q9H2M9	RBGPR_HUMAN	RAB3GAP2	Rab3 GTPase-activating protein non-catalytic subunit
ADFTVVAGDEGSSTTGGSSEENK		23	1122.99	2	2243.97	1	0	1			sp|P49916|DNLI3_HUMAN	P49916	DNLI3_HUMAN	LIG3	DNA ligase 3
ADFVLAANSYDLAIK		15	805.925	2	1609.84	0.9999	0	1			sp|Q14318|FKBP8_HUMAN	Q14318	FKBP8_HUMAN	FKBP8	Peptidyl-prolyl cis-trans isomerase FKBP8
ADGAPSAAPPDGLLASPDLGLLK		23	1073.57	2	2145.13	1	0	5		Label:15N(1)(0.997035)	sp|P17535|JUND_HUMAN	P17535	JUND_HUMAN	JUND	Transcription factor jun-D
ADGATSDDLDLHDDR		15	808.345	2	1614.68	1	0	2		Dehydro(-1.007825)	sp|Q07157|ZO1_HUMAN	Q07157	ZO1_HUMAN	TJP1	Tight junction protein ZO-1
ADGDTLSCICGK	ADGDTLSCICGK	12	648.782	2	1295.55	0.9999	0	1	10C(57.0215), 8C(57.0215)		sp|Q8IWB1|IPRI_HUMAN	Q8IWB1	IPRI_HUMAN	ITPRIP	Inositol 1,4,5-trisphosphate receptor-interacting protein
ADGELNVDSLITR	n[43]ADGELNVDSLITR	13	722.867	2	1443.72	1	0	1	N-term(42.0106)		sp|P62140|PP1B_HUMAN	P62140	PP1B_HUMAN	PPP1CB	Serine/threonine-protein phosphatase PP1-beta catalytic subunit
ADGFGDNPFYHCLVAEILPAPGK	ADGFGDNPFYHCLVAEILPAPGK	23	830.07	3	2487.19	1	0	3	12C(57.0215)		sp|Q96F10|SAT2_HUMAN	Q96F10	SAT2_HUMAN	SAT2	Diamine acetyltransferase 2
ADGGPEAGELPSIGEATAALALAGR		25	1147.58	2	2293.15	0.9957	0.0002	1			sp|Q86UU1|PHLB1_HUMAN	Q86UU1	PHLB1_HUMAN	PHLDB1	Pleckstrin homology-like domain family B member 1
ADGGTGDSSPSPGSSLPSPLSDPR		24	1121.02	2	2240.02	1	0	1			sp|Q8TD16|BICD2_HUMAN	Q8TD16	BICD2_HUMAN	BICD2	Protein bicaudal D homolog 2
ADGGTQVIDTK		11	552.78	2	1103.55	0.9977	0.0001	2			sp|P09622|DLDH_HUMAN	P09622	DLDH_HUMAN	DLD	Dihydrolipoyl dehydrogenase, mitochondrial
ADGHAATLVMK		11	557.29	2	1112.56	0.9838	3.446	1			sp|P83436|COG7_HUMAN	P83436	COG7_HUMAN	COG7	Conserved oligomeric Golgi complex subunit 7
ADGILVPGGFGIR		13	636.359	2	1270.7	0.9968	0.0001	1			sp|Q9NRF8|PYRG2_HUMAN	Q9NRF8	PYRG2_HUMAN	CTPS2	CTP synthase 2
ADGIVPETWIDGPK		14	749.383	2	1496.75	0.9984	0	2		Dehydro(-1.007825)	sp|Q96A35|RM24_HUMAN	Q96A35	RM24_HUMAN	MRPL24	39S ribosomal protein L24, mitochondrial
ADGLGAGDVAAVLGPLGLQEVASFVTK		27	852.462	3	2554.36	0.9144	0	1			sp|Q9BU02|THTPA_HUMAN	Q9BU02	THTPA_HUMAN	THTPA	Thiamine-triphosphatase
ADGLLGMFLK		10	532.794	2	1063.57	0.9943	0.0004	1			sp|Q8N766|EMC1_HUMAN	Q8N766	EMC1_HUMAN	EMC1	ER membrane protein complex subunit 1
ADGLLGMFLK	ADGLLGM[147]FLK	10	540.791	2	1079.57	0.9816	2.629	1	7M(15.9949)		sp|Q8N766|EMC1_HUMAN	Q8N766	EMC1_HUMAN	EMC1	ER membrane protein complex subunit 1
ADGNQLTLEER		11	623.307	2	1244.6	0.9985	0	1			sp|Q6YHK3|CD109_HUMAN	Q6YHK3	CD109_HUMAN	CD109	CD109 antigen
ADGQVAELLLR	n[43]ADGQVAELLLR	11	613.841	2	1225.67	0.9991	0	3	N-term(42.0106)		sp|Q9Y285|SYFA_HUMAN	Q9Y285	SYFA_HUMAN	FARSA	Phenylalanine--tRNA ligase alpha subunit
ADGSLTGGGLEAAAMAPER	n[43]ADGSLTGGGLEAAAMAPER	19	908.431	2	1814.85	1	0	1	N-term(42.0106)		sp|Q8NEM2|SHCBP_HUMAN	Q8NEM2	SHCBP_HUMAN	SHCBP1	SHC SH2 domain-binding protein 1
ADGSQMAEER		10	547.232	2	1092.45	0.7799	2.255	1		Amidated(-0.984016), Asp->Asn(-0.984016), Glu->Gln(-0.984016)	sp|Q5VZE5|NAA35_HUMAN	Q5VZE5	NAA35_HUMAN	NAA35	N-alpha-acetyltransferase 35, NatC auxiliary subunit
ADGVHTVEPTEAGDYK		16	844.892	2	1687.77	1	0	3			sp|Q13445|TMED1_HUMAN	Q13445	TMED1_HUMAN	TMED1	Transmembrane emp24 domain-containing protein 1
ADGVVEGIDVNGPK		14	685.351	2	1368.69	0.9999	0	2		Dehydro(-1.007825)	sp|O94888|UBXN7_HUMAN	O94888	UBXN7_HUMAN	UBXN7	UBX domain-containing protein 7
ADGYVDNLAEAVDLLLQHADK		21	757.381	3	2269.12	1	0	2			sp|Q9H008|LHPP_HUMAN	Q9H008	LHPP_HUMAN	LHPP	Phospholysine phosphohistidine inorganic pyrophosphate phosphatase
ADHDFVVQEDFMK		13	790.856	2	1579.7	1	0	3			sp|P62333|PRS10_HUMAN	P62333	PRS10_HUMAN	PSMC6	26S proteasome regulatory subunit 10B
ADHDFVVQEDFMK	ADHDFVVQEDFM[147]K	13	798.854	2	1595.69	1	0	2	12M(15.9949)		sp|P62333|PRS10_HUMAN	P62333	PRS10_HUMAN	PSMC6	26S proteasome regulatory subunit 10B
ADHGEPIGR		9	476.236	2	950.457	0.9991	0	9		Ala->Gln(57.021464), Ala->Gln(57.021464), Carbamidomethyl(57.021464), Carbamidomethyl(57.021464), Dehydrated(-18.010565), Gln->Gly(-71.037114), Glu->pyro-Glu(-18.010565), Gly(57.021464), Gly(57.021464), Gly->Asn(57.021464), Gly->Asn(57.021464), Val->Arg(57.032697), Val->Arg(57.032697)	sp|P08238|HS90B_HUMAN	P08238	HS90B_HUMAN	HSP90AB1	Heat shock protein HSP 90-beta	HSP90AB3P	sp|Q58FF7|H90B3_HUMAN
ADHLEELLEQHR		12	497.251	3	1488.73	0.8191	5.61	1		Dehydro(-1.007825)	sp|Q9UPN4|CP131_HUMAN	Q9UPN4	CP131_HUMAN	CEP131	Centrosomal protein of 131 kDa
ADHNPDSDSTPR	n[43]ADHNPDSDSTPR	12	677.287	2	1352.56	0.9938	0.0005	2	N-term(42.0106)		sp|Q96BT3|CENPT_HUMAN	Q96BT3	CENPT_HUMAN	CENPT	Centromere protein T
ADHPPAEVTSHAASGAK		17	549.269	3	1644.79	0.9999	0	1			sp|Q9UHB6|LIMA1_HUMAN	Q9UHB6	LIMA1_HUMAN	LIMA1	LIM domain and actin-binding protein 1
ADHQPLTEASYVNLPTIALCNTDSPLR	ADHQPLTEASYVNLPTIALCNTDSPLR	27	1498.74	2	2995.47	0.9996	0	8	20C(57.0215)	15N-oxobutanoic(-18.023584), Label:15N(1)(0.997035), Phe->Glu(-18.025821)	sp|P08865|RSSA_HUMAN	P08865	RSSA_HUMAN	RPSA	40S ribosomal protein SA
ADHQPLTEASYVNLPTIALCNTDSPLR	ADHQPLTEASYVNLPTIALCNTDSPLR	27	749.875	4	2995.47	1	0	6	20C(57.0215)	Cation:Fe[III](52.911464), Cation:Fe[III](52.911464), Cation:Fe[III](52.911464), Cation:Fe[III](52.911464)	sp|P08865|RSSA_HUMAN	P08865	RSSA_HUMAN	RPSA	40S ribosomal protein SA
ADHQPLTEASYVNLPTIALCNTDSPLR	ADHQPLTEASYVNLPTIALCNTDSPLR	27	999.497	3	2995.47	1	0	26	20C(57.0215)	15N-oxobutanoic(-18.023584), Ala->Ser(15.994915), Ala->Ser(15.994915), Amidated(-0.984016), Asn->Asp(0.984016), Asn->Asp(0.984016), Asn->Asp(0.984016), Asn->Glu(14.999666), Asp->Asn(-0.984016), Cation:Fe[III](52.911464), Cation:Fe[III](52.911464), Cation:Fe[III](52.911464), Cation:Fe[II](53.919289), Deamidated(0.984016), Deamidated(0.984016), Deamidated(0.984016), Dehydrated(-18.010565), Dehydrat…	sp|P08865|RSSA_HUMAN	P08865	RSSA_HUMAN	RPSA	40S ribosomal protein SA
ADHSFSDGVPSDSVEAAK	n[43]ADHSFSDGVPSDSVEAAK	18	930.916	2	1859.82	1	0	4	N-term(42.0106)		sp|Q99733|NP1L4_HUMAN	Q99733	NP1L4_HUMAN	NAP1L4	Nucleosome assembly protein 1-like 4
ADHTLSSLEPAYSAK		15	795.394	2	1588.77	1	0	1			sp|Q5VW32|BROX_HUMAN	Q5VW32	BROX_HUMAN	BROX	BRO1 domain-containing protein BROX
ADHVQSLAQLENLCK	n[43]ADHVQSLAQLENLCK	15	884.438	2	1766.86	1	0	1	14C(57.0215), N-term(42.0106)		sp|Q9UIA9|XPO7_HUMAN	Q9UIA9	XPO7_HUMAN	XPO7	Exportin-7
ADIDISGPNVDVDVPDVNIEGPDAK		25	1282.62	2	2563.23	0.9999	0	3		Label:15N(1)(0.997035)	sp|Q09666|AHNK_HUMAN	Q09666	AHNK_HUMAN	AHNAK	Neuroblast differentiation-associated protein AHNAK
ADIDVSGPSVDTDAPDLDIEGPEGK		25	1256.58	2	2511.15	1	0	3		Formyl(27.994915), Lys->Arg(28.006148), Ser->Asp(27.994915), Thr->Glu(27.994915)	sp|Q09666|AHNK_HUMAN	Q09666	AHNK_HUMAN	AHNAK	Neuroblast differentiation-associated protein AHNAK
ADIEMPFDPSK		11	625.292	2	1248.57	0.9979	0.0001	1			sp|O75369|FLNB_HUMAN	O75369	FLNB_HUMAN	FLNB	Filamin-B
ADIEVACYGYEGIDAVK	ADIEVACYGYEGIDAVK	17	936.938	2	1871.86	1	0	3	7C(57.0215)		sp|P05198|IF2A_HUMAN	P05198	IF2A_HUMAN	EIF2S1	Eukaryotic translation initiation factor 2 subunit 1
ADIFMFDEPSSYLDVK	ADIFM[147]FDEPSSYLDVK	16	946.935	2	1891.85	0.9998	0	2	5M(15.9949)	Asp->Xle(-1.942879), Cys->Thr(-1.961506), Cys->Thr(-1.961506)	sp|P61221|ABCE1_HUMAN	P61221	ABCE1_HUMAN	ABCE1	ATP-binding cassette sub-family E member 1
ADIFMFDEPSSYLDVK		16	938.937	2	1875.86	1	0	5		Glu->Met(1.997892), Label:18O(1)(2.004246), Pro->Val(2.015650)	sp|P61221|ABCE1_HUMAN	P61221	ABCE1_HUMAN	ABCE1	ATP-binding cassette sub-family E member 1
ADIFVDPVLHTACALDIK	ADIFVDPVLHTACALDIK	18	999.522	2	1997.03	1	0	2	13C(57.0215)		sp|Q92896|GSLG1_HUMAN	Q92896	GSLG1_HUMAN	GLG1	Golgi apparatus protein 1
ADIFVDPVLHTACALDIK	ADIFVDPVLHTACALDIK	18	666.684	3	1997.03	1	0	3	13C(57.0215)	Dehydro(-1.007825), Didehydro(-2.015650), Val->Pro(-2.015650)	sp|Q92896|GSLG1_HUMAN	Q92896	GSLG1_HUMAN	GLG1	Golgi apparatus protein 1
ADIGVAMGIAGSDVSK		16	745.88	2	1489.74	1	0	3			sp|P05023|AT1A1_HUMAN	P05023	AT1A1_HUMAN	ATP1A1	Sodium/potassium-transporting ATPase subunit alpha-1	ATP1A3	sp|P13637|AT1A3_HUMAN
ADIGVAMGIAGSDVSK	ADIGVAM[147]GIAGSDVSK	16	753.877	2	1505.74	1	0	1	7M(15.9949)		sp|P05023|AT1A1_HUMAN	P05023	AT1A1_HUMAN	ATP1A1	Sodium/potassium-transporting ATPase subunit alpha-1	ATP1A3	sp|P13637|AT1A3_HUMAN
ADIIHACDIVEDAAIAYGYNNIQMTLPK	ADIIHACDIVEDAAIAYGYNNIQMTLPK	28	1040.51	3	3118.51	0.9987	0.0001	1	7C(57.0215)		sp|Q9NSD9|SYFB_HUMAN	Q9NSD9	SYFB_HUMAN	FARSB	Phenylalanine--tRNA ligase beta subunit
ADIIVSELLGSFADNELSPECLDGAQHFLK	ADIIVSELLGSFADNELSPECLDGAQHFLK	30	1096.87	3	3287.6	1	0	2	21C(57.0215)	Glu->Met(1.997892), Label:18O(1)(2.004246), Pro->Val(2.015650)	sp|O14744|ANM5_HUMAN	O14744	ANM5_HUMAN	PRMT5	Protein arginine N-methyltransferase 5
ADIIYPGHGPVIHNAEAK		18	634.667	3	1900.98	0.9997	0	1			sp|Q53H82|LACB2_HUMAN	Q53H82	LACB2_HUMAN	LACTB2	Endoribonuclease LACTB2
ADIIYPGHGPVIHNAEAK		18	951.497	2	1900.98	1	0	1			sp|Q53H82|LACB2_HUMAN	Q53H82	LACB2_HUMAN	LACTB2	Endoribonuclease LACTB2
ADIQLLVYTIDDLIDK		16	924.504	2	1846.99	0.596	0.1411	1		Dehydro(-1.007825)	sp|Q9NUJ1|ABHDA_HUMAN	Q9NUJ1	ABHDA_HUMAN	ABHD10	Mycophenolic acid acyl-glucuronide esterase, mitochondrial
ADISLDELIR	n[43]ADISLDELIR	10	593.819	2	1185.62	0.9841	3.615	1	N-term(42.0106)		sp|Q9BY77|PDIP3_HUMAN	Q9BY77	PDIP3_HUMAN	POLDIP3	Polymerase delta-interacting protein 3
ADIWALGCLLYK	ADIWALGCLLYK	12	711.876	2	1421.74	0.9757	0.0319	1	8C(57.0215)		sp|Q9NSY1|BMP2K_HUMAN	Q9NSY1	BMP2K_HUMAN	BMP2K	BMP-2-inducible protein kinase	AAK1	sp|Q2M2I8|AAK1_HUMAN
ADIWSFGITAIELATGAAPYHK		22	778.071	3	2331.19	0.9999	0	3		Label:13C(2)15N(2)(4.000780), Label:13C(2)15N(2)(4.000780), Label:13C(3)15N(1)(4.007099), Label:13C(3)15N(1)(4.007099), Label:18O(2)(4.008491), Pro->Thr(3.994915), Pro->Thr(3.994915), Trp->Kynurenin(3.994915), Trp->Kynurenin(3.994915)	sp|O95747|OXSR1_HUMAN	O95747	OXSR1_HUMAN	OXSR1	Serine/threonine-protein kinase
ADIWSLGITAIELAK		15	800.951	2	1599.89	1	0	5		Label:13C(2)15N(2)(4.000780), Label:13C(3)15N(1)(4.007099), Label:18O(2)(4.008491), Pro->Thr(3.994915), Trp->Kynurenin(3.994915)	sp|Q9P289|STK26_HUMAN	Q9P289	STK26_HUMAN	STK26	Serine/threonine-protein kinase 26	STK25	sp|O00506|STK25_HUMAN
ADKPDMGEIASFDK	n[43]ADKPDM[147]GEIASFDK	14	791.359	2	1580.7	1	0	8	6M(15.9949), N-term(42.0106)		sp|P63313|TYB10_HUMAN	P63313	TYB10_HUMAN	TMSB10	Thymosin beta-10
ADKPDMGEIASFDK	n[43]ADKPDMGEIASFDK	14	522.577	3	1564.71	0.8075	0.0005	3	N-term(42.0106)	Dethiomethyl(-48.003371), Dethiomethyl(-48.003371), Dethiomethyl(-48.003371), Met->Hsl(-48.003371), Met->Hsl(-48.003371), Met->Hsl(-48.003371), Phe->Val(-48.000000), Phe->Val(-48.000000), Phe->Val(-48.000000)	sp|P63313|TYB10_HUMAN	P63313	TYB10_HUMAN	TMSB10	Thymosin beta-10
ADKPDMGEIASFDK	n[43]ADKPDM[147]GEIASFDK	14	527.908	3	1580.7	0.9979	0	2	6M(15.9949), N-term(42.0106)	Cation:Fe[III](52.911464)	sp|P63313|TYB10_HUMAN	P63313	TYB10_HUMAN	TMSB10	Thymosin beta-10
ADKPDMGEIASFDK	n[43]ADKPDMGEIASFDK	14	783.361	2	1564.71	1	0	20	N-term(42.0106)	Ala->Xle(42.046950), Cys->Oxoalanine(-17.992806), Dehydrated(-18.010565), Dehydrated(-18.010565), Dethiomethyl(-48.003371), Dethiomethyl(-48.003371), Formyl(27.994915), Glu->pyro-Glu(-18.010565), Glu->pyro-Glu(-18.010565), Gly->Val(42.046950), Label:13C(4)15N(1)(5.010454), Label:13C(5)(5.016774), Lys->Arg(28.006148), Met->Hsl(-48.003371), Met->Hsl(-48.003371), Phe->Val(-48.000000), Phe->Val(-48.0…	sp|P63313|TYB10_HUMAN	P63313	TYB10_HUMAN	TMSB10	Thymosin beta-10
ADLATAPPHVTVVR		14	723.907	2	1445.8	0.9999	0	1			sp|Q8N1G4|LRC47_HUMAN	Q8N1G4	LRC47_HUMAN	LRRC47	Leucine-rich repeat-containing protein 47
ADLELPWRPLYDMVER		16	668.34	3	2002	0.9997	0	2			sp|Q14997|PSME4_HUMAN	Q14997	PSME4_HUMAN	PSME4	Proteasome activator complex subunit 4
ADLEMQIENLK		11	652.332	2	1302.65	0.9894	0.0017	3			sp|Q04695|K1C17_HUMAN	Q04695	K1C17_HUMAN	KRT17	Keratin, type I cytoskeletal 17
ADLEMQIENLK	ADLEM[147]QIENLK	11	660.329	2	1318.64	0.9977	0.0001	4	5M(15.9949)	Dehydro(-1.007825)	sp|Q04695|K1C17_HUMAN	Q04695	K1C17_HUMAN	KRT17	Keratin, type I cytoskeletal 17
ADLESESFRPNLSDPSELLLPDQIEK		26	981.492	3	2941.46	1	0	1			sp|Q8N573|OXR1_HUMAN	Q8N573	OXR1_HUMAN	OXR1	Oxidation resistance protein 1
ADLFPILMR		9	538.302	2	1074.59	0.9421	0.4914	1			sp|O75691|UTP20_HUMAN	O75691	UTP20_HUMAN	UTP20	Small subunit processome component 20 homolog
ADLGALELWR		10	572.311	2	1142.61	0.987	0.0033	1			sp|Q99523|SORT_HUMAN	Q99523	SORT_HUMAN	SORT1	Sortilin
ADLHDEEDEQDILLAQDLEDMWEQK		25	1010.12	3	3027.33	1	0	1			sp|Q9H2W6|RM46_HUMAN	Q9H2W6	RM46_HUMAN	MRPL46	39S ribosomal protein L46, mitochondrial
ADLINNLGTIAK		12	621.856	2	1241.7	0.9999	0	14		15N-oxobutanoic(-18.023584), 15N-oxobutanoic(-18.023584), Ala->Gln(57.021464), Ammonia-loss(-17.026549), Ammonia-loss(-17.026549), Asn->Asp(0.984016), Carbamidomethyl(57.021464), Deamidated(0.984016), Dehydrated(-18.010565), Gln->Glu(0.984016), Gln->pyro-Glu(-17.026549), Gln->pyro-Glu(-17.026549), Glu->pyro-Glu(-18.010565), Gly(57.021464), Gly->Asn(57.021464), Label:15N(1)(0.997035), Phe->Glu(-18…	sp|P08238|HS90B_HUMAN	P08238	HS90B_HUMAN	HSP90AB1	Heat shock protein HSP 90-beta	HSP90AA1,HSP90AA2P,HSP90AB2P	sp|P07900|HS90A_HUMAN,sp|Q14568|HS902_HUMAN,sp|Q58FF8|H90B2_HUMAN
ADLIPYQDSPEGPDHSSASSGVPNPPK		27	921.435	3	2761.28	1	0	2			sp|Q8WUA4|TF3C2_HUMAN	Q8WUA4	TF3C2_HUMAN	GTF3C2	General transcription factor 3C polypeptide 2
ADLLGSILSSMEKPPSLGDQETR	n[43]ADLLGSILSSMEKPPSLGDQETR	23	829.419	3	2485.24	1	0	2	N-term(42.0106)		sp|O75391|SPAG7_HUMAN	O75391	SPAG7_HUMAN	SPAG7	Sperm-associated antigen 7
ADLLGSILSSMEKPPSLGDQETR	n[43]ADLLGSILSSMEKPPSLGDQETR	23	1243.63	2	2485.24	1	0	3	N-term(42.0106)		sp|O75391|SPAG7_HUMAN	O75391	SPAG7_HUMAN	SPAG7	Sperm-associated antigen 7
ADLLGSILSSMEKPPSLGDQETR	n[43]ADLLGSILSSM[147]EKPPSLGDQETR	23	834.751	3	2501.23	0.9999	0	1	11M(15.9949), N-term(42.0106)		sp|O75391|SPAG7_HUMAN	O75391	SPAG7_HUMAN	SPAG7	Sperm-associated antigen 7
ADLLLSTQPGR		11	585.827	2	1169.64	0.9947	0.0004	2			sp|P08195|4F2_HUMAN	P08195	4F2_HUMAN	SLC3A2	4F2 cell-surface antigen heavy chain
ADLLLSTQPGREEGSPLELER		21	770.736	3	2309.19	1	0	5		Dehydrated(-18.010565), Dehydrated(-18.010565), Dehydrated(-18.010565), Glu->pyro-Glu(-18.010565), Glu->pyro-Glu(-18.010565), Glu->pyro-Glu(-18.010565)	sp|P08195|4F2_HUMAN	P08195	4F2_HUMAN	SLC3A2	4F2 cell-surface antigen heavy chain
ADLNQGIGEPQSPSR		15	784.887	2	1567.76	1	0	4			sp|Q96C19|EFHD2_HUMAN	Q96C19	EFHD2_HUMAN	EFHD2	EF-hand domain-containing protein D2
ADLPEGVAVSGPSPAEFCR	ADLPEGVAVSGPSPAEFCR	19	979.967	2	1957.92	1	0	3	18C(57.0215)		sp|Q8IXI1|MIRO2_HUMAN	Q8IXI1	MIRO2_HUMAN	RHOT2	Mitochondrial Rho GTPase 2
ADLPLLTSTFLGSHMFSCCPEGR	ADLPLLTSTFLGSHMFSCCPEGR	23	866.071	3	2595.19	1	0	1	18C(57.0215), 19C(57.0215)		sp|P41214|EIF2D_HUMAN	P41214	EIF2D_HUMAN	EIF2D	Eukaryotic translation initiation factor 2D
ADLQNHLDTAQNALQDK		17	947.966	2	1893.92	1	0	1			sp|Q15075|EEA1_HUMAN	Q15075	EEA1_HUMAN	EEA1	Early endosome antigen 1
ADLQNHLDTAQNALQDK		17	632.313	3	1893.92	0.9999	0	1			sp|Q15075|EEA1_HUMAN	Q15075	EEA1_HUMAN	EEA1	Early endosome antigen 1
ADLSGSVLDCANLQGVK	ADLSGSVLDCANLQGVK	17	873.938	2	1745.86	1	0	1	10C(57.0215)		sp|Q7L273|KCTD9_HUMAN	Q7L273	KCTD9_HUMAN	KCTD9	BTB/POZ domain-containing protein KCTD9
ADLSIPDLHEIVTEELEER		19	736.706	3	2207.1	1	0	2			sp|Q86X10|RLGPB_HUMAN	Q86X10	RLGPB_HUMAN	RALGAPB	Ral GTPase-activating protein subunit beta
ADLSLADALTEPSPDIEGEIK	n[43]ADLSLADALTEPSPDIEGEIK	21	1113.55	2	2225.09	1	0	10	N-term(42.0106)	Ammonium(17.026549), Ammonium(17.026549), Ammonium(17.026549), Cation:Fe[III](52.911464), Methyl:2H(3)(17.034480), Methyl:2H(3)(17.034480)	sp|P27816|MAP4_HUMAN	P27816	MAP4_HUMAN	MAP4	Microtubule-associated protein 4
ADLSLADALTEPSPDIEGEIK	n[43]ADLSLADALTEPSPDIEGEIK	21	742.706	3	2225.09	1	0	3	N-term(42.0106)	Cation:Fe[II](53.919289), Cation:Fe[II](53.919289)	sp|P27816|MAP4_HUMAN	P27816	MAP4_HUMAN	MAP4	Microtubule-associated protein 4
ADLTAEMISAPLGDFR		16	853.924	2	1705.83	1	0	1			sp|Q9H3Q1|BORG4_HUMAN	Q9H3Q1	BORG4_HUMAN	CDC42EP4	Cdc42 effector protein 4
ADLTALFLPR		10	558.824	2	1115.63	0.9949	0.0003	6			sp|Q13045|FLII_HUMAN	Q13045	FLII_HUMAN	FLII	Protein flightless-1 homolog
ADLTEYLSTHYK		12	480.905	3	1439.69	0.988	1.345	1			sp|P31930|QCR1_HUMAN	P31930	QCR1_HUMAN	UQCRC1	Cytochrome b-c1 complex subunit 1, mitochondrial
ADLTEYLSTHYK		12	720.854	2	1439.69	0.9997	0	3		Gln->Gly(-71.037114)	sp|P31930|QCR1_HUMAN	P31930	QCR1_HUMAN	UQCRC1	Cytochrome b-c1 complex subunit 1, mitochondrial
ADLVIVGAEGVVENGGIINK		20	984.044	2	1966.07	1	0	1			sp|Q14232|EI2BA_HUMAN	Q14232	EI2BA_HUMAN	EIF2B1	Translation initiation factor eIF-2B subunit alpha
ADLVWQPWEDLESSR		15	915.936	2	1829.86	0.9818	0.0097	1			sp|Q6PJG2|EMSA1_HUMAN	Q6PJG2	EMSA1_HUMAN	ELMSAN1	ELM2 and SANT domain-containing protein 1
ADMDQFTASISETPVDVR		18	991.462	2	1980.91	1	0	1			sp|Q06481|APLP2_HUMAN	Q06481	APLP2_HUMAN	APLP2	Amyloid-like protein 2
ADMGGAATICSAIVSAAK	ADMGGAATICSAIVSAAK	18	847.416	2	1692.82	1	0	1	10C(57.0215)		sp|P28838|AMPL_HUMAN	P28838	AMPL_HUMAN	LAP3	Cytosol aminopeptidase
ADMLCNSQSNDILQHQGSNCGGTSNK	ADMLCNSQSNDILQHQGSNCGGTSNK	26	946.073	3	2835.2	1	0	1	20C(57.0215), 5C(57.0215)		sp|Q9NUQ3|TXLNG_HUMAN	Q9NUQ3	TXLNG_HUMAN	TXLNG	Gamma-taxilin
ADMVIEAVFEDLSLK		15	840.432	2	1678.85	1	0	1			sp|P40939|ECHA_HUMAN	P40939	ECHA_HUMAN	HADHA	Trifunctional enzyme subunit alpha, mitochondrial
ADMVIEAVFEDLSLK	ADM[147]VIEAVFEDLSLK	15	848.429	2	1694.84	1	0	3	3M(15.9949)		sp|P40939|ECHA_HUMAN	P40939	ECHA_HUMAN	HADHA	Trifunctional enzyme subunit alpha, mitochondrial
ADMVNEDLLSDGTSENESGFWDSFK		25	1397.1	2	2792.18	0.9986	0	1			sp|Q9NYU2|UGGG1_HUMAN	Q9NYU2	UGGG1_HUMAN	UGGT1	UDP-glucose:glycoprotein glucosyltransferase 1
ADNAFMLLTQAR		12	675.845	2	1349.68	0.9946	0.0004	2			sp|Q9H0C5|BTBD1_HUMAN	Q9H0C5	BTBD1_HUMAN	BTBD1	BTB/POZ domain-containing protein 1	BTBD2	sp|Q9BX70|BTBD2_HUMAN
ADNDAGNAAIDSLLNYETVK		20	1047.5	2	2092.99	1	0	4		Dehydro(-1.007825), Dehydro(-1.007825)	sp|O75027|ABCB7_HUMAN	O75027	ABCB7_HUMAN	ABCB7	ATP-binding cassette sub-family B member 7, mitochondrial
ADNEPSCSPAAQELLTR	ADNEPSCSPAAQELLTR	17	929.934	2	1857.85	1	0	2	7C(57.0215)		sp|Q9C0D5|TANC1_HUMAN	Q9C0D5	TANC1_HUMAN	TANC1	Protein TANC1
ADNFEYSDPVDGSISR		16	886.392	2	1770.77	1	0	2			sp|P36871|PGM1_HUMAN	P36871	PGM1_HUMAN	PGM1	Phosphoglucomutase-1
ADNNQAPPGSIAQDCK	ADNNQAPPGSIAQDCK	16	843.381	2	1684.75	0.9912	0.0011	1	15C(57.0215)		sp|Q9NUL3|STAU2_HUMAN	Q9NUL3	STAU2_HUMAN	STAU2	Double-stranded RNA-binding protein Staufen homolog 2
ADNSSDSPTTLK		12	618.291	2	1234.57	0.9488	0.5802	1			sp|Q5VWN6|TASO2_HUMAN	Q5VWN6	TASO2_HUMAN	TASOR2	Protein TASOR 2
ADNTIEGDNNEQNYIK		16	919.413	2	1836.81	0.9872	0.0032	1			sp|Q7Z333|SETX_HUMAN	Q7Z333	SETX_HUMAN	SETX	Probable helicase senataxin
ADPAFGLESSGIAGTTSDEPERIEESGNDEAR		32	1103.17	3	3306.48	1	0	2			sp|Q8TAQ2|SMRC2_HUMAN	Q8TAQ2	SMRC2_HUMAN	SMARCC2	SWI/SNF complex subunit SMARCC2
ADPDCSNGQPQAAPTPGAPQNR	ADPDCSNGQPQAAPTPGAPQNR	22	1125	2	2247.99	0.9999	0	3	5C(57.0215)		sp|Q9BW85|YJU2_HUMAN	Q9BW85	YJU2_HUMAN	YJU2	Splicing factor YJU2
ADPDGPEAQAEACSGER	ADPDGPEAQAEACSGER	17	880.363	2	1758.71	1	0	2	13C(57.0215)		sp|Q9NX24|NHP2_HUMAN	Q9NX24	NHP2_HUMAN	NHP2	H/ACA ribonucleoprotein complex subunit 2
ADPDVLTEVPAALK	n[43]ADPDVLTEVPAALK	14	740.898	2	1479.78	0.9999	0	1	N-term(42.0106)		sp|P29083|T2EA_HUMAN	P29083	T2EA_HUMAN	GTF2E1	General transcription factor IIE subunit 1
ADPDVTLAGQEAIFILAR		18	950.512	2	1899.01	1	0	1			sp|Q9NR33|DPOE4_HUMAN	Q9NR33	DPOE4_HUMAN	POLE4	DNA polymerase epsilon subunit 4
ADPEAAWEPTEAEAR		15	821.871	2	1641.73	1	0	5			sp|Q9UBT2|SAE2_HUMAN	Q9UBT2	SAE2_HUMAN	UBA2	SUMO-activating enzyme subunit 2
ADPEVCCFITK	n[43]ADPEVCCFITK	11	691.31	2	1380.61	0.9984	0	1	6C(57.0215), 7C(57.0215), N-term(42.0106)		sp|Q7Z2W4|ZCCHV_HUMAN	Q7Z2W4	ZCCHV_HUMAN	ZC3HAV1	Zinc finger CCCH-type antiviral protein 1
ADPFSFEGPEIVDCDGCTIDWK	ADPFSFEGPEIVDCDGCTIDWK	22	1279.55	2	2557.08	1	0	3	14C(57.0215), 17C(57.0215)	Label:15N(1)(0.997035)	sp|Q99733|NP1L4_HUMAN	Q99733	NP1L4_HUMAN	NAP1L4	Nucleosome assembly protein 1-like 4
ADPIVGSLEPGIYAGYFDWK		20	1099.54	2	2197.07	1	0	1			sp|Q96KP1|EXOC2_HUMAN	Q96KP1	EXOC2_HUMAN	EXOC2	Exocyst complex component 2
ADPNHLVDDLLTPCSPGDPGAIEMTWMDVPGDK	ADPNHLVDDLLTPCSPGDPGAIEMTWMDVPGDK	33	1188.54	3	3562.61	1	0	2	14C(57.0215)		sp|O75351|VPS4B_HUMAN	O75351	VPS4B_HUMAN	VPS4B	Vacuolar protein sorting-associated protein 4B
ADPPPEESQAPQAQTAAAEAP		21	1038.48	2	2074.94	0.9794	2.143	1			sp|O95785|WIZ_HUMAN	O95785	WIZ_HUMAN	WIZ	Protein Wiz
ADPQEAINCLMR	ADPQEAINCLMR	12	709.332	2	1416.65	0.9998	0	1	9C(57.0215)		sp|P54920|SNAA_HUMAN	P54920	SNAA_HUMAN	NAPA	Alpha-soluble NSF attachment protein
ADPSHFELLK		10	578.803	2	1155.59	0.983	0.0077	1			sp|Q15418|KS6A1_HUMAN	Q15418	KS6A1_HUMAN	RPS6KA1	Ribosomal protein S6 kinase alpha-1
ADPSIVQALSLYDGLV		16	830.943	2	1659.87	1	0	2			sp|P62166|NCS1_HUMAN	P62166	NCS1_HUMAN	NCS1	Neuronal calcium sensor 1
ADPWQECMDYAVTLAR	n[43]ADPWQECMDYAVTLAR	16	984.435	2	1966.86	1	0	2	7C(57.0215), N-term(42.0106)		sp|P29218|IMPA1_HUMAN	P29218	IMPA1_HUMAN	IMPA1	Inositol monophosphatase 1
ADQEEQIHPR		10	611.794	2	1221.57	0.9927	0.0007	1			sp|Q9UHB6|LIMA1_HUMAN	Q9UHB6	LIMA1_HUMAN	LIMA1	LIM domain and actin-binding protein 1
ADQELLLYSHDNIICGITSVAFSK	ADQELLLYSHDNIICGITSVAFSK	24	898.786	3	2693.34	1	0	1	15C(57.0215)		sp|Q9HAV0|GBB4_HUMAN	Q9HAV0	GBB4_HUMAN	GNB4	Guanine nucleotide-binding protein subunit beta-4
ADQELLMYSHDNIICGITSVAFSR	ADQELLMYSHDNIICGITSVAFSR	24	914.107	3	2739.3	1	0	1	15C(57.0215)		sp|P62879|GBB2_HUMAN	P62879	GBB2_HUMAN	GNB2	Guanine nucleotide-binding protein G(I)/G(S)/G(T) subunit beta-2
ADQFEYVMYGK	ADQFEYVM[147]YGK	11	683.803	2	1365.59	0.9986	0	1	8M(15.9949)		sp|P52434|RPAB3_HUMAN	P52434	RPAB3_HUMAN	POLR2H	DNA-directed RNA polymerases I, II, and III subunit RPABC3
ADQIETQQLMR		11	666.832	2	1331.65	0.9953	0.0003	1			sp|Q9H4M9|EHD1_HUMAN	Q9H4M9	EHD1_HUMAN	EHD1	EH domain-containing protein 1	EHD3	sp|Q9NZN3|EHD3_HUMAN
ADQIETQQLMR	ADQIETQQLM[147]R	11	674.83	2	1347.65	0.9746	0.0386	1	10M(15.9949)		sp|Q9H4M9|EHD1_HUMAN	Q9H4M9	EHD1_HUMAN	EHD1	EH domain-containing protein 1	EHD3	sp|Q9NZN3|EHD3_HUMAN
ADQLTEEQIAEFK		13	761.375	2	1520.74	0.9676	0	1		Gln->Gly(-71.037114)	sp|P0DP23|CALM1_HUMAN	P0DP23	CALM1_HUMAN	CALM1	Calmodulin-1	CALM2,CALM3	sp|P0DP24|CALM2_HUMAN,sp|P0DP25|CALM3_HUMAN
ADQLTEEQIAEFK	n[43]ADQLTEEQIAEFK	13	521.923	3	1562.75	0.6983	0.0011	1	N-term(42.0106)	Cation:Ca[II](37.946941)	sp|P0DP23|CALM1_HUMAN	P0DP23	CALM1_HUMAN	CALM1	Calmodulin-1	CALM2,CALM3	sp|P0DP24|CALM2_HUMAN,sp|P0DP25|CALM3_HUMAN
ADQLTEEQIAEFK	n[43]ADQLTEEQIAEFK	13	782.38	2	1562.75	1	0	16	N-term(42.0106)	Ala->Xle(42.046950), Ala->Xle(42.046950), Arg(156.101111), Asn->Arg(42.058184), Asn->Arg(42.058184), Asn->Asp(0.984016), Asn->Asp(0.984016), Cation:Fe[III](52.911464), Cation:Fe[III](52.911464), Cation:Fe[III](52.911464), Cation:Na(21.981943), Cys->Thr(-1.961506), Deamidated(0.984016), Deamidated(0.984016), Dehydrated(-18.010565), Gln->Glu(0.984016), Gln->Glu(0.984016), Glu->pyro-Glu(-18.010565),…	sp|P0DP23|CALM1_HUMAN	P0DP23	CALM1_HUMAN	CALM1	Calmodulin-1	CALM2,CALM3	sp|P0DP24|CALM2_HUMAN,sp|P0DP25|CALM3_HUMAN
ADQLYLENIDEFVTDQNK	n[43]ADQLYLENIDEFVTDQNK	18	1099.02	2	2196.02	1	0	2	N-term(42.0106)		sp|Q15054|DPOD3_HUMAN	Q15054	DPOD3_HUMAN	POLD3	DNA polymerase delta subunit 3
ADQQYECVAEIGEGAYGK	ADQQYECVAEIGEGAYGK	18	994.439	2	1986.86	1	0	3	7C(57.0215)		sp|Q00534|CDK6_HUMAN	Q00534	CDK6_HUMAN	CDK6	Cyclin-dependent kinase 6
ADQVDTQQLMR		11	652.817	2	1303.62	0.9749	0.0372	1			sp|Q9H223|EHD4_HUMAN	Q9H223	EHD4_HUMAN	EHD4	EH domain-containing protein 4
ADRDESSPYAAMLAAQDVAQR	ADRDESSPYAAM[147]LAAQDVAQR	21	761.022	3	2280.04	1	0	3	12M(15.9949)	Asp->Xle(-1.942879)	sp|P62263|RS14_HUMAN	P62263	RS14_HUMAN	RPS14	40S ribosomal protein S14
ADRDESSPYAAMLAAQDVAQR		21	755.69	3	2264.05	1	0	2			sp|P62263|RS14_HUMAN	P62263	RS14_HUMAN	RPS14	40S ribosomal protein S14
ADSCTNSEGSSQPEEQLK	ADSCTNSEGSSQPEEQLK	18	983.918	2	1965.82	1	0	1	4C(57.0215)		sp|Q9UGU0|TCF20_HUMAN	Q9UGU0	TCF20_HUMAN	TCF20	Transcription factor 20
ADSDVADDVPVAQETVQVIPGSK		23	1170.58	2	2339.15	1	0	1			sp|Q9H1P3|OSBL2_HUMAN	Q9H1P3	OSBL2_HUMAN	OSBPL2	Oxysterol-binding protein-related protein 2
ADSELQLVEQR	n[43]ADSELQLVEQR	11	665.336	2	1328.66	0.9999	0	1	N-term(42.0106)		sp|P07741|APT_HUMAN	P07741	APT_HUMAN	APRT	Adenine phosphoribosyltransferase
ADSEPESPLNASYVYK		16	885.415	2	1768.82	1	0	2			sp|Q5T1V6|DDX59_HUMAN	Q5T1V6	DDX59_HUMAN	DDX59	Probable ATP-dependent RNA helicase DDX59
ADSGLREPQEDSQK	n[43]ADSGLREPQEDSQK	14	801.374	2	1600.73	0.9963	0	1	N-term(42.0106)		sp|Q8NFQ8|TOIP2_HUMAN	Q8NFQ8	TOIP2_HUMAN	TOR1AIP2	Torsin-1A-interacting protein 2
ADSGPTQPPLSLSPAPETK		19	946.984	2	1891.95	1	0	3		Phospho(79.966331)	sp|O15027|SC16A_HUMAN	O15027	SC16A_HUMAN	SEC16A	Protein transport protein Sec16A
ADSGTAGGAALAAPAPGPGSGGPGPR	n[43]ADSGTAGGAALAAPAPGPGSGGPGPR	26	720.354	3	2158.04	1	0	3	N-term(42.0106)	Cys->Oxoalanine(-17.992806), Dehydrated(-18.010565), Glu->pyro-Glu(-18.010565)	sp|Q96C90|PP14B_HUMAN	Q96C90	PP14B_HUMAN	PPP1R14B	Protein phosphatase 1 regulatory subunit 14B
ADSGTAGGAALAAPAPGPGSGGPGPR	n[43]ADSGTAGGAALAAPAPGPGSGGPGPR	26	1080.03	2	2158.04	1	0	5	N-term(42.0106)	Ammonium(17.026549), Cation:Na(21.981943), Cation:Na(21.981943), Methyl:2H(3)(17.034480), glyoxalAGE(21.984350), glyoxalAGE(21.984350)	sp|Q96C90|PP14B_HUMAN	Q96C90	PP14B_HUMAN	PPP1R14B	Protein phosphatase 1 regulatory subunit 14B
ADSLLEDITDIPK		13	715.375	2	1428.73	0.9699	0.0663	1			sp|Q9BQL6|FERM1_HUMAN	Q9BQL6	FERM1_HUMAN	FERMT1	Fermitin family homolog 1
ADSPSIDYAELLQHFEK		17	654.986	3	1961.94	0.997	0.0002	2		Dehydrated(-18.010565), Glu->pyro-Glu(-18.010565)	sp|Q08AM6|VAC14_HUMAN	Q08AM6	VAC14_HUMAN	VAC14	Protein VAC14 homolog
ADSPSIDYAELLQHFEK		17	981.976	2	1961.94	1	0	2			sp|Q08AM6|VAC14_HUMAN	Q08AM6	VAC14_HUMAN	VAC14	Protein VAC14 homolog
ADSRDPASDQMQHWK	n[43]ADSRDPASDQMQHWK	15	605.269	3	1812.78	0.7973	0.0004	1	N-term(42.0106)		sp|P04040|CATA_HUMAN	P04040	CATA_HUMAN	CAT	Catalase
ADTEEEFLAFR		11	664.312	2	1326.61	0.9848	0.0055	2		Dehydro(-1.007825)	sp|P46013|KI67_HUMAN	P46013	KI67_HUMAN	MKI67	Proliferation marker protein Ki-67
ADTGLDDDIENEADISMYGK		20	1086.47	2	2170.92	1	0	1			sp|O95235|KI20A_HUMAN	O95235	KI20A_HUMAN	KIF20A	Kinesin-like protein KIF20A
ADTGLETSTR		10	525.757	2	1049.5	0.8794	0.0205	1		Dehydrated(-18.010565), Glu->pyro-Glu(-18.010565)	sp|P49959|MRE11_HUMAN	P49959	MRE11_HUMAN	MRE11	Double-strand break repair protein MRE11
ADTLDPALLRPGR		13	697.891	2	1393.77	0.9986	0	3			sp|P43686|PRS6B_HUMAN	P43686	PRS6B_HUMAN	PSMC4	26S proteasome regulatory subunit 6B
ADTLDPALLRPGR		13	465.596	3	1393.77	0.8852	0.7771	1		Dehydrated(-18.010565), Glu->pyro-Glu(-18.010565)	sp|P43686|PRS6B_HUMAN	P43686	PRS6B_HUMAN	PSMC4	26S proteasome regulatory subunit 6B
ADTLTPEECQQFK	ADTLTPEECQQFK	13	783.859	2	1565.7	0.9997	0	1	9C(57.0215)		sp|Q16181|SEPT7_HUMAN	Q16181	SEPT7_HUMAN	SEPTIN7	Septin-7
ADTNLGNILLNVLIPPNMPCTR	ADTNLGNILLNVLIPPNMPCTR	22	1218.64	2	2435.27	1	0	1	20C(57.0215)		sp|Q9UKX7|NUP50_HUMAN	Q9UKX7	NUP50_HUMAN	NUP50	Nuclear pore complex protein Nup50
ADTNLGNILLNVLIPPNMPCTR	ADTNLGNILLNVLIPPNM[147]PCTR	22	818.094	3	2451.26	0.9878	0.0053	1	18M(15.9949), 20C(57.0215)		sp|Q9UKX7|NUP50_HUMAN	Q9UKX7	NUP50_HUMAN	NUP50	Nuclear pore complex protein Nup50
ADTNLGNILLNVLIPPNMPCTR	ADTNLGNILLNVLIPPNM[147]PCTR	22	1226.64	2	2451.26	1	0	6	18M(15.9949), 20C(57.0215)	Lys->Allysine(-1.031634)	sp|Q9UKX7|NUP50_HUMAN	Q9UKX7	NUP50_HUMAN	NUP50	Nuclear pore complex protein Nup50
ADTNLGNILLNVLIPPNMPCTR	ADTNLGNILLNVLIPPNMPCTR	22	812.763	3	2435.27	1	0	1	20C(57.0215)		sp|Q9UKX7|NUP50_HUMAN	Q9UKX7	NUP50_HUMAN	NUP50	Nuclear pore complex protein Nup50
ADTQDEWTPGTAVLTSPVLVPGCPSK	ADTQDEWTPGTAVLTSPVLVPGCPSK	26	1363.67	2	2725.33	1	0	2	23C(57.0215)	Label:15N(1)(0.997035)	sp|Q9UIS9|MBD1_HUMAN	Q9UIS9	MBD1_HUMAN	MBD1	Methyl-CpG-binding domain protein 1
ADTQTYQPYNK		11	664.809	2	1327.6	1	0	6		15N-oxobutanoic(-18.023584), Glu->Met(1.997892), Label:18O(1)(2.004246), Phe->Glu(-18.025821)	sp|P84090|ERH_HUMAN	P84090	ERH_HUMAN	ERH	Enhancer of rudimentary homolog
ADTQYILPNDIGVSSLDCR	n[43]ADTQYILPNDIGVSSLDCR	19	727.016	3	2178.03	0.9964	0	1	18C(57.0215), N-term(42.0106)	Cation:Fe[III](52.911464)	sp|Q9NY33|DPP3_HUMAN	Q9NY33	DPP3_HUMAN	DPP3	Dipeptidyl peptidase 3
ADTQYILPNDIGVSSLDCR	n[43]ADTQYILPNDIGVSSLDCR	19	1090.02	2	2178.03	1	0	5	18C(57.0215), N-term(42.0106)	Ammonium(17.026549), Methyl:2H(3)(17.034480)	sp|Q9NY33|DPP3_HUMAN	Q9NY33	DPP3_HUMAN	DPP3	Dipeptidyl peptidase 3
ADTSLNNCEGAAGSTSEK	ADTSLNNCEGAAGSTSEK	18	906.389	2	1810.76	1	0	2	8C(57.0215)		sp|O76080|ZFAN5_HUMAN	O76080	ZFAN5_HUMAN	ZFAND5	AN1-type zinc finger protein 5
ADTSQEICSPR	ADTSQEICSPR	11	632.285	2	1262.56	0.9751	0.0357	2	8C(57.0215)		sp|P52948|NUP98_HUMAN	P52948	NUP98_HUMAN	NUP98	Nuclear pore complex protein Nup98-Nup96
ADTSSQGALVFLSK		14	712.375	2	1422.74	1	0	1			sp|Q7Z417|NUFP2_HUMAN	Q7Z417	NUFP2_HUMAN	NUFIP2	Nuclear fragile X mental retardation-interacting protein 2
ADTTPNGPQGAGAVQFMMTNK	n[43]ADTTPNGPQGAGAVQFMMTNK	21	1089.5	2	2176.99	1	0	4	N-term(42.0106)	Asn->Asp(0.984016), Deamidated(0.984016), Gln->Glu(0.984016), Label:15N(1)(0.997035), Label:15N(1)(0.997035)	sp|P57088|TMM33_HUMAN	P57088	TMM33_HUMAN	TMEM33	Transmembrane protein 33
ADTTPNGPQGAGAVQFMMTNK	n[43]ADTTPNGPQGAGAVQFM[147]MTNK	21	1097.5	2	2192.98	0.9971	0.0001	2	17M(15.9949), N-term(42.0106)		sp|P57088|TMM33_HUMAN	P57088	TMM33_HUMAN	TMEM33	Transmembrane protein 33
ADTTSTVTPVPGQEK		15	765.886	2	1529.76	1	0	1			sp|Q9H9B1|EHMT1_HUMAN	Q9H9B1	EHMT1_HUMAN	EHMT1	Histone-lysine N-methyltransferase EHMT1
ADTTTGSAAGPPLSEDDK		18	866.897	2	1731.78	1	0	2			sp|Q9H9B1|EHMT1_HUMAN	Q9H9B1	EHMT1_HUMAN	EHMT1	Histone-lysine N-methyltransferase EHMT1
ADTTTPTTSAITASR		15	747.376	2	1492.74	0.9993	0	1			sp|Q15059|BRD3_HUMAN	Q15059	BRD3_HUMAN	BRD3	Bromodomain-containing protein 3
ADVDVQPYAFTTK		13	727.862	2	1453.71	0.9999	0	1			sp|Q9BZE4|NOG1_HUMAN	Q9BZE4	NOG1_HUMAN	GTPBP4	Nucleolar GTP-binding protein 1
ADVEDGEETCALASHSGSSGSK	n[43]ADVEDGEETCALASHSGSSGSK	22	1118.47	2	2234.92	1	0	1	10C(57.0215), N-term(42.0106)		sp|Q9UBF6|RBX2_HUMAN	Q9UBF6	RBX2_HUMAN	RNF7	RING-box protein 2
ADVEEEFLAFR		11	663.322	2	1324.63	0.9853	0.0049	2			sp|P46013|KI67_HUMAN	P46013	KI67_HUMAN	MKI67	Proliferation marker protein Ki-67
ADVEEEFLALR		11	646.33	2	1290.65	1	0	2			sp|P46013|KI67_HUMAN	P46013	KI67_HUMAN	MKI67	Proliferation marker protein Ki-67
ADVFHAYLSLLK		12	688.882	2	1375.75	1	0	4		Gln->Gly(-71.037114), Gln->Gly(-71.037114)	sp|Q86VP6|CAND1_HUMAN	Q86VP6	CAND1_HUMAN	CAND1	Cullin-associated NEDD8-dissociated protein 1
ADVGFAMGIAGTDVAK	ADVGFAM[147]GIAGTDVAK	16	769.88	2	1537.74	0.9999	0	1	7M(15.9949)		sp|P20020|AT2B1_HUMAN	P20020	AT2B1_HUMAN	ATP2B1	Plasma membrane calcium-transporting ATPase 1	ATP2B2,ATP2B3,ATP2B4	sp|P23634|AT2B4_HUMAN,sp|Q01814|AT2B2_HUMAN,sp|Q16720|AT2B3_HUMAN
ADVGFAMGIAGTDVAK		16	761.882	2	1521.75	1	0	2		Asn->Xle(-0.958863)	sp|P20020|AT2B1_HUMAN	P20020	AT2B1_HUMAN	ATP2B1	Plasma membrane calcium-transporting ATPase 1	ATP2B2,ATP2B3,ATP2B4	sp|P23634|AT2B4_HUMAN,sp|Q01814|AT2B2_HUMAN,sp|Q16720|AT2B3_HUMAN
ADVILSDMAPNATGFR		16	839.417	2	1676.82	0.9999	0	1			sp|Q9UI43|MRM2_HUMAN	Q9UI43	MRM2_HUMAN	MRM2	rRNA methyltransferase 2, mitochondrial
ADVIPVHYYLIPPPTK		16	608.341	3	1822	0.9995	0	2			sp|P29144|TPP2_HUMAN	P29144	TPP2_HUMAN	TPP2	Tripeptidyl-peptidase 2
ADVIPVHYYLIPPPTK		16	912.009	2	1822	0.9999	0	2			sp|P29144|TPP2_HUMAN	P29144	TPP2_HUMAN	TPP2	Tripeptidyl-peptidase 2
ADVIQATGDAICIFR	ADVIQATGDAICIFR	15	825.419	2	1648.82	1	0	7	12C(57.0215)	Label:15N(1)(0.997035), Label:15N(1)(0.997035), Label:15N(1)(0.997035)	sp|Q08945|SSRP1_HUMAN	Q08945	SSRP1_HUMAN	SSRP1	FACT complex subunit SSRP1
ADVLAFPSSGFTDLAEIVSR		20	1048.04	2	2094.06	1	0	2			sp|Q8IY17|PLPL6_HUMAN	Q8IY17	PLPL6_HUMAN	PNPLA6	Neuropathy target esterase
ADVLDLHEAGGEDFAMDEDGDESIHK	n[43]ADVLDLHEAGGEDFAMDEDGDESIHK	26	953.075	3	2856.2	1	0	1	N-term(42.0106)		sp|Q9Y5S9|RBM8A_HUMAN	Q9Y5S9	RBM8A_HUMAN	RBM8A	RNA-binding protein 8A
ADVLDLHEAGGEDFAMDEDGDESIHK	n[43]ADVLDLHEAGGEDFAM[147]DEDGDESIHK	26	958.407	3	2872.2	1	0	2	16M(15.9949), N-term(42.0106)		sp|Q9Y5S9|RBM8A_HUMAN	Q9Y5S9	RBM8A_HUMAN	RBM8A	RNA-binding protein 8A
ADVLSEEAILK		11	594.329	2	1186.64	0.9847	3.996	1			sp|Q9Y6E2|BZW2_HUMAN	Q9Y6E2	BZW2_HUMAN	BZW2	Basic leucine zipper and W2 domain-containing protein 2
ADVLTTGAGNPVGDK		15	707.862	2	1413.71	0.9999	0	2			sp|P04040|CATA_HUMAN	P04040	CATA_HUMAN	CAT	Catalase
ADVPLPLDLLPSFWK		15	855.977	2	1709.94	0.9821	0.0092	1			sp|Q9Y4D8|HECD4_HUMAN	Q9Y4D8	HECD4_HUMAN	HECTD4	Probable E3 ubiquitin-protein ligase HECTD4
ADVQAVVSAVTLLR		14	721.422	2	1440.83	0.9999	0	1			sp|Q14146|URB2_HUMAN	Q14146	URB2_HUMAN	URB2	Unhealthy ribosome biogenesis protein 2 homolog
ADVQSIIGLQR		11	600.341	2	1198.67	0.635	0.8019	1			sp|Q13263|TIF1B_HUMAN	Q13263	TIF1B_HUMAN	TRIM28	Transcription intermediary factor 1-beta
ADVQTDAGCLSEPVASALIPVK	ADVQTDAGCLSEPVASALIPVK	22	1121.08	2	2240.14	1	0	1	9C(57.0215)		sp|Q9Y4K1|CRBG1_HUMAN	Q9Y4K1	CRBG1_HUMAN	CRYBG1	Beta/gamma crystallin domain-containing protein 1
ADVTTAFPTLGTDQVSELVPGK		22	1123.58	2	2245.15	1	0	2			sp|P41214|EIF2D_HUMAN	P41214	EIF2D_HUMAN	EIF2D	Eukaryotic translation initiation factor 2D
ADVVESWIGEK		11	616.811	2	1231.61	0.9955	0.0003	1			sp|Q13813|SPTN1_HUMAN	Q13813	SPTN1_HUMAN	SPTAN1	Spectrin alpha chain, non-erythrocytic 1
ADWLDSIRPQK		11	664.851	2	1327.69	0.9822	0.0091	1			sp|Q9H300|PARL_HUMAN	Q9H300	PARL_HUMAN	PARL	Presenilins-associated rhomboid-like protein, mitochondrial
ADWLSHYWMPK		11	717.337	2	1432.66	1	0	3			sp|P08243|ASNS_HUMAN	P08243	ASNS_HUMAN	ASNS	Asparagine synthetase [glutamine-hydrolyzing]
ADWLSHYWMPK	ADWLSHYWM[147]PK	11	725.335	2	1448.65	0.9996	0	2	9M(15.9949)		sp|P08243|ASNS_HUMAN	P08243	ASNS_HUMAN	ASNS	Asparagine synthetase [glutamine-hydrolyzing]
ADWWTNTAHYNR		12	767.845	2	1533.67	0.9883	0.0024	1			sp|Q6P2Q9|PRP8_HUMAN	Q6P2Q9	PRP8_HUMAN	PRPF8	Pre-mRNA-processing-splicing factor 8
ADYFNMPVHMVPTELVEK		18	707.345	3	2119.01	1	0	1			sp|P41229|KDM5C_HUMAN	P41229	KDM5C_HUMAN	KDM5C	Lysine-specific demethylase 5C
ADYSTVPPPSSGSAGGGGGGGGGGGVNDAFK	n[43]ADYSTVPPPSSGSAGGGGGGGGGGGVNDAFK	31	1340.1	2	2678.18	1	0	7	N-term(42.0106)	Dehydro(-1.007825), Label:13C(1)2H(3)(4.022185), Label:13C(4)(4.013419), Label:2H(4)(4.025107)	sp|Q96AE4|FUBP1_HUMAN	Q96AE4	FUBP1_HUMAN	FUBP1	Far upstream element-binding protein 1
ADYSTVPPPSSGSAGGGGGGGGGGGVNDAFK	n[43]ADYSTVPPPSSGSAGGGGGGGGGGGVNDAFK	31	893.735	3	2678.18	1	0	1	N-term(42.0106)		sp|Q96AE4|FUBP1_HUMAN	Q96AE4	FUBP1_HUMAN	FUBP1	Far upstream element-binding protein 1
AEAAALSTQCR	AEAAALSTQCR	11	589.285	2	1176.56	0.9945	0.0004	1	10C(57.0215)		sp|Q9H6T0|ESRP2_HUMAN	Q9H6T0	ESRP2_HUMAN	ESRP2	Epithelial splicing regulatory protein 2
AEAAASALADADADLEER		18	894.916	2	1787.82	1	0	2		Gln->Lys(0.036386)	sp|O43633|CHM2A_HUMAN	O43633	CHM2A_HUMAN	CHMP2A	Charged multivesicular body protein 2a
AEAALLLLPEAAAER	n[43]AEAALLLLPEAAAER	15	790.438	2	1578.86	1	0	2	N-term(42.0106)		sp|Q96JB2|COG3_HUMAN	Q96JB2	COG3_HUMAN	COG3	Conserved oligomeric Golgi complex subunit 3
AEAEAAAVHGAR		12	576.791	2	1151.57	1	0	1			sp|Q5T8P6|RBM26_HUMAN	Q5T8P6	RBM26_HUMAN	RBM26	RNA-binding protein 26
AEAEAGSPRPDPR		13	676.831	2	1351.65	0.9997	0	2			sp|P58107|EPIPL_HUMAN	P58107	EPIPL_HUMAN	EPPK1	Epiplakin
AEAEAQAEELSFPR		14	774.37	2	1546.73	1	0	2			sp|P11498|PYC_HUMAN	P11498	PYC_HUMAN	PC	Pyruvate carboxylase, mitochondrial
AEAEAWYQTK		10	598.783	2	1195.55	0.983	0.0078	2		Dehydrated(-18.010565), Glu->pyro-Glu(-18.010565)	sp|P08729|K2C7_HUMAN	P08729	K2C7_HUMAN	KRT7	Keratin, type II cytoskeletal 7	KRT79	sp|Q5XKE5|K2C79_HUMAN
AEAEGVPTTPGPASGSTFR	n[43]AEAEGVPTTPGPASGSTFR	19	937.45	2	1872.89	0.9999	0	2	N-term(42.0106)		sp|Q86VR2|RETR3_HUMAN	Q86VR2	RETR3_HUMAN	RETREG3	Reticulophagy regulator 3
AEAELLQQQK		10	579.312	2	1156.61	0.975	0.0364	1			sp|Q15149|PLEC_HUMAN	Q15149	PLEC_HUMAN	PLEC	Plectin
AEAENTSEVSTVLK		14	739.373	2	1476.73	1	0	2		Dehydro(-1.007825)	sp|Q16512|PKN1_HUMAN	Q16512	PKN1_HUMAN	PKN1	Serine/threonine-protein kinase N1
AEAESDALPDDTVIESEALPSDIAAEAR		28	1443.18	2	2884.35	1	0	3			sp|Q9GZR7|DDX24_HUMAN	Q9GZR7	DDX24_HUMAN	DDX24	ATP-dependent RNA helicase DDX24
AEAESMYQIK		10	585.279	2	1168.54	0.9965	0.0002	1			sp|P05787|K2C8_HUMAN	P05787	K2C8_HUMAN	KRT8	Keratin, type II cytoskeletal 8
AEAESMYQIK	AEAESM[147]YQIK	10	593.276	2	1184.54	0.992	0.0009	1	6M(15.9949)		sp|P05787|K2C8_HUMAN	P05787	K2C8_HUMAN	KRT8	Keratin, type II cytoskeletal 8
AEAFQLYQEAAQLDMLLEK	AEAFQLYQEAAQLDM[147]LLEK	19	743.036	3	2226.09	0.9892	1.551	1	15M(15.9949)		sp|O75955|FLOT1_HUMAN	O75955	FLOT1_HUMAN	FLOT1	Flotillin-1
AEAFQLYQEAAQLDMLLEK	AEAFQLYQEAAQLDM[147]LLEK	19	1114.05	2	2226.09	0.9995	0	2	15M(15.9949)	Dehydro(-1.007825)	sp|O75955|FLOT1_HUMAN	O75955	FLOT1_HUMAN	FLOT1	Flotillin-1
AEAFQLYQEAAQLDMLLEK		19	1106.05	2	2210.09	1	0	2			sp|O75955|FLOT1_HUMAN	O75955	FLOT1_HUMAN	FLOT1	Flotillin-1
AEAFVNTWSSMGQETVEK		18	1007.46	2	2012.91	0.9827	0.0083	1			sp|Q9Y6G5|COMDA_HUMAN	Q9Y6G5	COMDA_HUMAN	COMMD10	COMM domain-containing protein 10
AEAGAGSATEFQFR		14	721.339	2	1440.66	1	0	6		Dehydrated(-18.010565), Glu->pyro-Glu(-18.010565), Label:15N(1)(0.997035)	sp|P46783|RS10_HUMAN	P46783	RS10_HUMAN	RPS10	40S ribosomal protein S10	RPS10P5	sp|Q9NQ39|RS10L_HUMAN
AEAGDAALSVAEWLR	n[43]AEAGDAALSVAEWLR	15	800.902	2	1599.79	1	0	2	N-term(42.0106)	Label:13C(2)15N(2)(4.000780), Label:13C(3)15N(1)(4.007099), Label:13C(4)(4.013419), Label:18O(2)(4.008491)	sp|Q96P48|ARAP1_HUMAN	Q96P48	ARAP1_HUMAN	ARAP1	Arf-GAP with Rho-GAP domain, ANK repeat and PH domain-containing protein 1
AEAGDNLGALVR		12	593.315	2	1184.61	1	0	1			sp|P49411|EFTU_HUMAN	P49411	EFTU_HUMAN	TUFM	Elongation factor Tu, mitochondrial
AEAGEAGQATAEAECHR	AEAGEAGQATAEAECHR	17	586.588	3	1756.74	0.9518	0.0009	1	15C(57.0215)		sp|O95671|ASML_HUMAN	O95671	ASML_HUMAN	ASMTL	Probable bifunctional dTTP/UTP pyrophosphatase/methyltransferase protein
AEAGEQPGTAER		12	608.284	2	1214.55	0.993	0.0007	1			sp|P56182|RRP1_HUMAN	P56182	RRP1_HUMAN	RRP1	Ribosomal RNA processing protein 1 homolog A
AEAGGGWEGSASYK		14	685.304	2	1368.59	1	0	1			sp|Q969T9|WBP2_HUMAN	Q969T9	WBP2_HUMAN	WBP2	WW domain-binding protein 2
AEAGPEGVAPAPEGEK		16	754.865	2	1507.72	1	0	5		Label:13C(3)(3.010064)	sp|Q9Y4L1|HYOU1_HUMAN	Q9Y4L1	HYOU1_HUMAN	HYOU1	Hypoxia up-regulated protein 1
AEAGVPAEFSIWTR		14	767.388	2	1532.76	1	0	4		Xle->Asp(1.942879)	sp|P21333|FLNA_HUMAN	P21333	FLNA_HUMAN	FLNA	Filamin-A
AEALEAAIENLNEAK		15	793.407	2	1584.8	0.9956	0	1		Label:15N(1)(0.997035)	sp|Q9UJX4|APC5_HUMAN	Q9UJX4	APC5_HUMAN	ANAPC5	Anaphase-promoting complex subunit 5
AEALEDLVGFK		11	596.316	2	1190.62	0.9699	0.0665	2			sp|P46013|KI67_HUMAN	P46013	KI67_HUMAN	MKI67	Proliferation marker protein Ki-67
AEALLSHAPR		10	532.796	2	1063.58	0.9486	0.1599	1			sp|Q00536|CDK16_HUMAN	Q00536	CDK16_HUMAN	CDK16	Cyclin-dependent kinase 16
AEALMMPLVDQLENR	AEALM[147]MPLVDQLENR	15	873.432	2	1744.85	0.8178	0	1	5M(15.9949)	Glu->Gly(-72.021129)	sp|Q9H583|HEAT1_HUMAN	Q9H583	HEAT1_HUMAN	HEATR1	HEAT repeat-containing protein 1
AEALMMPLVDQLENR		15	865.434	2	1728.85	0.9812	0	3		Glu->Gly(-72.021129), Glu->Gly(-72.021129), Glu->Gly(-72.021129)	sp|Q9H583|HEAT1_HUMAN	Q9H583	HEAT1_HUMAN	HEATR1	HEAT repeat-containing protein 1
AEAPLHDPDLDFLEVAK		17	627.319	3	1878.94	1	0	2			sp|Q9BY89|K1671_HUMAN	Q9BY89	K1671_HUMAN	KIAA1671	Uncharacterized protein KIAA1671
AEAQQVEALPGPSLDQWHR		19	1066.53	2	2131.04	0.998	0.0001	3			sp|Q66PJ3|AR6P4_HUMAN	Q66PJ3	AR6P4_HUMAN	ARL6IP4	ADP-ribosylation factor-like protein 6-interacting protein 4
AEAQQVEALPGPSLDQWHR		19	711.355	3	2131.04	1	0	2			sp|Q66PJ3|AR6P4_HUMAN	Q66PJ3	AR6P4_HUMAN	ARL6IP4	ADP-ribosylation factor-like protein 6-interacting protein 4
AEASAAGADSGAAVAAHR	n[43]AEASAAGADSGAAVAAHR	18	812.887	2	1623.76	1	0	1	N-term(42.0106)		sp|Q9Y4L5|RN115_HUMAN	Q9Y4L5	RN115_HUMAN	RNF115	E3 ubiquitin-protein ligase RNF115
AEASIQAGAGDGEWEESEVK		20	1031.96	2	2061.91	1	0	2			sp|Q09666|AHNK_HUMAN	Q09666	AHNK_HUMAN	AHNAK	Neuroblast differentiation-associated protein AHNAK
AEASPHPGR	n[43]AEASPHPGR	9	482.236	2	962.457	0.9805	0.0124	2	N-term(42.0106)		sp|Q9BV68|RN126_HUMAN	Q9BV68	RN126_HUMAN	RNF126	E3 ubiquitin-protein ligase RNF126
AEASSANLGSGCEEK	n[43]AEASSANLGSGCEEK	15	776.333	2	1550.65	1	0	1	12C(57.0215), N-term(42.0106)		sp|Q6P1K2|PMF1_HUMAN	Q6P1K2	PMF1_HUMAN	PMF1	Polyamine-modulated factor 1
AEASSGDHPTDTEMK		15	525.891	3	1574.65	0.9932	0.001	1			sp|Q02790|FKBP4_HUMAN	Q02790	FKBP4_HUMAN	FKBP4	Peptidyl-prolyl cis-trans isomerase FKBP4
AEASSGDHPTDTEMK		15	788.333	2	1574.65	1	0	4		Gln->Gly(-71.037114), Label:13C(3)(3.010064), Label:2H(3)(3.018830)	sp|Q02790|FKBP4_HUMAN	Q02790	FKBP4_HUMAN	FKBP4	Peptidyl-prolyl cis-trans isomerase FKBP4
AEASSPVPYLSPETNPASSTSAVNHNVNLTNVR		33	1141.9	3	3422.67	0.9984	0.0001	2			sp|Q07157|ZO1_HUMAN	Q07157	ZO1_HUMAN	TJP1	Tight junction protein ZO-1
AEAVESAQAGDK		12	588.28	2	1174.55	0.991	0.0012	1			sp|Q14566|MCM6_HUMAN	Q14566	MCM6_HUMAN	MCM6	DNA replication licensing factor MCM6
AEAVFHAPK	n[43]AEAVFHAPK	9	506.267	2	1010.52	0.9953	0.0003	1	N-term(42.0106)		sp|Q8NCE0|SEN2_HUMAN	Q8NCE0	SEN2_HUMAN	TSEN2	tRNA-splicing endonuclease subunit Sen2
AEAVVNTVDISER		13	701.862	2	1401.71	0.9935	0.0006	1			sp|Q8IY81|SPB1_HUMAN	Q8IY81	SPB1_HUMAN	FTSJ3	pre-rRNA 2'-O-ribose RNA methyltransferase FTSJ3
AEAYVLACTDQQYLVPK	AEAYVLACTDQQYLVPK	17	984.99	2	1967.97	1	0	1	8C(57.0215)		sp|O95602|RPA1_HUMAN	O95602	RPA1_HUMAN	POLR1A	DNA-directed RNA polymerase I subunit RPA1
AECEILMMVGLPAAGK	AECEILMMVGLPAAGK	16	845.422	2	1688.83	1	0	5	3C(57.0215)	Xle->Asn(0.958863)	sp|Q9BUJ2|HNRL1_HUMAN	Q9BUJ2	HNRL1_HUMAN	HNRNPUL1	Heterogeneous nuclear ribonucleoprotein U-like protein 1
AECEILMMVGLPAAGK	AECEILMM[147]VGLPAAGK	16	853.42	2	1704.82	1	0	2	3C(57.0215), 8M(15.9949)		sp|Q9BUJ2|HNRL1_HUMAN	Q9BUJ2	HNRL1_HUMAN	HNRNPUL1	Heterogeneous nuclear ribonucleoprotein U-like protein 1
AECLEELGCLVESYGMNVCQPTPGK	AECLEELGCLVESYGMNVCQPTPGK	25	1421.13	2	2840.25	0.8871	0.7811	1	19C(57.0215), 3C(57.0215), 9C(57.0215)	Label:15N(1)(0.997035)	sp|Q14008|CKAP5_HUMAN	Q14008	CKAP5_HUMAN	CKAP5	Cytoskeleton-associated protein 5
AECLEELGCLVESYGMNVCQPTPGK	AECLEELGCLVESYGMNVCQPTPGK	25	947.757	3	2840.25	1	0	2	19C(57.0215), 3C(57.0215), 9C(57.0215)		sp|Q14008|CKAP5_HUMAN	Q14008	CKAP5_HUMAN	CKAP5	Cytoskeleton-associated protein 5
AECSAEQCYK	AECSAEQCYK	10	623.247	2	1244.48	0.9997	0	1	3C(57.0215), 8C(57.0215)		sp|P48163|MAOX_HUMAN	P48163	MAOX_HUMAN	ME1	NADP-dependent malic enzyme
AEDADSSSGPLASSSLLAK		19	903.442	2	1804.87	0.9998	0	1			sp|Q03468|ERCC6_HUMAN	Q03468	ERCC6_HUMAN	ERCC6	DNA excision repair protein ERCC-6
AEDDAYTTFISETGK		15	824.373	2	1646.73	1	0	1			sp|Q96RE7|NACC1_HUMAN	Q96RE7	NACC1_HUMAN	NACC1	Nucleus accumbens-associated protein 1
AEDDQPLPGVLLSLSGGLFR		20	695.372	3	2083.09	0.9953	0.0005	1			sp|Q5JPE7|NOMO2_HUMAN	Q5JPE7	NOMO2_HUMAN	NOMO2	Nodal modulator 2	NOMO1,NOMO3	sp|P69849|NOMO3_HUMAN,sp|Q15155|NOMO1_HUMAN
AEDDQPLPGVLLSLSGGLFR		20	1042.55	2	2083.09	1	0	1			sp|Q5JPE7|NOMO2_HUMAN	Q5JPE7	NOMO2_HUMAN	NOMO2	Nodal modulator 2	NOMO1,NOMO3	sp|P69849|NOMO3_HUMAN,sp|Q15155|NOMO1_HUMAN
AEDFQIEGYNPHPTIK		16	620.304	3	1857.89	1	0	3			sp|P04818|TYSY_HUMAN	P04818	TYSY_HUMAN	TYMS	Thymidylate synthase
AEDFQIEGYNPHPTIK		16	929.952	2	1857.89	1	0	2			sp|P04818|TYSY_HUMAN	P04818	TYSY_HUMAN	TYMS	Thymidylate synthase
AEDGENYDIK		10	577.254	2	1152.49	0.9946	0.0004	2		Dehydrated(-18.010565), Glu->pyro-Glu(-18.010565)	sp|O75347|TBCA_HUMAN	O75347	TBCA_HUMAN	TBCA	Tubulin-specific chaperone A
AEDGSVIDYELIDQDAR		17	954.945	2	1907.87	1	0	6		Didehydro(-2.015650), His->Met(-6.018427), Lys->Gln(-0.036386), Met->Glu(-1.997892), Val->Pro(-2.015650)	sp|P07355|ANXA2_HUMAN	P07355	ANXA2_HUMAN	ANXA2	Annexin A2
AEDIENDALSPEEQEECK	AEDIENDALSPEEQEECK	18	1053.44	2	2104.87	1	0	1	17C(57.0215)		sp|P49792|RBP2_HUMAN	P49792	RBP2_HUMAN	RANBP2	E3 SUMO-protein ligase RanBP2
AEDIPQMDDAFSQTVK		16	897.914	2	1793.81	0.9995	0	1			sp|Q9NZM1|MYOF_HUMAN	Q9NZM1	MYOF_HUMAN	MYOF	Myoferlin
AEDIPQMDDAFSQTVK	AEDIPQM[147]DDAFSQTVK	16	905.912	2	1809.81	0.9989	0	2	7M(15.9949)	Thr->Cys(1.961506)	sp|Q9NZM1|MYOF_HUMAN	Q9NZM1	MYOF_HUMAN	MYOF	Myoferlin
AEDLFQDAYYQSPETR		16	966.934	2	1931.85	0.9996	0	1			sp|O95671|ASML_HUMAN	O95671	ASML_HUMAN	ASMTL	Probable bifunctional dTTP/UTP pyrophosphatase/methyltransferase protein
AEDLPLRK		8	471.274	2	940.534	0.9764	0.0284	1			sp|Q9BSJ8|ESYT1_HUMAN	Q9BSJ8	ESYT1_HUMAN	ESYT1	Extended synaptotagmin-1
AEDNADTLALVFEAPNQEK		19	1038	2	2073.99	1	0	9		Label:13C(2)15N(2)(4.000780), Label:13C(3)15N(1)(4.007099), Label:13C(4)(4.013419), Label:18O(2)(4.008491)	sp|P12004|PCNA_HUMAN	P12004	PCNA_HUMAN	PCNA	Proliferating cell nuclear antigen
AEDNADTLALVFEAPNQEK		19	692.336	3	2073.99	0.9966	0.0003	2		Cation:Fe[III](52.911464)	sp|P12004|PCNA_HUMAN	P12004	PCNA_HUMAN	PCNA	Proliferating cell nuclear antigen
AEDNFEDIITKPPVR		15	872.449	2	1742.88	0.9999	0	2			sp|Q9Y6G9|DC1L1_HUMAN	Q9Y6G9	DC1L1_HUMAN	DYNC1LI1	Cytoplasmic dynein 1 light intermediate chain 1
AEDNFEDIITKPPVR		15	581.968	3	1742.88	1	0	4			sp|Q9Y6G9|DC1L1_HUMAN	Q9Y6G9	DC1L1_HUMAN	DYNC1LI1	Cytoplasmic dynein 1 light intermediate chain 1
AEDQHLVEMEDTLNK		15	591.277	3	1770.81	0.9831	0.0206	1			sp|P30622|CLIP1_HUMAN	P30622	CLIP1_HUMAN	CLIP1	CAP-Gly domain-containing linker protein 1
AEDQHLVEMEDTLNK		15	886.412	2	1770.81	1	0	1			sp|P30622|CLIP1_HUMAN	P30622	CLIP1_HUMAN	CLIP1	CAP-Gly domain-containing linker protein 1
AEDSGEYHCVYHFVSAPK	AEDSGEYHCVYHFVSAPK	18	699.311	3	2094.91	1	0	1	9C(57.0215)		sp|Q9Y639|NPTN_HUMAN	Q9Y639	NPTN_HUMAN	NPTN	Neuroplastin
AEDSGEYHCVYHFVSAPK	AEDSGEYHCVYHFVSAPK	18	1048.46	2	2094.91	0.9999	0	2	9C(57.0215)		sp|Q9Y639|NPTN_HUMAN	Q9Y639	NPTN_HUMAN	NPTN	Neuroplastin
AEDYEENLQVMR		12	748.838	2	1495.66	1	0	1			sp|Q02241|KIF23_HUMAN	Q02241	KIF23_HUMAN	KIF23	Kinesin-like protein KIF23
AEDYEENLQVMR	AEDYEENLQVM[147]R	12	756.835	2	1511.66	0.9996	0	1	11M(15.9949)		sp|Q02241|KIF23_HUMAN	Q02241	KIF23_HUMAN	KIF23	Kinesin-like protein KIF23
AEEAAVVAEQEDLLR		15	821.918	2	1641.82	1	0	1			sp|Q92805|GOGA1_HUMAN	Q92805	GOGA1_HUMAN	GOLGA1	Golgin subfamily A member 1
AEEAEPITFPSGGGK		15	745.362	2	1488.71	0.7859	0	1		EDT-iodoacetyl-PEO-biotin(490.174218)	sp|Q13033|STRN3_HUMAN	Q13033	STRN3_HUMAN	STRN3	Striatin-3
AEEATEAQEVVEATPEGACTEPR	AEEATEAQEVVEATPEGACTEPR	23	1237.55	2	2473.09	1	0	1	19C(57.0215)		sp|O75683|SURF6_HUMAN	O75683	SURF6_HUMAN	SURF6	Surfeit locus protein 6
AEEDEILNR		9	544.764	2	1087.51	0.9816	0.0102	2			sp|P27824|CALX_HUMAN	P27824	CALX_HUMAN	CANX	Calnexin
AEEDEILNRSPR		12	714.857	2	1427.7	0.9635	0	3		Phospho(79.966331), Phospho(79.966331), Sulfo(79.956815)	sp|P27824|CALX_HUMAN	P27824	CALX_HUMAN	CANX	Calnexin
AEEDPEAADSGEPQNK		16	843.858	2	1685.7	1	0	2		Label:15N(2)(1.994070), Val->Thr(1.979265)	sp|Q9NYB0|TE2IP_HUMAN	Q9NYB0	TE2IP_HUMAN	TERF2IP	Telomeric repeat-binding factor 2-interacting protein 1
AEEDTQFNYHR		11	705.308	2	1408.6	0.9997	0	2		Label:15N(1)(0.997035)	sp|Q14683|SMC1A_HUMAN	Q14683	SMC1A_HUMAN	SMC1A	Structural maintenance of chromosomes protein 1A
AEEDVEPECIMEK	AEEDVEPECIMEK	13	789.837	2	1577.66	0.9999	0	2	9C(57.0215)		sp|Q9UJU6|DBNL_HUMAN	Q9UJU6	DBNL_HUMAN	DBNL	Drebrin-like protein
AEEDVEPECIMEK	AEEDVEPECIM[147]EK	13	797.834	2	1593.65	0.9993	0	1	11M(15.9949), 9C(57.0215)		sp|Q9UJU6|DBNL_HUMAN	Q9UJU6	DBNL_HUMAN	DBNL	Drebrin-like protein
AEEELGELEAK		11	609.298	2	1216.58	0.9702	0.065	2		Dehydro(-1.007825)	sp|Q9UQE7|SMC3_HUMAN	Q9UQE7	SMC3_HUMAN	SMC3	Structural maintenance of chromosomes protein 3
AEEENEFQIPGR		12	709.831	2	1417.65	0.9995	0	1			sp|Q8N0X7|SPART_HUMAN	Q8N0X7	SPART_HUMAN	SPART	Spartin
AEEFVVLSQEPSVTETIAPK		20	1087.56	2	2173.12	1	0	1			sp|Q96L91|EP400_HUMAN	Q96L91	EP400_HUMAN	EP400	E1A-binding protein p400
AEEGIAAGGVMDVNTALQEVLK	n[43]AEEGIAAGGVMDVNTALQEVLK	22	753.051	3	2256.13	0.7563	0.0106	1	N-term(42.0106)	Cation:Fe[II](53.919289)	sp|P25398|RS12_HUMAN	P25398	RS12_HUMAN	RPS12	40S ribosomal protein S12
AEEGIAAGGVMDVNTALQEVLK	n[43]AEEGIAAGGVM[147]DVNTALQEVLK	22	1137.07	2	2272.13	1	0	21	11M(15.9949), N-term(42.0106)	Ala->Ser(15.994915), Ala->Ser(15.994915), Ala->Xle(42.046950), Amidine(41.026549), Amidine(41.026549), Ammonium(17.026549), Ammonium(17.026549), Ammonium(17.026549), Asn->Asp(0.984016), Asn->Asp(0.984016), Cation:Na(21.981943), Deamidated(0.984016), Deamidated(0.984016), Gln->Glu(0.984016), Gln->Glu(0.984016), Glu->Phe(18.025821), Gly->Val(42.046950), Label:15N(1)(0.997035), Methyl:2H(3)(17.03448…	sp|P25398|RS12_HUMAN	P25398	RS12_HUMAN	RPS12	40S ribosomal protein S12
AEEGIAAGGVMDVNTALQEVLK	n[43]AEEGIAAGGVMDVNTALQEVLK	22	1129.07	2	2256.13	1	0	2	N-term(42.0106)	Ammonium(17.026549), Methyl:2H(3)(17.034480)	sp|P25398|RS12_HUMAN	P25398	RS12_HUMAN	RPS12	40S ribosomal protein S12
AEEGIAAGGVMDVNTALQEVLK	n[43]AEEGIAAGGVM[147]DVNTALQEVLK	22	758.383	3	2272.13	1	0	9	11M(15.9949), N-term(42.0106)	Cation:Fe[III](52.911464), Cation:Fe[III](52.911464), Cation:Fe[III](52.911464), Cation:Fe[II](53.919289), Cation:Fe[II](53.919289)	sp|P25398|RS12_HUMAN	P25398	RS12_HUMAN	RPS12	40S ribosomal protein S12
AEEIANEMIEAAK	AEEIANEM[147]IEAAK	13	717.843	2	1433.67	0.9795	0.015	1	8M(15.9949)		sp|P49588|SYAC_HUMAN	P49588	SYAC_HUMAN	AARS	Alanine--tRNA ligase, cytoplasmic
AEEITIPADVTPEK		14	756.893	2	1511.77	0.9999	0	2			sp|Q8IXI1|MIRO2_HUMAN	Q8IXI1	MIRO2_HUMAN	RHOT2	Mitochondrial Rho GTPase 2
AEEIWQQSVIGDYLAR		16	939.473	2	1876.93	1	0	2		Asn->Asp(0.984016), Deamidated(0.984016), Gln->Glu(0.984016)	sp|P17480|UBF1_HUMAN	P17480	UBF1_HUMAN	UBTF	Nucleolar transcription factor 1
AEELGLPILGVLR		13	690.416	2	1378.82	1	0	6		Label:13C(3)(3.010064), Label:2H(3)(3.018830)	sp|P09110|THIK_HUMAN	P09110	THIK_HUMAN	ACAA1	3-ketoacyl-CoA thiolase, peroxisomal
AEELHYPLGER		11	657.328	2	1312.64	0.9999	0	4			sp|Q14257|RCN2_HUMAN	Q14257	RCN2_HUMAN	RCN2	Reticulocalbin-2
AEELIENEEPVVLTDTNLVYPALK		24	1350.2	2	2698.4	1	0	2		Label:15N(1)(0.997035)	sp|Q9NWT6|HIF1N_HUMAN	Q9NWT6	HIF1N_HUMAN	HIF1AN	Hypoxia-inducible factor 1-alpha inhibitor
AEELIENEEPVVLTDTNLVYPALK		24	900.472	3	2698.4	0.9974	0.0002	1			sp|Q9NWT6|HIF1N_HUMAN	Q9NWT6	HIF1N_HUMAN	HIF1AN	Hypoxia-inducible factor 1-alpha inhibitor
AEELTQTNMQLQNEVSMLK		19	1104.04	2	2206.06	0.9998	0	1			sp|Q02930|CREB5_HUMAN	Q02930	CREB5_HUMAN	CREB5	Cyclic AMP-responsive element-binding protein 5
AEEMDTEDRPEASGVDTEPR		20	745.322	3	2232.94	1	0	1			sp|Q8N3D4|EH1L1_HUMAN	Q8N3D4	EH1L1_HUMAN	EHBP1L1	EH domain-binding protein 1-like protein 1
AEENTDQASPQEDYAGFER		19	1078.95	2	2155.89	1	0	1			sp|Q9NU22|MDN1_HUMAN	Q9NU22	MDN1_HUMAN	MDN1	Midasin
AEEPAASFSQPGSMGLDK		18	911.42	2	1820.83	1	0	3		Gln->Gly(-71.037114), Gln->Gly(-71.037114), Gln->Gly(-71.037114)	sp|Q8NI22|MCFD2_HUMAN	Q8NI22	MCFD2_HUMAN	MCFD2	Multiple coagulation factor deficiency protein 2
AEEPAASFSQPGSMGLDK	AEEPAASFSQPGSM[147]GLDK	18	919.417	2	1836.82	0.9986	0	2	14M(15.9949)	Gln->Gly(-71.037114), Gln->Gly(-71.037114)	sp|Q8NI22|MCFD2_HUMAN	Q8NI22	MCFD2_HUMAN	MCFD2	Multiple coagulation factor deficiency protein 2
AEEPMATEPAPAGAPGDLGSQPPAAK		26	1230.59	2	2459.16	1	0	1			sp|O75153|CLU_HUMAN	O75153	CLU_HUMAN	CLUH	Clustered mitochondria protein homolog
AEEPSDLIGPEAPK		14	726.864	2	1451.71	1	0	1			sp|Q8N5F7|NKAP_HUMAN	Q8N5F7	NKAP_HUMAN	NKAP	NF-kappa-B-activating protein
AEEQYSLCQELCSELAQDLQK	AEEQYSLCQELCSELAQDLQK	21	1271.58	2	2541.14	0.6997	1.183	1	12C(57.0215), 8C(57.0215)	Glu->pyro-Glu+Methyl:2H(2)13C(1)(-0.979006)	sp|Q9UBT6|POLK_HUMAN	Q9UBT6	POLK_HUMAN	POLK	DNA polymerase kappa
AEESIEDIYANIPDLPK		17	958.978	2	1915.94	0.9977	0	2		Amidated(-0.984016), Asp->Asn(-0.984016), Glu->Gln(-0.984016), Glu->pyro-Glu+Methyl:2H(2)13C(1)(-0.979006), Thr->Val(-1.979265)	sp|Q9NP74|PALMD_HUMAN	Q9NP74	PALMD_HUMAN	PALMD	Palmdelphin
AEETLEAWRPPPPCLTSLASCVPASSVLPTDR	AEETLEAWRPPPPCLTSLASCVPASSVLPTDR	32	1169.91	3	3506.72	1	0	1	14C(57.0215), 21C(57.0215)		sp|O43379|WDR62_HUMAN	O43379	WDR62_HUMAN	WDR62	WD repeat-containing protein 62
AEETSSPVIGELWSPDQTAEASHVSR		26	928.442	3	2782.3	1	0	1			sp|Q86XL3|ANKL2_HUMAN	Q86XL3	ANKL2_HUMAN	ANKLE2	Ankyrin repeat and LEM domain-containing protein 2
AEEVATFFAK		10	556.785	2	1111.55	0.9951	0.0003	3		Dehydrated(-18.010565), Glu->pyro-Glu(-18.010565)	sp|P11387|TOP1_HUMAN	P11387	TOP1_HUMAN	TOP1	DNA topoisomerase 1
AEEWGVQYVETSAK		14	798.881	2	1595.75	0.9967	0.0001	3			sp|P11234|RALB_HUMAN	P11234	RALB_HUMAN	RALB	Ras-related protein Ral-B
AEEYEFLTPVEEAPK		15	876.422	2	1750.83	1	0	9		Cation:Fe[III](52.911464), Dehydrated(-18.010565), Dehydro(-1.007825), Glu->pyro-Glu(-18.010565), Label:13C(3)(3.010064), Label:2H(3)(3.018830)	sp|P52565|GDIR1_HUMAN	P52565	GDIR1_HUMAN	ARHGDIA	Rho GDP-dissociation inhibitor 1
AEFAAPSTDAPDK		13	660.309	2	1318.6	0.9946	0.0004	1			sp|Q96B26|EXOS8_HUMAN	Q96B26	EXOS8_HUMAN	EXOSC8	Exosome complex component RRP43
AEFEDQDDEAR		11	662.768	2	1323.52	0.9958	0.0002	1			sp|Q14692|BMS1_HUMAN	Q14692	BMS1_HUMAN	BMS1	Ribosome biogenesis protein BMS1 homolog
AEFFADVVPAVR		12	660.851	2	1319.69	0.9984	0	1			sp|Q9UHY7|ENOPH_HUMAN	Q9UHY7	ENOPH_HUMAN	ENOPH1	Enolase-phosphatase E1
AEFGPPGPGAGSR		13	600.294	2	1198.57	0.9847	0.0055	1			sp|Q9H4A4|AMPB_HUMAN	Q9H4A4	AMPB_HUMAN	RNPEP	Aminopeptidase B
AEFGSLGPLLCSQVVK	AEFGSLGPLLCSQVVK	16	852.953	2	1703.89	0.9876	0.0029	1	11C(57.0215)		sp|P49848|TAF6_HUMAN	P49848	TAF6_HUMAN	TAF6	Transcription initiation factor TFIID subunit 6
AEFWLDLQPQAK		12	723.375	2	1444.73	0.9866	0.0037	1			sp|Q05655|KPCD_HUMAN	Q05655	KPCD_HUMAN	PRKCD	Protein kinase C delta type
AEFYFQPWAQEAVCR	AEFYFQPWAQEAVCR	15	951.436	2	1900.86	0.9999	0	1	14C(57.0215)		sp|Q96GM5|SMRD1_HUMAN	Q96GM5	SMRD1_HUMAN	SMARCD1	SWI/SNF-related matrix-associated actin-dependent regulator of chromatin subfamily D member 1
AEGAAMLELVGSILR		15	765.421	2	1528.83	1	0	1			sp|Q9H6E5|STPAP_HUMAN	Q9H6E5	STPAP_HUMAN	TUT1	Speckle targeted PIP5K1A-regulated poly(A) polymerase
AEGAATEEEGTPK		13	645.296	2	1288.58	1	0	6		Dehydrated(-18.010565), Glu->pyro-Glu(-18.010565), Lys(128.094963)	sp|P80723|BASP1_HUMAN	P80723	BASP1_HUMAN	BASP1	Brain acid soluble protein 1
AEGDISNVANGFK		13	661.323	2	1320.63	0.9997	0	2			sp|Q9UBB4|ATX10_HUMAN	Q9UBB4	ATX10_HUMAN	ATXN10	Ataxin-10
AEGDSAGTAGTPGGTPAGDK		20	429.947	4	1715.76	0.5429	0.0019	1			sp|Q92925|SMRD2_HUMAN	Q92925	SMRD2_HUMAN	SMARCD2	SWI/SNF-related matrix-associated actin-dependent regulator of chromatin subfamily D member 2
AEGDSAGTAGTPGGTPAGDK		20	858.887	2	1715.76	1	0	3			sp|Q92925|SMRD2_HUMAN	Q92925	SMRD2_HUMAN	SMARCD2	SWI/SNF-related matrix-associated actin-dependent regulator of chromatin subfamily D member 2
AEGDVAALNR		10	508.262	2	1014.51	0.9732	0.0477	2			sp|P67936|TPM4_HUMAN	P67936	TPM4_HUMAN	TPM4	Tropomyosin alpha-4 chain
AEGEPQEESPLK		12	657.314	2	1312.61	0.9847	0.0056	3		Glu->Met(1.997892), Label:15N(2)(1.994070), Label:18O(1)(2.004246), Phospho(79.966331)	sp|Q9NYF8|BCLF1_HUMAN	Q9NYF8	BCLF1_HUMAN	BCLAF1	Bcl-2-associated transcription factor 1
AEGFVDALHR		10	557.785	2	1113.56	0.9997	0	3			sp|Q96I24|FUBP3_HUMAN	Q96I24	FUBP3_HUMAN	FUBP3	Far upstream element-binding protein 3
AEGGGGGGRPGAPAAGDGK		19	769.869	2	1537.72	0.9999	0	1			sp|Q00839|HNRPU_HUMAN	Q00839	HNRPU_HUMAN	HNRNPU	Heterogeneous nuclear ribonucleoprotein U
AEGIPVEMVVIGDDSAFTVLK		21	1095.57	2	2189.13	0.9996	0	1			sp|Q3LXA3|TKFC_HUMAN	Q3LXA3	TKFC_HUMAN	TKFC	Triokinase/FMN cyclase
AEGIPVEMVVIGDDSAFTVLK	AEGIPVEM[147]VVIGDDSAFTVLK	21	1103.57	2	2205.12	0.9823	0.0089	1	8M(15.9949)		sp|Q3LXA3|TKFC_HUMAN	Q3LXA3	TKFC_HUMAN	TKFC	Triokinase/FMN cyclase
AEGLQVGQDAR		11	572.291	2	1142.57	0.9991	0	2			sp|Q8WWM7|ATX2L_HUMAN	Q8WWM7	ATX2L_HUMAN	ATXN2L	Ataxin-2-like protein
AEGLWNLFLPLEADPEK		17	971.501	2	1940.99	0.9789	2.054	2		Lys->Allysine(-1.031634)	sp|Q6JQN1|ACD10_HUMAN	Q6JQN1	ACD10_HUMAN	ACAD10	Acyl-CoA dehydrogenase family member 10
AEGPDVAVDLPK		12	605.819	2	1209.62	0.9994	0	4			sp|Q09666|AHNK_HUMAN	Q09666	AHNK_HUMAN	AHNAK	Neuroblast differentiation-associated protein AHNAK
AEGPEVDVNLPK		12	634.33	2	1266.65	0.997	0.0001	4		Dehydrated(-18.010565), Glu->pyro-Glu(-18.010565), Label:15N(1)(0.997035)	sp|Q09666|AHNK_HUMAN	Q09666	AHNK_HUMAN	AHNAK	Neuroblast differentiation-associated protein AHNAK
AEGPVAVVVNGHTEGPAPAR		20	964.503	2	1926.99	0.9995	0	2		Asn->Asp(0.984016), Asn->Asp(0.984016), Deamidated(0.984016), Deamidated(0.984016), Gln->Glu(0.984016), Gln->Glu(0.984016)	sp|Q86UK7|ZN598_HUMAN	Q86UK7	ZN598_HUMAN	ZNF598	E3 ubiquitin-protein ligase ZNF598
AEGQTLVQPSVANR		14	735.389	2	1468.76	0.8337	4.969	1			sp|Q99569|PKP4_HUMAN	Q99569	PKP4_HUMAN	PKP4	Plakophilin-4
AEGSAVSDPQHAAR	n[43]AEGSAVSDPQHAAR	14	719.339	2	1436.66	1	0	1	N-term(42.0106)		sp|Q9H2C0|GAN_HUMAN	Q9H2C0	GAN_HUMAN	GAN	Gigaxonin
AEGSDVANAVLDGADCIMLSGETAK	AEGSDVANAVLDGADCIM[147]LSGETAK	25	837.384	3	2509.13	1	0	2	16C(57.0215), 18M(15.9949)	Tyr->Val(-63.994915), Tyr->Val(-63.994915)	sp|P14618|KPYM_HUMAN	P14618	KPYM_HUMAN	PKM	Pyruvate kinase PKM
AEGSDVANAVLDGADCIMLSGETAK	AEGSDVANAVLDGADCIMLSGETAK	25	832.053	3	2493.14	1	0	17	16C(57.0215)	Cation:Fe[III](52.911464), Cation:Fe[III](52.911464), Cation:Fe[III](52.911464), Cation:Fe[II](53.919289), Cation:Fe[II](53.919289), Dehydrated(-18.010565), Dethiomethyl(-48.003371), Glu->pyro-Glu(-18.010565), Label:13C(2)15N(2)(4.000780), Label:13C(3)15N(1)(4.007099), Label:13C(4)(4.013419), Label:15N(1)(0.997035), Label:18O(2)(4.008491), Met->Hsl(-48.003371), Phe->Val(-48.000000), Pro->Thr(3.99…	sp|P14618|KPYM_HUMAN	P14618	KPYM_HUMAN	PKM	Pyruvate kinase PKM
AEGSDVANAVLDGADCIMLSGETAK	AEGSDVANAVLDGADCIM[147]LSGETAK	25	1255.57	2	2509.13	1	0	20	16C(57.0215), 18M(15.9949)	Ala->Ser(15.994915), Asn->Met(16.997557), Glu->Asn(-14.999666), Label:13C(1)2H(3)(4.022185), Label:13C(3)15N(1)(4.007099), Label:13C(4)(4.013419), Label:13C(5)(5.016774), Label:13C(5)(5.016774), Label:15N(1)(0.997035), Label:15N(1)(0.997035), Label:15N(1)(0.997035), Label:15N(1)(0.997035), Label:18O(2)(4.008491), Label:2H(4)13C(1)(5.028462), Label:2H(4)13C(1)(5.028462), Oxidation(15.994915), Phe-…	sp|P14618|KPYM_HUMAN	P14618	KPYM_HUMAN	PKM	Pyruvate kinase PKM
AEGSDVANAVLDGADCIMLSGETAK	AEGSDVANAVLDGADCIMLSGETAK	25	624.291	4	2493.14	1	0	6	16C(57.0215)	Cation:Fe[III](52.911464), Cation:Fe[III](52.911464), Cation:Fe[III](52.911464), Cation:Fe[II](53.919289), Cation:Fe[II](53.919289)	sp|P14618|KPYM_HUMAN	P14618	KPYM_HUMAN	PKM	Pyruvate kinase PKM
AEGSDVANAVLDGADCIMLSGETAK	AEGSDVANAVLDGADCIMLSGETAK	25	1247.58	2	2493.14	1	0	46	16C(57.0215)	Ala->Gln(57.021464), Asn->Asp(0.984016), Asn->Asp(0.984016), Asn->Asp(0.984016), Asn->Asp(0.984016), Asn->Asp(0.984016), Asn->Asp(0.984016), Asn->Asp(0.984016), Asn->Pro(-16.990164), Carbamidomethyl(57.021464), Carbofuran(58.029289), Cation:Fe[III](52.911464), Cation:Fe[II](53.919289), Deamidated(0.984016), Deamidated(0.984016), Deamidated(0.984016), Deamidated(0.984016), Deamidated(0.984016), De…	sp|P14618|KPYM_HUMAN	P14618	KPYM_HUMAN	PKM	Pyruvate kinase PKM
AEGSEAAELAEIYAK		15	776.38	2	1550.75	1	0	1			sp|Q9NUQ8|ABCF3_HUMAN	Q9NUQ8	ABCF3_HUMAN	ABCF3	ATP-binding cassette sub-family F member 3
AEGSSNSVVHAETK		14	708.342	2	1414.67	1	0	2			sp|Q9NYV4|CDK12_HUMAN	Q9NYV4	CDK12_HUMAN	CDK12	Cyclin-dependent kinase 12
AEGSSTASSGSQLAEGK		17	783.866	2	1565.72	1	0	2			sp|Q9NZB2|F120A_HUMAN	Q9NZB2	F120A_HUMAN	FAM120A	Constitutive coactivator of PPAR-gamma-like protein 1
AEGTAEAPLENGGGGDSGAGALER	n[43]AEGTAEAPLENGGGGDSGAGALER	24	1114.51	2	2227	0.9812	0.0109	1	N-term(42.0106)		sp|Q96G46|DUS3L_HUMAN	Q96G46	DUS3L_HUMAN	DUS3L	tRNA-dihydrouridine(47) synthase [NAD(P)(+)]-like
AEGTVFTEEDFQK		13	750.846	2	1499.68	0.9999	0	1			sp|Q86WX3|AROS_HUMAN	Q86WX3	AROS_HUMAN	RPS19BP1	Active regulator of SIRT1
AEGTVNEGRPESDAADHTGPK		21	713.33	3	2136.97	1	0	2			sp|Q96EH3|MASU1_HUMAN	Q96EH3	MASU1_HUMAN	MALSU1	Mitochondrial assembly of ribosomal large subunit protein 1
AEGYAEGDLTLYHR		14	797.878	2	1593.74	1	0	1			sp|Q8IY81|SPB1_HUMAN	Q8IY81	SPB1_HUMAN	FTSJ3	pre-rRNA 2'-O-ribose RNA methyltransferase FTSJ3
AEGYEVAHGGR		11	573.27	2	1144.53	0.998	0.0001	2			sp|P53041|PPP5_HUMAN	P53041	PPP5_HUMAN	PPP5C	Serine/threonine-protein phosphatase 5
AEHDQLLLNYAK		12	707.87	2	1413.73	1	0	5			sp|P20700|LMNB1_HUMAN	P20700	LMNB1_HUMAN	LMNB1	Lamin-B1
AEHDSILAEK		10	556.783	2	1111.55	0.9986	0	2			sp|P26639|SYTC_HUMAN	P26639	SYTC_HUMAN	TARS	Threonine--tRNA ligase, cytoplasmic
AEHIPSGPLR		10	538.796	2	1075.58	0.9798	0.0143	2		Dehydro(-1.007825)	sp|Q9Y520|PRC2C_HUMAN	Q9Y520	PRC2C_HUMAN	PRRC2C	Protein PRRC2C
AEHLDHVMFR		10	418.873	3	1253.6	0.9922	2.638	1			sp|O95394|AGM1_HUMAN	O95394	AGM1_HUMAN	PGM3	Phosphoacetylglucosamine mutase
AEHQQDSEDLFK		12	723.828	2	1445.64	1	0	1			sp|Q9UH99|SUN2_HUMAN	Q9UH99	SUN2_HUMAN	SUN2	SUN domain-containing protein 2
AEHQVGEDGFLLK		13	721.867	2	1441.72	1	0	1			sp|P42229|STA5A_HUMAN	P42229	STA5A_HUMAN	STAT5A	Signal transducer and activator of transcription 5A	STAT5B	sp|P51692|STA5B_HUMAN
AEIDLVCELAK	AEIDLVCELAK	11	630.829	2	1259.64	0.9777	0.0219	1	7C(57.0215)		sp|Q6UB35|C1TM_HUMAN	Q6UB35	C1TM_HUMAN	MTHFD1L	Monofunctional C1-tetrahydrofolate synthase, mitochondrial
AEIDYSDAPDEFRDPLMDTLMTDPVR		26	1004.79	3	3011.35	1	0	1			sp|O95155|UBE4B_HUMAN	O95155	UBE4B_HUMAN	UBE4B	Ubiquitin conjugation factor E4 B
AEIELFVNR		9	545.798	2	1089.58	0.9691	0.0708	1			sp|Q99805|TM9S2_HUMAN	Q99805	TM9S2_HUMAN	TM9SF2	Transmembrane 9 superfamily member 2
AEIGIAMGSGTAVAK		15	688.366	2	1374.72	0.9967	0.0001	2			sp|P16615|AT2A2_HUMAN	P16615	AT2A2_HUMAN	ATP2A2	Sarcoplasmic/endoplasmic reticulum calcium ATPase 2	ATP2A1,ATP2A3	sp|O14983|AT2A1_HUMAN,sp|Q93084|AT2A3_HUMAN
AEIIHHLADLLTDQR		15	582.316	3	1743.93	1	0	5		Asn->Asp(0.984016), Deamidated(0.984016), Gln->Glu(0.984016), Label:15N(1)(0.997035)	sp|P54886|P5CS_HUMAN	P54886	P5CS_HUMAN	ALDH18A1	Delta-1-pyrroline-5-carboxylate synthase
AEIIHHLADLLTDQRDEILLANK		23	881.148	3	2640.42	1	0	1			sp|P54886|P5CS_HUMAN	P54886	P5CS_HUMAN	ALDH18A1	Delta-1-pyrroline-5-carboxylate synthase
AEIIHHLADLLTDQRDEILLANK		23	661.113	4	2640.42	1	0	1			sp|P54886|P5CS_HUMAN	P54886	P5CS_HUMAN	ALDH18A1	Delta-1-pyrroline-5-carboxylate synthase
AEINILLCGDPGTSK	AEINILLCGDPGTSK	15	794.406	2	1586.8	0.9999	0	3	8C(57.0215)	Dehydro(-1.007825)	sp|P33991|MCM4_HUMAN	P33991	MCM4_HUMAN	MCM4	DNA replication licensing factor MCM4
AEIPCEDEQEQEHNGPLDNK	AEIPCEDEQEQEHNGPLDNK	20	1176.51	2	2351	0.9843	0.0061	1	5C(57.0215)		sp|Q96SB4|SRPK1_HUMAN	Q96SB4	SRPK1_HUMAN	SRPK1	SRSF protein kinase 1
AEIPCEDEQEQEHNGPLDNK	AEIPCEDEQEQEHNGPLDNK	20	784.673	3	2351	1	0	2	5C(57.0215)		sp|Q96SB4|SRPK1_HUMAN	Q96SB4	SRPK1_HUMAN	SRPK1	SRSF protein kinase 1
AEIQVGLQPGQGEQLLASEPSWWTTGK		27	1455.74	2	2909.46	0.998	0	1		Label:15N(1)(0.997035)	sp|Q9H993|ARMT1_HUMAN	Q9H993	ARMT1_HUMAN	ARMT1	Damage-control phosphatase ARMT1
AEISCTDNQDGTCSVSYLPVLPGDYSILVK	AEISCTDNQDGTCSVSYLPVLPGDYSILVK	30	1101.19	3	3300.55	1	0	5	13C(57.0215), 5C(57.0215)	Label:15N(1)(0.997035)	sp|P21333|FLNA_HUMAN	P21333	FLNA_HUMAN	FLNA	Filamin-A
AEISELPSIVQDLANGNITWADVEAR		26	1406.21	2	2810.41	1	0	5		Asn->Asp(0.984016), Deamidated(0.984016), Dioxidation(31.989829), Dioxidation(31.989829), Gln->Glu(0.984016), Label:15N(4)(3.988140), Pro->Glu(31.989829), Pro->Glu(31.989829), Pro->Thr(3.994915), Trp->Kynurenin(3.994915)	sp|P41250|GARS_HUMAN	P41250	GARS_HUMAN	GARS	Glycine--tRNA ligase
AEISELPSIVQDLANGNITWADVEAR		26	937.81	3	2810.41	1	0	6		Dioxidation(31.989829), Formylasparagine(4.978930), Formylasparagine(4.978930), Label:13C(2)15N(2)(4.000780), Label:13C(2)15N(2)(4.000780), Label:13C(3)15N(1)(4.007099), Label:13C(3)15N(1)(4.007099), Label:13C(4)15N(1)(5.010454), Label:18O(2)(4.008491), Label:18O(2)(4.008491), Pro->Glu(31.989829), Pro->Thr(3.994915), Pro->Thr(3.994915), Trp->Kynurenin(3.994915), Trp->Kynurenin(3.994915)	sp|P41250|GARS_HUMAN	P41250	GARS_HUMAN	GARS	Glycine--tRNA ligase
AEISGVQGSETQVLR		15	787.413	2	1572.81	1	0	2			sp|Q8N3D4|EH1L1_HUMAN	Q8N3D4	EH1L1_HUMAN	EHBP1L1	EH domain-binding protein 1-like protein 1
AEISNAIDQYVTGTIGEDEDLIK		23	1247.61	2	2493.21	1	0	6		Asn->Xle(-0.958863), Label:15N(1)(0.997035)	sp|P31939|PUR9_HUMAN	P31939	PUR9_HUMAN	ATIC	Bifunctional purine biosynthesis protein PURH
AEITLVATKPEK		12	650.38	2	1298.74	0.9998	0	2			sp|Q9UBF2|COPG2_HUMAN	Q9UBF2	COPG2_HUMAN	COPG2	Coatomer subunit gamma-2
AEIYEAFENIYPILK		15	906.974	2	1811.93	0.9999	0	1			sp|P20226|TBP_HUMAN	P20226	TBP_HUMAN	TBP	TATA-box-binding protein
AELATEEFLPVTPILEGFVILR		22	1229.19	2	2456.36	0.984	0.0004	1		Label:15N(1)(0.997035)	sp|Q13200|PSMD2_HUMAN	Q13200	PSMD2_HUMAN	PSMD2	26S proteasome non-ATPase regulatory subunit 2
AELCPLAEELSCSICLEPFK	n[43]AELCPLAEELSCSICLEPFK	20	1204.56	2	2407.11	1	0	4	12C(57.0215), 15C(57.0215), 4C(57.0215), N-term(42.0106)	Ammonium(17.026549), Label:13C(3)(3.010064)	sp|Q14258|TRI25_HUMAN	Q14258	TRI25_HUMAN	TRIM25	E3 ubiquitin/ISG15 ligase TRIM25
AELDDTPMR	AELDDTPM[147]R	9	532.24	2	1062.47	0.9506	0.6073	1	8M(15.9949)		sp|P23246|SFPQ_HUMAN	P23246	SFPQ_HUMAN	SFPQ	Splicing factor, proline- and glutamine-rich
AELDLMAPGPLPR	n[43]AELDLMAPGPLPR	13	711.376	2	1420.74	0.9999	0	1	N-term(42.0106)		sp|O95361|TRI16_HUMAN	O95361	TRI16_HUMAN	TRIM16	Tripartite motif-containing protein 16
AELDQLLSGFGLEDPGSSLK		20	1038.53	2	2075.04	1	0	4			sp|Q68CZ2|TENS3_HUMAN	Q68CZ2	TENS3_HUMAN	TNS3	Tensin-3
AELEQHLEQEQEFQVNK		17	1050.01	2	2098	0.9995	0	2			sp|Q16204|CCDC6_HUMAN	Q16204	CCDC6_HUMAN	CCDC6	Coiled-coil domain-containing protein 6
AELFELLFR		9	569.319	2	1136.62	0.9716	3.248	1			sp|Q96QU8|XPO6_HUMAN	Q96QU8	XPO6_HUMAN	XPO6	Exportin-6	GJE1	sp|A6NN92|CXE1_HUMAN
AELFTQSCADLDK	AELFTQSCADLDK	13	749.348	2	1496.68	1	0	2	8C(57.0215)	Label:15N(1)(0.997035)	sp|Q01082|SPTB2_HUMAN	Q01082	SPTB2_HUMAN	SPTBN1	Spectrin beta chain, non-erythrocytic 1
AELGAGAPPAVVAR		14	639.862	2	1277.71	0.9999	0	1			sp|Q3KQU3|MA7D1_HUMAN	Q3KQU3	MA7D1_HUMAN	MAP7D1	MAP7 domain-containing protein 1
AELGAGGDGHR	n[43]AELGAGGDGHR	11	541.255	2	1080.49	0.9995	0	2	N-term(42.0106)		sp|Q14244|MAP7_HUMAN	Q14244	MAP7_HUMAN	MAP7	Ensconsin
AELGALPDDFIDSLEK		16	578.293	3	1731.86	0.7905	0.0051	2		Cation:Fe[II](53.919289)	sp|Q9BYT8|NEUL_HUMAN	Q9BYT8	NEUL_HUMAN	NLN	Neurolysin, mitochondrial
AELGALPDDFIDSLEK		16	866.936	2	1731.86	1	0	4			sp|Q9BYT8|NEUL_HUMAN	Q9BYT8	NEUL_HUMAN	NLN	Neurolysin, mitochondrial
AELGEADEAELQR	n[43]AELGEADEAELQR	13	736.847	2	1471.68	1	0	1	N-term(42.0106)		sp|Q9Y5J9|TIM8B_HUMAN	Q9Y5J9	TIM8B_HUMAN	TIMM8B	Mitochondrial import inner membrane translocase subunit Tim8 B
AELGIPLEEVPPEEINYLTR		20	761.402	3	2281.18	0.9957	0	3		Cation:Fe[III](52.911464), Cation:Fe[III](52.911464)	sp|Q13907|IDI1_HUMAN	Q13907	IDI1_HUMAN	IDI1	Isopentenyl-diphosphate Delta-isomerase 1
AELGIPLEEVPPEEINYLTR		20	1141.6	2	2281.18	1	0	12		Label:15N(1)(0.997035), Label:15N(1)(0.997035)	sp|Q13907|IDI1_HUMAN	Q13907	IDI1_HUMAN	IDI1	Isopentenyl-diphosphate Delta-isomerase 1
AELGTDLLSQLSLEDQK		17	930.483	2	1858.95	1	0	3			sp|Q9UQE7|SMC3_HUMAN	Q9UQE7	SMC3_HUMAN	SMC3	Structural maintenance of chromosomes protein 3
AELGTDLLSQLSLEDQK		17	620.658	3	1858.95	0.9776	0.0765	1			sp|Q9UQE7|SMC3_HUMAN	Q9UQE7	SMC3_HUMAN	SMC3	Structural maintenance of chromosomes protein 3
AELHLSTER		9	528.278	2	1054.54	0.9574	0.7359	1		Lys->Gln(-0.036386)	sp|Q96CS2|HAUS1_HUMAN	Q96CS2	HAUS1_HUMAN	HAUS1	HAUS augmin-like complex subunit 1
AELHQLSGGEK		11	584.801	2	1167.59	0.9872	0.0032	1			sp|Q9UNQ0|ABCG2_HUMAN	Q9UNQ0	ABCG2_HUMAN	ABCG2	ATP-binding cassette sub-family G member 2
AELHVLDVK		9	512.295	2	1022.58	0.6605	0.0019	1		Ala->Glu(58.005479), Carboxymethyl(58.005479), Gly->Asp(58.005479)	sp|P46939|UTRO_HUMAN	P46939	UTRO_HUMAN	UTRN	Utrophin
AELLEFLESQQENMIK		16	961.482	2	1920.95	0.9999	0	1		Gln->Lys(0.036386)	sp|O75165|DJC13_HUMAN	O75165	DJC13_HUMAN	DNAJC13	DnaJ homolog subfamily C member 13
AELLQSDENGIPSSPQK		17	906.952	2	1811.89	0.9998	0	2			sp|Q14542|S29A2_HUMAN	Q14542	S29A2_HUMAN	SLC29A2	Equilibrative nucleoside transporter 2
AELMEISEDK	AELM[147]EISEDK	10	590.774	2	1179.53	0.9782	1.944	2	4M(15.9949)	Amidated(-0.984016), Asp->Asn(-0.984016), Glu->Gln(-0.984016), Glu->pyro-Glu+Methyl:2H(2)13C(1)(-0.979006)	sp|P05455|LA_HUMAN	P05455	LA_HUMAN	SSB	Lupus La protein
AELMEISEDK		10	582.776	2	1163.54	0.9728	0.0499	2		Dehydrated(-18.010565), Glu->pyro-Glu(-18.010565)	sp|P05455|LA_HUMAN	P05455	LA_HUMAN	SSB	Lupus La protein
AELNEFLTR		9	546.788	2	1091.56	0.9827	0.0082	4		15N-oxobutanoic(-18.023584), Ammonia-loss(-17.026549), Gln->pyro-Glu(-17.026549), Phe->Glu(-18.025821)	sp|P23396|RS3_HUMAN	P23396	RS3_HUMAN	RPS3	40S ribosomal protein S3
AELNPWPEYIYTR		13	826.409	2	1650.8	0.9978	0	3		Label:13C(2)15N(2)(4.000780), Label:13C(3)(3.010064), Label:15N(4)(3.988140), Label:2H(3)(3.018830), Pro->Thr(3.994915), Trp->Kynurenin(3.994915)	sp|P26639|SYTC_HUMAN	P26639	SYTC_HUMAN	TARS	Threonine--tRNA ligase, cytoplasmic
AELNSTTEELHK		12	686.341	2	1370.67	0.9968	0.0001	1			sp|O95235|KI20A_HUMAN	O95235	KI20A_HUMAN	KIF20A	Kinesin-like protein KIF20A
AELNTHVNVK	n[43]AELNTHVNVK	10	583.812	2	1165.61	0.9959	0.0002	1	N-term(42.0106)		sp|Q9NUQ6|SPS2L_HUMAN	Q9NUQ6	SPS2L_HUMAN	SPATS2L	SPATS2-like protein
AELQLPPPPPPGHYGAWAAQELQAK		25	889.462	3	2665.36	1	0	4			sp|Q13435|SF3B2_HUMAN	Q13435	SF3B2_HUMAN	SF3B2	Splicing factor 3B subunit 2
AELQLPPPPPPGHYGAWAAQELQAK		25	1333.69	2	2665.36	0.9818	2.685	1			sp|Q13435|SF3B2_HUMAN	Q13435	SF3B2_HUMAN	SF3B2	Splicing factor 3B subunit 2
AELQMLLEEEIPSGK	n[43]AELQM[147]LLEEEIPSGK	15	872.937	2	1743.86	1	0	4	5M(15.9949), N-term(42.0106)		sp|Q8IZP0|ABI1_HUMAN	Q8IZP0	ABI1_HUMAN	ABI1	Abl interactor 1
AELQMLLEEEIPSGK	n[43]AELQMLLEEEIPSGK	15	864.94	2	1727.87	1	0	1	N-term(42.0106)		sp|Q8IZP0|ABI1_HUMAN	Q8IZP0	ABI1_HUMAN	ABI1	Abl interactor 1
AELQSIEEGVQGQQDALNSAK		21	1108.05	2	2214.08	1	0	2			sp|Q8WTW3|COG1_HUMAN	Q8WTW3	COG1_HUMAN	COG1	Conserved oligomeric Golgi complex subunit 1
AELQTESLTPVPNSGSSALGSLFK		24	1217.13	2	2432.24	0.9865	0.0037	1			sp|Q6WKZ4|RFIP1_HUMAN	Q6WKZ4	RFIP1_HUMAN	RAB11FIP1	Rab11 family-interacting protein 1
AELRDDPIISTHLAK		15	839.96	2	1677.9	0.9605	0	1			sp|O00231|PSD11_HUMAN	O00231	PSD11_HUMAN	PSMD11	26S proteasome non-ATPase regulatory subunit 11
AELRDDPIISTHLAK		15	560.309	3	1677.9	0.9809	0	1			sp|O00231|PSD11_HUMAN	O00231	PSD11_HUMAN	PSMD11	26S proteasome non-ATPase regulatory subunit 11
AELSEEALLSVLPTIR	n[43]AELSEEALLSVLPTIR	16	891.996	2	1781.98	1	0	6	N-term(42.0106)	Ammonium(17.026549), Ammonium(17.026549), Label:13C(2)15N(2)(4.000780), Label:13C(3)15N(1)(4.007099), Label:13C(4)(4.013419), Label:18O(2)(4.008491), Methyl:2H(3)(17.034480), Methyl:2H(3)(17.034480)	sp|P45974|UBP5_HUMAN	P45974	UBP5_HUMAN	USP5	Ubiquitin carboxyl-terminal hydrolase 5
AELSVLEQLNVSPQISK		17	928.012	2	1854.01	1	0	2		Label:15N(1)(0.997035)	sp|Q32P41|TRM5_HUMAN	Q32P41	TRM5_HUMAN	TRMT5	tRNA (guanine(37)-N1)-methyltransferase
AELTALESLIEMGFPR	n[43]AELTALESLIEM[147]GFPR	16	917.966	2	1833.92	1	0	2	12M(15.9949), N-term(42.0106)		sp|Q04323|UBXN1_HUMAN	Q04323	UBXN1_HUMAN	UBXN1	UBX domain-containing protein 1
AELTSQESQISTYEEELAK		19	1078.52	2	2155.02	1	0	1			sp|P42566|EPS15_HUMAN	P42566	EPS15_HUMAN	EPS15	Epidermal growth factor receptor substrate 15
AELTSSAPACYALAISPDAK	AELTSSAPACYALAISPDAK	20	1018.5	2	2034.99	1	0	3	10C(57.0215)	Dehydro(-1.007825)	sp|Q04726|TLE3_HUMAN	Q04726	TLE3_HUMAN	TLE3	Transducin-like enhancer protein 3
AELTTLLEQWEK		12	730.885	2	1459.76	0.9926	0.0007	1			sp|Q9Y4B6|DCAF1_HUMAN	Q9Y4B6	DCAF1_HUMAN	DCAF1	DDB1- and CUL4-associated factor 1
AELVQGQSAPVGMK	n[43]AELVQGQSAPVGMK	14	728.877	2	1455.74	0.9999	0	1	N-term(42.0106)		sp|Q96I24|FUBP3_HUMAN	Q96I24	FUBP3_HUMAN	FUBP3	Far upstream element-binding protein 3
AELVQLVSPFLGK		13	700.911	2	1399.81	0.9991	0	1			sp|Q96ST3|SIN3A_HUMAN	Q96ST3	SIN3A_HUMAN	SIN3A	Paired amphipathic helix protein Sin3a
AELYQHLK		8	501.274	2	1000.53	0.9837	3.394	1			sp|Q9NVM9|INT13_HUMAN	Q9NVM9	INT13_HUMAN	INTS13	Integrator complex subunit 13
AEMDMVAWGVDLASVEQHINSHR		23	649.557	4	2594.2	1	0	1			sp|P15924|DESP_HUMAN	P15924	DESP_HUMAN	DSP	Desmoplakin
AEMIDALANSVTPAVSVNNEVR		22	1150.58	2	2299.15	0.9981	0.0001	3		Label:15N(1)(0.997035)	sp|Q6P1X5|TAF2_HUMAN	Q6P1X5	TAF2_HUMAN	TAF2	Transcription initiation factor TFIID subunit 2
AEMIIEQNTDGVNFYNILTK		20	1157.08	2	2312.14	1	0	2			sp|Q9HB40|RISC_HUMAN	Q9HB40	RISC_HUMAN	SCPEP1	Retinoid-inducible serine carboxypeptidase
AEMLHMYSQK		10	619.289	2	1236.56	0.9847	4.004	2		Dehydro(-1.007825)	sp|Q8WUX1|S38A5_HUMAN	Q8WUX1	S38A5_HUMAN	SLC38A5	Sodium-coupled neutral amino acid transporter 5
AEMLQNEAK		9	517.253	2	1032.49	0.9613	0.1079	2		Dehydro(-1.007825)	sp|P07942|LAMB1_HUMAN	P07942	LAMB1_HUMAN	LAMB1	Laminin subunit beta-1
AEMTCSGILPIDQMR	AEMTCSGILPIDQMR	15	861.404	2	1720.79	1	0	2	5C(57.0215)		sp|Q9H089|LSG1_HUMAN	Q9H089	LSG1_HUMAN	LSG1	Large subunit GTPase 1 homolog
AEMTCSGILPIDQMR	AEM[147]TCSGILPIDQMR	15	869.402	2	1736.79	0.9737	1.443	1	3M(15.9949), 5C(57.0215)		sp|Q9H089|LSG1_HUMAN	Q9H089	LSG1_HUMAN	LSG1	Large subunit GTPase 1 homolog
AEMVVPDFSELFK		13	756.376	2	1510.74	0.9999	0	2			sp|Q9HD20|AT131_HUMAN	Q9HD20	AT131_HUMAN	ATP13A1	Manganese-transporting ATPase 13A1
AEMVVPDFSELFK	AEM[147]VVPDFSELFK	13	764.374	2	1526.73	0.9791	0.0165	1	3M(15.9949)		sp|Q9HD20|AT131_HUMAN	Q9HD20	AT131_HUMAN	ATP13A1	Manganese-transporting ATPase 13A1
AEMYDDVHSDGR		12	697.786	2	1393.56	1	0	3			sp|Q8IX01|SUGP2_HUMAN	Q8IX01	SUGP2_HUMAN	SUGP2	SURP and G-patch domain-containing protein 2
AENAGLSSTAGLLR		14	680.365	2	1358.72	0.9998	0	2		Didehydro(-2.015650), Val->Pro(-2.015650)	sp|P17275|JUNB_HUMAN	P17275	JUNB_HUMAN	JUNB	Transcription factor jun-B
AENGLLMTPCYTANFVAPEVLK	AENGLLMTPCYTANFVAPEVLK	22	1219.61	2	2437.2	0.9958	0.0002	2	10C(57.0215)	Dehydro(-1.007825)	sp|Q15418|KS6A1_HUMAN	Q15418	KS6A1_HUMAN	RPS6KA1	Ribosomal protein S6 kinase alpha-1	RPS6KA3	sp|P51812|KS6A3_HUMAN
AENGPGPGVLVLR		13	639.862	2	1277.71	0.9879	0.0002	2		Asn->Asp(0.984016), Deamidated(0.984016), Gln->Glu(0.984016), Label:15N(1)(0.997035)	sp|P08069|IGF1R_HUMAN	P08069	IGF1R_HUMAN	IGF1R	Insulin-like growth factor 1 receptor
AENHCELLSPAR	n[43]AENHCELLSPAR	12	719.841	2	1437.67	1	0	1	5C(57.0215), N-term(42.0106)		sp|Q9NXV2|KCTD5_HUMAN	Q9NXV2	KCTD5_HUMAN	KCTD5	BTB/POZ domain-containing protein KCTD5
AENLLLDNNMNIK		13	751.388	2	1500.76	0.9992	0	1			sp|Q9H0K1|SIK2_HUMAN	Q9H0K1	SIK2_HUMAN	SIK2	Serine/threonine-protein kinase SIK2
AENLQLLTENELHR		14	840.439	2	1678.86	1	0	2			sp|O94992|HEXI1_HUMAN	O94992	HEXI1_HUMAN	HEXIM1	Protein HEXIM1
AENLQLLTENELHR		14	560.629	3	1678.86	0.9988	0.0001	1			sp|O94992|HEXI1_HUMAN	O94992	HEXI1_HUMAN	HEXIM1	Protein HEXIM1
AENLSVPVIGALLR		14	726.433	2	1450.85	1	0	2			sp|Q643R3|LPCT4_HUMAN	Q643R3	LPCT4_HUMAN	LPCAT4	Lysophospholipid acyltransferase LPCAT4
AENNEYSVTGHYPLNLPSVTVTNLDTFGHLK		31	858.428	4	3429.68	0.9772	1.281	1			sp|Q9ULJ8|NEB1_HUMAN	Q9ULJ8	NEB1_HUMAN	PPP1R9A	Neurabin-1
AENNSEVGASGYGVPGPTWDR		21	1081.99	2	2161.97	1	0	7		Asn->Asp(0.984016), Asn->Asp(0.984016), Deamidated(0.984016), Deamidated(0.984016), Gln->Glu(0.984016), Gln->Glu(0.984016), Label:13C(2)15N(2)(4.000780), Label:13C(3)(3.010064), Label:15N(4)(3.988140), Pro->Thr(3.994915), Trp->Kynurenin(3.994915)	sp|Q08211|DHX9_HUMAN	Q08211	DHX9_HUMAN	DHX9	ATP-dependent RNA helicase A
AENPQCLLGDFVTEFFK	AENPQCLLGDFVTEFFK	17	672.324	3	2013.95	0.9903	0.0025	1	6C(57.0215)		sp|Q15042|RB3GP_HUMAN	Q15042	RB3GP_HUMAN	RAB3GAP1	Rab3 GTPase-activating protein catalytic subunit
AENPQCLLGDFVTEFFK	AENPQCLLGDFVTEFFK	17	1007.98	2	2013.95	1	0	1	6C(57.0215)		sp|Q15042|RB3GP_HUMAN	Q15042	RB3GP_HUMAN	RAB3GAP1	Rab3 GTPase-activating protein catalytic subunit
AENPSLENHR	n[43]AENPSLENHR	10	604.786	2	1207.56	0.9856	0.0046	1	N-term(42.0106)		sp|O00505|IMA4_HUMAN	O00505	IMA4_HUMAN	KPNA3	Importin subunit alpha-4
AENPYLFLR		9	561.801	2	1121.59	0.9558	0.7013	1			sp|Q8IXT5|RB12B_HUMAN	Q8IXT5	RB12B_HUMAN	RBM12B	RNA-binding protein 12B
AENQVLAMR		9	516.269	2	1030.52	0.9796	0.0004	2		Ammonia-loss(-17.026549), Gln->pyro-Glu(-17.026549)	sp|P51572|BAP31_HUMAN	P51572	BAP31_HUMAN	BCAP31	B-cell receptor-associated protein 31
AENQVLAMR	AENQVLAM[147]R	9	524.266	2	1046.52	0.9525	0.6395	1	8M(15.9949)		sp|P51572|BAP31_HUMAN	P51572	BAP31_HUMAN	BCAP31	B-cell receptor-associated protein 31
AENSESLGTVPEHER	n[43]AENSESLGTVPEHER	15	848.892	2	1695.77	1	0	1	N-term(42.0106)		sp|Q8TAG9|EXOC6_HUMAN	Q8TAG9	EXOC6_HUMAN	EXOC6	Exocyst complex component 6
AENSQLTER		9	524.257	2	1046.5	0.9887	0.0021	1			sp|Q9P2E9|RRBP1_HUMAN	Q9P2E9	RRBP1_HUMAN	RRBP1	Ribosome-binding protein 1
AENSSLNLIGK		11	573.312	2	1144.61	0.9811	2.488	1			sp|P46459|NSF_HUMAN	P46459	NSF_HUMAN	NSF	Vesicle-fusing ATPase
AENTEGDLNSNLLHAPYHTGDPQLDTAIGQWLR	n[43]AENTEGDLNSNLLHAPYHTGDPQLDTAIGQWLR	33	1230.26	3	3687.76	0.9906	0.0023	1	N-term(42.0106)		sp|Q6PCE3|PGM2L_HUMAN	Q6PCE3	PGM2L_HUMAN	PGM2L1	Glucose 1,6-bisphosphate synthase
AENYDIPSADR		11	625.786	2	1249.56	0.9985	0	2			sp|P22314|UBA1_HUMAN	P22314	UBA1_HUMAN	UBA1	Ubiquitin-like modifier-activating enzyme 1
AEPAAPPAAPSTPAPPPAVPK		21	967.523	2	1933.03	1	0	1			sp|P48634|PRC2A_HUMAN	P48634	PRC2A_HUMAN	PRRC2A	Protein PRRC2A
AEPASVAAESLAGSR	n[43]AEPASVAAESLAGSR	15	729.365	2	1456.72	1	0	1	N-term(42.0106)		sp|Q9NQT5|EXOS3_HUMAN	Q9NQT5	EXOS3_HUMAN	EXOSC3	Exosome complex component RRP40
AEPDHMVLGK	AEPDHM[147]VLGK	10	556.774	2	1111.53	0.9869	6.774	1	6M(15.9949)		sp|P41252|SYIC_HUMAN	P41252	SYIC_HUMAN	IARS	Isoleucine--tRNA ligase, cytoplasmic
AEPDYIEDDNPELIRPQK	n[43]AEPDYIEDDNPELIRPQK	18	1092.53	2	2183.04	1	0	2	N-term(42.0106)		sp|Q9H098|F107B_HUMAN	Q9H098	F107B_HUMAN	FAM107B	Protein FAM107B
AEPEAGEEQAGDDR		14	737.308	2	1472.6	1	0	2			sp|P56182|RRP1_HUMAN	P56182	RRP1_HUMAN	RRP1	Ribosomal RNA processing protein 1 homolog A
AEPEDHYFLLTEPPLNTPENR		21	1241.6	2	2481.18	0.9991	0	2		Label:15N(1)(0.997035)	sp|P61158|ARP3_HUMAN	P61158	ARP3_HUMAN	ACTR3	Actin-related protein 3
AEPEDHYFLLTEPPLNTPENR		21	828.068	3	2481.18	1	0	2		Label:15N(1)(0.997035)	sp|P61158|ARP3_HUMAN	P61158	ARP3_HUMAN	ACTR3	Actin-related protein 3
AEPFLSEYQHQPQTSNCTGAAAVQEELNPERPPGAEER	n[43]AEPFLSEYQHQPQTSNCTGAAAVQEELNPERPPGAEER	38	1070.75	4	4278.95	0.9688	0.0027	1	17C(57.0215), N-term(42.0106)		sp|O94992|HEXI1_HUMAN	O94992	HEXI1_HUMAN	HEXIM1	Protein HEXIM1
AEPHFLSILQHLLLVR		16	629.372	3	1885.09	1	0	3		Glu->Met(1.997892), Label:15N(2)(1.994070), Label:18O(1)(2.004246)	sp|O60610|DIAP1_HUMAN	O60610	DIAP1_HUMAN	DIAPH1	Protein diaphanous homolog 1
AEPIDIQTWILGYR		14	837.946	2	1673.88	0.9997	0	1			sp|Q92604|LGAT1_HUMAN	Q92604	LGAT1_HUMAN	LPGAT1	Acyl-CoA:lysophosphatidylglycerol acyltransferase 1
AEPLAFTFSHDYK		13	763.37	2	1524.72	0.9997	0	1		Lys->Arg(28.006148)	sp|P04114|APOB_HUMAN	P04114	APOB_HUMAN	APOB	Apolipoprotein B-100
AEPLETFPFDQSK		13	754.867	2	1507.72	0.9978	0.0001	1			sp|Q9Y6N5|SQOR_HUMAN	Q9Y6N5	SQOR_HUMAN	SQOR	Sulfide:quinone oxidoreductase, mitochondrial
AEPMPSASSAPPASSLYSSPVNSSAPLAEDIDPELAR		37	1237.93	3	3710.76	1	0	3		HexNAc(203.079373)	sp|O14964|HGS_HUMAN	O14964	HGS_HUMAN	HGS	Hepatocyte growth factor-regulated tyrosine kinase substrate
AEPMQWASLELPAAK		15	821.419	2	1640.82	1	0	3		Label:15N(1)(0.997035)	sp|Q9UHD1|CHRD1_HUMAN	Q9UHD1	CHRD1_HUMAN	CHORDC1	Cysteine and histidine-rich domain-containing protein 1
AEPPGVEPYPYPIPTVPEELPPGTEPEPAFQDDAANAPLEFK		42	1506.06	3	4515.17	1	0	5		Ammonium(17.026549)	sp|Q92733|PRCC_HUMAN	Q92733	PRCC_HUMAN	PRCC	Proline-rich protein PRCC
AEPPLNASASDQGEK		15	757.36	2	1512.71	1	0	3			sp|Q9Y4L1|HYOU1_HUMAN	Q9Y4L1	HYOU1_HUMAN	HYOU1	Hypoxia up-regulated protein 1
AEPPQAMNALMR	AEPPQAM[147]NALMR	12	672.823	2	1343.63	0.9771	1.788	1	7M(15.9949)		sp|Q12906|ILF3_HUMAN	Q12906	ILF3_HUMAN	ILF3	Interleukin enhancer-binding factor 3
AEPPQAMNALMR		12	664.826	2	1327.64	0.9784	1.966	1			sp|Q12906|ILF3_HUMAN	Q12906	ILF3_HUMAN	ILF3	Interleukin enhancer-binding factor 3
AEPPQCTSLAWSADGQTLFAGYTDNLVR	AEPPQCTSLAWSADGQTLFAGYTDNLVR	28	1534.72	2	3067.43	1	0	3	6C(57.0215)	Glu->Met(1.997892), Label:15N(1)(0.997035), Label:15N(2)(1.994070), Label:18O(1)(2.004246)	sp|P63244|RACK1_HUMAN	P63244	RACK1_HUMAN	RACK1	Receptor of activated protein C kinase 1
AEPPQCTSLAWSADGQTLFAGYTDNLVR	AEPPQCTSLAWSADGQTLFAGYTDNLVR	28	1023.49	3	3067.43	1	0	9	6C(57.0215)	Dioxidation(31.989829), Label:13C(2)15N(2)(4.000780), Label:13C(3)15N(1)(4.007099), Label:13C(4)(4.013419), Label:15N(1)(0.997035), Label:18O(2)(4.008491), Pro->Glu(31.989829)	sp|P63244|RACK1_HUMAN	P63244	RACK1_HUMAN	RACK1	Receptor of activated protein C kinase 1
AEPQPLSPASSSYSVSSPR		19	973.976	2	1945.94	0.9999	0	1			sp|P18850|ATF6A_HUMAN	P18850	ATF6A_HUMAN	ATF6	Cyclic AMP-dependent transcription factor ATF-6 alpha
AEPQPPSGGLTDEAALSCCSDADPSTK	n[43]AEPQPPSGGLTDEAALSCCSDADPSTK	27	935.072	3	2802.2	1	0	1	18C(57.0215), 19C(57.0215), N-term(42.0106)		sp|Q04760|LGUL_HUMAN	Q04760	LGUL_HUMAN	GLO1	Lactoylglutathione lyase
AEPQPPSGGLTDEAALSCCSDADPSTK	n[43]AEPQPPSGGLTDEAALSCCSDADPSTK	27	1402.11	2	2802.2	1	0	1	18C(57.0215), 19C(57.0215), N-term(42.0106)		sp|Q04760|LGUL_HUMAN	Q04760	LGUL_HUMAN	GLO1	Lactoylglutathione lyase
AEPSAATQSHSISSSSFGAEPSAPGGGGSPGACPALGTK	n[43]AEPSAATQSHSISSSSFGAEPSAPGGGGSPGACPALGTK	39	903.918	4	3611.64	0.998	0	2	33C(57.0215), N-term(42.0106)	Cation:Fe[III](52.911464)	sp|O95197|RTN3_HUMAN	O95197	RTN3_HUMAN	RTN3	Reticulon-3
AEPSAATQSHSISSSSFGAEPSAPGGGGSPGACPALGTK	n[43]AEPSAATQSHSISSSSFGAEPSAPGGGGSPGACPALGTK	39	1204.89	3	3611.64	1	0	11	33C(57.0215), N-term(42.0106)	Dehydrated(-18.010565), Dehydrated(-18.010565), Glu->Met(1.997892), Glu->pyro-Glu(-18.010565), Glu->pyro-Glu(-18.010565), Label:18O(1)(2.004246), Phospho(79.966331), Phospho(79.966331), Phospho(79.966331), Pro->Val(2.015650), Sulfo(79.956815)	sp|O95197|RTN3_HUMAN	O95197	RTN3_HUMAN	RTN3	Reticulon-3
AEPSEVDMNSPK		12	652.295	2	1302.58	0.9668	0.0828	1			sp|Q9NR30|DDX21_HUMAN	Q9NR30	DDX21_HUMAN	DDX21	Nucleolar RNA helicase 2
AEPSISYSCNPLYFDFK	AEPSISYSCNPLYFDFK	17	1019.47	2	2036.92	0.9998	0	1	9C(57.0215)		sp|Q9UKJ3|GPTC8_HUMAN	Q9UKJ3	GPTC8_HUMAN	GPATCH8	G patch domain-containing protein 8
AEPTAAPHPVLK		12	615.846	2	1229.68	0.9942	0.0005	1			sp|Q86YP4|P66A_HUMAN	Q86YP4	P66A_HUMAN	GATAD2A	Transcriptional repressor p66-alpha
AEPTSDFETPIGWHASPELTPTLGPLSDTAPPR	n[43]AEPTSDFETPIGWHASPELTPTLGPLSDTAPPR	33	1177.24	3	3528.7	1	0	2	N-term(42.0106)		sp|Q9UHK0|NUFP1_HUMAN	Q9UHK0	NUFP1_HUMAN	NUFIP1	Nuclear fragile X mental retardation-interacting protein 1
AEPYCSVLPGFTFIQHLPLSER	AEPYCSVLPGFTFIQHLPLSER	22	854.433	3	2560.28	1	0	6	5C(57.0215)		sp|Q9BUJ2|HNRL1_HUMAN	Q9BUJ2	HNRL1_HUMAN	HNRNPUL1	Heterogeneous nuclear ribonucleoprotein U-like protein 1
AEQDITTLEQSISR		14	795.902	2	1589.79	0.9999	0	3			sp|Q9Y608|LRRF2_HUMAN	Q9Y608	LRRF2_HUMAN	LRRFIP2	Leucine-rich repeat flightless-interacting protein 2
AEQDVENDLLDYDEEEEPQAPQESTPAPPK		30	1128.5	3	3382.48	1	0	1		Acetyl(42.010565), Amidino(42.021798), Guanidinyl(42.021798), Ser->Glu(42.010565)	sp|O00148|DX39A_HUMAN	O00148	DX39A_HUMAN	DDX39A	ATP-dependent RNA helicase DDX39A
AEQEAQAPHWWR		12	754.855	2	1507.7	0.9992	0	1			sp|Q96DV4|RM38_HUMAN	Q96DV4	RM38_HUMAN	MRPL38	39S ribosomal protein L38, mitochondrial
AEQEEEFISNTLFK		14	842.907	2	1683.8	1	0	2			sp|Q16204|CCDC6_HUMAN	Q16204	CCDC6_HUMAN	CCDC6	Coiled-coil domain-containing protein 6
AEQEEYVQEGIR		12	725.844	2	1449.67	0.9996	0	2			sp|Q12965|MYO1E_HUMAN	Q12965	MYO1E_HUMAN	MYO1E	Unconventional myosin-Ie	MYO1F	sp|O00160|MYO1F_HUMAN
AEQENNFPTSSIAFLGQNER		20	1126.53	2	2251.05	1	0	1			sp|O95071|UBR5_HUMAN	O95071	UBR5_HUMAN	UBR5	E3 ubiquitin-protein ligase UBR5
AEQEPTAEQLAQIAAENEEDEHSVNYKPPAQK	n[43]AEQEPTAEQLAQIAAENEEDEHSVNYKPPAQK	32	1202.9	3	3605.68	1	0	20	N-term(42.0106)	Asn->Asp(0.984016), Deamidated(0.984016), Dehydrated(-18.010565), Gln->Glu(0.984016), Glu->Met(1.997892), Glu->Met(1.997892), Glu->Met(1.997892), Glu->Met(1.997892), Glu->pyro-Glu(-18.010565), Label:18O(1)(2.004246), Label:18O(1)(2.004246), Label:18O(1)(2.004246), Label:18O(1)(2.004246), Label:18O(1)(2.004246), Label:18O(1)(2.004246), Label:18O(1)(2.004246), Pro->Val(2.015650), Pro->Val(2.015650)…	sp|P52565|GDIR1_HUMAN	P52565	GDIR1_HUMAN	ARHGDIA	Rho GDP-dissociation inhibitor 1
AEQEPTAEQLAQIAAENEEDEHSVNYKPPAQK	n[43]AEQEPTAEQLAQIAAENEEDEHSVNYKPPAQK	32	902.426	4	3605.68	1	0	5	N-term(42.0106)	Cation:Fe[III](52.911464)	sp|P52565|GDIR1_HUMAN	P52565	GDIR1_HUMAN	ARHGDIA	Rho GDP-dissociation inhibitor 1
AEQESGLYR		9	526.754	2	1051.49	0.9767	1.743	1			sp|Q9NU22|MDN1_HUMAN	Q9NU22	MDN1_HUMAN	MDN1	Midasin
AEQFYCGDTEGK	AEQFYCGDTEGK	12	702.79	2	1403.57	0.9998	0	1	6C(57.0215)		sp|Q02218|ODO1_HUMAN	Q02218	ODO1_HUMAN	OGDH	2-oxoglutarate dehydrogenase, mitochondrial
AEQINQAAGEASAVLAK		17	835.939	2	1669.86	1	0	1			sp|Q9UJZ1|STML2_HUMAN	Q9UJZ1	STML2_HUMAN	STOML2	Stomatin-like protein 2, mitochondrial
AEQLGAEGNVDESQK		15	787.868	2	1573.72	1	0	2			sp|Q9NQ29|LUC7L_HUMAN	Q9NQ29	LUC7L_HUMAN	LUC7L	Putative RNA-binding protein Luc7-like 1
AEQMFGEMEVWNAISER		17	1013.95	2	2025.89	0.7393	0.0355	1			sp|O75400|PR40A_HUMAN	O75400	PR40A_HUMAN	PRPF40A	Pre-mRNA-processing factor 40 homolog A
AEQPDGLILGMGGQTALNCGVELFK	AEQPDGLILGM[147]GGQTALNCGVELFK	25	1317.65	2	2633.28	1	0	9	11M(15.9949), 19C(57.0215)	Label:13C(3)15N(1)(4.007099), Label:13C(4)(4.013419), Label:15N(1)(0.997035), Label:15N(1)(0.997035), Label:18O(2)(4.008491)	sp|P31327|CPSM_HUMAN	P31327	CPSM_HUMAN	CPS1	Carbamoyl-phosphate synthase [ammonia], mitochondrial
AEQPDGLILGMGGQTALNCGVELFK	AEQPDGLILGM[147]GGQTALNCGVELFK	25	878.768	3	2633.28	1	0	8	11M(15.9949), 19C(57.0215)		sp|P31327|CPSM_HUMAN	P31327	CPSM_HUMAN	CPS1	Carbamoyl-phosphate synthase [ammonia], mitochondrial
AEQPDGLILGMGGQTALNCGVELFK	AEQPDGLILGMGGQTALNCGVELFK	25	1309.65	2	2617.29	1	0	23	19C(57.0215)	Ala->Ser(15.994915), Asn->Asp(0.984016), Asn->Asp(0.984016), Asn->Asp(0.984016), Asn->Asp(0.984016), Deamidated(0.984016), Deamidated(0.984016), Deamidated(0.984016), Deamidated(0.984016), Gln->Glu(0.984016), Gln->Glu(0.984016), Gln->Glu(0.984016), Gln->Glu(0.984016), Label:13C(2)15N(2)(4.000780), Label:13C(2)15N(2)(4.000780), Label:13C(3)15N(1)(4.007099), Label:13C(3)15N(1)(4.007099), Label:13C(…	sp|P31327|CPSM_HUMAN	P31327	CPSM_HUMAN	CPS1	Carbamoyl-phosphate synthase [ammonia], mitochondrial
AEQPDGLILGMGGQTALNCGVELFK	AEQPDGLILGMGGQTALNCGVELFK	25	873.437	3	2617.29	1	0	8	19C(57.0215)	Ala->Ser(15.994915), Asn->Asp(0.984016), Deamidated(0.984016), Dethiomethyl(-48.003371), Gln->Glu(0.984016), Label:15N(1)(0.997035), Met->Hsl(-48.003371), Oxidation(15.994915), Phe->Tyr(15.994915), Phe->Val(-48.000000)	sp|P31327|CPSM_HUMAN	P31327	CPSM_HUMAN	CPS1	Carbamoyl-phosphate synthase [ammonia], mitochondrial
AEQPHQHAMYYLR		13	548.596	3	1642.77	0.9905	1.879	1			sp|P14735|IDE_HUMAN	P14735	IDE_HUMAN	IDE	Insulin-degrading enzyme
AEQQAQEDEEPEWR		14	872.874	2	1743.73	0.9999	0	1			sp|Q15311|RBP1_HUMAN	Q15311	RBP1_HUMAN	RALBP1	RalA-binding protein 1
AEQSLHDLQER		11	663.326	2	1324.64	0.989	0.002	1			sp|Q13586|STIM1_HUMAN	Q13586	STIM1_HUMAN	STIM1	Stromal interaction molecule 1
AERPEDLNLPNAVITR	n[43]AERPEDLNLPNAVITR	16	925.492	2	1848.97	1	0	2	N-term(42.0106)		sp|Q9NRF9|DPOE3_HUMAN	Q9NRF9	DPOE3_HUMAN	POLE3	DNA polymerase epsilon subunit 3
AESAALHAGLR		11	548.299	2	1094.58	0.9998	0	1			sp|O75410|TACC1_HUMAN	O75410	TACC1_HUMAN	TACC1	Transforming acidic coiled-coil-containing protein 1
AESAPLPVSADDTPEVLNR		19	990.997	2	1979.98	1	0	2		Dehydro(-1.007825)	sp|O95674|CDS2_HUMAN	O95674	CDS2_HUMAN	CDS2	Phosphatidate cytidylyltransferase 2
AESCGSGNSTGYQIR	AESCGSGNSTGYQIR	15	793.847	2	1585.68	1	0	5	4C(57.0215)	Dehydro(-1.007825), Didehydro(-2.015650), Val->Pro(-2.015650)	sp|Q9H2U1|DHX36_HUMAN	Q9H2U1	DHX36_HUMAN	DHX36	ATP-dependent DNA/RNA helicase DHX36
AESCQGDLSTLANVVTSLANLGK	AESCQGDLSTLANVVTSLANLGK	23	1174.59	2	2347.17	0.9948	0.0004	1	4C(57.0215)		sp|P13056|NR2C1_HUMAN	P13056	NR2C1_HUMAN	NR2C1	Nuclear receptor subfamily 2 group C member 1
AESDWDTVTVLR	n[43]AESDWDTVTVLR	12	717.349	2	1432.68	1	0	3	N-term(42.0106)	Label:13C(2)15N(2)(4.000780), Label:13C(3)15N(1)(4.007099), Label:18O(2)(4.008491), Pro->Thr(3.994915), Trp->Kynurenin(3.994915)	sp|O60869|EDF1_HUMAN	O60869	EDF1_HUMAN	EDF1	Endothelial differentiation-related factor 1
AESEEMETSQAGSK		14	742.314	2	1482.61	1	0	2			sp|P34932|HSP74_HUMAN	P34932	HSP74_HUMAN	HSPA4	Heat shock 70 kDa protein 4
AESEEMETSQAGSK	AESEEM[147]ETSQAGSK	14	750.312	2	1498.61	1	0	1	6M(15.9949)		sp|P34932|HSP74_HUMAN	P34932	HSP74_HUMAN	HSPA4	Heat shock 70 kDa protein 4
AESEQEAYLRED		12	720.318	2	1438.62	0.9742	0	1			sp|Q9NR28|DBLOH_HUMAN	Q9NR28	DBLOH_HUMAN	DIABLO	Diablo homolog, mitochondrial
AESGDSLGSEDRDLLYSIDAYR		22	811.379	3	2431.11	1	0	2			sp|Q9NQW6|ANLN_HUMAN	Q9NQW6	ANLN_HUMAN	ANLN	Anillin
AESGESGGPPGSQDSAAGAEGAGAPAAAASAEPK	n[43]AESGESGGPPGSQDSAAGAEGAGAPAAAASAEPK	34	984.774	3	2951.3	1	0	5	N-term(42.0106)		sp|Q9UMX0|UBQL1_HUMAN	Q9UMX0	UBQL1_HUMAN	UBQLN1	Ubiquilin-1
AESGESGGPPGSQDSAAGAEGAGAPAAAASAEPK	n[43]AESGESGGPPGSQDSAAGAEGAGAPAAAASAEPK	34	1476.66	2	2951.3	1	0	4	N-term(42.0106)		sp|Q9UMX0|UBQL1_HUMAN	Q9UMX0	UBQL1_HUMAN	UBQLN1	Ubiquilin-1
AESGPDLR		8	422.712	2	843.409	0.9708	1.237	1			sp|P15924|DESP_HUMAN	P15924	DESP_HUMAN	DSP	Desmoplakin
AESGWFHVEEDR		12	731.323	2	1460.63	0.9946	0.0004	1			sp|O43719|HTSF1_HUMAN	O43719	HTSF1_HUMAN	HTATSF1	HIV Tat-specific factor 1
AESIDCMVPVTESLLCTGSTDGVIR	AESIDCMVPVTESLLCTGSTDGVIR	25	1355.64	2	2709.27	1	0	4	16C(57.0215), 6C(57.0215)	Label:15N(1)(0.997035)	sp|Q9H6Y2|WDR55_HUMAN	Q9H6Y2	WDR55_HUMAN	WDR55	WD repeat-containing protein 55
AESIIIR	n[43]AESIIIR	7	422.25	2	842.486	0.6756	2.31	1	N-term(42.0106)	Dehydro(-1.007825)	sp|Q8TAT6|NPL4_HUMAN	Q8TAT6	NPL4_HUMAN	NPLOC4	Nuclear protein localization protein 4 homolog	FOXD1	rev_sp|Q8IYW2|CFA46_HUMAN,rev_sp|Q8WXF7|ATLA1_HUMAN,sp|Q16676|FOXD1_HUMAN
AESLIGVYPEQGDCVISK	AESLIGVYPEQGDCVISK	18	982.985	2	1963.96	1	0	3	14C(57.0215)	Glu->Met(1.997892), Label:18O(1)(2.004246)	sp|Q14683|SMC1A_HUMAN	Q14683	SMC1A_HUMAN	SMC1A	Structural maintenance of chromosomes protein 1A
AESLQQEVEALK		12	672.854	2	1343.69	0.9999	0	3			sp|Q14203|DCTN1_HUMAN	Q14203	DCTN1_HUMAN	DCTN1	Dynactin subunit 1
AESPEEVACR	AESPEEVACR	10	574.256	2	1146.5	0.9848	0.0055	2	9C(57.0215)		sp|Q7Z6Z7|HUWE1_HUMAN	Q7Z6Z7	HUWE1_HUMAN	HUWE1	E3 ubiquitin-protein ligase HUWE1
AESPSPAPPPGLR		13	638.338	2	1274.66	0.5949	0.0393	1		Phospho(79.966331)	sp|Q9BUA3|SPNDC_HUMAN	Q9BUA3	SPNDC_HUMAN	SPINDOC	Spindlin interactor and repressor of chromatin-binding protein
AESQLLECK	AESQLLECK	9	539.266	2	1076.52	0.9722	1.331	1	8C(57.0215)		sp|P12270|TPR_HUMAN	P12270	TPR_HUMAN	TPR	Nucleoprotein TPR
AESQNTFEETELELK		15	884.418	2	1766.82	1	0	3			sp|Q5JSH3|WDR44_HUMAN	Q5JSH3	WDR44_HUMAN	WDR44	WD repeat-containing protein 44
AESSESFTMASSPAQR	n[43]AESSESFTM[147]ASSPAQR	16	872.378	2	1742.74	0.7756	0.0151	1	9M(15.9949), N-term(42.0106)	Glu->Lys(-0.947630)	sp|P49736|MCM2_HUMAN	P49736	MCM2_HUMAN	MCM2	DNA replication licensing factor MCM2
AESSESFTMASSPAQR	n[43]AESSESFTMASSPAQR	16	864.381	2	1726.75	1	0	2	N-term(42.0106)		sp|P49736|MCM2_HUMAN	P49736	MCM2_HUMAN	MCM2	DNA replication licensing factor MCM2
AESSFSEEEEEK		12	700.788	2	1399.56	0.98	0.0137	1			sp|Q9Y6G5|COMDA_HUMAN	Q9Y6G5	COMDA_HUMAN	COMMD10	COMM domain-containing protein 10
AESTLQNSSSAVHTESNK		18	630.633	3	1888.88	0.9873	0.0062	1			sp|Q9H967|WDR76_HUMAN	Q9H967	WDR76_HUMAN	WDR76	WD repeat-containing protein 76
AESVVLEHR		9	520.28	2	1038.55	0.9846	0.0057	1			sp|Q9BWS9|CHID1_HUMAN	Q9BWS9	CHID1_HUMAN	CHID1	Chitinase domain-containing protein 1
AETDHLFDLSR		11	652.317	2	1302.62	0.969	0.0717	1			sp|Q9NPF5|DMAP1_HUMAN	Q9NPF5	DMAP1_HUMAN	DMAP1	DNA methyltransferase 1-associated protein 1
AETEEGPDVLR		11	608.296	2	1214.58	0.9881	0.0025	3		Dehydrated(-18.010565), Glu->pyro-Glu(-18.010565)	sp|Q15436|SC23A_HUMAN	Q15436	SC23A_HUMAN	SEC23A	Protein transport protein Sec23A
AETHENEPGPLTVGDELLSQFK		22	804.396	3	2410.16	1	0	3			sp|O14646|CHD1_HUMAN	O14646	CHD1_HUMAN	CHD1	Chromodomain-helicase-DNA-binding protein 1
AETLEFNDVYQEVK	n[43]AETLEFNDVYQEVK	14	863.912	2	1725.81	1	0	4	N-term(42.0106)		sp|Q08945|SSRP1_HUMAN	Q08945	SSRP1_HUMAN	SSRP1	FACT complex subunit SSRP1
AETLMTVTDPVHDIAFAPNLGR		22	1184.6	2	2367.19	0.9922	0.0008	1			sp|Q96EE3|SEH1_HUMAN	Q96EE3	SEH1_HUMAN	SEH1L	Nucleoporin SEH1
AETLMTVTDPVHDIAFAPNLGR	AETLM[147]TVTDPVHDIAFAPNLGR	22	795.402	3	2383.18	1	0	2	5M(15.9949)		sp|Q96EE3|SEH1_HUMAN	Q96EE3	SEH1_HUMAN	SEH1L	Nucleoporin SEH1
AETLMTVTDPVHDIAFAPNLGR		22	790.07	3	2367.19	1	0	3			sp|Q96EE3|SEH1_HUMAN	Q96EE3	SEH1_HUMAN	SEH1L	Nucleoporin SEH1
AETLPEVEAELAQR		14	778.402	2	1554.79	0.9871	0.0032	1			sp|Q13136|LIPA1_HUMAN	Q13136	LIPA1_HUMAN	PPFIA1	Liprin-alpha-1	PPFIA2,PPFIA4	sp|O75334|LIPA2_HUMAN,sp|O75335|LIPA4_HUMAN
AETLPGSGDSGPGTASLGPGVAETGTR	n[43]AETLPGSGDSGPGTASLGPGVAETGTR	27	1242.6	2	2483.18	1	0	10	N-term(42.0106)	Amidated(-0.984016), Asp->Asn(-0.984016), Glu->Gln(-0.984016), Glu->pyro-Glu+Methyl:2H(2)13C(1)(-0.979006), Label:13C(3)(3.010064)	sp|Q14151|SAFB2_HUMAN	Q14151	SAFB2_HUMAN	SAFB2	Scaffold attachment factor B2
AETLSGLGDSGAAGAAALSSASSETGTR	n[43]AETLSGLGDSGAAGAAALSSASSETGTR	28	846.404	3	2536.19	1	0	2	N-term(42.0106)		sp|Q15424|SAFB1_HUMAN	Q15424	SAFB1_HUMAN	SAFB	Scaffold attachment factor B1
AETLVCCCFDLLK	AETLVCCCFDLLK	13	814.878	2	1627.74	0.9903	0.0014	1	6C(57.0215), 7C(57.0215), 8C(57.0215)		sp|Q96R06|SPAG5_HUMAN	Q96R06	SPAG5_HUMAN	SPAG5	Sperm-associated antigen 5
AETNDSYHIILK		12	702.362	2	1402.71	0.9999	0	2			sp|Q12800|TFCP2_HUMAN	Q12800	TFCP2_HUMAN	TFCP2	Alpha-globin transcription factor CP2
AETPTAAEDDNEGDK		15	781.826	2	1561.64	1	0	2			sp|O60841|IF2P_HUMAN	O60841	IF2P_HUMAN	EIF5B	Eukaryotic translation initiation factor 5B
AETPTAAEDDNEGDKK		16	845.874	2	1689.73	1	0	2			sp|O60841|IF2P_HUMAN	O60841	IF2P_HUMAN	EIF5B	Eukaryotic translation initiation factor 5B
AETPTAAEDDNEGDKK		16	564.251	3	1689.73	0.9999	0	2		Dehydrated(-18.010565), Dehydrated(-18.010565), Glu->pyro-Glu(-18.010565), Glu->pyro-Glu(-18.010565)	sp|O60841|IF2P_HUMAN	O60841	IF2P_HUMAN	EIF5B	Eukaryotic translation initiation factor 5B
AETPTESVSEPEVATK		16	837.907	2	1673.8	1	0	1			sp|P18858|DNLI1_HUMAN	P18858	DNLI1_HUMAN	LIG1	DNA ligase 1
AETSDVANAVLDGADCIMLSGETAK	AETSDVANAVLDGADCIMLSGETAK	25	1269.59	2	2537.16	1	0	7	16C(57.0215)	Met->Glu(-1.997892), Phe->Met(-16.027929), Thr->Asn(12.995249), Thr->Asn(12.995249), Thr->Asn(12.995249), Thr->Asn(12.995249), Thr->Val(-1.979265), Xle->Pro(-16.031300)	sp|P30613|KPYR_HUMAN	P30613	KPYR_HUMAN	PKLR	Pyruvate kinase PKLR
AETSDVANAVLDGADCIMLSGETAK	AETSDVANAVLDGADCIMLSGETAK	25	846.728	3	2537.16	1	0	1	16C(57.0215)	Thr->Val(-1.979265)	sp|P30613|KPYR_HUMAN	P30613	KPYR_HUMAN	PKLR	Pyruvate kinase PKLR
AETVPEEANYEAVPVEAYGLAMLR	AETVPEEANYEAVPVEAYGLAM[147]LR	24	1319.64	2	2637.26	1	0	2	22M(15.9949)	Label:15N(1)(0.997035)	sp|Q92917|GPKOW_HUMAN	Q92917	GPKOW_HUMAN	GPKOW	G-patch domain and KOW motifs-containing protein
AETVPEEANYEAVPVEAYGLAMLR		24	1311.64	2	2621.27	1	0	5		Label:15N(1)(0.997035), Label:15N(1)(0.997035)	sp|Q92917|GPKOW_HUMAN	Q92917	GPKOW_HUMAN	GPKOW	G-patch domain and KOW motifs-containing protein
AEVAAIYEPPQIGTQNSLELLEDPK		25	1363.2	2	2724.39	0.9999	0	7		Asn->Asp(0.984016), Deamidated(0.984016), Gln->Glu(0.984016), Label:15N(1)(0.997035), Label:15N(1)(0.997035)	sp|Q8TAT6|NPL4_HUMAN	Q8TAT6	NPL4_HUMAN	NPLOC4	Nuclear protein localization protein 4 homolog
AEVAAIYEPPQIGTQNSLELLEDPK		25	909.136	3	2724.39	1	0	1			sp|Q8TAT6|NPL4_HUMAN	Q8TAT6	NPL4_HUMAN	NPLOC4	Nuclear protein localization protein 4 homolog
AEVCADCSAPDPGWASISR	AEVCADCSAPDPGWASISR	19	1024.94	2	2047.87	1	0	1	4C(57.0215), 7C(57.0215)		sp|Q9Y2X7|GIT1_HUMAN	Q9Y2X7	GIT1_HUMAN	GIT1	ARF GTPase-activating protein GIT1
AEVEETLK	n[43]AEVEETLK	8	480.748	2	959.481	0.8163	0.0064	3	N-term(42.0106)	Dehydro(-1.007825), Dehydro(-1.007825), Dehydro(-1.007825)	sp|Q9NP97|DLRB1_HUMAN	Q9NP97	DLRB1_HUMAN	DYNLRB1	Dynein light chain roadblock-type 1	DYNLRB2	sp|Q8TF09|DLRB2_HUMAN
AEVEQVELPDGKK		13	721.38	2	1440.75	0.9873	0.0031	2			sp|Q9NW13|RBM28_HUMAN	Q9NW13	RBM28_HUMAN	RBM28	RNA-binding protein 28
AEVEVADELLENLAK		15	821.93	2	1641.85	1	0	2			sp|Q7L5D6|GET4_HUMAN	Q7L5D6	GET4_HUMAN	GET4	Golgi to ER traffic protein 4 homolog
AEVIMNYHVGETVLSLQK		18	1016.03	2	2030.05	1	0	1			sp|Q15393|SF3B3_HUMAN	Q15393	SF3B3_HUMAN	SF3B3	Splicing factor 3B subunit 3
AEVIMNYHVGETVLSLQK		18	677.691	3	2030.05	1	0	2			sp|Q15393|SF3B3_HUMAN	Q15393	SF3B3_HUMAN	SF3B3	Splicing factor 3B subunit 3
AEVLISTVGPEDCVVPFLTRPK	AEVLISTVGPEDCVVPFLTRPK	22	809.77	3	2426.29	1	0	3	13C(57.0215)	Dehydro(-1.007825)	sp|P56192|SYMC_HUMAN	P56192	SYMC_HUMAN	MARS	Methionine--tRNA ligase, cytoplasmic
AEVLSEEPILK		11	614.345	2	1226.68	0.9822	0.0091	1			sp|Q7L1Q6|BZW1_HUMAN	Q7L1Q6	BZW1_HUMAN	BZW1	Basic leucine zipper and W2 domain-containing protein 1
AEVQNLGGELVVSGVDSAMSLIQAAK		26	862.786	3	2585.34	1	0	1			sp|P35221|CTNA1_HUMAN	P35221	CTNA1_HUMAN	CTNNA1	Catenin alpha-1
AEVQNLGGELVVSGVDSAMSLIQAAK		26	1293.68	2	2585.34	1	0	1			sp|P35221|CTNA1_HUMAN	P35221	CTNA1_HUMAN	CTNNA1	Catenin alpha-1
AEVQVLVLDGR	n[43]AEVQVLVLDGR	11	620.848	2	1239.68	0.9999	0	3	N-term(42.0106)		sp|P40429|RL13A_HUMAN	P40429	RL13A_HUMAN	RPL13A	60S ribosomal protein L13a
AEVSPMYGVQK	AEVSPM[147]YGVQK	11	612.8	2	1223.59	0.9835	3.3	1	6M(15.9949)		sp|Q9H3K2|GHITM_HUMAN	Q9H3K2	GHITM_HUMAN	GHITM	Growth hormone-inducible transmembrane protein
AEVTEMPNSDSLPEDAEVHCDSAAVSHEPTPADPR	AEVTEMPNSDSLPEDAEVHCDSAAVSHEPTPADPR	35	940.914	4	3759.63	0.9771	0.0009	1	20C(57.0215)		sp|Q8IWE2|NXP20_HUMAN	Q8IWE2	NXP20_HUMAN	FAM114A1	Protein NOXP20
AEVTLDGVWPTDK		13	715.862	2	1429.71	0.999	0	3		Asn->Xle(-0.958863), Glu->Lys(-0.947630)	sp|P52948|NUP98_HUMAN	P52948	NUP98_HUMAN	NUP98	Nuclear pore complex protein Nup98-Nup96
AEVTMGDPHQQTLAR		15	827.404	2	1652.79	1	0	2			sp|Q13769|THOC5_HUMAN	Q13769	THOC5_HUMAN	THOC5	THO complex subunit 5 homolog
AEVVETTQVYTEEETR		16	942.447	2	1882.88	1	0	2			sp|Q15149|PLEC_HUMAN	Q15149	PLEC_HUMAN	PLEC	Plectin
AEVVETTQVYTEEETRR		17	1020.5	2	2038.98	0.99	0.0015	2			sp|Q15149|PLEC_HUMAN	Q15149	PLEC_HUMAN	PLEC	Plectin
AEVWQLLAGCHDNQAMLDR	AEVWQLLAGCHDNQAMLDR	19	743.018	3	2226.03	1	0	1	10C(57.0215)		sp|Q5R372|RBG1L_HUMAN	Q5R372	RBG1L_HUMAN	RABGAP1L	Rab GTPase-activating protein 1-like
AEYEGDGIPTVFVAVAGR		18	617.648	3	1849.92	0.9999	0	4		Cation:Fe[III](52.911464), Cation:Fe[II](53.919289)	sp|P22234|PUR6_HUMAN	P22234	PUR6_HUMAN	PAICS	Multifunctional protein ADE2
AEYEGDGIPTVFVAVAGR		18	925.968	2	1849.92	1	0	8		15N-oxobutanoic(-18.023584), Phe->Glu(-18.025821)	sp|P22234|PUR6_HUMAN	P22234	PUR6_HUMAN	PAICS	Multifunctional protein ADE2
AEYFDGSEPVQNR		13	756.342	2	1510.67	0.9993	0	3			sp|Q9HCS7|SYF1_HUMAN	Q9HCS7	SYF1_HUMAN	XAB2	Pre-mRNA-splicing factor SYF1
AEYLASIFGTEK	n[43]AEYLASIFGTEK	12	685.846	2	1369.68	0.9999	0	6	N-term(42.0106)	Ala->Xle(42.046950), Asn->Arg(42.058184), Cation:Na(21.981943), Gly->Val(42.046950), Propyl(42.046950), Trimethyl(42.046950), glyoxalAGE(21.984350)	sp|P0DN76|U2AF5_HUMAN	P0DN76	U2AF5_HUMAN	U2AF1L5	Splicing factor U2AF 35 kDa subunit-like protein	U2AF1,U2AF1L4	sp|Q01081|U2AF1_HUMAN,sp|Q8WU68|U2AF4_HUMAN
AEYTEASGPCILTPHR	AEYTEASGPCILTPHR	16	901.43	2	1800.85	0.9999	0	1	10C(57.0215)		sp|Q96SZ5|AEDO_HUMAN	Q96SZ5	AEDO_HUMAN	ADO	2-aminoethanethiol dioxygenase
AFAAVPTSHPPEDAPAQPPTPGPAASPEQLSFR		33	1113.55	3	3337.64	1	0	2		Phospho(79.966331)	sp|Q14160|SCRIB_HUMAN	Q14160	SCRIB_HUMAN	SCRIB	Protein scribble homolog
AFADALEVIPMALSENSGMNPIQTMTEVR		29	1045.84	3	3134.51	1	0	6		Ala->Gln(57.021464), Ala->Gln(57.021464), Ala->Gln(57.021464), Ala->Ser(15.994915), Carbamidomethyl(57.021464), Carbamidomethyl(57.021464), Carbamidomethyl(57.021464), Glu->Trp(57.036720), Glu->Trp(57.036720), Gly(57.021464), Gly(57.021464), Gly(57.021464), Gly->Asn(57.021464), Gly->Asn(57.021464), Gly->Asn(57.021464), Oxidation(15.994915), Phe->Tyr(15.994915), Val->Arg(57.032697), Val->Arg(57.03…	sp|P48643|TCPE_HUMAN	P48643	TCPE_HUMAN	CCT5	T-complex protein 1 subunit epsilon
AFADALEVIPMALSENSGMNPIQTMTEVR	AFADALEVIPM[147]ALSENSGM[147]NPIQTM[147]TEVR	29	1061.84	3	3182.49	1	0	3	11M(15.9949), 19M(15.9949), 25M(15.9949)		sp|P48643|TCPE_HUMAN	P48643	TCPE_HUMAN	CCT5	T-complex protein 1 subunit epsilon
AFADALEVIPMALSENSGMNPIQTMTEVR	AFADALEVIPM[147]ALSENSGMNPIQTMTEVR	29	1576.26	2	3150.5	0.956	0.7063	1	11M(15.9949)		sp|P48643|TCPE_HUMAN	P48643	TCPE_HUMAN	CCT5	T-complex protein 1 subunit epsilon
AFADALEVIPMALSENSGMNPIQTMTEVR	AFADALEVIPM[147]ALSENSGM[147]NPIQTMTEVR	29	1056.51	3	3166.5	1	0	17	11M(15.9949), 19M(15.9949), 25M(15.9949)	Dehydro(-1.007825)	sp|P48643|TCPE_HUMAN	P48643	TCPE_HUMAN	CCT5	T-complex protein 1 subunit epsilon
AFADALEVIPMALSENSGMNPIQTMTEVR	AFADALEVIPMALSENSGMNPIQTM[147]TEVR	29	1051.17	3	3150.5	1	0	9	11M(15.9949), 19M(15.9949), 25M(15.9949)	Label:15N(1)(0.997035)	sp|P48643|TCPE_HUMAN	P48643	TCPE_HUMAN	CCT5	T-complex protein 1 subunit epsilon
AFADAMEVIPSTLAENAGLNPISTVTELR		29	1515.78	2	3029.54	1	0	5		Label:13C(3)(3.010064), Label:2H(3)(3.018830)	sp|P50991|TCPD_HUMAN	P50991	TCPD_HUMAN	CCT4	T-complex protein 1 subunit delta
AFADAMEVIPSTLAENAGLNPISTVTELR	AFADAM[147]EVIPSTLAENAGLNPISTVTELR	29	1016.18	3	3045.53	1	0	13	6M(15.9949)	Ammonium(17.026549), Ammonium(17.026549), Asn->Asp(0.984016), Asn->Asp(0.984016), Asn->Asp(0.984016), Cation:Fe[III](52.911464), Deamidated(0.984016), Deamidated(0.984016), Deamidated(0.984016), Gln->Glu(0.984016), Gln->Glu(0.984016), Gln->Glu(0.984016), Label:13C(2)15N(2)(4.000780), Label:13C(3)15N(1)(4.007099), Label:13C(4)(4.013419), Label:18O(2)(4.008491)	sp|P50991|TCPD_HUMAN	P50991	TCPD_HUMAN	CCT4	T-complex protein 1 subunit delta
AFADAMEVIPSTLAENAGLNPISTVTELR	AFADAM[147]EVIPSTLAENAGLNPISTVTELR	29	1523.77	2	3045.53	1	0	5	6M(15.9949)	Label:13C(3)(3.010064), Label:15N(1)(0.997035)	sp|P50991|TCPD_HUMAN	P50991	TCPD_HUMAN	CCT4	T-complex protein 1 subunit delta
AFADAMEVIPSTLAENAGLNPISTVTELR	AFADAM[147]EVIPSTLAENAGLNPISTVTELR	29	762.39	4	3045.53	1	0	3	6M(15.9949)	Cation:Fe[III](52.911464), Cation:Fe[II](53.919289), Cation:Fe[II](53.919289)	sp|P50991|TCPD_HUMAN	P50991	TCPD_HUMAN	CCT4	T-complex protein 1 subunit delta
AFADAMEVIPSTLAENAGLNPISTVTELR		29	1010.85	3	3029.54	1	0	15		Ala->Gln(57.021464), Asn->Asp(0.984016), Asn->Asp(0.984016), Carbamidomethyl(57.021464), Cation:Fe[III](52.911464), Cation:Fe[III](52.911464), Deamidated(0.984016), Deamidated(0.984016), Formyl(27.994915), Gln->Glu(0.984016), Gln->Glu(0.984016), Glu->Met(1.997892), Glu->Met(1.997892), Gly(57.021464), Gly->Asn(57.021464), Label:15N(1)(0.997035), Label:15N(1)(0.997035), Label:15N(2)(1.994070), Labe…	sp|P50991|TCPD_HUMAN	P50991	TCPD_HUMAN	CCT4	T-complex protein 1 subunit delta
AFADAMEVIPSTLAENAGLNPISTVTELR		29	758.392	4	3029.54	1	0	2		Cation:Fe[III](52.911464), Cation:Fe[II](53.919289)	sp|P50991|TCPD_HUMAN	P50991	TCPD_HUMAN	CCT4	T-complex protein 1 subunit delta
AFAETYPAASSLPNGDCGRPR	n[43]AFAETYPAASSLPNGDCGRPR	21	1140.03	2	2278.04	0.9386	2.012	2	17C(57.0215), N-term(42.0106)	Asn->Asp(0.984016), Deamidated(0.984016), Gln->Glu(0.984016), Label:13C(2)15N(2)(4.000780), Label:15N(4)(3.988140), Pro->Thr(3.994915), Trp->Kynurenin(3.994915)	sp|P30520|PURA2_HUMAN	P30520	PURA2_HUMAN	ADSS	Adenylosuccinate synthetase isozyme 2
AFAHITGGGLLENIPR		16	833.457	2	1664.9	1	0	3		Label:15N(1)(0.997035)	sp|P22102|PUR2_HUMAN	P22102	PUR2_HUMAN	GART	Trifunctional purine biosynthetic protein adenosine-3
AFAHITGGGLLENIPR		16	555.974	3	1664.9	1	0	6			sp|P22102|PUR2_HUMAN	P22102	PUR2_HUMAN	GART	Trifunctional purine biosynthetic protein adenosine-3
AFAIDSSHPWLHECMIR	AFAIDSSHPWLHECMIR	17	690.661	3	2068.96	0.9998	0	1	14C(57.0215)		sp|Q9BXJ9|NAA15_HUMAN	Q9BXJ9	NAA15_HUMAN	NAA15	N-alpha-acetyltransferase 15, NatA auxiliary subunit
AFAISGPFNVQFLVK		15	819.456	2	1636.9	1	0	3		Label:15N(1)(0.997035)	sp|P31327|CPSM_HUMAN	P31327	CPSM_HUMAN	CPS1	Carbamoyl-phosphate synthase [ammonia], mitochondrial
AFALNDLDDYEK		12	707.33	2	1412.65	0.9949	0.0003	2		Dehydro(-1.007825)	sp|Q14166|TTL12_HUMAN	Q14166	TTL12_HUMAN	TTLL12	Tubulin--tyrosine ligase-like protein 12
AFAMTNQILVEK	AFAM[147]TNQILVEK	12	690.863	2	1379.71	0.9998	0	1	4M(15.9949)		sp|P31327|CPSM_HUMAN	P31327	CPSM_HUMAN	CPS1	Carbamoyl-phosphate synthase [ammonia], mitochondrial
AFAMTNQILVEK		12	682.866	2	1363.72	0.9988	0	1			sp|P31327|CPSM_HUMAN	P31327	CPSM_HUMAN	CPS1	Carbamoyl-phosphate synthase [ammonia], mitochondrial
AFAVGVQQVLLK		12	636.887	2	1271.76	0.9983	0	2			sp|O95373|IPO7_HUMAN	O95373	IPO7_HUMAN	IPO7	Importin-7
AFAVVASALGIPSLLPFLK		19	957.577	2	1913.14	0.9838	0.0066	1			sp|O75533|SF3B1_HUMAN	O75533	SF3B1_HUMAN	SF3B1	Splicing factor 3B subunit 1
AFCADQLDVFLQK	AFCADQLDVFLQK	13	777.885	2	1553.75	0.9996	0	1	3C(57.0215)		sp|Q9P2N5|RBM27_HUMAN	Q9P2N5	RBM27_HUMAN	RBM27	RNA-binding protein 27
AFCEPGNVENNGVLSFIK	AFCEPGNVENNGVLSFIK	18	997.986	2	1993.96	1	0	11	3C(57.0215)	Asn->Asp(0.984016), Asn->Asp(0.984016), Asn->Asp(0.984016), Asn->Asp(0.984016), Asn->Asp(0.984016), Asn->Asp(0.984016), Asn->Asp(0.984016), Deamidated(0.984016), Deamidated(0.984016), Deamidated(0.984016), Deamidated(0.984016), Deamidated(0.984016), Deamidated(0.984016), Deamidated(0.984016), Gln->Glu(0.984016), Gln->Glu(0.984016), Gln->Glu(0.984016), Gln->Glu(0.984016), Gln->Glu(0.984016), Gln->…	sp|P54577|SYYC_HUMAN	P54577	SYYC_HUMAN	YARS	Tyrosine--tRNA ligase, cytoplasmic
AFCQEMLQEEPR	AFCQEMLQEEPR	12	769.342	2	1536.67	0.9999	0	1	3C(57.0215)		sp|Q9HBH5|RDH14_HUMAN	Q9HBH5	RDH14_HUMAN	RDH14	Retinol dehydrogenase 14
AFCTGQELQLVQLEGGGGAGTYR	AFCTGQELQLVQLEGGGGAGTYR	23	1206.58	2	2411.15	1	0	3	3C(57.0215)		sp|Q8N3D4|EH1L1_HUMAN	Q8N3D4	EH1L1_HUMAN	EHBP1L1	EH domain-binding protein 1-like protein 1
AFDCPETEYPVK	AFDCPETEYPVK	12	728.327	2	1454.64	0.9994	0	2	4C(57.0215)		sp|O43847|NRDC_HUMAN	O43847	NRDC_HUMAN	NRDC	Nardilysin
AFDDVPVVQIYSSR		14	798.407	2	1594.8	0.9999	0	1			sp|Q7Z460|CLAP1_HUMAN	Q7Z460	CLAP1_HUMAN	CLASP1	CLIP-associating protein 1
AFDFLSEETEASLASR		16	886.92	2	1771.83	1	0	1			sp|O60271|JIP4_HUMAN	O60271	JIP4_HUMAN	SPAG9	C-Jun-amino-terminal kinase-interacting protein 4
AFDLFNPNFK		10	606.806	2	1211.6	0.9913	0.0011	2			sp|Q9Y3D9|RT23_HUMAN	Q9Y3D9	RT23_HUMAN	MRPS23	28S ribosomal protein S23, mitochondrial
AFDLIVDRPVTLVR		14	538.65	3	1612.93	0.9987	0.0001	3			sp|O96000|NDUBA_HUMAN	O96000	NDUBA_HUMAN	NDUFB10	NADH dehydrogenase [ubiquinone] 1 beta subcomplex subunit 10
AFDLIVDRPVTLVR		14	807.472	2	1612.93	0.9892	0.0018	1			sp|O96000|NDUBA_HUMAN	O96000	NDUBA_HUMAN	NDUFB10	NADH dehydrogenase [ubiquinone] 1 beta subcomplex subunit 10
AFDLVPPEAVPEQK		14	770.406	2	1538.8	0.9999	0	1			sp|Q96G03|PGM2_HUMAN	Q96G03	PGM2_HUMAN	PGM2	Phosphoglucomutase-2
AFDQGADAIYDHINEGK		17	932.429	2	1862.84	1	0	5		Label:13C(3)(3.010064), Label:13C(3)(3.010064), Label:2H(3)(3.018830)	sp|Q9UDW1|QCR9_HUMAN	Q9UDW1	QCR9_HUMAN	UQCR10	Cytochrome b-c1 complex subunit 9
AFDQGADAIYDHINEGK		17	621.955	3	1862.84	1	0	3			sp|Q9UDW1|QCR9_HUMAN	Q9UDW1	QCR9_HUMAN	UQCR10	Cytochrome b-c1 complex subunit 9
AFDSGIIPMEFVNK	AFDSGIIPM[147]EFVNK	14	792.392	2	1582.77	1	0	3	9M(15.9949)	Label:13C(3)(3.010064), Label:2H(3)(3.018830)	sp|P53396|ACLY_HUMAN	P53396	ACLY_HUMAN	ACLY	ATP-citrate synthase
AFDSGIIPMEFVNK		14	784.395	2	1566.78	1	0	4		Thr->Val(-1.979265)	sp|P53396|ACLY_HUMAN	P53396	ACLY_HUMAN	ACLY	ATP-citrate synthase
AFDSGQNLSPDR		12	653.805	2	1305.59	0.7166	0	1		Ala->Thr(30.010565), Gly->Ser(30.010565), Hydroxymethyl(30.010565), methylol(30.010565)	sp|O00418|EF2K_HUMAN	O00418	EF2K_HUMAN	EEF2K	Eukaryotic elongation factor 2 kinase
AFDTAGNGYCR	AFDTAGNGYCR	11	616.262	2	1230.51	0.9995	0	5	10C(57.0215)	15N-oxobutanoic(-18.023584), Asn->Asp(0.984016), Asn->Asp(0.984016), Deamidated(0.984016), Deamidated(0.984016), Gln->Glu(0.984016), Gln->Glu(0.984016), Phe->Glu(-18.025821)	sp|P49327|FAS_HUMAN	P49327	FAS_HUMAN	FASN	Fatty acid synthase
AFDTFLDSLQEFPWVR		16	985.986	2	1969.96	0.9849	4.122	1			sp|P78560|CRADD_HUMAN	P78560	CRADD_HUMAN	CRADD	Death domain-containing protein CRADD
AFEDDDITHVEGSVDPIR		18	1007.97	2	2013.93	0.9999	0	2			sp|Q9NTK5|OLA1_HUMAN	Q9NTK5	OLA1_HUMAN	OLA1	Obg-like ATPase 1
AFEDDDITHVEGSVDPIR		18	672.317	3	2013.93	1	0	3			sp|Q9NTK5|OLA1_HUMAN	Q9NTK5	OLA1_HUMAN	OLA1	Obg-like ATPase 1
AFEDDDITHVEGSVDPIRDIEIIHEELQLK		30	869.686	4	3474.72	1	0	1			sp|Q9NTK5|OLA1_HUMAN	Q9NTK5	OLA1_HUMAN	OLA1	Obg-like ATPase 1
AFEDTLQLMER		11	676.829	2	1351.64	0.9779	0.021	1			sp|O95163|ELP1_HUMAN	O95163	ELP1_HUMAN	ELP1	Elongator complex protein 1
AFEDTLQLMER	AFEDTLQLM[147]ER	11	684.827	2	1367.64	0.9981	0.0001	1	9M(15.9949)		sp|O95163|ELP1_HUMAN	O95163	ELP1_HUMAN	ELP1	Elongator complex protein 1
AFEDWLNDDLGSYQGAQGNR		20	1128.5	2	2254.99	1	0	2			sp|Q8N6T3|ARFG1_HUMAN	Q8N6T3	ARFG1_HUMAN	ARFGAP1	ADP-ribosylation factor GTPase-activating protein 1
AFEEDQVAGR		10	561.265	2	1120.51	0.6938	0.071	1		Asn->Xle(-0.958863), Glu->Lys(-0.947630)	sp|O43818|U3IP2_HUMAN	O43818	U3IP2_HUMAN	RRP9	U3 small nucleolar RNA-interacting protein 2
AFEEEQNLR		9	568.272	2	1134.53	0.9722	1.326	1			sp|P32754|HPPD_HUMAN	P32754	HPPD_HUMAN	HPD	4-hydroxyphenylpyruvate dioxygenase
AFEGFNTCLFAYGQTGSGK	AFEGFNTCLFAYGQTGSGK	19	1027.97	2	2053.92	1	0	1	8C(57.0215)		sp|Q15058|KIF14_HUMAN	Q15058	KIF14_HUMAN	KIF14	Kinesin-like protein KIF14
AFELMHSGK		9	510.252	2	1018.49	0.9877	0.0028	2			sp|P11766|ADHX_HUMAN	P11766	ADHX_HUMAN	ADH5	Alcohol dehydrogenase class-3
AFENCSEDLQER	AFENCSEDLQER	12	749.317	2	1496.62	0.9993	0	2	5C(57.0215)	Dehydro(-1.007825)	sp|O75828|CBR3_HUMAN	O75828	CBR3_HUMAN	CBR3	Carbonyl reductase [NADPH] 3
AFENDVDALCNLR	AFENDVDALCNLR	13	768.859	2	1535.7	0.9956	0.0002	2	10C(57.0215)		sp|P05166|PCCB_HUMAN	P05166	PCCB_HUMAN	PCCB	Propionyl-CoA carboxylase beta chain, mitochondrial
AFEQLMTDLTLSR		13	762.89	2	1523.77	1	0	2			sp|Q6UUV7|CRTC3_HUMAN	Q6UUV7	CRTC3_HUMAN	CRTC3	CREB-regulated transcription coactivator 3
AFESDVFHNR		10	611.286	2	1220.56	0.9994	0	1			sp|O14545|TRAD1_HUMAN	O14545	TRAD1_HUMAN	TRAFD1	TRAF-type zinc finger domain-containing protein 1
AFEVSENGNLVVSGK		15	775.396	2	1548.78	1	0	9		Asn->Asp(0.984016), Asn->Asp(0.984016), Asn->Asp(0.984016), Deamidated(0.984016), Deamidated(0.984016), Deamidated(0.984016), Gln->Glu(0.984016), Gln->Glu(0.984016), Gln->Glu(0.984016), Gln->Lys(0.036386), Label:15N(1)(0.997035)	sp|P49327|FAS_HUMAN	P49327	FAS_HUMAN	FASN	Fatty acid synthase
AFEYNMQIFNELDQAGSTLAR	AFEYNM[147]QIFNELDQAGSTLAR	21	1217.57	2	2433.13	1	0	4	6M(15.9949)	Label:15N(1)(0.997035)	sp|P30519|HMOX2_HUMAN	P30519	HMOX2_HUMAN	HMOX2	Heme oxygenase 2
AFEYNMQIFNELDQAGSTLAR		21	1209.57	2	2417.13	1	0	4			sp|P30519|HMOX2_HUMAN	P30519	HMOX2_HUMAN	HMOX2	Heme oxygenase 2
AFFADLPDPLIPYSLHPELLEAAK		24	889.807	3	2666.4	1	0	1			sp|Q13017|RHG05_HUMAN	Q13017	RHG05_HUMAN	ARHGAP5	Rho GTPase-activating protein 5
AFFESHPAPSAER		13	723.344	2	1444.67	1	0	3		Label:15N(1)(0.997035)	sp|P55786|PSA_HUMAN	P55786	PSA_HUMAN	NPEPPS	Puromycin-sensitive aminopeptidase
AFFGTMDTLPPPTEDPMINEIGQFQSFAEK		30	1120.19	3	3357.56	0.9997	0	1			sp|Q8TBE7|S35G2_HUMAN	Q8TBE7	S35G2_HUMAN	SLC35G2	Solute carrier family 35 member G2
AFFPCFDTPAVK	AFFPCFDTPAVK	12	700.339	2	1398.66	0.9999	0	2	5C(57.0215)		sp|Q9H4A4|AMPB_HUMAN	Q9H4A4	AMPB_HUMAN	RNPEP	Aminopeptidase B
AFGAPVPSVQWLDEDGTTVLQDER		24	1315.64	2	2629.27	1	0	2			sp|P32004|L1CAM_HUMAN	P32004	L1CAM_HUMAN	L1CAM	Neural cell adhesion molecule L1
AFGFSHLEALLDDSK		15	825.412	2	1648.81	1	0	1			sp|Q96FW1|OTUB1_HUMAN	Q96FW1	OTUB1_HUMAN	OTUB1	Ubiquitin thioesterase OTUB1
AFGFSHLEALLDDSK		15	550.61	3	1648.81	1	0	3			sp|Q96FW1|OTUB1_HUMAN	Q96FW1	OTUB1_HUMAN	OTUB1	Ubiquitin thioesterase OTUB1
AFGHHAVSLLDGGLR		15	775.415	2	1548.82	1	0	1			sp|P25325|THTM_HUMAN	P25325	THTM_HUMAN	MPST	3-mercaptopyruvate sulfurtransferase
AFGHHAVSLLDGGLR		15	517.279	3	1548.82	0.9998	0	1			sp|P25325|THTM_HUMAN	P25325	THTM_HUMAN	MPST	3-mercaptopyruvate sulfurtransferase
AFGSPFGLEEPQWVPDK		17	952.465	2	1902.91	1	0	3		Label:13C(3)(3.010064), Label:2H(3)(3.018830)	sp|Q9BQ24|ZFY21_HUMAN	Q9BQ24	ZFY21_HUMAN	ZFYVE21	Zinc finger FYVE domain-containing protein 21
AFGYVCGGEGQHQFFAIK	AFGYVCGGEGQHQFFAIK	18	1008.48	2	2014.94	1	0	3	6C(57.0215)	Asn->Asp(0.984016), Deamidated(0.984016), Gln->Glu(0.984016), Label:13C(3)(3.010064), Label:15N(1)(0.997035)	sp|P98082|DAB2_HUMAN	P98082	DAB2_HUMAN	DAB2	Disabled homolog 2
AFGYVCGGEGQHQFFAIK	AFGYVCGGEGQHQFFAIK	18	672.653	3	2014.94	1	0	2	6C(57.0215)		sp|P98082|DAB2_HUMAN	P98082	DAB2_HUMAN	DAB2	Disabled homolog 2
AFGYVEIPCVAK	AFGYVEIPCVAK	12	677.347	2	1352.68	0.9477	0.5642	1	9C(57.0215)	Gln->Lys(0.036386)	sp|Q96CD2|COAC_HUMAN	Q96CD2	COAC_HUMAN	PPCDC	Phosphopantothenoylcysteine decarboxylase
AFGYYGPLR		9	522.269	2	1042.52	0.9787	0.0177	2		Dehydrated(-18.010565), Glu->pyro-Glu(-18.010565)	sp|P84103|SRSF3_HUMAN	P84103	SRSF3_HUMAN	SRSF3	Serine/arginine-rich splicing factor 3
AFHGLAGGTDVPFSEVVK		18	915.973	2	1829.93	0.9854	0.0048	1			sp|O75191|XYLB_HUMAN	O75191	XYLB_HUMAN	XYLB	Xylulose kinase
AFHGWNEFDISEDEPLWK		18	740.673	3	2219	1	0	1			sp|P98194|AT2C1_HUMAN	P98194	AT2C1_HUMAN	ATP2C1	Calcium-transporting ATPase type 2C member 1
AFHITNDEPIPFWTFLSR		18	731.037	3	2190.09	0.9999	0	4		Glu->Met(1.997892), Label:15N(4)(3.988140), Label:18O(1)(2.004246), Pro->Thr(3.994915), Pro->Val(2.015650), Trp->Kynurenin(3.994915)	sp|Q15738|NSDHL_HUMAN	Q15738	NSDHL_HUMAN	NSDHL	Sterol-4-alpha-carboxylate 3-dehydrogenase, decarboxylating
AFHNEAQVNPER		12	706.339	2	1410.66	1	0	3			sp|P17987|TCPA_HUMAN	P17987	TCPA_HUMAN	TCP1	T-complex protein 1 subunit alpha
AFHPTYEEK		9	561.267	2	1120.52	0.9815	0.0103	1			sp|Q9H3P7|GCP60_HUMAN	Q9H3P7	GCP60_HUMAN	ACBD3	Golgi resident protein GCP60
AFIAHFQDNLHSVNR		15	590.301	3	1767.88	0.9975	0.0002	1			sp|Q6P2C8|MED27_HUMAN	Q6P2C8	MED27_HUMAN	MED27	Mediator of RNA polymerase II transcription subunit 27
AFIHWVSQPLMCEVR	AFIHWVSQPLM[147]CEVR	15	944.963	2	1887.91	0.9999	0	2	11M(15.9949), 12C(57.0215)		sp|P47897|SYQ_HUMAN	P47897	SYQ_HUMAN	QARS	Glutamine--tRNA ligase
AFIHWVSQPLMCEVR	AFIHWVSQPLMCEVR	15	624.98	3	1871.92	0.987	0.0001	3	12C(57.0215)	Ammonia-loss(-17.026549), Gln->pyro-Glu(-17.026549)	sp|P47897|SYQ_HUMAN	P47897	SYQ_HUMAN	QARS	Glutamine--tRNA ligase
AFIHWVSQPLMCEVR	AFIHWVSQPLMCEVR	15	936.966	2	1871.92	0.9919	0.0009	1	12C(57.0215)		sp|P47897|SYQ_HUMAN	P47897	SYQ_HUMAN	QARS	Glutamine--tRNA ligase
AFIHWVSQPLMCEVR	AFIHWVSQPLM[147]CEVR	15	630.311	3	1887.91	0.9864	0.0081	2	11M(15.9949), 12C(57.0215)	Dehydro(-1.007825)	sp|P47897|SYQ_HUMAN	P47897	SYQ_HUMAN	QARS	Glutamine--tRNA ligase
AFIITINSFGTELSK		15	820.948	2	1639.88	0.9994	0	2		Met->Glu(-1.997892)	sp|P61421|VA0D1_HUMAN	P61421	VA0D1_HUMAN	ATP6V0D1	V-type proton ATPase subunit d 1	ATP6V0D2	sp|Q8N8Y2|VA0D2_HUMAN
AFIPAIDSFGFETDLR		16	899.954	2	1797.89	1	0	6		Label:13C(1)2H(3)(4.022185), Label:13C(4)(4.013419), Label:2H(4)(4.025107)	sp|Q15029|U5S1_HUMAN	Q15029	U5S1_HUMAN	EFTUD2	116 kDa U5 small nuclear ribonucleoprotein component
AFITNIPFDVK		11	632.85	2	1263.69	0.996	0.0002	4			sp|P52272|HNRPM_HUMAN	P52272	HNRPM_HUMAN	HNRNPM	Heterogeneous nuclear ribonucleoprotein M
AFLADPSAFVAAAPVAAATTAAPAAAAAPAK		31	918.16	3	2751.46	1	0	29		Ala->Gln(57.021464), Carbamidomethyl(57.021464), Cation:Fe[III](52.911464), Cation:Fe[III](52.911464), Cation:Fe[III](52.911464), Cation:Fe[III](52.911464), Cation:Fe[III](52.911464), Cation:Fe[II](53.919289), Cation:Na(21.981943), Dehydrated(-18.010565), Formyl(27.994915), Glu->Trp(57.036720), Glu->pyro-Glu(-18.010565), Gly(57.021464), Gly->Asn(57.021464), Lys->Allysine(-1.031634), Lys->Arg(28.0…	sp|P05388|RLA0_HUMAN	P05388	RLA0_HUMAN	RPLP0	60S acidic ribosomal protein P0
AFLADPSAFVAAAPVAAATTAAPAAAAAPAK		31	688.872	4	2751.46	1	0	4		Cation:Ca[II](37.946941), Cation:Fe[III](52.911464), Cation:Fe[III](52.911464), Cation:Ni[II](55.919696)	sp|P05388|RLA0_HUMAN	P05388	RLA0_HUMAN	RPLP0	60S acidic ribosomal protein P0
AFLADPSAFVAAAPVAAATTAAPAAAAAPAK		31	1376.74	2	2751.46	1	0	12		Ala->Gln(57.021464), Carbamidomethyl(57.021464), Carbofuran(58.029289), Gln->Trp(58.020735), Gly(57.021464), Gly->Asn(57.021464), Label:15N(1)(0.997035), Label:15N(1)(0.997035), Val->Arg(57.032697)	sp|P05388|RLA0_HUMAN	P05388	RLA0_HUMAN	RPLP0	60S acidic ribosomal protein P0
AFLADPSAFVAAAPVAADTTAAPAAAAAPAK		31	699.87	4	2795.45	1	0	3		azole(-20.026215)	sp|Q8NHW5|RLA0L_HUMAN	Q8NHW5	RLA0L_HUMAN	RPLP0P6	60S acidic ribosomal protein P0-like
AFLASGPYLTHQQK	n[43]AFLASGPYLTHQQK	14	801.917	2	1601.82	1	0	2	N-term(42.0106)		sp|Q9Y6M9|NDUB9_HUMAN	Q9Y6M9	NDUB9_HUMAN	NDUFB9	NADH dehydrogenase [ubiquinone] 1 beta subcomplex subunit 9
AFLDALQNQAEASSK		15	796.899	2	1591.78	1	0	10		Glu->Met(1.997892), Label:18O(1)(2.004246), Pro->Val(2.015650)	sp|Q12931|TRAP1_HUMAN	Q12931	TRAP1_HUMAN	TRAP1	Heat shock protein 75 kDa, mitochondrial
AFLDFHALPYQVVEVNPVR		19	1107.59	2	2213.16	0.9999	0	2			sp|Q9H7Z7|PGES2_HUMAN	Q9H7Z7	PGES2_HUMAN	PTGES2	Prostaglandin E synthase 2
AFLDFHALPYQVVEVNPVR		19	738.728	3	2213.16	1	0	3		Label:15N(1)(0.997035)	sp|Q9H7Z7|PGES2_HUMAN	Q9H7Z7	PGES2_HUMAN	PTGES2	Prostaglandin E synthase 2
AFLDFYHSFLEK		12	758.877	2	1515.74	1	0	2			sp|Q92888|ARHG1_HUMAN	Q92888	ARHG1_HUMAN	ARHGEF1	Rho guanine nucleotide exchange factor 1
AFLDNPGILSELCGTLSR	AFLDNPGILSELCGTLSR	18	655.003	3	1961.99	0.9983	0.0001	3	13C(57.0215)		sp|Q6NXE6|ARMC6_HUMAN	Q6NXE6	ARMC6_HUMAN	ARMC6	Armadillo repeat-containing protein 6
AFLDNPGILSELCGTLSR	AFLDNPGILSELCGTLSR	18	982.001	2	1961.99	1	0	3	13C(57.0215)		sp|Q6NXE6|ARMC6_HUMAN	Q6NXE6	ARMC6_HUMAN	ARMC6	Armadillo repeat-containing protein 6
AFLDNPTIILAHIR	n[43]AFLDNPTIILAHIR	14	818.464	2	1634.91	1	0	1	N-term(42.0106)		sp|Q9BPZ7|SIN1_HUMAN	Q9BPZ7	SIN1_HUMAN	MAPKAP1	Target of rapamycin complex 2 subunit MAPKAP1
AFLDSLPDVK		10	552.8	2	1103.59	0.9686	1.114	2		Glu->pyro-Glu+Methyl:2H(2)13C(1)(-0.979006)	sp|O15294|OGT1_HUMAN	O15294	OGT1_HUMAN	OGT	UDP-N-acetylglucosamine--peptide N-acetylglucosaminyltransferase 110 kDa subunit
AFLEENNLDYIIR		13	805.415	2	1608.81	1	0	1			sp|P53041|PPP5_HUMAN	P53041	PPP5_HUMAN	PPP5C	Serine/threonine-protein phosphatase 5
AFLEHMSEVQPDSPQGIYDTLLELR		25	963.476	3	2887.41	0.9998	0	2		Dehydro(-1.007825)	sp|Q9H270|VPS11_HUMAN	Q9H270	VPS11_HUMAN	VPS11	Vacuolar protein sorting-associated protein 11 homolog
AFLEPLGLAYTGPDNSSIDCR	AFLEPLGLAYTGPDNSSIDCR	21	1148.55	2	2295.08	1	0	2	20C(57.0215)		sp|Q96PV6|LENG8_HUMAN	Q96PV6	LENG8_HUMAN	LENG8	Leukocyte receptor cluster member 8
AFLLFPTIER		10	603.848	2	1205.68	0.9853	0.0049	1			sp|Q9H6V9|LDAH_HUMAN	Q9H6V9	LDAH_HUMAN	LDAH	Lipid droplet-associated hydrolase
AFLLNGSIDGIR		12	638.356	2	1274.7	0.9462	6.836	1			sp|Q9H2J7|S6A15_HUMAN	Q9H2J7	S6A15_HUMAN	SLC6A15	Sodium-dependent neutral amino acid transporter B(0)AT2
AFLPTSHLSDHVANGPLLHHWLQAGDILHR		30	838.942	4	3351.74	1	0	1			sp|Q14690|RRP5_HUMAN	Q14690	RRP5_HUMAN	PDCD11	Protein RRP5 homolog
AFLPTSHLSDHVANGPLLHHWLQAGDILHR		30	671.355	5	3351.74	1	0	2			sp|Q14690|RRP5_HUMAN	Q14690	RRP5_HUMAN	PDCD11	Protein RRP5 homolog
AFLQGGQEATDIALLLR		17	908.502	2	1814.99	1	0	2			sp|Q14203|DCTN1_HUMAN	Q14203	DCTN1_HUMAN	DCTN1	Dynactin subunit 1
AFLQGGQEATDIALLLR		17	606.004	3	1814.99	0.9918	0.0016	2			sp|Q14203|DCTN1_HUMAN	Q14203	DCTN1_HUMAN	DCTN1	Dynactin subunit 1
AFLSTHPNTETVFEAFLK		18	1026.53	2	2051.04	0.9996	0	1			sp|Q96S44|PRPK_HUMAN	Q96S44	PRPK_HUMAN	TP53RK	EKC/KEOPS complex subunit TP53RK
AFLSTHPNTETVFEAFLK		18	684.686	3	2051.04	1	0	2			sp|Q96S44|PRPK_HUMAN	Q96S44	PRPK_HUMAN	TP53RK	EKC/KEOPS complex subunit TP53RK
AFLTLAEDILR		11	631.361	2	1260.71	0.9963	0.0002	3			sp|P61026|RAB10_HUMAN	P61026	RAB10_HUMAN	RAB10	Ras-related protein Rab-10
AFLVGMYGQMDPSAQISEALR		21	1142.56	2	2283.1	1	0	1			sp|Q8N201|INT1_HUMAN	Q8N201	INT1_HUMAN	INTS1	Integrator complex subunit 1
AFMTADLPNELIELLEK	AFM[147]TADLPNELIELLEK	17	982.008	2	1962	1	0	3	3M(15.9949)	Label:13C(1)2H(3)(4.022185), Label:13C(3)15N(1)(4.007099), Label:13C(4)(4.013419), Label:18O(2)(4.008491)	sp|Q00610|CLH1_HUMAN	Q00610	CLH1_HUMAN	CLTC	Clathrin heavy chain 1	CLTCL1	sp|P53675|CLH2_HUMAN
AFMTADLPNELIELLEK	AFM[147]TADLPNELIELLEK	17	655.008	3	1962	0.9923	0	2	3M(15.9949)	Cation:Fe[III](52.911464), Cation:Fe[III](52.911464)	sp|Q00610|CLH1_HUMAN	Q00610	CLH1_HUMAN	CLTC	Clathrin heavy chain 1	CLTCL1	sp|P53675|CLH2_HUMAN
AFMTADLPNELIELLEK		17	974.011	2	1946.01	1	0	2			sp|Q00610|CLH1_HUMAN	Q00610	CLH1_HUMAN	CLTC	Clathrin heavy chain 1	CLTCL1	sp|P53675|CLH2_HUMAN
AFMTADLPNELIELLEK		17	649.676	3	1946.01	0.9974	0	2		Dethiomethyl(-48.003371), Dethiomethyl(-48.003371), Met->Hsl(-48.003371), Met->Hsl(-48.003371), Phe->Val(-48.000000), Phe->Val(-48.000000)	sp|Q00610|CLH1_HUMAN	Q00610	CLH1_HUMAN	CLTC	Clathrin heavy chain 1	CLTCL1	sp|P53675|CLH2_HUMAN
AFMVTDEDIR	AFM[147]VTDEDIR	10	606.782	2	1211.55	0.6199	0.1238	1	3M(15.9949)	Amidated(-0.984016), Asp->Asn(-0.984016), Glu->Gln(-0.984016), Glu->pyro-Glu+Methyl:2H(2)13C(1)(-0.979006)	sp|O95983|MBD3_HUMAN	O95983	MBD3_HUMAN	MBD3	Methyl-CpG-binding domain protein 3
AFNDPFIQK		9	540.28	2	1078.54	0.9804	0.0128	1			sp|Q92598|HS105_HUMAN	Q92598	HS105_HUMAN	HSPH1	Heat shock protein 105 kDa
AFNSVDPTFDNSVPSK		16	862.91	2	1723.81	0.9728	0.0001	1			sp|Q99543|DNJC2_HUMAN	Q99543	DNJC2_HUMAN	DNAJC2	DnaJ homolog subfamily C member 2
AFPAAPCCVDVSDR	AFPAAPCCVDVSDR	14	782.848	2	1563.68	0.979	0.0167	1	7C(57.0215), 8C(57.0215)		sp|O60318|GANP_HUMAN	O60318	GANP_HUMAN	MCM3AP	Germinal-center associated nuclear protein
AFPAFLQTVSLEDFLK		16	913.49	2	1824.97	1	0	1			sp|Q330K2|NDUF6_HUMAN	Q330K2	NDUF6_HUMAN	NDUFAF6	NADH dehydrogenase (ubiquinone) complex I, assembly factor 6
AFPANGALFLAYEYSR		16	895.449	2	1788.88	1	0	1			sp|Q9Y619|ORNT1_HUMAN	Q9Y619	ORNT1_HUMAN	SLC25A15	Mitochondrial ornithine transporter 1
AFPAWADTSVLSR		13	710.865	2	1419.71	0.9989	0	2		Cys->Thr(-1.961506)	sp|Q02252|MMSA_HUMAN	Q02252	MMSA_HUMAN	ALDH6A1	Methylmalonate-semialdehyde dehydrogenase [acylating], mitochondrial
AFPCWDEPAIK	AFPCWDEPAIK	11	667.316	2	1332.62	0.9637	0.9098	1	4C(57.0215)		sp|P55786|PSA_HUMAN	P55786	PSA_HUMAN	NPEPPS	Puromycin-sensitive aminopeptidase
AFPHRPDAPELPDFSMLK	n[43]AFPHRPDAPELPDFSMLK	18	704.019	3	2109.04	0.9978	0.0002	2	N-term(42.0106)	Glu->Met(1.997892), Label:18O(1)(2.004246), Pro->Val(2.015650)	sp|Q9H267|VP33B_HUMAN	Q9H267	VP33B_HUMAN	VPS33B	Vacuolar protein sorting-associated protein 33B
AFPMPGFDEH		10	574.247	2	1146.48	0.9681	0.0761	1			sp|P34897|GLYM_HUMAN	P34897	GLYM_HUMAN	SHMT2	Serine hydroxymethyltransferase, mitochondrial
AFPNPYADYNK		11	650.304	2	1298.59	0.9663	0.085	1			sp|O43813|LANC1_HUMAN	O43813	LANC1_HUMAN	LANCL1	Glutathione S-transferase LANCL1
AFPQLGGRPGPEGEGSLESQPPPLQTQACPESSCLR	AFPQLGGRPGPEGEGSLESQPPPLQTQACPESSCLR	36	1278.94	3	3833.81	1	0	2	29C(57.0215), 34C(57.0215)		sp|O94992|HEXI1_HUMAN	O94992	HEXI1_HUMAN	HEXIM1	Protein HEXIM1
AFPVLLLDTVPWYLR		15	902.014	2	1802.01	0.9687	0.0728	1			sp|Q969N2|PIGT_HUMAN	Q969N2	PIGT_HUMAN	PIGT	GPI transamidase component PIG-T
AFPYGNVAFPHLPGSAPSWPSLVDTSK		27	948.145	3	2841.41	1	0	2			sp|Q6UN15|FIP1_HUMAN	Q6UN15	FIP1_HUMAN	FIP1L1	Pre-mRNA 3'-end-processing factor FIP1
AFQGLLDTYSVWR		13	778.399	2	1554.78	1	0	2		Label:13C(3)(3.010064), Label:2H(3)(3.018830)	sp|Q6XQN6|PNCB_HUMAN	Q6XQN6	PNCB_HUMAN	NAPRT	Nicotinate phosphoribosyltransferase
AFQQSVEQDNLFDISTEEGSTK		22	1237.07	2	2472.13	1	0	1			sp|Q14690|RRP5_HUMAN	Q14690	RRP5_HUMAN	PDCD11	Protein RRP5 homolog
AFQYADGLEQLR		12	705.854	2	1409.69	0.798	0.0093	1		Dehydro(-1.007825)	sp|Q9BU89|DOHH_HUMAN	Q9BU89	DOHH_HUMAN	DOHH	Deoxyhypusine hydroxylase
AFSAPQNSESQAHVSGGGDDSSRPTVWYHETLEWLK		36	795.573	5	3972.83	0.9924	1.195	1			sp|P52701|MSH6_HUMAN	P52701	MSH6_HUMAN	MSH6	DNA mismatch repair protein Msh6
AFSDPFVEAEK		11	620.298	2	1238.58	0.9997	0	4		Dehydrated(-18.010565), Gln->Lys(0.036386), Glu->pyro-Glu(-18.010565)	sp|P34932|HSP74_HUMAN	P34932	HSP74_HUMAN	HSPA4	Heat shock 70 kDa protein 4
AFSEADMERPLQELGLVPSAVLIVAK	AFSEADM[147]ERPLQELGLVPSAVLIVAK	26	933.837	3	2798.49	1	0	3	7M(15.9949)		sp|Q04323|UBXN1_HUMAN	Q04323	UBXN1_HUMAN	UBXN1	UBX domain-containing protein 1
AFSEADMERPLQELGLVPSAVLIVAK		26	928.505	3	2782.49	1	0	5			sp|Q04323|UBXN1_HUMAN	Q04323	UBXN1_HUMAN	UBXN1	UBX domain-containing protein 1
AFSGYLGTDQSK		12	637.307	2	1272.6	0.9922	0.0008	4		Dehydrated(-18.010565), Dehydrated(-18.010565), Dehydrated(-18.010565), Glu->pyro-Glu(-18.010565), Glu->pyro-Glu(-18.010565), Glu->pyro-Glu(-18.010565)	sp|P10768|ESTD_HUMAN	P10768	ESTD_HUMAN	ESD	S-formylglutathione hydrolase
AFSITQGLLK		10	539.319	2	1076.62	0.9694	0.069	1			sp|O15067|PUR4_HUMAN	O15067	PUR4_HUMAN	PFAS	Phosphoribosylformylglycinamidine synthase
AFSPFGTITSAK		12	613.824	2	1225.63	0.9931	0	1		G-H1(39.994915), Pro->His(40.006148), Pyro-carbamidomethyl(39.994915)	sp|Q9H361|PABP3_HUMAN	Q9H361	PABP3_HUMAN	PABPC3	Polyadenylate-binding protein 3
AFSPWQILSPVQWAK	n[43]AFSPWQILSPVQWAK	15	900.477	2	1798.94	0.9603	0.8057	1	N-term(42.0106)		sp|O75410|TACC1_HUMAN	O75410	TACC1_HUMAN	TACC1	Transforming acidic coiled-coil-containing protein 1
AFSSLNTLPEELRPYVPLFCSVLTK	AFSSLNTLPEELRPYVPLFCSVLTK	25	961.177	3	2880.51	1	0	2	20C(57.0215)		sp|Q5JRX3|PREP_HUMAN	Q5JRX3	PREP_HUMAN	PITRM1	Presequence protease, mitochondrial
AFSSPQEEEEAGFTGR		16	871.387	2	1740.76	1	0	1			sp|Q14241|ELOA1_HUMAN	Q14241	ELOA1_HUMAN	ELOA	Elongin-A
AFSVFLFNTENK		12	708.861	2	1415.71	0.9984	0	1			sp|Q13907|IDI1_HUMAN	Q13907	IDI1_HUMAN	IDI1	Isopentenyl-diphosphate Delta-isomerase 1
AFSWASVTSK		10	542.277	2	1082.54	0.8586	0	1		Thiazolidine(12.000000)	sp|Q9UN86|G3BP2_HUMAN	Q9UN86	G3BP2_HUMAN	G3BP2	Ras GTPase-activating protein-binding protein 2
AFTDVPSIQIYSSR		14	792.407	2	1582.8	1	0	2			sp|O75122|CLAP2_HUMAN	O75122	CLAP2_HUMAN	CLASP2	CLIP-associating protein 2
AFTEANDGSLCLAMEYGGEK	AFTEANDGSLCLAMEYGGEK	20	1081.97	2	2161.93	1	0	2	11C(57.0215)	Asn->Ser(-27.010899), Gln->Thr(-27.010899)	sp|Q96KB5|TOPK_HUMAN	Q96KB5	TOPK_HUMAN	PBK	Lymphokine-activated killer T-cell-originated protein kinase
AFTEANDGSLCLAMEYGGEK	AFTEANDGSLCLAM[147]EYGGEK	20	1089.97	2	2177.92	0.9997	0	1	11C(57.0215), 14M(15.9949)	Asn->Ser(-27.010899), Gln->Thr(-27.010899)	sp|Q96KB5|TOPK_HUMAN	Q96KB5	TOPK_HUMAN	PBK	Lymphokine-activated killer T-cell-originated protein kinase
AFTELFQVACAKPPPLGLCDYPSSR	AFTELFQVACAKPPPLGLCDYPSSR	25	942.131	3	2823.37	1	0	2	10C(57.0215), 19C(57.0215)		sp|Q14166|TTL12_HUMAN	Q14166	TTL12_HUMAN	TTLL12	Tubulin--tyrosine ligase-like protein 12
AFTFDDEDDELSQLK		15	886.897	2	1771.78	0.9993	0	1			sp|Q9H9C1|SPE39_HUMAN	Q9H9C1	SPE39_HUMAN	VIPAS39	Spermatogenesis-defective protein 39 homolog
AFTGFIVEADTPGIQIGR		18	946.499	2	1890.98	1	0	4			sp|P11310|ACADM_HUMAN	P11310	ACADM_HUMAN	ACADM	Medium-chain specific acyl-CoA dehydrogenase, mitochondrial
AFTHTAQYDEAISDYFR		17	1017.96	2	2033.91	1	0	1			sp|P31939|PUR9_HUMAN	P31939	PUR9_HUMAN	ATIC	Bifunctional purine biosynthesis protein PURH
AFTHTAQYDEAISDYFR		17	678.978	3	2033.91	0.9998	0	1			sp|P31939|PUR9_HUMAN	P31939	PUR9_HUMAN	ATIC	Bifunctional purine biosynthesis protein PURH
AFTKPEEACSFILSADFPALVVK	AFTKPEEACSFILSADFPALVVK	23	1270.66	2	2539.3	1	0	5	9C(57.0215)		sp|P22102|PUR2_HUMAN	P22102	PUR2_HUMAN	GART	Trifunctional purine biosynthetic protein adenosine-3
AFTKPEEACSFILSADFPALVVK	AFTKPEEACSFILSADFPALVVK	23	847.442	3	2539.3	1	0	10	9C(57.0215)	Label:15N(1)(0.997035)	sp|P22102|PUR2_HUMAN	P22102	PUR2_HUMAN	GART	Trifunctional purine biosynthetic protein adenosine-3
AFTMDCITLEGDQVSHR	AFTMDCITLEGDQVSHR	17	990.451	2	1978.89	1	0	1	6C(57.0215)		sp|Q9UQE7|SMC3_HUMAN	Q9UQE7	SMC3_HUMAN	SMC3	Structural maintenance of chromosomes protein 3
AFTMDCITLEGDQVSHR	AFTMDCITLEGDQVSHR	17	660.636	3	1978.89	0.9957	0.0004	2	6C(57.0215)		sp|Q9UQE7|SMC3_HUMAN	Q9UQE7	SMC3_HUMAN	SMC3	Structural maintenance of chromosomes protein 3
AFTNTATATEEDVK		14	749.357	2	1496.7	0.9974	0.0001	1			sp|Q5K651|SAMD9_HUMAN	Q5K651	SAMD9_HUMAN	SAMD9	Sterile alpha motif domain-containing protein 9
AFTSWTANTGIEACR	AFTSWTANTGIEACR	15	842.891	2	1683.77	1	0	1	14C(57.0215)		sp|Q15067|ACOX1_HUMAN	Q15067	ACOX1_HUMAN	ACOX1	Peroxisomal acyl-coenzyme A oxidase 1
AFTTTLNLLPYHK		13	759.919	2	1517.82	0.9999	0	2		Dehydro(-1.007825)	sp|O43847|NRDC_HUMAN	O43847	NRDC_HUMAN	NRDC	Nardilysin
AFTVDSPVQQALWCDFIISQDK	AFTVDSPVQQALWCDFIISQDK	22	1284.63	2	2567.24	0.9994	0	1	14C(57.0215)		sp|Q9H1A4|APC1_HUMAN	Q9H1A4	APC1_HUMAN	ANAPC1	Anaphase-promoting complex subunit 1
AFTYINLDK		9	542.787	2	1083.56	0.9871	0.0001	2		Dehydrated(-18.010565), Dehydrated(-18.010565), Glu->pyro-Glu(-18.010565), Glu->pyro-Glu(-18.010565)	sp|P02786|TFR1_HUMAN	P02786	TFR1_HUMAN	TFRC	Transferrin receptor protein 1
AFVAIGDYNGHVGLGVK		17	572.974	3	1715.9	1	0	4		Deamidated:18O(1)(2.988261), Delta:H(1)N(-1)18O(1)(2.988261), Gln->Met(2.981907), Label:15N(3)(2.991105)	sp|P15880|RS2_HUMAN	P15880	RS2_HUMAN	RPS2	40S ribosomal protein S2
AFVAIGDYNGHVGLGVK		17	858.957	2	1715.9	1	0	11		Ammonia-loss(-17.026549), Asn->Asp(0.984016), Asn->Asp(0.984016), Asn->Asp(0.984016), Asn->Asp(0.984016), Asn->Asp(0.984016), Asn->Asp(0.984016), Deamidated(0.984016), Deamidated(0.984016), Deamidated(0.984016), Deamidated(0.984016), Deamidated(0.984016), Deamidated(0.984016), Gln->Glu(0.984016), Gln->Glu(0.984016), Gln->Glu(0.984016), Gln->Glu(0.984016), Gln->Glu(0.984016), Gln->Glu(0.984016), G…	sp|P15880|RS2_HUMAN	P15880	RS2_HUMAN	RPS2	40S ribosomal protein S2
AFVATQGATVVDQTTLMK	n[43]AFVATQGATVVDQTTLMK	18	961.998	2	1921.98	1	0	1	N-term(42.0106)		sp|Q9Y4A5|TRRAP_HUMAN	Q9Y4A5	TRRAP_HUMAN	TRRAP	Transformation/transcription domain-associated protein
AFVATQGATVVDQTTLMK	n[43]AFVATQGATVVDQTTLM[147]K	18	969.996	2	1937.98	1	0	1	17M(15.9949), N-term(42.0106)		sp|Q9Y4A5|TRRAP_HUMAN	Q9Y4A5	TRRAP_HUMAN	TRRAP	Transformation/transcription domain-associated protein
AFVDFLSDEIK		11	642.329	2	1282.64	0.9975	0	8		Ala->Gln(57.021464), Ala->Gln(57.021464), Carbamidomethyl(57.021464), Carbamidomethyl(57.021464), Gly(57.021464), Gly(57.021464), Gly->Asn(57.021464), Gly->Asn(57.021464), Label:13C(3)(3.010064), Val->Arg(57.032697), Val->Arg(57.032697)	sp|Q07021|C1QBP_HUMAN	Q07021	C1QBP_HUMAN	C1QBP	Complement component 1 Q subcomponent-binding protein, mitochondrial
AFVDVVNGEYVPR		13	732.878	2	1463.74	0.9972	0.0001	2		Dehydro(-1.007825)	sp|O94763|RMP_HUMAN	O94763	RMP_HUMAN	URI1	Unconventional prefoldin RPB5 interactor 1
AFVGNQLPFIGFTYYR		16	946.988	2	1891.96	0.9991	0	1			sp|O75116|ROCK2_HUMAN	O75116	ROCK2_HUMAN	ROCK2	Rho-associated protein kinase 2
AFVHWYVGEGMEEGEFSEAR	AFVHWYVGEGM[147]EEGEFSEAR	20	1173.51	2	2345.01	1	0	3	11M(15.9949)	Dioxidation(31.989829), Pro->Glu(31.989829)	sp|P68363|TBA1B_HUMAN	P68363	TBA1B_HUMAN	TUBA1B	Tubulin alpha-1B chain	TUBA1A,TUBA1C,TUBA3C,TUBA3D,TUBA3E,TUBA4A,TUBA8	sp|P0DPH7|TBA3C_HUMAN,sp|P0DPH8|TBA3D_HUMAN,sp|P68366|TBA4A_HUMAN,sp|Q6PEY2|TBA3E_HUMAN,sp|Q71U36|TBA1A_HUMAN,sp|Q9BQE3|TBA1C_HUMAN,sp|Q9NY65|TBA8_HUMAN
AFVHWYVGEGMEEGEFSEAR		20	1165.51	2	2329.01	1	0	4		Label:15N(1)(0.997035), Label:15N(1)(0.997035)	sp|P68363|TBA1B_HUMAN	P68363	TBA1B_HUMAN	TUBA1B	Tubulin alpha-1B chain	TUBA1A,TUBA1C,TUBA3C,TUBA3D,TUBA3E,TUBA4A,TUBA8	sp|P0DPH7|TBA3C_HUMAN,sp|P0DPH8|TBA3D_HUMAN,sp|P68366|TBA4A_HUMAN,sp|Q6PEY2|TBA3E_HUMAN,sp|Q71U36|TBA1A_HUMAN,sp|Q9BQE3|TBA1C_HUMAN,sp|Q9NY65|TBA8_HUMAN
AFVHWYVGEGMEEGEFSEAR	AFVHWYVGEGM[147]EEGEFSEAR	20	782.676	3	2345.01	1	0	5	11M(15.9949)	Dioxidation(31.989829), Met->Aha(-4.986324), Pro->Glu(31.989829)	sp|P68363|TBA1B_HUMAN	P68363	TBA1B_HUMAN	TUBA1B	Tubulin alpha-1B chain	TUBA1A,TUBA1C,TUBA3C,TUBA3D,TUBA3E,TUBA4A,TUBA8	sp|P0DPH7|TBA3C_HUMAN,sp|P0DPH8|TBA3D_HUMAN,sp|P68366|TBA4A_HUMAN,sp|Q6PEY2|TBA3E_HUMAN,sp|Q71U36|TBA1A_HUMAN,sp|Q9BQE3|TBA1C_HUMAN,sp|Q9NY65|TBA8_HUMAN
AFVHWYVGEGMEEGEFSEAR		20	777.344	3	2329.01	1	0	7		Dehydrated(-18.010565), Dethiomethyl(-48.003371), Dethiomethyl(-48.003371), Glu->pyro-Glu(-18.010565), Met->Hsl(-48.003371), Met->Hsl(-48.003371), Phe->Val(-48.000000), Phe->Val(-48.000000)	sp|P68363|TBA1B_HUMAN	P68363	TBA1B_HUMAN	TUBA1B	Tubulin alpha-1B chain	TUBA1A,TUBA1C,TUBA3C,TUBA3D,TUBA3E,TUBA4A,TUBA8	sp|P0DPH7|TBA3C_HUMAN,sp|P0DPH8|TBA3D_HUMAN,sp|P68366|TBA4A_HUMAN,sp|Q6PEY2|TBA3E_HUMAN,sp|Q71U36|TBA1A_HUMAN,sp|Q9BQE3|TBA1C_HUMAN,sp|Q9NY65|TBA8_HUMAN
AFVILGIPHSHSMLDVYETK		20	753.061	3	2256.16	0.99	0.0028	1			sp|Q7L8L6|FAKD5_HUMAN	Q7L8L6	FAKD5_HUMAN	FASTKD5	FAST kinase domain-containing protein 5, mitochondrial
AFVNPFPDYEAAAGALLASGAAEETGCVRPPATTDEPGLPFHQDGK	AFVNPFPDYEAAAGALLASGAAEETGCVRPPATTDEPGLPFHQDGK	46	1186.32	4	4741.24	1	0	2	27C(57.0215)		sp|Q9NS86|LANC2_HUMAN	Q9NS86	LANC2_HUMAN	LANCL2	LanC-like protein 2
AFVSMVYSEEGAEDR		15	845.375	2	1688.74	1	0	1			sp|Q14683|SMC1A_HUMAN	Q14683	SMC1A_HUMAN	SMC1A	Structural maintenance of chromosomes protein 1A
AFWETPASMWDDINNVGLR		19	1111.52	2	2221.03	1	0	1			sp|Q96LJ7|DHRS1_HUMAN	Q96LJ7	DHRS1_HUMAN	DHRS1	Dehydrogenase/reductase SDR family member 1
AFYAELYHIISSNLEK		16	949.488	2	1896.96	1	0	2			sp|Q9UL46|PSME2_HUMAN	Q9UL46	PSME2_HUMAN	PSME2	Proteasome activator complex subunit 2
AFYAELYHIISSNLEK		16	633.328	3	1896.96	0.9983	0.0001	4		Glu->Met(1.997892), Label:15N(2)(1.994070), Label:18O(1)(2.004246)	sp|Q9UL46|PSME2_HUMAN	Q9UL46	PSME2_HUMAN	PSME2	Proteasome activator complex subunit 2
AFYGDTLVTGFAR		13	709.359	2	1416.7	0.9994	0	2			sp|Q9HCC0|MCCB_HUMAN	Q9HCC0	MCCB_HUMAN	MCCC2	Methylcrotonoyl-CoA carboxylase beta chain, mitochondrial
AFYMEEGVPYCER	AFYMEEGVPYCER	13	825.85	2	1649.69	1	0	1	11C(57.0215)		sp|Q9NR12|PDLI7_HUMAN	Q9NR12	PDLI7_HUMAN	PDLIM7	PDZ and LIM domain protein 7
AFYNNVLGEYEEYITK		16	976.967	2	1951.92	1	0	2			sp|P04181|OAT_HUMAN	P04181	OAT_HUMAN	OAT	Ornithine aminotransferase, mitochondrial
AFYPEEISSMVLTK	AFYPEEISSM[147]VLTK	14	815.905	2	1629.8	1	0	4	10M(15.9949)		sp|P0DMV8|HS71A_HUMAN	P0DMV8	HS71A_HUMAN	HSPA1A	Heat shock 70 kDa protein 1A	HSPA1B,HSPA1L	sp|P0DMV9|HS71B_HUMAN,sp|P34931|HS71L_HUMAN
AFYPEEISSMVLTK		14	807.908	2	1613.8	1	0	16		Ala->Gln(57.021464), Ala->Gln(57.021464), Carbamidomethyl(57.021464), Carbamidomethyl(57.021464), Gly(57.021464), Gly(57.021464), Gly->Asn(57.021464), Gly->Asn(57.021464), Label:13C(2)15N(2)(4.000780), Label:13C(3)15N(1)(4.007099), Label:18O(2)(4.008491), Pro->Thr(3.994915), Trp->Kynurenin(3.994915), Val->Arg(57.032697)	sp|P0DMV8|HS71A_HUMAN	P0DMV8	HS71A_HUMAN	HSPA1A	Heat shock 70 kDa protein 1A	HSPA1B,HSPA1L	sp|P0DMV9|HS71B_HUMAN,sp|P34931|HS71L_HUMAN
AFYVNVLNEEQR		12	741.373	2	1480.73	0.9996	0	4		Label:15N(1)(0.997035)	sp|P04040|CATA_HUMAN	P04040	CATA_HUMAN	CAT	Catalase
AGAAPTTAFGQAVIGPPGSGK	n[43]AGAAPTTAFGQAVIGPPGSGK	21	948.994	2	1895.97	1	0	1	N-term(42.0106)		sp|Q9H9Y4|GPN2_HUMAN	Q9H9Y4	GPN2_HUMAN	GPN2	GPN-loop GTPase 2
AGAAPYVQAFDSLLAGPVAEYLK		23	784.414	3	2350.22	1	0	5		Cation:Fe[II](53.919289)	sp|Q01518|CAP1_HUMAN	Q01518	CAP1_HUMAN	CAP1	Adenylyl cyclase-associated protein 1
AGAAPYVQAFDSLLAGPVAEYLK		23	1176.12	2	2350.22	1	0	6		Gln->Gly(-71.037114), Label:13C(3)(3.010064)	sp|Q01518|CAP1_HUMAN	Q01518	CAP1_HUMAN	CAP1	Adenylyl cyclase-associated protein 1
AGAASLDVIQEVEYVK		16	846.446	2	1690.88	1	0	1			sp|Q9UJV9|DDX41_HUMAN	Q9UJV9	DDX41_HUMAN	DDX41	Probable ATP-dependent RNA helicase DDX41
AGADIELGCSTPLMEAAQEGHLELVK	AGADIELGCSTPLMEAAQEGHLELVK	26	913.782	3	2738.33	1	0	1	9C(57.0215)		sp|O75179|ANR17_HUMAN	O75179	ANR17_HUMAN	ANKRD17	Ankyrin repeat domain-containing protein 17
AGADIELGCSTPLMEASQEGHLELVK	AGADIELGCSTPLMEASQEGHLELVK	26	919.114	3	2754.32	1	0	1	9C(57.0215)		sp|Q8IWZ3|ANKH1_HUMAN	Q8IWZ3	ANKH1_HUMAN	ANKHD1	Ankyrin repeat and KH domain-containing protein 1
AGAFDAVPCYHWSVGGK	AGAFDAVPCYHWSVGGK	17	607.951	3	1820.83	0.999	0	1	9C(57.0215)		sp|Q6UB35|C1TM_HUMAN	Q6UB35	C1TM_HUMAN	MTHFD1L	Monofunctional C1-tetrahydrofolate synthase, mitochondrial
AGAFDAVPCYHWSVGGK	AGAFDAVPCYHWSVGGK	17	911.422	2	1820.83	0.9823	0.0089	1	9C(57.0215)		sp|Q6UB35|C1TM_HUMAN	Q6UB35	C1TM_HUMAN	MTHFD1L	Monofunctional C1-tetrahydrofolate synthase, mitochondrial
AGAGGGNDIQWCFSQVK	n[43]AGAGGGNDIQWCFSQVK	17	918.92	2	1835.83	1	0	2	12C(57.0215), N-term(42.0106)		sp|P63151|2ABA_HUMAN	P63151	2ABA_HUMAN	PPP2R2A	Serine/threonine-protein phosphatase 2A 55 kDa regulatory subunit B alpha isoform
AGAGPAPGLPGAGGPVVPGPGAGIPGK	n[43]AGAGPAPGLPGAGGPVVPGPGAGIPGK	27	1109.6	2	2217.19	1	0	4	N-term(42.0106)	Ammonium(17.026549), Label:15N(1)(0.997035), Methyl:2H(3)(17.034480)	sp|Q9BTD8|RBM42_HUMAN	Q9BTD8	RBM42_HUMAN	RBM42	RNA-binding protein 42
AGAGPPPGPPAYDPYGPYCPGR	AGAGPPPGPPAYDPYGPYCPGR	22	1107.51	2	2213	0.707	0.0609	1	19C(57.0215)		sp|Q9ULL5|PRR12_HUMAN	Q9ULL5	PRR12_HUMAN	PRR12	Proline-rich protein 12
AGAGSATLSMAYAGAR		16	727.856	2	1453.7	0.61	0.0302	1		Delta:H(4)C(5)O(1)(80.026215)	sp|P40926|MDHM_HUMAN	P40926	MDHM_HUMAN	MDH2	Malate dehydrogenase, mitochondrial
AGAGVPGEQPVDLNLPLEAPPISK		24	1185.14	2	2368.26	0.969	0.0715	1			sp|Q8IVF2|AHNK2_HUMAN	Q8IVF2	AHNK2_HUMAN	AHNAK2	Protein AHNAK2
AGAHLQGGAK		10	455.249	2	908.483	0.9918	0	1			sp|P04406|G3P_HUMAN	P04406	G3P_HUMAN	GAPDH	Glyceraldehyde-3-phosphate dehydrogenase
AGAIAPCEVTVPAQNTGLGPEK	AGAIAPCEVTVPAQNTGLGPEK	22	1090.55	2	2179.09	1	0	13	7C(57.0215)	Ala->Gln(57.021464), Ala->Gln(57.021464), Ala->Ser(15.994915), Asn->Asp(0.984016), Asn->Asp(0.984016), Asn->Asp(0.984016), Asn->Asp(0.984016), Asn->Asp(0.984016), Carbamidomethyl(57.021464), Carbamidomethyl(57.021464), Deamidated(0.984016), Deamidated(0.984016), Deamidated(0.984016), Deamidated(0.984016), Deamidated(0.984016), Formyl(27.994915), Gln->Glu(0.984016), Gln->Glu(0.984016), Gln->Glu(0.…	sp|P05388|RLA0_HUMAN	P05388	RLA0_HUMAN	RPLP0	60S acidic ribosomal protein P0	RPLP0P6	sp|Q8NHW5|RLA0L_HUMAN
AGAISASGPELQGAGHSK		18	546.613	3	1636.82	0.9995	0	1			sp|Q09666|AHNK_HUMAN	Q09666	AHNK_HUMAN	AHNAK	Neuroblast differentiation-associated protein AHNAK
AGAISASGPELQGAGHSK		18	819.416	2	1636.82	1	0	1			sp|Q09666|AHNK_HUMAN	Q09666	AHNK_HUMAN	AHNAK	Neuroblast differentiation-associated protein AHNAK
AGAKPDQIGIITPYEGQR		18	957.508	2	1913	0.9997	0	1			sp|Q92900|RENT1_HUMAN	Q92900	RENT1_HUMAN	UPF1	Regulator of nonsense transcripts 1
AGALHAQVER		10	526.286	2	1050.56	0.9979	0.0001	2			sp|Q9BQG0|MBB1A_HUMAN	Q9BQG0	MBB1A_HUMAN	MYBBP1A	Myb-binding protein 1A
AGALNSNDAFVLK		13	660.351	2	1318.69	1	0	1			sp|P06396|GELS_HUMAN	P06396	GELS_HUMAN	GSN	Gelsolin
AGALQCSPSDAYTK	AGALQCSPSDAYTK	14	734.84	2	1467.67	1	0	3	6C(57.0215)		sp|Q9Y490|TLN1_HUMAN	Q9Y490	TLN1_HUMAN	TLN1	Talin-1
AGAQPGVHALQLEPPTVVETLR	n[43]AGAQPGVHALQLEPPTVVETLR	22	1163.13	2	2324.25	0.9971	0.0001	2	N-term(42.0106)		sp|Q01970|PLCB3_HUMAN	Q01970	PLCB3_HUMAN	PLCB3	1-phosphatidylinositol 4,5-bisphosphate phosphodiesterase beta-3
AGASCPSGGHVADIYLANINK	AGASCPSGGHVADIYLANINK	21	705.681	3	2114.02	1	0	1	5C(57.0215)		sp|O75044|SRGP2_HUMAN	O75044	SRGP2_HUMAN	SRGAP2	SLIT-ROBO Rho GTPase-activating protein 2
AGASELGTGPGAAGGDGDDSLYPIAVLIDELR	n[43]AGASELGTGPGAAGGDGDDSLYPIAVLIDELR	32	1033.84	3	3098.5	1	0	1	N-term(42.0106)		sp|P30154|2AAB_HUMAN	P30154	2AAB_HUMAN	PPP2R1B	Serine/threonine-protein phosphatase 2A 65 kDa regulatory subunit A beta isoform
AGATSEGVLANFFNSLLSK		19	963.502	2	1924.99	1	0	2			sp|Q9Y6G9|DC1L1_HUMAN	Q9Y6G9	DC1L1_HUMAN	DYNC1LI1	Cytoplasmic dynein 1 light intermediate chain 1
AGATSEGVLANFFNSLLSK		19	642.67	3	1924.99	0.9749	0.0003	1		Cation:Fe[III](52.911464)	sp|Q9Y6G9|DC1L1_HUMAN	Q9Y6G9	DC1L1_HUMAN	DYNC1LI1	Cytoplasmic dynein 1 light intermediate chain 1
AGAVQNTNDSSALSK		15	731.86	2	1461.71	0.9985	0	1			sp|O60294|TYW4_HUMAN	O60294	TYW4_HUMAN	LCMT2	tRNA wybutosine-synthesizing protein 4
AGAVVAVPTDTLYGLACAASCSAALR	AGAVVAVPTDTLYGLACAASCSAALR	26	1283.14	2	2564.27	1	0	3	17C(57.0215), 21C(57.0215)	Label:15N(1)(0.997035)	sp|Q86U90|YRDC_HUMAN	Q86U90	YRDC_HUMAN	YRDC	YrdC domain-containing protein, mitochondrial
AGAVVAVPTDTLYGLACAASCSAALR	AGAVVAVPTDTLYGLACAASCSAALR	26	855.765	3	2564.27	1	0	2	17C(57.0215), 21C(57.0215)		sp|Q86U90|YRDC_HUMAN	Q86U90	YRDC_HUMAN	YRDC	YrdC domain-containing protein, mitochondrial
AGAYDFPSPEWDTVTPEAK		19	1040.98	2	2079.94	0.9999	0	2			sp|Q13555|KCC2G_HUMAN	Q13555	KCC2G_HUMAN	CAMK2G	Calcium/calmodulin-dependent protein kinase type II subunit gamma	CAMK2A,CAMK2B,CAMK2D	sp|Q13554|KCC2B_HUMAN,sp|Q13557|KCC2D_HUMAN,sp|Q9UQM7|KCC2A_HUMAN
AGCALLGGETAEMPDMYPPGEYDLAGFAVGAMER	AGCALLGGETAEMPDMYPPGEYDLAGFAVGAMER	34	1182.86	3	3545.56	1	0	5	3C(57.0215)	Label:15N(1)(0.997035), Label:15N(1)(0.997035)	sp|P22102|PUR2_HUMAN	P22102	PUR2_HUMAN	GART	Trifunctional purine biosynthetic protein adenosine-3
AGCALLGGETAEMPDMYPPGEYDLAGFAVGAMER	AGCALLGGETAEMPDMYPPGEYDLAGFAVGAM[147]ER	34	1188.19	3	3561.56	1	0	1	32M(15.9949), 3C(57.0215)		sp|P22102|PUR2_HUMAN	P22102	PUR2_HUMAN	GART	Trifunctional purine biosynthetic protein adenosine-3
AGCAVTSLLASELTK	AGCAVTSLLASELTK	15	760.903	2	1519.79	1	0	2	3C(57.0215)		sp|O60610|DIAP1_HUMAN	O60610	DIAP1_HUMAN	DIAPH1	Protein diaphanous homolog 1
AGCECLNESDEHGFDNCLR	AGCECLNESDEHGFDNCLR	19	761.634	3	2281.88	1	0	2	17C(57.0215), 3C(57.0215), 5C(57.0215)		sp|O43396|TXNL1_HUMAN	O43396	TXNL1_HUMAN	TXNL1	Thioredoxin-like protein 1
AGCECLNESDEHGFDNCLR	AGCECLNESDEHGFDNCLR	19	1141.95	2	2281.88	1	0	1	17C(57.0215), 3C(57.0215), 5C(57.0215)		sp|O43396|TXNL1_HUMAN	O43396	TXNL1_HUMAN	TXNL1	Thioredoxin-like protein 1
AGCSGLGHPIQLDPNQK	AGCSGLGHPIQLDPNQK	17	896.444	2	1790.87	1	0	1	3C(57.0215)		sp|Q9Y6K5|OAS3_HUMAN	Q9Y6K5	OAS3_HUMAN	OAS3	2'-5'-oligoadenylate synthase 3
AGDAFGDTSFLNSK		14	715.333	2	1428.65	0.9995	0	2			sp|Q9H3Q1|BORG4_HUMAN	Q9H3Q1	BORG4_HUMAN	CDC42EP4	Cdc42 effector protein 4
AGDDYEVLELDDVPK		15	839.396	2	1676.78	1	0	1			sp|O43164|PJA2_HUMAN	O43164	PJA2_HUMAN	PJA2	E3 ubiquitin-protein ligase Praja-2
AGDEIDEPSER		11	609.268	2	1216.52	0.9993	0	4			sp|Q96ME7|ZN512_HUMAN	Q96ME7	ZN512_HUMAN	ZNF512	Zinc finger protein 512
AGDELAYNSSSACASSR	AGDELAYNSSSACASSR	17	873.373	2	1744.73	1	0	2	13C(57.0215)	Label:13C(3)(3.010064)	sp|Q86Y37|CACL1_HUMAN	Q86Y37	CACL1_HUMAN	CACUL1	CDK2-associated and cullin domain-containing protein 1
AGDELAYNSSSACASSR	AGDELAYNSSSACASSR	17	582.585	3	1744.73	0.958	3.951	1	13C(57.0215)		sp|Q86Y37|CACL1_HUMAN	Q86Y37	CACL1_HUMAN	CACUL1	CDK2-associated and cullin domain-containing protein 1
AGDKDDITEPAVCALR	AGDKDDITEPAVCALR	16	865.922	2	1729.83	0.9937	0	1	13C(57.0215)		sp|P14923|PLAK_HUMAN	P14923	PLAK_HUMAN	JUP	Junction plakoglobin
AGDLSAGFFMEELNTYR	n[43]AGDLSAGFFMEELNTYR	17	981.949	2	1961.88	1	0	1	N-term(42.0106)		sp|P19525|E2AK2_HUMAN	P19525	E2AK2_HUMAN	EIF2AK2	Interferon-induced, double-stranded RNA-activated protein kinase
AGDLSAGFFMEELNTYR	n[43]AGDLSAGFFM[147]EELNTYR	17	989.946	2	1977.88	1	0	2	10M(15.9949), N-term(42.0106)		sp|P19525|E2AK2_HUMAN	P19525	E2AK2_HUMAN	EIF2AK2	Interferon-induced, double-stranded RNA-activated protein kinase
AGDMENAENILTVMR	AGDMENAENILTVM[147]R	15	840.39	2	1678.77	1	0	5	14M(15.9949), 4M(15.9949)	Asp->Xle(-1.942879), Glu->Lys(-0.947630)	sp|P42704|LPPRC_HUMAN	P42704	LPPRC_HUMAN	LRPPRC	Leucine-rich PPR motif-containing protein, mitochondrial
AGDMENAENILTVMR	AGDM[147]ENAENILTVM[147]R	15	848.387	2	1694.76	1	0	2	14M(15.9949), 4M(15.9949)	Dehydro(-1.007825)	sp|P42704|LPPRC_HUMAN	P42704	LPPRC_HUMAN	LRPPRC	Leucine-rich PPR motif-containing protein, mitochondrial
AGDMENAENILTVMR		15	832.393	2	1662.77	1	0	4		Dehydro(-1.007825), Label:13C(3)(3.010064)	sp|P42704|LPPRC_HUMAN	P42704	LPPRC_HUMAN	LRPPRC	Leucine-rich PPR motif-containing protein, mitochondrial
AGDMICPECGLVVGDR	AGDMICPECGLVVGDR	16	874.892	2	1747.77	0.9998	0	2	6C(57.0215), 9C(57.0215)		sp|Q00403|TF2B_HUMAN	Q00403	TF2B_HUMAN	GTF2B	Transcription initiation factor IIB
AGDNIPEEQPVASTPTTVSDGENK		24	1228.57	2	2455.14	1	0	1			sp|Q9Y320|TMX2_HUMAN	Q9Y320	TMX2_HUMAN	TMX2	Thioredoxin-related transmembrane protein 2
AGDNIPEEQPVASTPTTVSDGENKK		25	862.084	3	2583.23	1	0	2			sp|Q9Y320|TMX2_HUMAN	Q9Y320	TMX2_HUMAN	TMX2	Thioredoxin-related transmembrane protein 2
AGDPGEMPQSPTGLGQPK		18	883.922	2	1765.83	0.9992	0	2			sp|Q9UIF9|BAZ2A_HUMAN	Q9UIF9	BAZ2A_HUMAN	BAZ2A	Bromodomain adjacent to zinc finger domain protein 2A
AGDPHLDYELLDTADLPQLESSLQPVSPGR		30	1078.54	3	3232.59	1	0	1			sp|Q9BXL6|CAR14_HUMAN	Q9BXL6	CAR14_HUMAN	CARD14	Caspase recruitment domain-containing protein 14
AGDPLDLVALAEQVQK		16	833.954	2	1665.89	1	0	2			sp|Q9BV19|CA050_HUMAN	Q9BV19	CA050_HUMAN	C1orf50	Uncharacterized protein C1orf50
AGDQIICMDDVYGGTNR	AGDQIICMDDVYGGTNR	17	942.914	2	1883.81	1	0	2	7C(57.0215)		sp|P32929|CGL_HUMAN	P32929	CGL_HUMAN	CTH	Cystathionine gamma-lyase
AGDSEQTLQNHQQPNGGEPFLIGVSGGTASGK	n[43]AGDSEQTLQNHQQPNGGEPFLIGVSGGTASGK	32	1075.18	3	3222.52	1	0	1	N-term(42.0106)		sp|Q9BZX2|UCK2_HUMAN	Q9BZX2	UCK2_HUMAN	UCK2	Uridine-cytidine kinase 2
AGDSEQTLQNHQQPNGGEPFLIGVSGGTASGK		32	1061.18	3	3180.51	1	0	3			sp|Q9BZX2|UCK2_HUMAN	Q9BZX2	UCK2_HUMAN	UCK2	Uridine-cytidine kinase 2
AGDTLSGTCLLIANK	AGDTLSGTCLLIANK	15	767.401	2	1532.79	1	0	2	9C(57.0215)	Label:15N(1)(0.997035)	sp|Q86X55|CARM1_HUMAN	Q86X55	CARM1_HUMAN	CARM1	Histone-arginine methyltransferase CARM1
AGDTVIPLYIPQCGECK	AGDTVIPLYIPQCGECK	17	960.963	2	1919.91	1	0	3	13C(57.0215), 16C(57.0215)		sp|P11766|ADHX_HUMAN	P11766	ADHX_HUMAN	ADH5	Alcohol dehydrogenase class-3
AGDVEEDASQLIFPK		15	809.902	2	1617.79	1	0	3		Lys->Gln(-0.036386)	sp|O15514|RPB4_HUMAN	O15514	RPB4_HUMAN	POLR2D	DNA-directed RNA polymerase II subunit RPB4
AGDWQCPNPGCGNQNFAWR	AGDWQCPNPGCGNQNFAWR	19	1117.97	2	2233.92	1	0	1	11C(57.0215), 6C(57.0215)		sp|Q01844|EWS_HUMAN	Q01844	EWS_HUMAN	EWSR1	RNA-binding protein EWS
AGEAAELQDAEVESSAK		17	852.9	2	1703.78	1	0	1			sp|Q9NZT2|OGFR_HUMAN	Q9NZT2	OGFR_HUMAN	OGFR	Opioid growth factor receptor
AGEAEESSAVCQVDAEQR	AGEAEESSAVCQVDAEQR	18	968.421	2	1934.83	1	0	1	11C(57.0215)		sp|Q8N3D4|EH1L1_HUMAN	Q8N3D4	EH1L1_HUMAN	EHBP1L1	EH domain-binding protein 1-like protein 1
AGEAPTENPAPPTQQSSAE		19	941.427	2	1880.84	1	0	3			sp|P16989|YBOX3_HUMAN	P16989	YBOX3_HUMAN	YBX3	Y-box-binding protein 3
AGEEHYNCISALHK	AGEEHYNCISALHK	14	543.588	3	1627.74	0.9999	0	1	8C(57.0215)		sp|Q96S55|WRIP1_HUMAN	Q96S55	WRIP1_HUMAN	WRNIP1	ATPase WRNIP1
AGEGNEEISNMIHSYIK		17	946.446	2	1890.88	1	0	1			sp|Q7Z4S6|KI21A_HUMAN	Q7Z4S6	KI21A_HUMAN	KIF21A	Kinesin-like protein KIF21A
AGEGNEEISNMIHSYIK		17	631.3	3	1890.88	0.9998	0	1			sp|Q7Z4S6|KI21A_HUMAN	Q7Z4S6	KI21A_HUMAN	KIF21A	Kinesin-like protein KIF21A
AGEGTYALDSESCMEK	AGEGTYALDSESCM[147]EK	16	882.359	2	1762.7	1	0	1	13C(57.0215), 14M(15.9949)		sp|O00541|PESC_HUMAN	O00541	PESC_HUMAN	PES1	Pescadillo homolog
AGEGTYALDSESCMEK	AGEGTYALDSESCMEK	16	874.361	2	1746.71	1	0	1	13C(57.0215)		sp|O00541|PESC_HUMAN	O00541	PESC_HUMAN	PES1	Pescadillo homolog
AGEIITVLDDSDPNWWK		17	979.978	2	1957.94	1	0	1			sp|Q92783|STAM1_HUMAN	Q92783	STAM1_HUMAN	STAM	Signal transducing adapter molecule 1
AGELTEDEVER		11	624.291	2	1246.57	0.9992	0	4		Arg(156.101111), Arg(156.101111), Label:13C(3)(3.010064), Label:2H(3)(3.018830)	sp|P62269|RS18_HUMAN	P62269	RS18_HUMAN	RPS18	40S ribosomal protein S18
AGELTEDEVER		11	416.53	3	1246.57	0.8675	0.0001	1		Arg(156.101111)	sp|P62269|RS18_HUMAN	P62269	RS18_HUMAN	RPS18	40S ribosomal protein S18
AGELWLPHGTVATPVFMPVGTQATMK		26	913.805	3	2738.39	1	0	1			sp|Q9BXR0|TGT_HUMAN	Q9BXR0	TGT_HUMAN	QTRT1	Queuine tRNA-ribosyltransferase catalytic subunit 1
AGEPDGESLDEQPSSSSSK		19	953.911	2	1905.81	1	0	2			sp|Q9H3Q1|BORG4_HUMAN	Q9H3Q1	BORG4_HUMAN	CDC42EP4	Cdc42 effector protein 4
AGEPNSPDAEEANSPDVTAGCDPAGVHPPR	AGEPNSPDAEEANSPDVTAGCDPAGVHPPR	30	1005.44	3	3013.31	1	0	8	21C(57.0215)	Phospho(79.966331), Phospho(79.966331)	sp|Q08J23|NSUN2_HUMAN	Q08J23	NSUN2_HUMAN	NSUN2	tRNA (cytosine(34)-C(5))-methyltransferase
AGEQAQPPGDQEPEAVLAMLR		21	1104.04	2	2206.07	0.9994	0	1			sp|Q6PJG6|BRAT1_HUMAN	Q6PJG6	BRAT1_HUMAN	BRAT1	BRCA1-associated ATM activator 1
AGEQLAPFLPQLVPR		15	818.464	2	1634.91	1	0	3			sp|Q5VYK3|ECM29_HUMAN	Q5VYK3	ECM29_HUMAN	ECPAS	Proteasome adapter and scaffold protein ECM29
AGESGHTVADYLK		13	674.331	2	1346.65	1	0	1			sp|Q13627|DYR1A_HUMAN	Q13627	DYR1A_HUMAN	DYRK1A	Dual specificity tyrosine-phosphorylation-regulated kinase 1A
AGESVLVHGASGGVGLAACQIAR	AGESVLVHGASGGVGLAACQIAR	23	1090.57	2	2179.12	1	0	1	19C(57.0215)		sp|Q08257|QOR_HUMAN	Q08257	QOR_HUMAN	CRYZ	Quinone oxidoreductase
AGESVLVHGASGGVGLAACQIAR	AGESVLVHGASGGVGLAACQIAR	23	727.38	3	2179.12	1	0	1	19C(57.0215)		sp|Q08257|QOR_HUMAN	Q08257	QOR_HUMAN	CRYZ	Quinone oxidoreductase
AGESWFLVEK		10	583.298	2	1164.58	0.646	0.1054	1		Amidated(-0.984016), Asp->Asn(-0.984016), Glu->Gln(-0.984016), Glu->pyro-Glu+Methyl:2H(2)13C(1)(-0.979006)	sp|P51784|UBP11_HUMAN	P51784	UBP11_HUMAN	USP11	Ubiquitin carboxyl-terminal hydrolase 11
AGEVDVEQHTLAK		13	698.857	2	1395.7	0.987	0.0033	3		Gln->Gly(-71.037114)	sp|O95067|CCNB2_HUMAN	O95067	CCNB2_HUMAN	CCNB2	G2/mitotic-specific cyclin-B2
AGEVFIHK		8	450.75	2	899.486	0.9833	0.0073	2		Dehydrated(-18.010565), Glu->pyro-Glu(-18.010565)	sp|Q15233|NONO_HUMAN	Q15233	NONO_HUMAN	NONO	Non-POU domain-containing octamer-binding protein
AGEVVPPAMYQFSQYVCQQTGLQIPQLPAPPK	AGEVVPPAM[147]YQFSQYVCQQTGLQIPQLPAPPK	32	1186.93	3	3557.77	1	0	3	17C(57.0215), 9M(15.9949)		sp|Q5XKP0|MIC13_HUMAN	Q5XKP0	MIC13_HUMAN	MICOS13	MIC
AGEVVPPAMYQFSQYVCQQTGLQIPQLPAPPK	AGEVVPPAMYQFSQYVCQQTGLQIPQLPAPPK	32	1181.6	3	3541.77	1	0	2	17C(57.0215)		sp|Q5XKP0|MIC13_HUMAN	Q5XKP0	MIC13_HUMAN	MICOS13	MIC
AGFADPDDFTLGAGPR		16	803.878	2	1605.74	1	0	2			sp|Q6ZRV2|FA83H_HUMAN	Q6ZRV2	FA83H_HUMAN	FAM83H	Protein FAM83H
AGFAELGLSSWLVEQCR	n[43]AGFAELGLSSWLVEQCR	17	982.98	2	1963.95	1	0	2	16C(57.0215), N-term(42.0106)		sp|Q9Y6V7|DDX49_HUMAN	Q9Y6V7	DDX49_HUMAN	DDX49	Probable ATP-dependent RNA helicase DDX49
AGFAGDDAPR		10	488.728	2	975.441	0.998	0	8		Dehydrated(-18.010565), Dehydrated(-18.010565), Dehydrated(-18.010565), Dehydrated(-18.010565), Dehydrated(-18.010565), Glu->pyro-Glu(-18.010565), Glu->pyro-Glu(-18.010565), Glu->pyro-Glu(-18.010565), Glu->pyro-Glu(-18.010565), Glu->pyro-Glu(-18.010565), Met->Gln(-2.981907)	sp|P63261|ACTG_HUMAN	P63261	ACTG_HUMAN	ACTG1	Actin, cytoplasmic 2	ACTA1,ACTA2,ACTB,ACTC1,ACTG2,POTEE,POTEF,POTEI,POTEJ	sp|A5A3E0|POTEF_HUMAN,sp|P0CG38|POTEI_HUMAN,sp|P0CG39|POTEJ_HUMAN,sp|P60709|ACTB_HUMAN,sp|P62736|ACTA_HUMAN,sp|P63267|ACTH_HUMAN,sp|P68032|ACTC_HUMAN,sp|P68133|ACTS_HUMAN,sp|Q6S8J3|POTEE_HUMAN
AGFALDEGIANPTDAFTVFYSER		23	1246.09	2	2490.17	0.9998	0	2			sp|Q03154|ACY1_HUMAN	Q03154	ACY1_HUMAN	ACY1	Aminoacylase-1
AGFAQPSGLSLASEDPWSCLFVADSESSTVR	AGFAQPSGLSLASEDPWSCLFVADSESSTVR	31	1091.18	3	3270.51	1	0	1	19C(57.0215)		sp|Q8NBF2|NHLC2_HUMAN	Q8NBF2	NHLC2_HUMAN	NHLRC2	NHL repeat-containing protein 2
AGFDSDYDQALADIR		15	828.879	2	1655.74	1	0	2			sp|P52701|MSH6_HUMAN	P52701	MSH6_HUMAN	MSH6	DNA mismatch repair protein Msh6
AGFFCPICSLFYSGEK	AGFFCPICSLFYSGEK	16	941.929	2	1881.84	1	0	1	5C(57.0215), 8C(57.0215)		sp|Q14966|ZN638_HUMAN	Q14966	ZN638_HUMAN	ZNF638	Zinc finger protein 638
AGFFGTVVEYGAER		14	751.867	2	1501.72	0.999	0	2			sp|Q9NVH1|DJC11_HUMAN	Q9NVH1	DJC11_HUMAN	DNAJC11	DnaJ homolog subfamily C member 11
AGFFLPPDEYVVTDPEQEK		19	1091.02	2	2180.03	0.9999	0	1			sp|Q14676|MDC1_HUMAN	Q14676	MDC1_HUMAN	MDC1	Mediator of DNA damage checkpoint protein 1
AGFIQDTSLILYEEVKPNLTER		22	846.115	3	2535.32	1	0	1			sp|Q93009|UBP7_HUMAN	Q93009	UBP7_HUMAN	USP7	Ubiquitin carboxyl-terminal hydrolase 7
AGFIQDTSLILYEEVKPNLTER		22	1268.67	2	2535.32	0.9623	0.1035	1			sp|Q93009|UBP7_HUMAN	Q93009	UBP7_HUMAN	USP7	Ubiquitin carboxyl-terminal hydrolase 7
AGFSGGMVVDYPNSAK		16	800.377	2	1598.74	1	0	3			sp|O43709|BUD23_HUMAN	O43709	BUD23_HUMAN	BUD23	Probable 18S rRNA (guanine-N(7))-methyltransferase
AGFSGGMVVDYPNSAK	AGFSGGM[147]VVDYPNSAK	16	808.375	2	1614.73	0.9999	0	5	7M(15.9949)	Amidated(-0.984016), Asp->Asn(-0.984016), Dehydro(-1.007825), Glu->Gln(-0.984016)	sp|O43709|BUD23_HUMAN	O43709	BUD23_HUMAN	BUD23	Probable 18S rRNA (guanine-N(7))-methyltransferase
AGGAAVVITEPEHTK		15	740.394	2	1478.77	0.9997	0	4		Gln->Gly(-71.037114)	sp|Q9P258|RCC2_HUMAN	Q9P258	RCC2_HUMAN	RCC2	Protein RCC2
AGGADAVQTVTGGLR		15	686.862	2	1371.71	1	0	1			sp|Q9H223|EHD4_HUMAN	Q9H223	EHD4_HUMAN	EHD4	EH domain-containing protein 4
AGGAGFGTDGDDQEAINEAISVK		23	1111.51	2	2221.01	0.9999	0	1			sp|Q96EB6|SIR1_HUMAN	Q96EB6	SIR1_HUMAN	SIRT1	NAD-dependent protein deacetylase sirtuin-1
AGGAGVPAFYTPTGYGTLVQEGGSPIK		27	1298.16	2	2594.3	1	0	10		Label:13C(3)(3.010064), Label:13C(3)(3.010064)	sp|P55809|SCOT1_HUMAN	P55809	SCOT1_HUMAN	OXCT1	Succinyl-CoA:3-ketoacid coenzyme A transferase 1, mitochondrial
AGGAGVPAFYTPTGYGTLVQEGGSPIK		27	865.774	3	2594.3	1	0	1			sp|P55809|SCOT1_HUMAN	P55809	SCOT1_HUMAN	OXCT1	Succinyl-CoA:3-ketoacid coenzyme A transferase 1, mitochondrial
AGGANYDAQTE		11	548.731	2	1095.45	0.9129	0.0057	1		Dehydrated(-18.010565), Glu->pyro-Glu(-18.010565)	sp|Q14019|COTL1_HUMAN	Q14019	COTL1_HUMAN	COTL1	Coactosin-like protein
AGGDATDSSQTALDNK		16	775.85	2	1549.69	1	0	1			sp|O75122|CLAP2_HUMAN	O75122	CLAP2_HUMAN	CLASP2	CLIP-associating protein 2
AGGDSGNVDDDCER	AGGDSGNVDDDCER	14	733.776	2	1465.54	1	0	1	12C(57.0215)		sp|Q96K76|UBP47_HUMAN	Q96K76	UBP47_HUMAN	USP47	Ubiquitin carboxyl-terminal hydrolase 47
AGGEAGVTLGQPHLSR		16	517.274	3	1548.8	0.9934	0.001	1			sp|P41091|IF2G_HUMAN	P41091	IF2G_HUMAN	EIF2S3	Eukaryotic translation initiation factor 2 subunit 3	EIF2S3B	sp|Q2VIR3|IF2GL_HUMAN
AGGEAGVTLGQPHLSR	n[43]AGGEAGVTLGQPHLSR	16	796.413	2	1590.81	1	0	3	N-term(42.0106)	Asn->Asp(0.984016), Deamidated(0.984016), Gln->Glu(0.984016)	sp|P41091|IF2G_HUMAN	P41091	IF2G_HUMAN	EIF2S3	Eukaryotic translation initiation factor 2 subunit 3	EIF2S3B	sp|Q2VIR3|IF2GL_HUMAN
AGGEAGVTLGQPHLSR		16	775.408	2	1548.8	1	0	1			sp|P41091|IF2G_HUMAN	P41091	IF2G_HUMAN	EIF2S3	Eukaryotic translation initiation factor 2 subunit 3	EIF2S3B	sp|Q2VIR3|IF2GL_HUMAN
AGGEEEDDDDEAAGGR		16	796.801	2	1591.59	1	0	1			sp|Q6DD87|ZN787_HUMAN	Q6DD87	ZN787_HUMAN	ZNF787	Zinc finger protein 787
AGGEELDEGVAK		12	587.783	2	1173.55	0.9952	0.0003	1			sp|Q32MZ4|LRRF1_HUMAN	Q32MZ4	LRRF1_HUMAN	LRRFIP1	Leucine-rich repeat flightless-interacting protein 1
AGGGAAEQEELHYIPIR		17	604.308	3	1809.9	0.9988	0.0001	2			sp|Q8TD19|NEK9_HUMAN	Q8TD19	NEK9_HUMAN	NEK9	Serine/threonine-protein kinase Nek9
AGGGAGDPGLGAAAAPAPETR		21	882.437	2	1762.86	1	0	1			sp|Q13637|RAB32_HUMAN	Q13637	RAB32_HUMAN	RAB32	Ras-related protein Rab-32
AGGGAGDPGLGAAAAPAPETR	n[43]AGGGAGDPGLGAAAAPAPETR	21	903.442	2	1804.87	1	0	1	N-term(42.0106)		sp|Q13637|RAB32_HUMAN	Q13637	RAB32_HUMAN	RAB32	Ras-related protein Rab-32
AGGGCVMTIGEMLR	AGGGCVMTIGEMLR	14	726.344	2	1450.67	0.9999	0	1	5C(57.0215)		sp|Q5VTL8|PR38B_HUMAN	Q5VTL8	PR38B_HUMAN	PRPF38B	Pre-mRNA-splicing factor 38B
AGGGPTLQCPPPSSPEK	AGGGPTLQCPPPSSPEK	17	840.406	2	1678.8	1	0	5	9C(57.0215)	Dehydro(-1.007825)	sp|Q96N66|MBOA7_HUMAN	Q96N66	MBOA7_HUMAN	MBOAT7	Lysophospholipid acyltransferase 7
AGGHHNDLEDVGR		13	688.819	2	1375.62	0.9774	0.0231	1			sp|Q5JTZ9|SYAM_HUMAN	Q5JTZ9	SYAM_HUMAN	AARS2	Alanine--tRNA ligase, mitochondrial
AGGHHNDLEDVGR		13	459.548	3	1375.62	0.9999	0	1			sp|Q5JTZ9|SYAM_HUMAN	Q5JTZ9	SYAM_HUMAN	AARS2	Alanine--tRNA ligase, mitochondrial
AGGIETIANEFSDR		14	740.357	2	1478.7	0.9997	0	3		Dehydrated(-18.010565), Glu->pyro-Glu(-18.010565)	sp|Q92598|HS105_HUMAN	Q92598	HS105_HUMAN	HSPH1	Heat shock protein 105 kDa
AGGIETIANEYSDR		14	748.355	2	1494.69	1	0	3			sp|P34932|HSP74_HUMAN	P34932	HSP74_HUMAN	HSPA4	Heat shock 70 kDa protein 4
AGGPAIPSHLLSTPYPFGLSPSSVVQDSR		29	979.842	3	2936.5	1	0	1			sp|Q14687|GSE1_HUMAN	Q14687	GSE1_HUMAN	GSE1	Genetic suppressor element 1
AGGPEGPPWLPR		12	617.322	2	1232.63	0.9924	0.0008	3		Amidated(-0.984016), Asp->Asn(-0.984016), Glu->Gln(-0.984016), Glu->pyro-Glu+Methyl:2H(2)13C(1)(-0.979006), Glu->pyro-Glu+Methyl:2H(2)13C(1)(-0.979006)	sp|Q14166|TTL12_HUMAN	Q14166	TTL12_HUMAN	TTLL12	Tubulin--tyrosine ligase-like protein 12
AGGPLGLSIVGGSDHSSHPFGVQEPGVFISK		31	759.141	4	3032.54	1	0	1			sp|Q14160|SCRIB_HUMAN	Q14160	SCRIB_HUMAN	SCRIB	Protein scribble homolog
AGGPLGLSIVGGSDHSSHPFGVQEPGVFISK		31	1011.85	3	3032.54	1	0	1			sp|Q14160|SCRIB_HUMAN	Q14160	SCRIB_HUMAN	SCRIB	Protein scribble homolog
AGGPPQVAGAQAACSEDR	AGGPPQVAGAQAACSEDR	18	871.4	2	1740.78	1	0	3	14C(57.0215)		sp|Q9H3R5|CENPH_HUMAN	Q9H3R5	CENPH_HUMAN	CENPH	Centromere protein H
AGGQINHDLHER		12	673.832	2	1345.65	0.9999	0	2		Gln->Gly(-71.037114)	sp|Q9NU22|MDN1_HUMAN	Q9NU22	MDN1_HUMAN	MDN1	Midasin
AGGQQVTLTTHAPFGLGAHFTVPLK		25	637.847	4	2547.36	0.961	0.0067	1			sp|A0PJW6|TM223_HUMAN	A0PJW6	TM223_HUMAN	TMEM223	Transmembrane protein 223
AGGSASAMLQPLLDNQVGFK		20	1002.51	2	2003.01	1	0	4		Label:13C(3)(3.010064), Label:13C(3)(3.010064), Label:2H(3)(3.018830)	sp|P20618|PSB1_HUMAN	P20618	PSB1_HUMAN	PSMB1	Proteasome subunit beta type-1
AGGSASAMLQPLLDNQVGFK		20	668.679	3	2003.01	0.9997	0	3			sp|P20618|PSB1_HUMAN	P20618	PSB1_HUMAN	PSMB1	Proteasome subunit beta type-1
AGGSASAMLQPLLDNQVGFK	AGGSASAM[147]LQPLLDNQVGFK	20	1010.51	2	2019.01	1	0	4	8M(15.9949)	Asn->Asp(0.984016), Deamidated(0.984016), Deamidated:18O(1)(2.988261), Delta:H(1)N(-1)18O(1)(2.988261), Gln->Glu(0.984016), Label:15N(3)(2.991105), Val->Thr(1.979265)	sp|P20618|PSB1_HUMAN	P20618	PSB1_HUMAN	PSMB1	Proteasome subunit beta type-1
AGGSPAPGPETPAISPSK		18	810.915	2	1619.82	1	0	1			sp|P33316|DUT_HUMAN	P33316	DUT_HUMAN	DUT	Deoxyuridine 5'-triphosphate nucleotidohydrolase, mitochondrial
AGGTDAPSANGEAGGESTK		19	838.871	2	1675.73	1	0	3		Asn->Asp(0.984016), Deamidated(0.984016), Gln->Glu(0.984016)	sp|Q9NXW2|DJB12_HUMAN	Q9NXW2	DJB12_HUMAN	DNAJB12	DnaJ homolog subfamily B member 12
AGGVDGPIGIPFPDHSSDILSGLNEQR	n[43]AGGVDGPIGIPFPDHSSDILSGLNEQR	27	930.794	3	2789.36	0.6434	1.915	1	N-term(42.0106)		sp|O95365|ZBT7A_HUMAN	O95365	ZBT7A_HUMAN	ZBTB7A	Zinc finger and BTB domain-containing protein 7A
AGGVLAYELLPALDEVLASDSR		22	1130.1	2	2258.18	0.998	0.0001	1			sp|P54802|ANAG_HUMAN	P54802	ANAG_HUMAN	NAGLU	Alpha-N-acetylglucosaminidase
AGGVMVMPEGADTVSRPSPDYPMLPTIPLSAFSDPK		36	1244.28	3	3729.81	0.978	0.0724	1			sp|Q03111|ENL_HUMAN	Q03111	ENL_HUMAN	MLLT1	Protein ENL
AGHLILQDR		9	511.791	2	1021.57	0.9667	1.025	1			sp|Q96P11|NSUN5_HUMAN	Q96P11	NSUN5_HUMAN	NSUN5	Probable 28S rRNA (cytosine-C(5))-methyltransferase	NSUN5P2	sp|Q63ZY6|NSN5C_HUMAN
AGHMVPSDQGDMALK		15	778.863	2	1555.71	0.9982	0.0001	1			sp|Q9HB40|RISC_HUMAN	Q9HB40	RISC_HUMAN	SCPEP1	Retinoid-inducible serine carboxypeptidase
AGIATHFVDSEK		12	637.822	2	1273.63	1	0	2		Gln->Gly(-71.037114)	sp|Q6NVY1|HIBCH_HUMAN	Q6NVY1	HIBCH_HUMAN	HIBCH	3-hydroxyisobutyryl-CoA hydrolase, mitochondrial
AGIEAGNINITSGEVFEIEEHISER		25	905.447	3	2713.32	0.8406	0.0003	1			sp|O43172|PRP4_HUMAN	O43172	PRP4_HUMAN	PRPF4	U4/U6 small nuclear ribonucleoprotein Prp4
AGIEGPLLASDVGR		14	677.87	2	1353.73	0.9928	0.0007	3		Gln->Lys(0.036386), Pro->Val(2.015650)	sp|P18583|SON_HUMAN	P18583	SON_HUMAN	SON	Protein SON
AGIIQDTWHK		10	584.809	2	1167.6	0.9901	0.0015	2			sp|Q9P2E9|RRBP1_HUMAN	Q9P2E9	RRBP1_HUMAN	RRBP1	Ribosome-binding protein 1
AGILFEDIFDVK	n[43]AGILFEDIFDVK	12	704.871	2	1407.73	0.9994	0	2	N-term(42.0106)	Glu->Met(1.997892), Label:18O(1)(2.004246)	sp|P52434|RPAB3_HUMAN	P52434	RPAB3_HUMAN	POLR2H	DNA-directed RNA polymerases I, II, and III subunit RPABC3
AGINQNMDAVTEELQAK		17	916.446	2	1830.88	1	0	1			sp|Q9UPN3|MACF1_HUMAN	Q9UPN3	MACF1_HUMAN	MACF1	Microtubule-actin cross-linking factor 1, isoforms 1/2/3/5
AGITMESYLSESLMLKENR	AGITMESYLSESLM[147]LKENR	19	730.025	3	2187.05	0.7019	3.654	1	14M(15.9949)		sp|P51946|CCNH_HUMAN	P51946	CCNH_HUMAN	CCNH	Cyclin-H
AGIVQEDVQPPGLK		14	725.899	2	1449.78	0.9995	0	1			sp|Q8N5G0|SIM20_HUMAN	Q8N5G0	SIM20_HUMAN	SMIM20	Small integral membrane protein 20
AGKPVICATQMLESMIK	AGKPVICATQMLESMIK	17	938.988	2	1875.96	1	0	1	7C(57.0215)		sp|P14618|KPYM_HUMAN	P14618	KPYM_HUMAN	PKM	Pyruvate kinase PKM
AGKPVICATQMLESMIK	AGKPVICATQMLESMIK	17	626.328	3	1875.96	1	0	6	7C(57.0215)	15N-oxobutanoic(-18.023584), Ammonia-loss(-17.026549), Gln->pyro-Glu(-17.026549), Phe->Glu(-18.025821)	sp|P14618|KPYM_HUMAN	P14618	KPYM_HUMAN	PKM	Pyruvate kinase PKM
AGKPVICATQMLESMIK	AGKPVICATQM[147]LESMIK	17	946.986	2	1891.96	0.9866	0.0037	1	11M(15.9949), 7C(57.0215)		sp|P14618|KPYM_HUMAN	P14618	KPYM_HUMAN	PKM	Pyruvate kinase PKM
AGLAWVLGDAEELPFDDDK		19	1030.99	2	2059.97	1	0	1			sp|Q5HYK3|COQ5_HUMAN	Q5HYK3	COQ5_HUMAN	COQ5	2-methoxy-6-polyprenyl-1,4-benzoquinol methylase, mitochondrial
AGLELLSDQGYR	n[43]AGLELLSDQGYR	12	682.346	2	1362.68	0.9998	0	3	N-term(42.0106)		sp|Q9NPD3|EXOS4_HUMAN	Q9NPD3	EXOS4_HUMAN	EXOSC4	Exosome complex component RRP41
AGLESGAEPGDGDSDTTK		18	853.871	2	1705.73	1	0	2			sp|O60832|DKC1_HUMAN	O60832	DKC1_HUMAN	DKC1	H/ACA ribonucleoprotein complex subunit DKC1
AGLEVLFASAAPAITCR	n[43]AGLEVLFASAAPAITCR	17	894.969	2	1787.92	1	0	5	16C(57.0215), N-term(42.0106)	Ala->Ser(15.994915), Ala->Ser(15.994915), Ammonium(17.026549), Methyl:2H(3)(17.034480), Oxidation(15.994915), Oxidation(15.994915), Phe->Tyr(15.994915), Phe->Tyr(15.994915)	sp|Q92530|PSMF1_HUMAN	Q92530	PSMF1_HUMAN	PSMF1	Proteasome inhibitor PI31 subunit
AGLEVLFASAAPAITCR	n[43]AGLEVLFASAAPAITCR	17	596.982	3	1787.92	0.7799	0.3077	1	16C(57.0215), N-term(42.0106)	Cation:Fe[III](52.911464)	sp|Q92530|PSMF1_HUMAN	Q92530	PSMF1_HUMAN	PSMF1	Proteasome inhibitor PI31 subunit
AGLGHPAAFGR	n[43]AGLGHPAAFGR	11	548.288	2	1094.56	0.9725	0.0514	2	N-term(42.0106)	Asn->Xle(-0.958863), Glu->Lys(-0.947630)	sp|O94760|DDAH1_HUMAN	O94760	DDAH1_HUMAN	DDAH1	N(G),N(G)-dimethylarginine dimethylaminohydrolase 1
AGLGSAGDMTLSMTGR		16	762.861	2	1523.71	0.9993	0	1			sp|Q9Y3X0|CCDC9_HUMAN	Q9Y3X0	CCDC9_HUMAN	CCDC9	Coiled-coil domain-containing protein 9
AGLGSGLSLSGLVHPELSR		19	925.51	2	1849.01	1	0	2			sp|P49748|ACADV_HUMAN	P49748	ACADV_HUMAN	ACADVL	Very long-chain specific acyl-CoA dehydrogenase, mitochondrial
AGLGSGLSLSGLVHPELSR		19	617.342	3	1849.01	1	0	6		Glu->Met(1.997892), Glu->Met(1.997892), Label:18O(1)(2.004246), Label:18O(1)(2.004246), Pro->Val(2.015650), Pro->Val(2.015650)	sp|P49748|ACADV_HUMAN	P49748	ACADV_HUMAN	ACADVL	Very long-chain specific acyl-CoA dehydrogenase, mitochondrial
AGLGSPERPPK		11	554.809	2	1107.6	0.6348	1.968	1		Phospho(79.966331), Sulfo(79.956815)	sp|Q9H6F5|CCD86_HUMAN	Q9H6F5	CCD86_HUMAN	CCDC86	Coiled-coil domain-containing protein 86
AGLLEPEVFHLNPAK		15	545.635	3	1633.88	0.9869	0.0069	2			sp|P23786|CPT2_HUMAN	P23786	CPT2_HUMAN	CPT2	Carnitine O-palmitoyltransferase 2, mitochondrial
AGLLHNILPSQSTDLHHSVGTELLSLVYK		29	1048.23	3	3141.68	1	0	1			sp|P78527|PRKDC_HUMAN	P78527	PRKDC_HUMAN	PRKDC	DNA-dependent protein kinase catalytic subunit
AGLLHNILPSQSTDLHHSVGTELLSLVYK		29	629.344	5	3141.68	0.9964	0.0001	1			sp|P78527|PRKDC_HUMAN	P78527	PRKDC_HUMAN	PRKDC	DNA-dependent protein kinase catalytic subunit
AGLLHNILPSQSTDLHHSVGTELLSLVYK		29	786.428	4	3141.68	1	0	3			sp|P78527|PRKDC_HUMAN	P78527	PRKDC_HUMAN	PRKDC	DNA-dependent protein kinase catalytic subunit
AGLLPCPEPTIISAILK	AGLLPCPEPTIISAILK	17	897.016	2	1792.02	0.9999	0	1	6C(57.0215)		sp|Q8IW35|CEP97_HUMAN	Q8IW35	CEP97_HUMAN	CEP97	Centrosomal protein of 97 kDa
AGLLQQALEHYTDLYDIK		18	697.697	3	2090.07	1	0	3			sp|P53675|CLH2_HUMAN	P53675	CLH2_HUMAN	CLTCL1	Clathrin heavy chain 2
AGLLTEQAPGDTLTAVESK		19	950.997	2	1899.98	1	0	2			sp|Q9H267|VP33B_HUMAN	Q9H267	VP33B_HUMAN	VPS33B	Vacuolar protein sorting-associated protein 33B
AGLLVLAVLSDGAGDHIR		18	593.004	3	1775.99	1	0	1			sp|Q8TEX9|IPO4_HUMAN	Q8TEX9	IPO4_HUMAN	IPO4	Importin-4
AGLNCSTENMPIK	AGLNCSTENM[147]PIK	13	725.837	2	1449.66	1	0	1	10M(15.9949), 5C(57.0215)		sp|P05198|IF2A_HUMAN	P05198	IF2A_HUMAN	EIF2S1	Eukaryotic translation initiation factor 2 subunit 1
AGLNCSTENMPIK	AGLNCSTENMPIK	13	717.839	2	1433.66	1	0	4	5C(57.0215)	Asn->Asp(0.984016), Deamidated(0.984016), Gln->Glu(0.984016)	sp|P05198|IF2A_HUMAN	P05198	IF2A_HUMAN	EIF2S1	Eukaryotic translation initiation factor 2 subunit 1
AGLNEMVEYITHSR		14	540.6	3	1618.78	0.9866	0.0077	1			sp|Q14738|2A5D_HUMAN	Q14738	2A5D_HUMAN	PPP2R5D	Serine/threonine-protein phosphatase 2A 56 kDa regulatory subunit delta isoform
AGLNGLQLAVLAR		13	648.393	2	1294.77	0.9819	2.714	1			sp|Q96S55|WRIP1_HUMAN	Q96S55	WRIP1_HUMAN	WRNIP1	ATPase WRNIP1
AGLNQEWGLIR		11	628.841	2	1255.67	0.9722	0.0535	1			sp|P46019|KPB2_HUMAN	P46019	KPB2_HUMAN	PHKA2	Phosphorylase b kinase regulatory subunit alpha, liver isoform
AGLNSLEAVK	n[43]AGLNSLEAVK	10	522.29	2	1042.57	0.9952	0	2	N-term(42.0106)	Asn->Pro(-16.990164), Dehydrated(-18.010565), Glu->pyro-Glu(-18.010565), Met->Asn(-16.997557)	sp|P67936|TPM4_HUMAN	P67936	TPM4_HUMAN	TPM4	Tropomyosin alpha-4 chain
AGLNVHNSHVTGLHSLPIVSMTADK		25	650.342	4	2597.34	0.9985	0	1			sp|Q9UKN8|TF3C4_HUMAN	Q9UKN8	TF3C4_HUMAN	GTF3C4	General transcription factor 3C polypeptide 4
AGLPCQDLEFVQFHPTGIYGAGCLITEGCR	AGLPCQDLEFVQFHPTGIYGAGCLITEGCR	30	842.398	4	3365.56	0.9999	0	1	23C(57.0215), 29C(57.0215), 5C(57.0215)		sp|P31040|SDHA_HUMAN	P31040	SDHA_HUMAN	SDHA	Succinate dehydrogenase [ubiquinone] flavoprotein subunit, mitochondrial
AGLPCQDLEFVQFHPTGIYGAGCLITEGCR	AGLPCQDLEFVQFHPTGIYGAGCLITEGCR	30	1122.86	3	3365.56	1	0	8	23C(57.0215), 29C(57.0215), 5C(57.0215)	Label:18O(1)(2.004246), Label:18O(1)(2.004246), Pro->Val(2.015650), Pro->Val(2.015650)	sp|P31040|SDHA_HUMAN	P31040	SDHA_HUMAN	SDHA	Succinate dehydrogenase [ubiquinone] flavoprotein subunit, mitochondrial
AGLQDASGNLVPLEDVHIK		19	659.353	3	1975.04	0.9998	0	3			sp|Q9UKK3|PARP4_HUMAN	Q9UKK3	PARP4_HUMAN	PARP4	Protein mono-ADP-ribosyltransferase PARP4
AGLQDASGNLVPLEDVHIK		19	988.526	2	1975.04	0.9989	0	2			sp|Q9UKK3|PARP4_HUMAN	Q9UKK3	PARP4_HUMAN	PARP4	Protein mono-ADP-ribosyltransferase PARP4
AGLQFPVGR		9	472.769	2	943.524	0.9904	0.0014	4		Ala->Gln(57.021464), Carbamidomethyl(57.021464), Dehydrated(-18.010565), Glu->pyro-Glu(-18.010565), Gly(57.021464), Gly->Asn(57.021464)	sp|P16104|H2AX_HUMAN	P16104	H2AX_HUMAN	H2AFX	Histone H2AX	H2AFJ,H2AFV,H2AFZ,HIST1H2AA,HIST1H2AB,HIST1H2AC,HIST1H2AD,HIST1H2AG,HIST1H2AH,HIST1H2AJ,HIST2H2AA3,HIST2H2AB,HIST2H2AC,HIST3H2A	sp|P04908|H2A1B_HUMAN,sp|P0C0S5|H2AZ_HUMAN,sp|P0C0S8|H2A1_HUMAN,sp|P20671|H2A1D_HUMAN,sp|Q16777|H2A2C_HUMAN,sp|Q6FI13|H2A2A_HUMAN,sp|Q71UI9|H2AV_HUMAN,sp|Q7L7L0|H2A3_HUMAN,sp|Q8IUE6|H2A2B_HUMAN,sp|Q93077|H2A1C_HUMAN,sp|Q96KK5|H2A1H_HUMAN,sp|Q96QV6|H2A1A_HUMAN,sp|Q99878|H2A1J_HUMAN,sp|Q9BTM1|H2AJ_HUMAN
AGLQTSPPIVPLDR		14	732.414	2	1462.81	1	0	2			sp|Q9Y5Y5|PEX16_HUMAN	Q9Y5Y5	PEX16_HUMAN	PEX16	Peroxisomal membrane protein PEX16
AGLSAGYVDAGAEPGR		16	745.865	2	1489.72	0.9999	0	3		Cys->Thr(-1.961506)	sp|Q643R3|LPCT4_HUMAN	Q643R3	LPCT4_HUMAN	LPCAT4	Lysophospholipid acyltransferase LPCAT4
AGLSEEDDSLVDVYYR		16	915.923	2	1829.83	1	0	1			sp|Q14690|RRP5_HUMAN	Q14690	RRP5_HUMAN	PDCD11	Protein RRP5 homolog
AGLSPANCQSDR	AGLSPANCQSDR	12	638.291	2	1274.57	0.9987	0	1	8C(57.0215)		sp|Q14692|BMS1_HUMAN	Q14692	BMS1_HUMAN	BMS1	Ribosome biogenesis protein BMS1 homolog
AGLTFNHDPPLSQNQR		16	598.967	3	1793.88	0.9998	0	1			sp|Q7Z3U7|MON2_HUMAN	Q7Z3U7	MON2_HUMAN	MON2	Protein MON2 homolog
AGLTHLITMDLHQK		14	526.62	3	1576.84	0.9747	0.1124	3		Asn->Asp(0.984016), Deamidated(0.984016), Gln->Glu(0.984016), Label:15N(1)(0.997035), Label:15N(2)(1.994070), Val->Thr(1.979265)	sp|Q14558|KPRA_HUMAN	Q14558	KPRA_HUMAN	PRPSAP1	Phosphoribosyl pyrophosphate synthase-associated protein 1	PRPSAP2	sp|O60256|KPRB_HUMAN
AGLTHLITMDLHQK	AGLTHLITM[147]DLHQK	14	531.952	3	1592.83	0.989	1.509	1	9M(15.9949)		sp|Q14558|KPRA_HUMAN	Q14558	KPRA_HUMAN	PRPSAP1	Phosphoribosyl pyrophosphate synthase-associated protein 1	PRPSAP2	sp|O60256|KPRB_HUMAN
AGLVELLLR		9	492.316	2	982.617	0.9775	1.838	1			sp|Q13425|SNTB2_HUMAN	Q13425	SNTB2_HUMAN	SNTB2	Beta-2-syntrophin
AGLVGPEFHEK		11	592.309	2	1182.6	0.9983	0	2			sp|Q15149|PLEC_HUMAN	Q15149	PLEC_HUMAN	PLEC	Plectin
AGMAAVASPTGNCDLER	AGMAAVASPTGNCDLER	17	860.393	2	1718.77	1	0	4	13C(57.0215)		sp|Q6P1M0|S27A4_HUMAN	Q6P1M0	S27A4_HUMAN	SLC27A4	Long-chain fatty acid transport protein 4
AGMAAVASPTGNCDLER	AGM[147]AAVASPTGNCDLER	17	868.39	2	1734.77	0.9999	0	1	13C(57.0215), 3M(15.9949)		sp|Q6P1M0|S27A4_HUMAN	Q6P1M0	S27A4_HUMAN	SLC27A4	Long-chain fatty acid transport protein 4
AGMATESPSDSPEDGPGLSPLL		22	1064.49	2	2126.97	0.9838	3.443	1			sp|O75648|MTU1_HUMAN	O75648	MTU1_HUMAN	TRMU	Mitochondrial tRNA-specific 2-thiouridylase 1
AGMQLNLEELQK		12	687.358	2	1372.7	0.9983	0	2			sp|Q08379|GOGA2_HUMAN	Q08379	GOGA2_HUMAN	GOLGA2	Golgin subfamily A member 2
AGMQPGLTMVVGPPGTGK		18	849.439	2	1696.86	0.5698	0.2055	1			sp|O60306|AQR_HUMAN	O60306	AQR_HUMAN	AQR	RNA helicase aquarius
AGMSAEQAQGLLEK		14	716.859	2	1431.7	1	0	2			sp|Q9Y2Q3|GSTK1_HUMAN	Q9Y2Q3	GSTK1_HUMAN	GSTK1	Glutathione S-transferase kappa 1
AGMSAEQAQGLLEK	AGM[147]SAEQAQGLLEK	14	724.856	2	1447.7	0.9999	0	2	3M(15.9949)		sp|Q9Y2Q3|GSTK1_HUMAN	Q9Y2Q3	GSTK1_HUMAN	GSTK1	Glutathione S-transferase kappa 1
AGMSSNQSISSPVLDAVPR		19	958.481	2	1914.95	1	0	2		Phospho(79.966331)	sp|Q9UQ35|SRRM2_HUMAN	Q9UQ35	SRRM2_HUMAN	SRRM2	Serine/arginine repetitive matrix protein 2
AGMSSNQSISSPVLDAVPR	AGM[147]SSNQSISSPVLDAVPR	19	966.478	2	1930.94	0.9997	0	2	3M(15.9949)	Phospho(79.966331), Phospho(79.966331)	sp|Q9UQ35|SRRM2_HUMAN	Q9UQ35	SRRM2_HUMAN	SRRM2	Serine/arginine repetitive matrix protein 2
AGMTHIVR		8	442.742	2	883.47	0.9726	0.051	2		Cys->Oxoalanine(-17.992806)	sp|P39023|RL3_HUMAN	P39023	RL3_HUMAN	RPL3	60S ribosomal protein L3
AGNAHDENVLSYYR		14	804.874	2	1607.73	0.9751	0.0356	1			sp|Q14573|ITPR3_HUMAN	Q14573	ITPR3_HUMAN	ITPR3	Inositol 1,4,5-trisphosphate receptor type 3
AGNDLIESSAGEEASNLQNK		20	1023.98	2	2045.95	1	0	2			sp|Q03001|DYST_HUMAN	Q03001	DYST_HUMAN	DST	Dystonin
AGNELLESSAGDDASSLR		18	896.421	2	1790.83	1	0	1			sp|Q9UPN3|MACF1_HUMAN	Q9UPN3	MACF1_HUMAN	MACF1	Microtubule-actin cross-linking factor 1, isoforms 1/2/3/5
AGNFYVPAEPK		11	596.803	2	1191.59	0.9945	0.0004	1			sp|P18124|RL7_HUMAN	P18124	RL7_HUMAN	RPL7	60S ribosomal protein L7
AGNGLLMTPCYTANFVAPEVLK	AGNGLLMTPCYTANFVAPEVLK	22	1183.6	2	2365.18	0.9666	0	1	10C(57.0215)	Xle->Trp(72.995249)	sp|Q15349|KS6A2_HUMAN	Q15349	KS6A2_HUMAN	RPS6KA2	Ribosomal protein S6 kinase alpha-2
AGNGQNSCGVEDVLQLLR	AGNGQNSCGVEDVLQLLR	18	965.476	2	1928.94	1	0	5	8C(57.0215)	Asn->Asp(0.984016), Asn->Asp(0.984016), Deamidated(0.984016), Deamidated(0.984016), Gln->Glu(0.984016), Gln->Glu(0.984016)	sp|Q9ULT8|HECD1_HUMAN	Q9ULT8	HECD1_HUMAN	HECTD1	E3 ubiquitin-protein ligase HECTD1
AGNGQWASVIR		11	579.804	2	1157.59	0.9813	0.0005	5		Asn->Asp(0.984016), Asn->Asp(0.984016), Asn->Asp(0.984016), Asn->Asp(0.984016), Asn->Asp(0.984016), Deamidated(0.984016), Deamidated(0.984016), Deamidated(0.984016), Deamidated(0.984016), Deamidated(0.984016), Gln->Glu(0.984016), Gln->Glu(0.984016), Gln->Glu(0.984016), Gln->Glu(0.984016), Gln->Glu(0.984016), Label:15N(1)(0.997035)	sp|Q15393|SF3B3_HUMAN	Q15393	SF3B3_HUMAN	SF3B3	Splicing factor 3B subunit 3
AGNILLNTEGHAK		13	669.362	2	1336.71	0.9978	0.0001	1			sp|Q13043|STK4_HUMAN	Q13043	STK4_HUMAN	STK4	Serine/threonine-protein kinase 4	STK3	sp|Q13188|STK3_HUMAN
AGNILLTEPGQVK		13	670.383	2	1338.75	0.9909	0.0012	1			sp|Q9H2K8|TAOK3_HUMAN	Q9H2K8	TAOK3_HUMAN	TAOK3	Serine/threonine-protein kinase TAO3	TAOK1	sp|Q7L7X3|TAOK1_HUMAN
AGNLGGGVVTIER		13	621.844	2	1241.67	1	0	5		Ammonia-loss(-17.026549), Gln->pyro-Glu(-17.026549)	sp|P35268|RL22_HUMAN	P35268	RL22_HUMAN	RPL22	60S ribosomal protein L22
AGNLTNAYVYEVGPGPGGITR		21	1053.53	2	2105.05	1	0	2		Xle->Asp(1.942879)	sp|Q8WVM0|TFB1M_HUMAN	Q8WVM0	TFB1M_HUMAN	TFB1M	Dimethyladenosine transferase 1, mitochondrial
AGNNMLLVGVHGPR		14	717.885	2	1433.76	0.9799	0.0139	1			sp|P21333|FLNA_HUMAN	P21333	FLNA_HUMAN	FLNA	Filamin-A
AGNSLVLPIVLWGR	n[43]AGNSLVLPIVLWGR	14	768.948	2	1535.88	0.9996	0	1	N-term(42.0106)		sp|Q9Y4E6|WDR7_HUMAN	Q9Y4E6	WDR7_HUMAN	WDR7	WD repeat-containing protein 7
AGPAEEGPSGPMEVLR		16	798.888	2	1595.76	0.9831	0.0076	1			sp|Q6ZRV2|FA83H_HUMAN	Q6ZRV2	FA83H_HUMAN	FAM83H	Protein FAM83H
AGPAPPGASDGVDIQDVK		18	847.423	2	1692.83	0.9996	0	1			sp|Q14147|DHX34_HUMAN	Q14147	DHX34_HUMAN	DHX34	Probable ATP-dependent RNA helicase DHX34
AGPDSAGIALYSHEDVCVFK	AGPDSAGIALYSHEDVCVFK	20	1068.51	2	2135	0.9999	0	1	17C(57.0215)		sp|Q86X55|CARM1_HUMAN	Q86X55	CARM1_HUMAN	CARM1	Histone-arginine methyltransferase CARM1
AGPDSAGIALYSHEDVCVFK	AGPDSAGIALYSHEDVCVFK	20	712.674	3	2135	1	0	1	17C(57.0215)		sp|Q86X55|CARM1_HUMAN	Q86X55	CARM1_HUMAN	CARM1	Histone-arginine methyltransferase CARM1
AGPECLHCEEGCSK	AGPECLHCEEGCSK	14	545.218	3	1632.63	1	0	1	12C(57.0215), 5C(57.0215), 8C(57.0215)		sp|Q6ZNB6|NFXL1_HUMAN	Q6ZNB6	NFXL1_HUMAN	NFXL1	NF-X1-type zinc finger protein NFXL1
AGPEGTSQEIPK		12	607.307	2	1212.6	0.9955	0.0003	1		Gln->Lys(0.036386)	sp|Q99575|POP1_HUMAN	Q99575	POP1_HUMAN	POP1	Ribonucleases P/MRP protein subunit POP1
AGPELLLDSNIR		12	649.359	2	1296.7	0.9894	0.0018	1			sp|Q9P0I2|EMC3_HUMAN	Q9P0I2	EMC3_HUMAN	EMC3	ER membrane protein complex subunit 3
AGPESDAQYQFTGIK		15	806.386	2	1610.76	1	0	4		Label:13C(3)(3.010064), Label:2H(3)(3.018830)	sp|Q96IX5|ATPMD_HUMAN	Q96IX5	ATPMD_HUMAN	ATP5MD	ATP synthase membrane subunit DAPIT, mitochondrial
AGPEYGQGMNPISR		14	738.848	2	1475.68	1	0	2			sp|Q9NUL3|STAU2_HUMAN	Q9NUL3	STAU2_HUMAN	STAU2	Double-stranded RNA-binding protein Staufen homolog 2
AGPFDEFQIATMLK		14	784.395	2	1566.78	1	0	2			sp|Q9P289|STK26_HUMAN	Q9P289	STK26_HUMAN	STK26	Serine/threonine-protein kinase 26
AGPFDEFQIATMLK	AGPFDEFQIATM[147]LK	14	792.392	2	1582.77	1	0	2	12M(15.9949)		sp|Q9P289|STK26_HUMAN	Q9P289	STK26_HUMAN	STK26	Serine/threonine-protein kinase 26
AGPGSEELTVTNAR		14	701.352	2	1400.69	0.9999	0	2			sp|Q9BW19|KIFC1_HUMAN	Q9BW19	KIFC1_HUMAN	KIFC1	Kinesin-like protein KIFC1
AGPGSLELCGLPSQK	AGPGSLELCGLPSQK	15	757.388	2	1512.76	1	0	1	9C(57.0215)		sp|Q14684|RRP1B_HUMAN	Q14684	RRP1B_HUMAN	RRP1B	Ribosomal RNA processing protein 1 homolog B
AGPGTLSVTIEGPSK		15	707.383	2	1412.75	0.9999	0	3			sp|O75369|FLNB_HUMAN	O75369	FLNB_HUMAN	FLNB	Filamin-B
AGPGVEDLWR		10	550.28	2	1098.55	0.9964	0.0002	1			sp|Q9UNI6|DUS12_HUMAN	Q9UNI6	DUS12_HUMAN	DUSP12	Dual specificity protein phosphatase 12
AGPILELEQWIDK		13	756.409	2	1510.8	0.9945	0.0004	4		Dehydro(-1.007825), Dehydro(-1.007825)	sp|Q96EY8|MMAB_HUMAN	Q96EY8	MMAB_HUMAN	MMAB	Corrinoid adenosyltransferase
AGPIWDLR		8	464.256	2	926.497	0.9848	4.082	2			sp|O60506|HNRPQ_HUMAN	O60506	HNRPQ_HUMAN	SYNCRIP	Heterogeneous nuclear ribonucleoprotein Q	HNRNPR	sp|O43390|HNRPR_HUMAN
AGPNASIISLK		11	535.814	2	1069.61	0.979	0.0167	1			sp|Q9H0A0|NAT10_HUMAN	Q9H0A0	NAT10_HUMAN	NAT10	RNA cytidine acetyltransferase
AGPSAQEPGSQTPLK		15	734.375	2	1466.74	0.9999	0	2			sp|O60271|JIP4_HUMAN	O60271	JIP4_HUMAN	SPAG9	C-Jun-amino-terminal kinase-interacting protein 4
AGPVVTDNGNFILDWK		16	873.446	2	1744.88	1	0	1			sp|P49247|RPIA_HUMAN	P49247	RPIA_HUMAN	RPIA	Ribose-5-phosphate isomerase
AGPVYSHTLAFK		12	645.846	2	1289.68	0.9998	0	2			sp|O43156|TTI1_HUMAN	O43156	TTI1_HUMAN	TTI1	TELO2-interacting protein 1 homolog
AGQAGLPCDYTANSK	AGQAGLPCDYTANSK	15	776.857	2	1551.7	0.9999	0	2	8C(57.0215)		sp|P07199|CENPB_HUMAN	P07199	CENPB_HUMAN	CENPB	Major centromere autoantigen B
AGQAVDDFIEK		11	596.796	2	1191.58	0.9993	0	4		Ammonia-loss(-17.026549), Gln->pyro-Glu(-17.026549)	sp|P52209|6PGD_HUMAN	P52209	6PGD_HUMAN	PGD	6-phosphogluconate dehydrogenase, decarboxylating
AGQCVIGLQMGTNK	AGQCVIGLQM[147]GTNK	14	746.866	2	1491.72	0.9998	0	2	10M(15.9949), 4C(57.0215)	Dehydro(-1.007825)	sp|Q99439|CNN2_HUMAN	Q99439	CNN2_HUMAN	CNN2	Calponin-2
AGQCVIGLQMGTNK	AGQCVIGLQMGTNK	14	738.868	2	1475.72	1	0	2	4C(57.0215)		sp|Q99439|CNN2_HUMAN	Q99439	CNN2_HUMAN	CNN2	Calponin-2
AGQGTSAPPEASPTAAPESSTSFPPAPTSGMSHPPPAAR		39	1233.92	3	3698.73	1	0	7			sp|P54725|RD23A_HUMAN	P54725	RD23A_HUMAN	RAD23A	UV excision repair protein RAD23 homolog A
AGQGTSAPPEASPTAAPESSTSFPPAPTSGMSHPPPAAR		39	925.689	4	3698.73	0.9952	0.0001	1			sp|P54725|RD23A_HUMAN	P54725	RD23A_HUMAN	RAD23A	UV excision repair protein RAD23 homolog A
AGQLEAWLEMNPGYEVAPR		19	1066.02	2	2130.02	1	0	1			sp|P51532|SMCA4_HUMAN	P51532	SMCA4_HUMAN	SMARCA4	Transcription activator BRG1
AGQLTSEEDTLTLVTADHSHVFSFGGYTLR		30	813.901	4	3251.57	1	0	1			sp|P09923|PPBI_HUMAN	P09923	PPBI_HUMAN	ALPI	Intestinal-type alkaline phosphatase
AGQLTSEEDTLTLVTADHSHVFSFGGYTLR		30	1084.87	3	3251.57	1	0	2			sp|P09923|PPBI_HUMAN	P09923	PPBI_HUMAN	ALPI	Intestinal-type alkaline phosphatase
AGQMVTVWAAGAGVAHSPPSTLVWK		25	841.106	3	2520.29	1	0	2			sp|Q03252|LMNB2_HUMAN	Q03252	LMNB2_HUMAN	LMNB2	Lamin-B2
AGQPHSSSDAAQAPAEQPHSSSDAAQAPCPR	AGQPHSSSDAAQAPAEQPHSSSDAAQAPCPR	31	779.098	4	3112.37	1	0	2	29C(57.0215)		sp|P29372|3MG_HUMAN	P29372	3MG_HUMAN	MPG	DNA-3-methyladenine glycosylase
AGQPLPLTLPPELVPPSFR		19	1015.08	2	2028.14	0.9999	0	3			sp|Q9NZM3|ITSN2_HUMAN	Q9NZM3	ITSN2_HUMAN	ITSN2	Intersectin-2
AGQPLQLLDASWYLPK		16	900.488	2	1798.96	1	0	2			sp|P25325|THTM_HUMAN	P25325	THTM_HUMAN	MPST	3-mercaptopyruvate sulfurtransferase
AGQSAAGAAPGGGVDTR		17	721.853	2	1441.69	1	0	3			sp|P21333|FLNA_HUMAN	P21333	FLNA_HUMAN	FLNA	Filamin-A
AGQTTYSGVIDCFR	AGQTTYSGVIDCFR	14	787.867	2	1573.72	1	0	2	12C(57.0215)		sp|Q9UJS0|CMC2_HUMAN	Q9UJS0	CMC2_HUMAN	SLC25A13	Calcium-binding mitochondrial carrier protein Aralar2	SLC25A12	sp|O75746|CMC1_HUMAN
AGQTVTIWAANAGVTASPPTDLIWK		25	1284.68	2	2567.34	1	0	5		Dehydro(-1.007825)	sp|P20700|LMNB1_HUMAN	P20700	LMNB1_HUMAN	LMNB1	Lamin-B1
AGQVFLEELGNHK		13	721.375	2	1440.74	0.9999	0	1			sp|P09543|CN37_HUMAN	P09543	CN37_HUMAN	CNP	2',3'-cyclic-nucleotide 3'-phosphodiesterase
AGQVVTIWAAGAGATHSPPTDLVWK		25	1267.16	2	2532.31	1	0	6			sp|P02545|LMNA_HUMAN	P02545	LMNA_HUMAN	LMNA	Prelamin-A/C
AGQVVTIWAAGAGATHSPPTDLVWK		25	845.111	3	2532.31	1	0	7		Glu->Met(1.997892), Label:15N(1)(0.997035), Label:15N(1)(0.997035), Label:15N(2)(1.994070)	sp|P02545|LMNA_HUMAN	P02545	LMNA_HUMAN	LMNA	Prelamin-A/C
AGSALPGFANSPAGSTSVVLVPPAHGTLVPDGNK		34	1062.56	3	3184.65	1	0	4			sp|O15027|SC16A_HUMAN	O15027	SC16A_HUMAN	SEC16A	Protein transport protein Sec16A
AGSATVLSGSIAGLEGGSQLALR		23	1058.07	2	2114.13	1	0	1			sp|Q92614|MY18A_HUMAN	Q92614	MY18A_HUMAN	MYO18A	Unconventional myosin-XVIIIa
AGSDGESIGNCPFSQR	AGSDGESIGNCPFSQR	16	841.365	2	1680.72	1	0	2	11C(57.0215)		sp|Q9Y696|CLIC4_HUMAN	Q9Y696	CLIC4_HUMAN	CLIC4	Chloride intracellular channel protein 4
AGSEECVFYTDETASPLAPDLAK	AGSEECVFYTDETASPLAPDLAK	23	1236.07	2	2470.12	0.9997	0	2	6C(57.0215)		sp|Q765P7|MTSS2_HUMAN	Q765P7	MTSS2_HUMAN	MTSS2	Protein MTSS 2
AGSEGLQQVVGMK		13	652.337	2	1302.66	0.9896	0	1			sp|Q8WZA9|IRGQ_HUMAN	Q8WZA9	IRGQ_HUMAN	IRGQ	Immunity-related GTPase family Q protein
AGSEVLTAAGAVFLPGDSCR	AGSEVLTAAGAVFLPGDSCR	20	989.489	2	1976.96	1	0	2	19C(57.0215)		sp|Q2T9J0|TYSD1_HUMAN	Q2T9J0	TYSD1_HUMAN	TYSND1	Peroxisomal leader peptide-processing protease
AGSNMLLIGVHGPTTPCEEVSMK	AGSNMLLIGVHGPTTPCEEVSMK	23	1214.59	2	2427.16	0.992	0.0009	1	17C(57.0215)		sp|O75369|FLNB_HUMAN	O75369	FLNB_HUMAN	FLNB	Filamin-B
AGSNMLLIGVHGPTTPCEEVSMK	AGSNMLLIGVHGPTTPCEEVSMK	23	810.061	3	2427.16	1	0	2	17C(57.0215)		sp|O75369|FLNB_HUMAN	O75369	FLNB_HUMAN	FLNB	Filamin-B
AGSNMLLIGVHGPTTPCEEVSMK	AGSNMLLIGVHGPTTPCEEVSM[147]K	23	815.392	3	2443.15	1	0	1	17C(57.0215), 22M(15.9949)		sp|O75369|FLNB_HUMAN	O75369	FLNB_HUMAN	FLNB	Filamin-B
AGSNMLLIGVHGPTTPCEEVSMK	AGSNM[147]LLIGVHGPTTPCEEVSM[147]K	23	820.724	3	2459.15	1	0	2	17C(57.0215), 22M(15.9949), 5M(15.9949)		sp|O75369|FLNB_HUMAN	O75369	FLNB_HUMAN	FLNB	Filamin-B
AGSPFHPAMEALSLSSLSEK		20	687.01	3	2058.01	0.9999	0	1			sp|O60287|NPA1P_HUMAN	O60287	NPA1P_HUMAN	URB1	Nucleolar pre-ribosomal-associated protein 1
AGSSASSPPSASSSPHPSAAVPAADPADSASGSSNK		36	639.695	5	3193.44	0.9968	0.0004	1		Tris(104.071154)	sp|Q8NDF8|PAPD5_HUMAN	Q8NDF8	PAPD5_HUMAN	TENT4B	Terminal nucleotidyltransferase 4B
AGSSESIAAFIQR		13	668.846	2	1335.68	0.9788	0.0173	1			sp|P46379|BAG6_HUMAN	P46379	BAG6_HUMAN	BAG6	Large proline-rich protein BAG6
AGSSTADGNVLSVLHGVWR		19	642.666	3	1924.98	0.9913	2.163	1			sp|Q70HW3|SAMC_HUMAN	Q70HW3	SAMC_HUMAN	SLC25A26	S-adenosylmethionine mitochondrial carrier protein
AGSSTPGDAPPAVAEVQGR		19	883.937	2	1765.86	1	0	4		Phospho(79.966331)	sp|Q7Z6Z7|HUWE1_HUMAN	Q7Z6Z7	HUWE1_HUMAN	HUWE1	E3 ubiquitin-protein ligase HUWE1
AGSSWQCDTCLLQNK	AGSSWQCDTCLLQNK	15	884.393	2	1766.77	0.9974	0	1	10C(57.0215), 7C(57.0215)	Label:13C(3)(3.010064), Label:15N(3)(2.991105)	sp|P49790|NU153_HUMAN	P49790	NU153_HUMAN	NUP153	Nuclear pore complex protein Nup153
AGSTSWTGFQTK		12	635.807	2	1269.6	0.9789	0.017	1			sp|Q9NW13|RBM28_HUMAN	Q9NW13	RBM28_HUMAN	RBM28	RNA-binding protein 28
AGSVELLGAMAYCAPK	AGSVELLGAMAYCAPK	16	819.405	2	1636.8	1	0	1	13C(57.0215)		sp|Q92616|GCN1_HUMAN	Q92616	GCN1_HUMAN	GCN1	eIF-2-alpha kinase activator GCN1
AGSVGLALCGQTLVVR	n[43]AGSVGLALCGQTLVVR	16	821.951	2	1641.89	1	0	1	9C(57.0215), N-term(42.0106)		sp|P57081|WDR4_HUMAN	P57081	WDR4_HUMAN	WDR4	tRNA (guanine-N(7)-)-methyltransferase non-catalytic subunit WDR4
AGSVPSLAAGLLFGSLAGLGAYQLSQDPR		29	939.503	3	2815.49	1	0	5			sp|Q9P0S9|TM14C_HUMAN	Q9P0S9	TM14C_HUMAN	TMEM14C	Transmembrane protein 14C
AGSVPSLAAGLLFGSLAGLGAYQLSQDPR		29	1408.75	2	2815.49	1	0	1			sp|Q9P0S9|TM14C_HUMAN	Q9P0S9	TM14C_HUMAN	TMEM14C	Transmembrane protein 14C
AGSVSLDSVLADVR		14	694.872	2	1387.73	0.9928	0.0007	1			sp|O95466|FMNL1_HUMAN	O95466	FMNL1_HUMAN	FMNL1	Formin-like protein 1
AGTDPSHMPTGPQAASCLDLNLVTR	AGTDPSHM[147]PTGPQAASCLDLNLVTR	25	875.751	3	2624.23	1	0	2	17C(57.0215), 8M(15.9949)		sp|Q9BQG0|MBB1A_HUMAN	Q9BQG0	MBB1A_HUMAN	MYBBP1A	Myb-binding protein 1A
AGTDPSHMPTGPQAASCLDLNLVTR	AGTDPSHMPTGPQAASCLDLNLVTR	25	870.42	3	2608.24	1	0	2	17C(57.0215)	Label:15N(1)(0.997035)	sp|Q9BQG0|MBB1A_HUMAN	Q9BQG0	MBB1A_HUMAN	MYBBP1A	Myb-binding protein 1A
AGTDSPVSCASVTEER	AGTDSPVSCASVTEER	16	833.373	2	1664.73	1	0	1	9C(57.0215)		sp|Q69YH5|CDCA2_HUMAN	Q69YH5	CDCA2_HUMAN	CDCA2	Cell division cycle-associated protein 2
AGTEDEEEEEEGRR		14	818.34	2	1634.67	0.9914	0.001	1			sp|O95456|PSMG1_HUMAN	O95456	PSMG1_HUMAN	PSMG1	Proteasome assembly chaperone 1
AGTEDEEEEEEGRR		14	545.896	3	1634.67	0.9948	0.0006	2		Dehydrated(-18.010565), Glu->pyro-Glu(-18.010565)	sp|O95456|PSMG1_HUMAN	O95456	PSMG1_HUMAN	PSMG1	Proteasome assembly chaperone 1
AGTEEAIVYSDIDLK		15	812.409	2	1622.8	1	0	2			sp|Q9NQR4|NIT2_HUMAN	Q9NQR4	NIT2_HUMAN	NIT2	Omega-amidase NIT2
AGTEPSDAIR		10	508.754	2	1015.49	0.9769	0.0255	2		Dehydrated(-18.010565), Glu->pyro-Glu(-18.010565)	sp|Q15645|PCH2_HUMAN	Q15645	PCH2_HUMAN	TRIP13	Pachytene checkpoint protein 2 homolog
AGTFQAFEQFGQQLLAHGHYASPEIK		26	959.144	3	2874.41	1	0	2			sp|Q13813|SPTN1_HUMAN	Q13813	SPTN1_HUMAN	SPTAN1	Spectrin alpha chain, non-erythrocytic 1
AGTFQAFEQFGQQLLAHGHYASPEIK		26	719.609	4	2874.41	1	0	4			sp|Q13813|SPTN1_HUMAN	Q13813	SPTN1_HUMAN	SPTAN1	Spectrin alpha chain, non-erythrocytic 1
AGTGENAPWVVEDELVK		17	907.452	2	1812.89	1	0	2			sp|Q9UIG0|BAZ1B_HUMAN	Q9UIG0	BAZ1B_HUMAN	BAZ1B	Tyrosine-protein kinase BAZ1B
AGTGLVAGEVVVDALPYFDQGYEAPGVR	n[43]AGTGLVAGEVVVDALPYFDQGYEAPGVR	28	964.818	3	2891.43	1	0	4	N-term(42.0106)		sp|O75934|SPF27_HUMAN	O75934	SPF27_HUMAN	BCAS2	Pre-mRNA-splicing factor SPF27
AGTGVDNVDLEAATR		15	744.868	2	1487.72	1	0	4		15N-oxobutanoic(-18.023584), Ala->Gln(57.021464), Carbamidomethyl(57.021464), Dehydrated(-18.010565), Glu->pyro-Glu(-18.010565), Gly(57.021464), Gly->Asn(57.021464), Phe->Glu(-18.025821), Val->Arg(57.032697)	sp|O43175|SERA_HUMAN	O43175	SERA_HUMAN	PHGDH	D-3-phosphoglycerate dehydrogenase
AGTLLPVIQFLQK		13	714.435	2	1426.85	0.9868	0.0035	4			sp|Q15269|PWP2_HUMAN	Q15269	PWP2_HUMAN	PWP2	Periodic tryptophan protein 2 homolog
AGTLSITEFADMLSGNAGGFR		21	705.677	3	2114.01	0.9992	0	2		Cation:Fe[III](52.911464)	sp|Q15149|PLEC_HUMAN	Q15149	PLEC_HUMAN	PLEC	Plectin
AGTLSITEFADMLSGNAGGFR		21	1058.01	2	2114.01	1	0	4		Label:13C(2)15N(2)(4.000780), Label:13C(3)(3.010064), Label:13C(3)15N(1)(4.007099), Label:13C(4)(4.013419), Label:18O(2)(4.008491)	sp|Q15149|PLEC_HUMAN	Q15149	PLEC_HUMAN	PLEC	Plectin
AGTLSITEFADMLSGNAGGFR	AGTLSITEFADM[147]LSGNAGGFR	21	1066.01	2	2130.01	1	0	1	12M(15.9949)		sp|Q15149|PLEC_HUMAN	Q15149	PLEC_HUMAN	PLEC	Plectin
AGTLTVEELGATLTSLLAQAQAQAR		25	1257.18	2	2512.35	1	0	1			sp|P58107|EPIPL_HUMAN	P58107	EPIPL_HUMAN	EPPK1	Epiplakin
AGTLTVEELGATLTSLLAQAQAQAR		25	838.457	3	2512.35	1	0	1			sp|P58107|EPIPL_HUMAN	P58107	EPIPL_HUMAN	EPPK1	Epiplakin
AGTQIENIDEDFR		13	754.355	2	1506.69	0.9999	0	6		Ammonia-loss(-17.026549), Dehydro(-1.007825), Dehydro(-1.007825), Gln->pyro-Glu(-17.026549), Label:13C(3)(3.010064), Label:13C(3)(3.010064), Label:2H(3)(3.018830), Label:2H(3)(3.018830)	sp|O43707|ACTN4_HUMAN	O43707	ACTN4_HUMAN	ACTN4	Alpha-actinin-4
AGTQIENIDEDFRDGLK		17	640.981	3	1919.92	1	0	5		Dehydrated(-18.010565), Glu->pyro-Glu(-18.010565)	sp|O43707|ACTN4_HUMAN	O43707	ACTN4_HUMAN	ACTN4	Alpha-actinin-4
AGTQIENIDEDFRDGLK		17	960.968	2	1919.92	0.9999	0	2			sp|O43707|ACTN4_HUMAN	O43707	ACTN4_HUMAN	ACTN4	Alpha-actinin-4
AGTQIENIEEDFR		13	761.362	2	1520.71	0.9998	0	3		Amidated(-0.984016), Asp->Asn(-0.984016), Glu->Gln(-0.984016), Label:15N(1)(0.997035)	sp|P12814|ACTN1_HUMAN	P12814	ACTN1_HUMAN	ACTN1	Alpha-actinin-1	ACTN2,ACTN3	sp|P35609|ACTN2_HUMAN,sp|Q08043|ACTN3_HUMAN
AGTQIENIEEDFRDGLK		17	645.653	3	1933.94	0.9993	0	3		15N-oxobutanoic(-18.023584), Dehydrated(-18.010565), Glu->pyro-Glu(-18.010565)	sp|P12814|ACTN1_HUMAN	P12814	ACTN1_HUMAN	ACTN1	Alpha-actinin-1
AGTQIENIEEDFRDGLK		17	967.976	2	1933.94	0.9985	0	1			sp|P12814|ACTN1_HUMAN	P12814	ACTN1_HUMAN	ACTN1	Alpha-actinin-1
AGTTTVAPSAPDISANSR		18	858.432	2	1714.85	0.9539	3.633	1			sp|Q659A1|ICE2_HUMAN	Q659A1	ICE2_HUMAN	ICE2	Little elongation complex subunit 2
AGTVVLDDVELR	n[43]AGTVVLDDVELR	12	664.856	2	1327.7	0.9976	0.0001	2	N-term(42.0106)		sp|P25205|MCM3_HUMAN	P25205	MCM3_HUMAN	MCM3	DNA replication licensing factor MCM3
AGVAFFHLQDYDQAR		15	869.421	2	1736.83	1	0	1			sp|Q8N5M4|TTC9C_HUMAN	Q8N5M4	TTC9C_HUMAN	TTC9C	Tetratricopeptide repeat protein 9C
AGVAFFHLQDYDQAR		15	579.949	3	1736.83	0.9999	0	1			sp|Q8N5M4|TTC9C_HUMAN	Q8N5M4	TTC9C_HUMAN	TTC9C	Tetratricopeptide repeat protein 9C
AGVCAALEAWPALQIAVENGFGGVHSQEK	AGVCAALEAWPALQIAVENGFGGVHSQEK	29	1003.83	3	3008.48	0.9653	0	1	4C(57.0215)		sp|Q969E8|TSR2_HUMAN	Q969E8	TSR2_HUMAN	TSR2	Pre-rRNA-processing protein TSR2 homolog
AGVDTSPDTQK		11	559.77	2	1117.53	0.9831	0.0076	1			sp|Q9NNW7|TRXR2_HUMAN	Q9NNW7	TRXR2_HUMAN	TXNRD2	Thioredoxin reductase 2, mitochondrial
AGVDYAPNLPPFPSPADVK		19	977.999	2	1953.98	1	0	2			sp|Q68CZ2|TENS3_HUMAN	Q68CZ2	TENS3_HUMAN	TNS3	Tensin-3
AGVEEVAASGSHLNGDLDPDDREEGAASTAEEAAK	n[43]AGVEEVAASGSHLNGDLDPDDREEGAASTAEEAAK	35	1170.86	3	3509.57	1	0	4	N-term(42.0106)	Label:18O(1)(2.004246), Pro->Val(2.015650)	sp|P50579|MAP2_HUMAN	P50579	MAP2_HUMAN	METAP2	Methionine aminopeptidase 2
AGVENGKPTHFTVYTK		16	583.637	3	1747.89	1	0	4		Asn->Asp(0.984016), Asn->Asp(0.984016), Deamidated(0.984016), Deamidated(0.984016), Gln->Glu(0.984016), Gln->Glu(0.984016)	sp|O75369|FLNB_HUMAN	O75369	FLNB_HUMAN	FLNB	Filamin-B
AGVLAGHDNR		10	505.262	2	1008.51	0.9971	0.0001	2			sp|P62879|GBB2_HUMAN	P62879	GBB2_HUMAN	GNB2	Guanine nucleotide-binding protein G(I)/G(S)/G(T) subunit beta-2	GNB1,GNB4	sp|P62873|GBB1_HUMAN,sp|Q9HAV0|GBB4_HUMAN
AGVLAHLEEER		11	612.322	2	1222.63	0.9997	0	2			sp|P35579|MYH9_HUMAN	P35579	MYH9_HUMAN	MYH9	Myosin-9	MYH10	sp|P35580|MYH10_HUMAN
AGVLEELGPWGDSLEETGAATGSR		24	1201.58	2	2401.14	0.9987	0	1		Asn->Asp(0.984016), Deamidated(0.984016), Gln->Glu(0.984016), Label:15N(1)(0.997035)	sp|Q8IVF2|AHNK2_HUMAN	Q8IVF2	AHNK2_HUMAN	AHNAK2	Protein AHNAK2
AGVLSQADYLNLVQCETLEDLK	AGVLSQADYLNLVQCETLEDLK	22	827.084	3	2478.23	1	0	2	15C(57.0215)	Cation:Fe[III](52.911464)	sp|P61421|VA0D1_HUMAN	P61421	VA0D1_HUMAN	ATP6V0D1	V-type proton ATPase subunit d 1
AGVLSQADYLNLVQCETLEDLK	AGVLSQADYLNLVQCETLEDLK	22	1240.12	2	2478.23	1	0	2	15C(57.0215)		sp|P61421|VA0D1_HUMAN	P61421	VA0D1_HUMAN	ATP6V0D1	V-type proton ATPase subunit d 1
AGVNFSEFTGVWK		13	721.359	2	1440.7	0.9999	0	4		Dioxidation(31.989829), Pro->Glu(31.989829)	sp|O75340|PDCD6_HUMAN	O75340	PDCD6_HUMAN	PDCD6	Programmed cell death protein 6
AGVNTVTTLVENK		13	673.37	2	1344.72	0.9999	0	3		15N-oxobutanoic(-18.023584), Dehydrated(-18.010565), Glu->pyro-Glu(-18.010565), Phe->Glu(-18.025821)	sp|P62424|RL7A_HUMAN	P62424	RL7A_HUMAN	RPL7A	60S ribosomal protein L7a
AGVPGVAAPGAPAAAPPAK		19	785.441	2	1568.87	1	0	3			sp|P53350|PLK1_HUMAN	P53350	PLK1_HUMAN	PLK1	Serine/threonine-protein kinase PLK1
AGVQADEDEDGDEK		14	739.3	2	1476.59	1	0	1			sp|P26358|DNMT1_HUMAN	P26358	DNMT1_HUMAN	DNMT1	DNA (cytosine-5)-methyltransferase 1
AGVQEFVDGLHEK		13	714.859	2	1427.7	0.6597	0.9219	1		Amidated(-0.984016), Asp->Asn(-0.984016), Glu->Gln(-0.984016), Glu->pyro-Glu+Methyl:2H(2)13C(1)(-0.979006)	sp|Q9UK61|TASOR_HUMAN	Q9UK61	TASOR_HUMAN	TASOR	Protein TASOR
AGVQSGTNALLVVK		14	678.896	2	1355.78	0.9999	0	1			sp|Q8N7H5|PAF1_HUMAN	Q8N7H5	PAF1_HUMAN	PAF1	RNA polymerase II-associated factor 1 homolog
AGVSCCELAEEDFLAVSPSDPR	AGVSCCELAEEDFLAVSPSDPR	22	1205.04	2	2408.06	0.9987	0	2	5C(57.0215), 6C(57.0215)	Dehydro(-1.007825)	sp|Q96P11|NSUN5_HUMAN	Q96P11	NSUN5_HUMAN	NSUN5	Probable 28S rRNA (cytosine-C(5))-methyltransferase
AGVTCIVLPAENK	AGVTCIVLPAENK	13	686.369	2	1370.72	0.9999	0	2	5C(57.0215)		sp|P36776|LONM_HUMAN	P36776	LONM_HUMAN	LONP1	Lon protease homolog, mitochondrial
AGVVANDAGDR		11	522.757	2	1043.5	0.9962	0.0002	2			sp|Q0VDF9|HSP7E_HUMAN	Q0VDF9	HSP7E_HUMAN	HSPA14	Heat shock 70 kDa protein 14
AGVVGPELHEQLLSAEK		17	888.978	2	1775.94	1	0	2			sp|Q15149|PLEC_HUMAN	Q15149	PLEC_HUMAN	PLEC	Plectin
AGVVGPELHEQLLSAEK		17	592.988	3	1775.94	0.9999	0	4			sp|Q15149|PLEC_HUMAN	Q15149	PLEC_HUMAN	PLEC	Plectin
AGVVTPGITEDQLWR		15	821.433	2	1640.85	0.9999	0	1			sp|Q9BWM7|SFXN3_HUMAN	Q9BWM7	SFXN3_HUMAN	SFXN3	Sideroflexin-3
AGWACPGQDPGPEPR	AGWACPGQDPGPEPR	15	797.857	2	1593.7	0.9989	0	1	5C(57.0215)		sp|Q9H9F9|ARP5_HUMAN	Q9H9F9	ARP5_HUMAN	ACTR5	Actin-related protein 5
AGWIQAQQLQGDALR	n[43]AGWIQAQQLQGDALR	15	848.942	2	1695.87	1	0	1	N-term(42.0106)		sp|P42229|STA5A_HUMAN	P42229	STA5A_HUMAN	STAT5A	Signal transducer and activator of transcription 5A
AGWLATEAQVTQELK		15	822.933	2	1643.85	0.9998	0	1		Dehydro(-1.007825)	sp|Q9H6E5|STPAP_HUMAN	Q9H6E5	STPAP_HUMAN	TUT1	Speckle targeted PIP5K1A-regulated poly(A) polymerase
AGWLDSELNMFTHQYLQPSR		20	798.383	3	2392.13	0.9937	0.0009	1			sp|O95140|MFN2_HUMAN	O95140	MFN2_HUMAN	MFN2	Mitofusin-2
AGWNAYIDNLMADGTCQDAAIVGYK	n[43]AGWNAYIDNLM[147]ADGTCQDAAIVGYK	25	925.751	3	2774.23	1	0	12	11M(15.9949), 16C(57.0215), N-term(42.0106)	Cation:Fe[III](52.911464), Cation:Fe[III](52.911464), Cation:Fe[II](53.919289), Cation:Fe[II](53.919289), Dehydro(-1.007825), Dioxidation(31.989829), Label:13C(2)15N(2)(4.000780), Label:15N(4)(3.988140), Pro->Glu(31.989829), Pro->Thr(3.994915), Trp->Kynurenin(3.994915)	sp|P07737|PROF1_HUMAN	P07737	PROF1_HUMAN	PFN1	Profilin-1
AGWNAYIDNLMADGTCQDAAIVGYK	n[43]AGWNAYIDNLMADGTCQDAAIVGYK	25	1380.13	2	2758.24	1	0	11	16C(57.0215), N-term(42.0106)	Ammonium(17.026549), Ammonium(17.026549), Carbofuran(58.029289), Gln->Trp(58.020735), Glu->Phe(18.025821), Label:13C(3)(3.010064), Label:15N(1)(0.997035), Label:2H(3)(3.018830), Methyl:2H(3)(17.034480)	sp|P07737|PROF1_HUMAN	P07737	PROF1_HUMAN	PFN1	Profilin-1
AGWNAYIDNLMADGTCQDAAIVGYK	AGWNAYIDNLMADGTCQDAAIVGYK	25	906.416	3	2716.23	1	0	2	16C(57.0215)		sp|P07737|PROF1_HUMAN	P07737	PROF1_HUMAN	PFN1	Profilin-1
AGWNAYIDNLMADGTCQDAAIVGYK	AGWNAYIDNLMADGTCQDAAIVGYK	25	1359.12	2	2716.23	1	0	7	16C(57.0215)	Ala->Asn(43.005814), Ala->Asn(43.005814), Carbamyl(43.005814), Carbamyl(43.005814), Gly->Cys(45.987721), Methylthio(45.987721), Thr->Phe(46.020735), Xle->Arg(43.017047)	sp|P07737|PROF1_HUMAN	P07737	PROF1_HUMAN	PFN1	Profilin-1
AGWNAYIDNLMADGTCQDAAIVGYK	n[43]AGWNAYIDNLM[147]ADGTCQDAAIVGYK	25	1388.12	2	2774.23	1	0	24	11M(15.9949), 16C(57.0215), N-term(42.0106)	Ala->Cys(31.972071), Amidine(41.026549), Ammonium(17.026549), Ammonium(17.026549), Asn->Asp(0.984016), Asn->Gln(14.015650), Asp->Glu(14.015650), Deamidated(0.984016), Deamidated:18O(1)(2.988261), Dehydro(-1.007825), Dehydro(-1.007825), Delta:H(1)N(-1)18O(1)(2.988261), Gln->Glu(0.984016), Glu->Phe(18.025821), Gly->Ala(14.015650), Label:13C(2)15N(2)(4.000780), Label:13C(2)15N(2)(4.000780), Label:13…	sp|P07737|PROF1_HUMAN	P07737	PROF1_HUMAN	PFN1	Profilin-1
AGWNAYIDNLMADGTCQDAAIVGYK	n[43]AGWNAYIDNLMADGTCQDAAIVGYK	25	920.419	3	2758.24	1	0	4	16C(57.0215), N-term(42.0106)	Cation:Fe[III](52.911464), Label:15N(1)(0.997035)	sp|P07737|PROF1_HUMAN	P07737	PROF1_HUMAN	PFN1	Profilin-1
AGYAFEYLIETLNDSSHK		18	686.665	3	2056.97	0.9999	0	1			sp|P48200|IREB2_HUMAN	P48200	IREB2_HUMAN	IREB2	Iron-responsive element-binding protein 2
AGYAGEDCPK	AGYAGEDCPK	10	534.227	2	1066.44	0.9945	0.0004	1	8C(57.0215)		sp|O96019|ACL6A_HUMAN	O96019	ACL6A_HUMAN	ACTL6A	Actin-like protein 6A	ACTL6B	sp|O94805|ACL6B_HUMAN
AGYEYVSPEQLAGFDK	n[43]AGYEYVSPEQLAGFDK	16	908.425	2	1814.84	1	0	3	N-term(42.0106)	Label:13C(3)(3.010064), Label:2H(3)(3.018830)	sp|Q9C0D9|EPT1_HUMAN	Q9C0D9	EPT1_HUMAN	SELENOI	Ethanolaminephosphotransferase 1
AGYIIPLQGPGLTTTESR		18	937.504	2	1872.99	1	0	2			sp|P10253|LYAG_HUMAN	P10253	LYAG_HUMAN	GAA	Lysosomal alpha-glucosidase
AGYITPVPGGVGPMTVAMLMK	AGYITPVPGGVGPMTVAMLM[147]K	21	1053.54	2	2105.07	0.9994	0	5	14M(15.9949), 18M(15.9949), 20M(15.9949)		sp|P13995|MTDC_HUMAN	P13995	MTDC_HUMAN	MTHFD2	Bifunctional methylenetetrahydrofolate dehydrogenase/cyclohydrolase, mitochondrial
AGYITPVPGGVGPMTVAMLMK		21	1045.55	2	2089.08	0.9999	0	3		Label:15N(1)(0.997035)	sp|P13995|MTDC_HUMAN	P13995	MTDC_HUMAN	MTHFD2	Bifunctional methylenetetrahydrofolate dehydrogenase/cyclohydrolase, mitochondrial
AGYKPVAIQTYPILGEK	n[43]AGYKPVAIQTYPILGEK	17	945.522	2	1889.03	1	0	1	N-term(42.0106)		sp|Q8TED0|UTP15_HUMAN	Q8TED0	UTP15_HUMAN	UTP15	U3 small nucleolar RNA-associated protein 15 homolog
AGYPQYVSEILEK		13	748.885	2	1495.76	0.9984	0	3			sp|P42704|LPPRC_HUMAN	P42704	LPPRC_HUMAN	LRPPRC	Leucine-rich PPR motif-containing protein, mitochondrial
AGYQDMPEYENFK		13	796.34	2	1590.67	1	0	1			sp|Q15437|SC23B_HUMAN	Q15437	SC23B_HUMAN	SEC23B	Protein transport protein Sec23B
AGYSLQELFHLTR		13	512.272	3	1533.79	0.9918	2.401	1			sp|Q9BWH6|RPAP1_HUMAN	Q9BWH6	RPAP1_HUMAN	RPAP1	RNA polymerase II-associated protein 1
AGYSTDESSSSSLHATR		17	585.931	3	1754.77	1	0	1			sp|P51116|FXR2_HUMAN	P51116	FXR2_HUMAN	FXR2	Fragile X mental retardation syndrome-related protein 2
AGYSTDESSSSSLHATR		17	878.393	2	1754.77	0.9956	0.0003	1			sp|P51116|FXR2_HUMAN	P51116	FXR2_HUMAN	FXR2	Fragile X mental retardation syndrome-related protein 2
AGYVDFENGQWATDDIPDDLNSIR		24	1356.11	2	2710.21	1	0	3		Dehydro(-1.007825)	sp|P55265|DSRAD_HUMAN	P55265	DSRAD_HUMAN	ADAR	Double-stranded RNA-specific adenosine deaminase
AHAAQVTCVAASPHK	AHAAQVTCVAASPHK	15	516.596	3	1546.77	0.9999	0	1	8C(57.0215)		sp|Q9BQA1|MEP50_HUMAN	Q9BQA1	MEP50_HUMAN	WDR77	Methylosome protein 50
AHAAQVTCVAASPHK	AHAAQVTCVAASPHK	15	774.391	2	1546.77	1	0	1	8C(57.0215)		sp|Q9BQA1|MEP50_HUMAN	Q9BQA1	MEP50_HUMAN	WDR77	Methylosome protein 50
AHAAVWNAQEAQADFAK		17	914.442	2	1826.87	1	0	1			sp|O00170|AIP_HUMAN	O00170	AIP_HUMAN	AIP	AH receptor-interacting protein
AHADHIGQGFER		12	446.55	3	1336.63	0.9932	0.001	2			sp|Q6PCB5|RSBNL_HUMAN	Q6PCB5	RSBNL_HUMAN	RSBN1L	Lysine-specific demethylase RSBN1L
AHADHIGQGFER		12	669.321	2	1336.63	0.9092	0.0007	1			sp|Q6PCB5|RSBNL_HUMAN	Q6PCB5	RSBNL_HUMAN	RSBN1L	Lysine-specific demethylase RSBN1L
AHAESPPCVDNLK	AHAESPPCVDNLK	13	719.343	2	1436.67	0.9298	0.0336	1	8C(57.0215)	Label:15N(1)(0.997035)	sp|Q9BPX6|MICU1_HUMAN	Q9BPX6	MICU1_HUMAN	MICU1	Calcium uptake protein 1, mitochondrial
AHAFAVQQK		9	500.272	2	998.53	0.9658	0	1		Ala->Val(28.031300), Cys->Met(28.031300), Delta:H(4)C(2)(28.031300), Dimethyl(28.031300), Ethyl(28.031300), Gln->Arg(28.042534)	sp|Q15149|PLEC_HUMAN	Q15149	PLEC_HUMAN	PLEC	Plectin
AHAWPSPYK		9	528.767	2	1055.52	0.9895	0.0017	3		Dehydro(-1.007825)	sp|Q8NFJ5|RAI3_HUMAN	Q8NFJ5	RAI3_HUMAN	GPRC5A	Retinoic acid-induced protein 3
AHCVTLVQLSISCDHLIDK	n[43]AHCVTLVQLSISCDHLIDK	19	751.045	3	2250.11	1	0	2	13C(57.0215), 3C(57.0215), N-term(42.0106)		sp|Q99829|CPNE1_HUMAN	Q99829	CPNE1_HUMAN	CPNE1	Copine-1
AHDGAEVCSAIFSK	AHDGAEVCSAIFSK	14	746.348	2	1490.68	1	0	1	8C(57.0215)		sp|Q05048|CSTF1_HUMAN	Q05048	CSTF1_HUMAN	CSTF1	Cleavage stimulation factor subunit 1
AHDGGIYAISWSPDSTHLLSASGDK		25	1293.12	2	2584.22	1	0	1			sp|O75083|WDR1_HUMAN	O75083	WDR1_HUMAN	WDR1	WD repeat-containing protein 1
AHDGGIYAISWSPDSTHLLSASGDK		25	862.414	3	2584.22	1	0	1			sp|O75083|WDR1_HUMAN	O75083	WDR1_HUMAN	WDR1	WD repeat-containing protein 1
AHDGGIYAISWSPDSTHLLSASGDK		25	647.062	4	2584.22	1	0	1			sp|O75083|WDR1_HUMAN	O75083	WDR1_HUMAN	WDR1	WD repeat-containing protein 1
AHDGVLCR	AHDGVLCR	8	464.227	2	926.439	0.9844	0.0059	1	7C(57.0215)		sp|Q9NVX2|NLE1_HUMAN	Q9NVX2	NLE1_HUMAN	NLE1	Notchless protein homolog 1
AHDPLADVSNDLGHSGR		17	587.615	3	1759.82	1	0	1			sp|P55199|ELL_HUMAN	P55199	ELL_HUMAN	ELL	RNA polymerase II elongation factor ELL
AHDPSVRPSVDEILK		15	554.965	3	1661.87	0.9749	0.1099	1			sp|Q8NB16|MLKL_HUMAN	Q8NB16	MLKL_HUMAN	MLKL	Mixed lineage kinase domain-like protein
AHEAQDAGYR		10	559.255	2	1116.49	0.9636	0.9075	1			sp|Q08209|PP2BA_HUMAN	Q08209	PP2BA_HUMAN	PPP3CA	Serine/threonine-protein phosphatase 2B catalytic subunit alpha isoform	PPP3CB,PPP3CC	sp|P16298|PP2BB_HUMAN,sp|P48454|PP2BC_HUMAN
AHEILPNLVCCSAK	AHEILPNLVCCSAK	14	806.403	2	1610.79	1	0	4	10C(57.0215), 11C(57.0215)	Label:13C(3)(3.010064), Lys->Allysine(-1.031634)	sp|P50990|TCPQ_HUMAN	P50990	TCPQ_HUMAN	CCT8	T-complex protein 1 subunit theta
AHEPTYFTVDCAEAGQGDVSIGIK	AHEPTYFTVDCAEAGQGDVSIGIK	24	1283.1	2	2564.19	0.9869	6.944	1	11C(57.0215)		sp|P21333|FLNA_HUMAN	P21333	FLNA_HUMAN	FLNA	Filamin-A
AHEPTYFTVDCAEAGQGDVSIGIK	AHEPTYFTVDCAEAGQGDVSIGIK	24	855.736	3	2564.19	1	0	2	11C(57.0215)		sp|P21333|FLNA_HUMAN	P21333	FLNA_HUMAN	FLNA	Filamin-A
AHEVGAQGGPPVAQVEQDLPISR		23	785.74	3	2354.2	1	0	2			sp|Q14676|MDC1_HUMAN	Q14676	MDC1_HUMAN	MDC1	Mediator of DNA damage checkpoint protein 1
AHFFLGQCQLEMESYDEAIANLQR	AHFFLGQCQLEMESYDEAIANLQR	24	957.446	3	2869.32	1	0	2	8C(57.0215)		sp|Q9UNE7|CHIP_HUMAN	Q9UNE7	CHIP_HUMAN	STUB1	E3 ubiquitin-protein ligase CHIP
AHFGLPSVEAEDK		13	467.233	3	1398.68	0.8637	0.0857	1		15N-oxobutanoic(-18.023584), Dehydrated(-18.010565), Glu->pyro-Glu(-18.010565)	sp|Q9BXS5|AP1M1_HUMAN	Q9BXS5	AP1M1_HUMAN	AP1M1	AP-1 complex subunit mu-1
AHFGLPSVEAEDK		13	700.346	2	1398.68	1	0	1			sp|Q9BXS5|AP1M1_HUMAN	Q9BXS5	AP1M1_HUMAN	AP1M1	AP-1 complex subunit mu-1
AHFIMDDPAGNSYLQNVYAPEDDPEMK	AHFIMDDPAGNSYLQNVYAPEDDPEM[147]K	27	1028.45	3	3082.33	1	0	2	26M(15.9949)		sp|O75312|ZPR1_HUMAN	O75312	ZPR1_HUMAN	ZPR1	Zinc finger protein ZPR1
AHFIMDDPAGNSYLQNVYAPEDDPEMK		27	1023.12	3	3066.34	1	0	1			sp|O75312|ZPR1_HUMAN	O75312	ZPR1_HUMAN	ZPR1	Zinc finger protein ZPR1
AHFLDADPGFVHSDGTISHHDMYDYLHLSR		30	864.148	4	3452.56	1	0	1			sp|Q15102|PA1B3_HUMAN	Q15102	PA1B3_HUMAN	PAFAH1B3	Platelet-activating factor acetylhydrolase IB subunit gamma
AHFLDADPGFVHSDGTISHHDMYDYLHLSR		30	691.52	5	3452.56	1	0	1			sp|Q15102|PA1B3_HUMAN	Q15102	PA1B3_HUMAN	PAFAH1B3	Platelet-activating factor acetylhydrolase IB subunit gamma
AHFNLDESGVLSLDR		15	836.918	2	1671.82	1	0	2		Xle->Asp(1.942879)	sp|Q9Y4L1|HYOU1_HUMAN	Q9Y4L1	HYOU1_HUMAN	HYOU1	Hypoxia up-regulated protein 1
AHFPLDVQWNDLDYMDSR		18	741.337	3	2220.99	1	0	1			sp|P10253|LYAG_HUMAN	P10253	LYAG_HUMAN	GAA	Lysosomal alpha-glucosidase
AHFQNFPNGVTDFIK		15	578.958	3	1733.85	0.9998	0	5		15N-oxobutanoic(-18.023584), Asn->Asp(0.984016), Deamidated(0.984016), Dehydrated(-18.010565), Dehydrated(-18.010565), Gln->Glu(0.984016), Glu->pyro-Glu(-18.010565), Glu->pyro-Glu(-18.010565), Label:15N(1)(0.997035)	sp|Q92973|TNPO1_HUMAN	Q92973	TNPO1_HUMAN	TNPO1	Transportin-1
AHFQNFPNGVTDFIK		15	867.933	2	1733.85	1	0	10		Asn->Asp(0.984016), Asn->Asp(0.984016), Asn->Asp(0.984016), Asn->Asp(0.984016), Asn->Asp(0.984016), Deamidated(0.984016), Deamidated(0.984016), Deamidated(0.984016), Deamidated(0.984016), Deamidated(0.984016), Gln->Glu(0.984016), Gln->Glu(0.984016), Gln->Glu(0.984016), Gln->Glu(0.984016), Gln->Glu(0.984016), Label:15N(1)(0.997035), Label:15N(1)(0.997035)	sp|Q92973|TNPO1_HUMAN	Q92973	TNPO1_HUMAN	TNPO1	Transportin-1
AHFTIWDK		8	509.261	2	1016.51	0.9903	0.0014	2			sp|Q9NYK5|RM39_HUMAN	Q9NYK5	RM39_HUMAN	MRPL39	39S ribosomal protein L39, mitochondrial
AHGGYSVFAGVGER		14	703.844	2	1405.67	1	0	6		Thr->Cys(1.961506)	sp|P06576|ATPB_HUMAN	P06576	ATPB_HUMAN	ATP5F1B	ATP synthase subunit beta, mitochondrial
AHGLLAEENR		10	555.288	2	1108.56	0.9988	0	2			sp|Q14980|NUMA1_HUMAN	Q14980	NUMA1_HUMAN	NUMA1	Nuclear mitotic apparatus protein 1
AHGQDLGTAGSCLR	AHGQDLGTAGSCLR	14	721.844	2	1441.67	1	0	2	12C(57.0215)		sp|P29400|CO4A5_HUMAN	P29400	CO4A5_HUMAN	COL4A5	Collagen alpha-5(IV) chain	COL4A1	sp|P02462|CO4A1_HUMAN
AHGVSSYDTVISR		13	696.349	2	1390.68	1	0	2			sp|P01130|LDLR_HUMAN	P01130	LDLR_HUMAN	LDLR	Low-density lipoprotein receptor
AHGVSSYDTVISR		13	464.569	3	1390.68	0.9067	0.0128	1		Dehydrated(-18.010565), Glu->pyro-Glu(-18.010565)	sp|P01130|LDLR_HUMAN	P01130	LDLR_HUMAN	LDLR	Low-density lipoprotein receptor
AHIANPSGASTECFVTDNADGTYQVEYTPFEK	AHIANPSGASTECFVTDNADGTYQVEYTPFEK	32	1173.86	3	3518.56	1	0	3	13C(57.0215)		sp|O75369|FLNB_HUMAN	O75369	FLNB_HUMAN	FLNB	Filamin-B
AHIAQLCEK	AHIAQLCEK	9	535.277	2	1068.54	0.9995	0	4	7C(57.0215)	Ala->Gln(57.021464), Carbamidomethyl(57.021464), Gly(57.021464), Gly->Asn(57.021464), Label:15N(1)(0.997035), Val->Arg(57.032697)	sp|Q00610|CLH1_HUMAN	Q00610	CLH1_HUMAN	CLTC	Clathrin heavy chain 1	CLTCL1	sp|P53675|CLH2_HUMAN
AHITINQYLQQVYEAIDSR	n[43]AHITINQYLQQVYEAIDSR	19	1152.58	2	2303.15	0.9997	0	1	N-term(42.0106)		sp|Q5JVF3|PCID2_HUMAN	Q5JVF3	PCID2_HUMAN	PCID2	PCI domain-containing protein 2
AHIVFDFHQAADGIQEQQR		19	737.363	3	2209.07	1	0	1			sp|P30520|PURA2_HUMAN	P30520	PURA2_HUMAN	ADSS	Adenylosuccinate synthetase isozyme 2
AHIVFDFHQAADGIQEQQR		19	1105.54	2	2209.07	0.9414	0.191	1			sp|P30520|PURA2_HUMAN	P30520	PURA2_HUMAN	ADSS	Adenylosuccinate synthetase isozyme 2
AHLFDLNCK	AHLFDLNCK	9	559.277	2	1116.54	0.8645	0.0309	1	8C(57.0215)	Pro->Val(2.015650)	sp|Q9BTC0|DIDO1_HUMAN	Q9BTC0	DIDO1_HUMAN	DIDO1	Death-inducer obliterator 1
AHLGTALK		8	405.745	2	809.476	0.9781	0.0199	1			sp|P62266|RS23_HUMAN	P62266	RS23_HUMAN	RPS23	40S ribosomal protein S23
AHLLADMAHISGLVAAK		17	859.474	2	1716.93	1	0	1			sp|P34897|GLYM_HUMAN	P34897	GLYM_HUMAN	SHMT2	Serine hydroxymethyltransferase, mitochondrial
AHLLADMAHISGLVAAK		17	573.319	3	1716.93	1	0	5		Thr->Cys(1.961506), Val->Thr(1.979265)	sp|P34897|GLYM_HUMAN	P34897	GLYM_HUMAN	SHMT2	Serine hydroxymethyltransferase, mitochondrial
AHLLAEVIENLECDPR	AHLLAEVIENLECDPR	16	626.984	3	1877.93	1	0	1	13C(57.0215)		sp|Q96C86|DCPS_HUMAN	Q96C86	DCPS_HUMAN	DCPS	m7GpppX diphosphatase
AHLLAEVIENLECDPR	AHLLAEVIENLECDPR	16	939.972	2	1877.93	1	0	3	13C(57.0215)		sp|Q96C86|DCPS_HUMAN	Q96C86	DCPS_HUMAN	DCPS	m7GpppX diphosphatase
AHLMEIQVNGGTVAEK		16	848.938	2	1695.86	1	0	6		Asn->Asp(0.984016), Asn->Asp(0.984016), Asn->Asp(0.984016), Asn->Asp(0.984016), Deamidated(0.984016), Deamidated(0.984016), Deamidated(0.984016), Deamidated(0.984016), Gln->Glu(0.984016), Gln->Glu(0.984016), Gln->Glu(0.984016), Gln->Glu(0.984016), Label:15N(1)(0.997035)	sp|P39023|RL3_HUMAN	P39023	RL3_HUMAN	RPL3	60S ribosomal protein L3
AHLMEIQVNGGTVAEK	AHLM[147]EIQVNGGTVAEK	16	856.935	2	1711.86	1	0	2	4M(15.9949)	Asn->Asp(0.984016), Deamidated(0.984016), Gln->Glu(0.984016)	sp|P39023|RL3_HUMAN	P39023	RL3_HUMAN	RPL3	60S ribosomal protein L3
AHLSENELEALEK		13	741.875	2	1481.74	1	0	1			sp|P98175|RBM10_HUMAN	P98175	RBM10_HUMAN	RBM10	RNA-binding protein 10
AHLVAVFNEYQR		12	723.878	2	1445.74	0.9997	0	1			sp|P50995|ANX11_HUMAN	P50995	ANX11_HUMAN	ANXA11	Annexin A11
AHMGMFTELAILYSK		15	571.29	3	1710.85	1	0	1			sp|Q00610|CLH1_HUMAN	Q00610	CLH1_HUMAN	CLTC	Clathrin heavy chain 1	CLTCL1	sp|P53675|CLH2_HUMAN
AHMGMFTELAILYSK		15	856.431	2	1710.85	1	0	1			sp|Q00610|CLH1_HUMAN	Q00610	CLH1_HUMAN	CLTC	Clathrin heavy chain 1	CLTCL1	sp|P53675|CLH2_HUMAN
AHMMNAIK		8	458.231	2	914.447	0.9942	0.0004	1			sp|Q99848|EBP2_HUMAN	Q99848	EBP2_HUMAN	EBNA1BP2	Probable rRNA-processing protein EBP2
AHNAFGGEGVYAIAR		15	766.884	2	1531.75	0.9999	0	1			sp|Q8NBP7|PCSK9_HUMAN	Q8NBP7	PCSK9_HUMAN	PCSK9	Proprotein convertase subtilisin/kexin type 9
AHNNELEPTPGNTLR		15	554.945	3	1661.81	0.9883	0.0001	1		Dehydrated(-18.010565), Glu->pyro-Glu(-18.010565)	sp|P24928|RPB1_HUMAN	P24928	RPB1_HUMAN	POLR2A	DNA-directed RNA polymerase II subunit RPB1
AHNNELEPTPGNTLR		15	831.913	2	1661.81	1	0	1			sp|P24928|RPB1_HUMAN	P24928	RPB1_HUMAN	POLR2A	DNA-directed RNA polymerase II subunit RPB1
AHPAAEEEDDPDRPIEFSSSK		21	776.352	3	2326.03	1	0	1			sp|Q4G0I0|CSMT1_HUMAN	Q4G0I0	CSMT1_HUMAN	CCSMST1	Protein CCSMST1
AHPASNAIDGTER		13	669.823	2	1337.63	0.9993	0	1			sp|O15230|LAMA5_HUMAN	O15230	LAMA5_HUMAN	LAMA5	Laminin subunit alpha-5
AHPEPGTWDSFLEK		14	538.591	3	1612.75	0.9999	0	2		15N-oxobutanoic(-18.023584), Dehydrated(-18.010565), Dehydrated(-18.010565), Glu->pyro-Glu(-18.010565), Glu->pyro-Glu(-18.010565), Phe->Glu(-18.025821)	sp|P0DMM9|ST1A3_HUMAN	P0DMM9	ST1A3_HUMAN	SULT1A3	Sulfotransferase 1A3	SULT1A4	sp|P0DMN0|ST1A4_HUMAN
AHPEPGTWDSFLEK		14	807.383	2	1612.75	0.9999	0	1			sp|P0DMM9|ST1A3_HUMAN	P0DMM9	ST1A3_HUMAN	SULT1A3	Sulfotransferase 1A3	SULT1A4	sp|P0DMN0|ST1A4_HUMAN
AHPNMEAGPPESGESTDALK		20	1019.46	2	2036.91	0.9863	5.628	2			sp|P49662|CASP4_HUMAN	P49662	CASP4_HUMAN	CASP4	Caspase-4
AHPVFYQGTYSQALNDAK		18	1005.49	2	2008.96	1	0	1			sp|Q96CS3|FAF2_HUMAN	Q96CS3	FAF2_HUMAN	FAF2	FAS-associated factor 2
AHPYFPDLVQPLLPISGDVSPVSTGLPAAPVLEAGVPQQQSPLDLTR		47	1222.65	4	4886.59	0.9999	0	1			sp|P36941|TNR3_HUMAN	P36941	TNR3_HUMAN	LTBR	Tumor necrosis factor receptor superfamily member 3
AHQANQLYPFAISLIESVR		19	719.72	3	2156.14	1	0	3			sp|Q14204|DYHC1_HUMAN	Q14204	DYHC1_HUMAN	DYNC1H1	Cytoplasmic dynein 1 heavy chain 1
AHQDIHTQLQDVK		13	766.894	2	1531.77	1	0	3			sp|O00461|GOLI4_HUMAN	O00461	GOLI4_HUMAN	GOLIM4	Golgi integral membrane protein 4
AHQDIHTQLQDVK		13	511.599	3	1531.77	0.9937	5.631	2			sp|O00461|GOLI4_HUMAN	O00461	GOLI4_HUMAN	GOLIM4	Golgi integral membrane protein 4
AHQDNPHEGEDQVSDQVK		18	678.303	3	2031.89	1	0	1			sp|Q9UH92|MLX_HUMAN	Q9UH92	MLX_HUMAN	MLX	Max-like protein X
AHQITDESLESTR		13	743.86	2	1485.71	1	0	1			sp|O00161|SNP23_HUMAN	O00161	SNP23_HUMAN	SNAP23	Synaptosomal-associated protein 23
AHQLEEDIVSVTHK		14	535.946	3	1604.82	0.9994	0	2			sp|Q86VP1|TAXB1_HUMAN	Q86VP1	TAXB1_HUMAN	TAX1BP1	Tax1-binding protein 1
AHQLVHEGYK		10	591.307	2	1180.6	0.9943	0.0004	1			sp|O00743|PPP6_HUMAN	O00743	PPP6_HUMAN	PPP6C	Serine/threonine-protein phosphatase 6 catalytic subunit
AHQLVLPPCDVVIK	AHQLVLPPCDVVIK	14	794.947	2	1587.88	0.8996	0.0082	2	9C(57.0215)		sp|Q9NZB2|F120A_HUMAN	Q9NZB2	F120A_HUMAN	FAM120A	Constitutive coactivator of PPAR-gamma-like protein 1	FAM120C	sp|Q9NX05|F120C_HUMAN
AHQLVMEGYNWCHDR	AHQLVM[147]EGYNWCHDR	15	644.614	3	1930.82	1	0	1	12C(57.0215), 6M(15.9949)		sp|P62714|PP2AB_HUMAN	P62714	PP2AB_HUMAN	PPP2CB	Serine/threonine-protein phosphatase 2A catalytic subunit beta isoform	PPP2CA	sp|P67775|PP2AA_HUMAN
AHQLVMEGYNWCHDR	AHQLVM[147]EGYNWCHDR	15	966.417	2	1930.82	0.9999	0	2	12C(57.0215), 6M(15.9949)		sp|P62714|PP2AB_HUMAN	P62714	PP2AB_HUMAN	PPP2CB	Serine/threonine-protein phosphatase 2A catalytic subunit beta isoform	PPP2CA	sp|P67775|PP2AA_HUMAN
AHQLVMEGYNWCHDR	AHQLVMEGYNWCHDR	15	639.282	3	1914.83	1	0	1	12C(57.0215)		sp|P62714|PP2AB_HUMAN	P62714	PP2AB_HUMAN	PPP2CB	Serine/threonine-protein phosphatase 2A catalytic subunit beta isoform	PPP2CA	sp|P67775|PP2AA_HUMAN
AHQLVMEGYNWCHDR	AHQLVMEGYNWCHDR	15	958.42	2	1914.83	1	0	2	12C(57.0215)		sp|P62714|PP2AB_HUMAN	P62714	PP2AB_HUMAN	PPP2CB	Serine/threonine-protein phosphatase 2A catalytic subunit beta isoform	PPP2CA	sp|P67775|PP2AA_HUMAN
AHQLWLSVEALK		12	697.893	2	1393.77	1	0	1			sp|Q16891|MIC60_HUMAN	Q16891	MIC60_HUMAN	IMMT	MIC
AHQTGIHATEELK	n[43]AHQTGIHATEELK	13	492.92	3	1475.74	0.9984	0.0001	2	N-term(42.0106)		sp|Q6IBS0|TWF2_HUMAN	Q6IBS0	TWF2_HUMAN	TWF2	Twinfilin-2
AHQTGIHATEELK	n[43]AHQTGIHATEELK	13	738.876	2	1475.74	1	0	2	N-term(42.0106)		sp|Q6IBS0|TWF2_HUMAN	Q6IBS0	TWF2_HUMAN	TWF2	Twinfilin-2
AHQVVEDGYEFFAK		14	820.391	2	1638.77	1	0	4		Label:13C(3)(3.010064), Label:2H(3)(3.018830)	sp|P62136|PP1A_HUMAN	P62136	PP1A_HUMAN	PPP1CA	Serine/threonine-protein phosphatase PP1-alpha catalytic subunit	PPP1CB,PPP1CC	sp|P36873|PP1G_HUMAN,sp|P62140|PP1B_HUMAN
AHSFLMDFIHQVGLFGR		17	659.005	3	1973.99	1	0	2			sp|Q8WUM0|NU133_HUMAN	Q8WUM0	NU133_HUMAN	NUP133	Nuclear pore complex protein Nup133
AHSFLMDFIHQVGLFGR	AHSFLM[147]DFIHQVGLFGR	17	664.337	3	1989.99	1	0	2	6M(15.9949)		sp|Q8WUM0|NU133_HUMAN	Q8WUM0	NU133_HUMAN	NUP133	Nuclear pore complex protein Nup133
AHSGAQGLLAAQK		13	626.344	2	1250.67	0.9988	0	1			sp|Q9Y2Z4|SYYM_HUMAN	Q9Y2Z4	SYYM_HUMAN	YARS2	Tyrosine--tRNA ligase, mitochondrial
AHSIQIMK	AHSIQIM[147]K	8	472.255	2	942.496	0.9836	3.339	2	7M(15.9949)	Dehydrated(-18.010565), Glu->pyro-Glu(-18.010565)	sp|Q02543|RL18A_HUMAN	Q02543	RL18A_HUMAN	RPL18A	60S ribosomal protein L18a
AHSIQIMK		8	464.258	2	926.501	0.9902	0.0014	2			sp|Q02543|RL18A_HUMAN	Q02543	RL18A_HUMAN	RPL18A	60S ribosomal protein L18a
AHSLLPVDDAINGLSEEQR		19	1032.52	2	2063.03	0.9973	0	1		Gln->Gly(-71.037114)	sp|P26440|IVD_HUMAN	P26440	IVD_HUMAN	IVD	Isovaleryl-CoA dehydrogenase, mitochondrial
AHSLVLTDR		9	506.283	2	1010.55	0.8352	5.17	1			sp|Q96I51|RCC1L_HUMAN	Q96I51	RCC1L_HUMAN	RCC1L	RCC1-like G exchanging factor-like protein
AHSNPDFLPVDNCLQSVLGQR	AHSNPDFLPVDNCLQSVLGQR	21	789.722	3	2366.14	1	0	1	13C(57.0215)		sp|Q5VSL9|STRP1_HUMAN	Q5VSL9	STRP1_HUMAN	STRIP1	Striatin-interacting protein 1
AHSNPMADHTLR		12	450.551	3	1348.63	0.9824	0.0251	2		Dehydro(-1.007825)	sp|Q9UBP6|TRMB_HUMAN	Q9UBP6	TRMB_HUMAN	METTL1	tRNA (guanine-N(7)-)-methyltransferase
AHSPVAVQVPGMQNNIADPEELFTK	n[43]AHSPVAVQVPGM[147]QNNIADPEELFTK	25	917.453	3	2749.34	1	0	3	12M(15.9949), N-term(42.0106)	Label:18O(1)(2.004246), Pro->Val(2.015650)	sp|Q9P289|STK26_HUMAN	Q9P289	STK26_HUMAN	STK26	Serine/threonine-protein kinase 26
AHSPVAVQVPGMQNNIADPEELFTK	n[43]AHSPVAVQVPGMQNNIADPEELFTK	25	1367.68	2	2733.34	0.9996	0	3	N-term(42.0106)	Label:15N(1)(0.997035)	sp|Q9P289|STK26_HUMAN	Q9P289	STK26_HUMAN	STK26	Serine/threonine-protein kinase 26
AHSPVAVQVPGMQNNIADPEELFTK	n[43]AHSPVAVQVPGMQNNIADPEELFTK	25	912.122	3	2733.34	1	0	3	N-term(42.0106)		sp|Q9P289|STK26_HUMAN	Q9P289	STK26_HUMAN	STK26	Serine/threonine-protein kinase 26
AHSPVAVQVPGMQNNIADPEELFTK	n[43]AHSPVAVQVPGM[147]QNNIADPEELFTK	25	1375.68	2	2749.34	0.9587	0.119	2	12M(15.9949), N-term(42.0106)		sp|Q9P289|STK26_HUMAN	Q9P289	STK26_HUMAN	STK26	Serine/threonine-protein kinase 26
AHSSMVGVNLPQK	AHSSM[147]VGVNLPQK	13	692.356	2	1382.7	1	0	2	5M(15.9949)		sp|P00558|PGK1_HUMAN	P00558	PGK1_HUMAN	PGK1	Phosphoglycerate kinase 1
AHSSMVGVNLPQK		13	684.359	2	1366.7	1	0	9		Ala->Gln(57.021464), Ala->Gln(57.021464), Carbamidomethyl(57.021464), Carbamidomethyl(57.021464), Dehydrated(-18.010565), Glu->pyro-Glu(-18.010565), Gly(57.021464), Gly(57.021464), Gly->Asn(57.021464), Gly->Asn(57.021464), Label:13C(3)(3.010064), Label:2H(3)(3.018830)	sp|P00558|PGK1_HUMAN	P00558	PGK1_HUMAN	PGK1	Phosphoglycerate kinase 1
AHTDVGPGPESSPVLVR		17	859.447	2	1716.88	1	0	1			sp|P10586|PTPRF_HUMAN	P10586	PTPRF_HUMAN	PTPRF	Receptor-type tyrosine-protein phosphatase F
AHTEWELEQSLQDQALLK		18	1070.04	2	2138.06	0.9811	2.497	1			sp|I6L899|GOG8R_HUMAN	I6L899	GOG8R_HUMAN	GOLGA8R	Golgin subfamily A member 8R	GOLGA8N,GOLGA8O,GOLGA8Q	sp|A6NCC3|GOG8O_HUMAN,sp|F8WBI6|GOG8N_HUMAN,sp|H3BV12|GOG8Q_HUMAN
AHTLILQPPSEK		12	667.377	2	1332.74	0.9999	0	1			sp|Q9HD20|AT131_HUMAN	Q9HD20	AT131_HUMAN	ATP13A1	Manganese-transporting ATPase 13A1
AHTMTDDVTFWK		12	726.335	2	1450.65	1	0	4		Deamidated:18O(1)(2.988261), Dehydrated(-18.010565), Delta:H(1)N(-1)18O(1)(2.988261), Glu->pyro-Glu(-18.010565), Label:15N(3)(2.991105), Lys->Gln(-0.036386)	sp|Q00610|CLH1_HUMAN	Q00610	CLH1_HUMAN	CLTC	Clathrin heavy chain 1
AHTMTDDVTFWK	AHTM[147]TDDVTFWK	12	734.332	2	1466.65	0.9999	0	1	4M(15.9949)		sp|Q00610|CLH1_HUMAN	Q00610	CLH1_HUMAN	CLTC	Clathrin heavy chain 1
AHTSSTQLQEELEK		14	800.894	2	1599.77	1	0	2			sp|Q9Y6Y8|S23IP_HUMAN	Q9Y6Y8	S23IP_HUMAN	SEC23IP	SEC23-interacting protein
AHTVEEVNTDEDQK		14	807.866	2	1613.72	1	0	1			sp|Q9BVW5|TIPIN_HUMAN	Q9BVW5	TIPIN_HUMAN	TIPIN	TIMELESS-interacting protein
AHVEAAEEAAR		11	577.283	2	1152.55	0.8236	0.0055	1			sp|Q9BRZ2|TRI56_HUMAN	Q9BRZ2	TRI56_HUMAN	TRIM56	E3 ubiquitin-protein ligase TRIM56
AHVEGDGVVEGIIR		14	725.886	2	1449.76	0.9647	0.0001	1			sp|A6NHR9|SMHD1_HUMAN	A6NHR9	SMHD1_HUMAN	SMCHD1	Structural maintenance of chromosomes flexible hinge domain-containing protein 1
AHVLHFGK		8	454.759	2	907.503	0.9847	4.032	1			sp|Q9BTE3|MCMBP_HUMAN	Q9BTE3	MCMBP_HUMAN	MCMBP	Mini-chromosome maintenance complex-binding protein
AHVQELLQCSER	AHVQELLQCSER	12	735.362	2	1468.71	0.7692	0.0208	1	9C(57.0215)		sp|Q9BQS8|FYCO1_HUMAN	Q9BQS8	FYCO1_HUMAN	FYCO1	FYVE and coiled-coil domain-containing protein 1
AHVQEVAQHNLK		12	458.581	3	1372.72	0.9847	0.013	1			sp|Q86UP2|KTN1_HUMAN	Q86UP2	KTN1_HUMAN	KTN1	Kinectin
AHVQEVAQHNLK		12	687.368	2	1372.72	0.9999	0	1			sp|Q86UP2|KTN1_HUMAN	Q86UP2	KTN1_HUMAN	KTN1	Kinectin
AHVTHPELK		9	516.285	2	1030.56	0.9794	0.0154	1			sp|O95478|NSA2_HUMAN	O95478	NSA2_HUMAN	NSA2	Ribosome biogenesis protein NSA2 homolog
AHVVPCFDASK	AHVVPCFDASK	11	615.8	2	1229.59	1	0	5	6C(57.0215)		sp|P21333|FLNA_HUMAN	P21333	FLNA_HUMAN	FLNA	Filamin-A
AHWTPFEGQK		10	600.793	2	1199.57	0.9777	0	1			sp|P27708|PYR1_HUMAN	P27708	PYR1_HUMAN	CAD	CAD protein
AHYEAEIK		8	480.743	2	959.471	0.9764	0.0281	1			sp|Q92990|GLMN_HUMAN	Q92990	GLMN_HUMAN	GLMN	Glomulin
AHYTHSDYQYSQR		13	552.578	3	1654.71	0.9876	0.0056	1			sp|Q99959|PKP2_HUMAN	Q99959	PKP2_HUMAN	PKP2	Plakophilin-2
AIAAAHTFLLK		11	578.348	2	1154.68	0.9981	0.0001	1			sp|O75718|CRTAP_HUMAN	O75718	CRTAP_HUMAN	CRTAP	Cartilage-associated protein
AIACVVTACSAELEK	AIACVVTACSAELEK	15	811.4	2	1620.79	1	0	3	4C(57.0215), 9C(57.0215)	Asn->Asp(0.984016), Deamidated(0.984016), Gln->Glu(0.984016)	sp|Q5VYK3|ECM29_HUMAN	Q5VYK3	ECM29_HUMAN	ECPAS	Proteasome adapter and scaffold protein ECM29
AIADHLFWSEETK		13	773.88	2	1545.75	1	0	1			sp|Q96GA3|LTV1_HUMAN	Q96GA3	LTV1_HUMAN	LTV1	Protein LTV1 homolog
AIADTGANVVVTGGK		15	686.875	2	1371.74	1	0	6		Thr->Cys(1.961506)	sp|P50990|TCPQ_HUMAN	P50990	TCPQ_HUMAN	CCT8	T-complex protein 1 subunit theta
AIAEGLGSELLVGTTK		16	779.938	2	1557.86	0.9973	0.0001	1			sp|Q32P44|EMAL3_HUMAN	Q32P44	EMAL3_HUMAN	EML3	Echinoderm microtubule-associated protein-like 3
AIAELGIYPAVDPLDSTSR		19	994.52	2	1987.03	1	0	12		Cation:Fe[III](52.911464), Formyl(27.994915), Label:13C(1)2H(3)(4.022185), Label:13C(3)(3.010064), Label:13C(3)(3.010064), Label:13C(3)15N(1)(4.007099), Label:13C(4)(4.013419), Label:15N(1)(0.997035), Label:18O(2)(4.008491), Label:2H(3)(3.018830), Label:2H(4)(4.025107), Ser->Asp(27.994915), Thr->Glu(27.994915)	sp|P06576|ATPB_HUMAN	P06576	ATPB_HUMAN	ATP5F1B	ATP synthase subunit beta, mitochondrial
AIAELGIYPAVDPLDSTSR		19	663.349	3	1987.03	1	0	7		Cation:Fe[III](52.911464), Cation:Fe[III](52.911464), Cation:Fe[III](52.911464), Cation:Ni[II](55.919696), Cation:Ni[II](55.919696), Glu->Met(1.997892), Label:15N(2)(1.994070), Label:18O(1)(2.004246)	sp|P06576|ATPB_HUMAN	P06576	ATPB_HUMAN	ATP5F1B	ATP synthase subunit beta, mitochondrial
AIAGVINQPYYNYEAGPDAVLGR		23	1226.12	2	2450.22	1	0	2			sp|O95861|BPNT1_HUMAN	O95861	BPNT1_HUMAN	BPNT1	3'(2'),5'-bisphosphate nucleotidase 1
AIAHYEQSADYYK		13	779.862	2	1557.71	1	0	2			sp|P54920|SNAA_HUMAN	P54920	SNAA_HUMAN	NAPA	Alpha-soluble NSF attachment protein	NAPB	sp|Q9H115|SNAB_HUMAN
AIAIAAGVPVVPGTDAPITSLHEAHEFSNTYGFPIIFK		38	988.523	4	3950.06	0.9964	0.0001	5			sp|P11498|PYC_HUMAN	P11498	PYC_HUMAN	PC	Pyruvate carboxylase, mitochondrial
AIAIASDMQDDFISPCGACR	AIAIASDM[147]QDDFISPCGACR	20	1107.48	2	2212.96	1	0	4	16C(57.0215), 19C(57.0215), 8M(15.9949)	Amidated(-0.984016), Asp->Asn(-0.984016), Dehydro(-1.007825), Glu->Gln(-0.984016), Glu->pyro-Glu+Methyl:2H(2)13C(1)(-0.979006), Label:15N(1)(0.997035)	sp|P32320|CDD_HUMAN	P32320	CDD_HUMAN	CDA	Cytidine deaminase
AIAIASDMQDDFISPCGACR	AIAIASDMQDDFISPCGACR	20	1099.49	2	2196.96	1	0	3	16C(57.0215), 19C(57.0215)	Label:15N(1)(0.997035)	sp|P32320|CDD_HUMAN	P32320	CDD_HUMAN	CDA	Cytidine deaminase
AIAIPVDLDSQVNNLFLK		18	985.551	2	1969.09	1	0	1			sp|Q14643|ITPR1_HUMAN	Q14643	ITPR1_HUMAN	ITPR1	Inositol 1,4,5-trisphosphate receptor type 1
AIALQPENPMAHFLLGR		17	626.673	3	1877	0.9998	0	3		Dehydro(-1.007825)	sp|Q96TC7|RMD3_HUMAN	Q96TC7	RMD3_HUMAN	RMDN3	Regulator of microtubule dynamics protein 3
AIALQPENPMAHFLLGR		17	939.506	2	1877	0.9998	0	1			sp|Q96TC7|RMD3_HUMAN	Q96TC7	RMD3_HUMAN	RMDN3	Regulator of microtubule dynamics protein 3
AIANECQANFISIK	AIANECQANFISIK	14	789.901	2	1577.79	1	0	2	6C(57.0215)		sp|P55072|TERA_HUMAN	P55072	TERA_HUMAN	VCP	Transitional endoplasmic reticulum ATPase
AIAQPGPILPSHLNSFIDENPSGLPIGEALDR		32	1113.58	3	3337.73	0.9895	0.0032	2			sp|P42694|HELZ_HUMAN	P42694	HELZ_HUMAN	HELZ	Probable helicase with zinc finger domain
[truncated: 52,924 more rows]

## Sheet: b
Peptide Sequence	Modified Sequence	Peptide Length	M/Z	Charge	Observed Mass	Probability	Expectation	Spectral Count	Assigned Modifications	Observed Modifications	Protein	Protein ID	Entry Name	Gene	Protein Description	Mapped Genes	Mapped Proteins
AAAAAAAAAPAAAATAPTTAATTAATAAQ		29	790.075	3	2367.2	0.9998	0	4			sp|P37108|SRP14_HUMAN	P37108	SRP14_HUMAN	SRP14	Signal recognition particle 14 kDa protein
AAAAAAAAAPAAAATAPTTAATTAATAAQ		29	1184.61	2	2367.2	1	0	9		Ala->Gln(57.021464), Ala->Xle(42.046950), Asn->Asp(0.984016), Carbamidomethyl(57.021464), Cation:Na(21.981943), Deamidated(0.984016), Gln->Glu(0.984016), Gly(57.021464), Gly->Asn(57.021464), Gly->Val(42.046950), HexNAc(203.079373), Propyl(42.046950), Trimethyl(42.046950), Val->Arg(57.032697), glyoxalAGE(21.984350), glyoxalAGE(21.984350)	sp|P37108|SRP14_HUMAN	P37108	SRP14_HUMAN	SRP14	Signal recognition particle 14 kDa protein
AAAAAAAAVPSAGPAGPAPTSAAGR		25	678.024	3	2031.05	0.9958	0	1			sp|Q9Y4H2|IRS2_HUMAN	Q9Y4H2	IRS2_HUMAN	IRS2	Insulin receptor substrate 2
AAAAAAAGDSDSWDADAFSVEDPVR	n[43]AAAAAAAGDSDSWDADAFSVEDPVR	25	1254.05	2	2506.09	1	0	4	N-term(42.0106)	Ammonium(17.026549), Ammonium(17.026549), Methyl:2H(3)(17.034480), Methyl:2H(3)(17.034480)	sp|O75822|EIF3J_HUMAN	O75822	EIF3J_HUMAN	EIF3J	Eukaryotic translation initiation factor 3 subunit J
AAAAAAAGDSDSWDADAFSVEDPVRK	n[43]AAAAAAAGDSDSWDADAFSVEDPVRK	26	1318.1	2	2634.18	1	0	4	N-term(42.0106)	Asn->Asp(0.984016), Deamidated(0.984016), Gln->Glu(0.984016), Label:13C(3)(3.010064), Label:15N(1)(0.997035)	sp|O75822|EIF3J_HUMAN	O75822	EIF3J_HUMAN	EIF3J	Eukaryotic translation initiation factor 3 subunit J
AAAAAAAGDSDSWDADAFSVEDPVRK	n[43]AAAAAAAGDSDSWDADAFSVEDPVRK	26	879.068	3	2634.18	1	0	2	N-term(42.0106)		sp|O75822|EIF3J_HUMAN	O75822	EIF3J_HUMAN	EIF3J	Eukaryotic translation initiation factor 3 subunit J
AAAAAAAVGGQQPSQPELPAPGLALDK	n[43]AAAAAAAVGGQQPSQPELPAPGLALDK	27	847.782	3	2540.32	1	0	1	N-term(42.0106)		sp|Q6ZT12|UBR3_HUMAN	Q6ZT12	UBR3_HUMAN	UBR3	E3 ubiquitin-protein ligase UBR3
AAAAAAGAASGLPGPVAQGLK	n[43]AAAAAAGAASGLPGPVAQGLK	21	895.991	2	1789.97	1	0	3	N-term(42.0106)		sp|Q96P70|IPO9_HUMAN	Q96P70	IPO9_HUMAN	IPO9	Importin-9
AAAAAAGAGPEMVR	n[43]AAAAAAGAGPEM[147]VR	14	650.819	2	1299.62	0.9995	0	2	12M(15.9949), N-term(42.0106)		sp|P28482|MK01_HUMAN	P28482	MK01_HUMAN	MAPK1	Mitogen-activated protein kinase 1
AAAAAAGAGPEMVR	n[43]AAAAAAGAGPEMVR	14	642.822	2	1283.63	0.9999	0	1	N-term(42.0106)		sp|P28482|MK01_HUMAN	P28482	MK01_HUMAN	MAPK1	Mitogen-activated protein kinase 1
AAAAAGAGSGPWAAQEK	n[43]AAAAAGAGSGPWAAQEK	17	778.379	2	1554.74	1	0	1	N-term(42.0106)		sp|P86790|CCZ1B_HUMAN	P86790	CCZ1B_HUMAN	CCZ1B	Vacuolar fusion protein CCZ1 homolog B	CCZ1	sp|P86791|CCZ1_HUMAN
AAAAAGLGGGGAGPGPEAGDFLAR		24	1006	2	2009.99	0.7185	0	1			sp|P23610|F8I2_HUMAN	P23610	F8I2_HUMAN	F8A1	Factor VIII intron 22 protein
AAAAAGLGGGGAGPGPEAGDFLAR	n[43]AAAAAGLGGGGAGPGPEAGDFLAR	24	1027.01	2	2052	1	0	1	N-term(42.0106)		sp|P23610|F8I2_HUMAN	P23610	F8I2_HUMAN	F8A1	Factor VIII intron 22 protein
AAAAALSQQQSLQER		15	786.41	2	1570.81	1	0	2			sp|Q8WUQ7|CATIN_HUMAN	Q8WUQ7	CATIN_HUMAN	CACTIN	Cactin
AAAAAMAEQESAR	n[43]AAAAAMAEQESAR	13	659.806	2	1317.6	0.9835	0.0005	2	N-term(42.0106)		sp|Q7L5D6|GET4_HUMAN	Q7L5D6	GET4_HUMAN	GET4	Golgi to ER traffic protein 4 homolog
AAAAAMAEQESAR	n[43]AAAAAM[147]AEQESAR	13	667.804	2	1333.59	0.9995	0	3	6M(15.9949), N-term(42.0106)		sp|Q7L5D6|GET4_HUMAN	Q7L5D6	GET4_HUMAN	GET4	Golgi to ER traffic protein 4 homolog
AAAAASAPQQLSDEELFSQLR	n[43]AAAAASAPQQLSDEELFSQLR	21	749.041	3	2244.1	1	0	2	N-term(42.0106)		sp|Q9Y2U8|MAN1_HUMAN	Q9Y2U8	MAN1_HUMAN	LEMD3	Inner nuclear membrane protein Man1
AAAAASAPQQLSDEELFSQLR	n[43]AAAAASAPQQLSDEELFSQLR	21	1123.06	2	2244.1	1	0	5	N-term(42.0106)	Ammonium(17.026549), Ammonium(17.026549), Label:15N(1)(0.997035), Methyl:2H(3)(17.034480), Methyl:2H(3)(17.034480)	sp|Q9Y2U8|MAN1_HUMAN	Q9Y2U8	MAN1_HUMAN	LEMD3	Inner nuclear membrane protein Man1
AAAAASASQDELNQLER	n[43]AAAAASASQDELNQLER	17	893.932	2	1785.85	1	0	1	N-term(42.0106)		sp|Q5VYK3|ECM29_HUMAN	Q5VYK3	ECM29_HUMAN	ECPAS	Proteasome adapter and scaffold protein ECM29
AAAAASGAGGAAGAGTGGAGPAGR	n[43]AAAAASGAGGAAGAGTGGAGPAGR	24	599.626	3	1795.86	0.9384	0	1	N-term(42.0106)	4AcAllylGal(372.142033)	sp|Q9Y2K2|SIK3_HUMAN	Q9Y2K2	SIK3_HUMAN	SIK3	Serine/threonine-protein kinase SIK3
AAAAASGAGGAAGAGTGGAGPAGR		24	585.622	3	1753.85	0.7981	0.0004	1			sp|Q9Y2K2|SIK3_HUMAN	Q9Y2K2	SIK3_HUMAN	SIK3	Serine/threonine-protein kinase SIK3
AAAAASHLNLDALR	n[43]AAAAASHLNLDALR	14	718.386	2	1434.76	1	0	1	N-term(42.0106)		sp|Q13049|TRI32_HUMAN	Q13049	TRI32_HUMAN	TRIM32	E3 ubiquitin-protein ligase TRIM32
AAAAATVVPPMVGGPPFVGPVGFGPGDR		28	1296.18	2	2590.34	0.9995	0	6		Label:15N(1)(0.997035), Label:15N(1)(0.997035)	sp|Q9BTD8|RBM42_HUMAN	Q9BTD8	RBM42_HUMAN	RBM42	RNA-binding protein 42
AAAAATVVPPMVGGPPFVGPVGFGPGDR		28	864.453	3	2590.34	1	0	3			sp|Q9BTD8|RBM42_HUMAN	Q9BTD8	RBM42_HUMAN	RBM42	RNA-binding protein 42
AAAAATVVPPMVGGPPFVGPVGFGPGDR	AAAAATVVPPM[147]VGGPPFVGPVGFGPGDR	28	869.784	3	2606.33	1	0	1	11M(15.9949)		sp|Q9BTD8|RBM42_HUMAN	Q9BTD8	RBM42_HUMAN	RBM42	RNA-binding protein 42
AAAAAWEEPSSGNGTAR		17	823.382	2	1644.75	1	0	4		Asn->Asp(0.984016), Asn->Asp(0.984016), Deamidated(0.984016), Deamidated(0.984016), Gln->Glu(0.984016), Gln->Glu(0.984016)	sp|Q9P258|RCC2_HUMAN	Q9P258	RCC2_HUMAN	RCC2	Protein RCC2
AAAAECDVVMAATEPELLDDQEAK	n[43]AAAAECDVVM[147]AATEPELLDDQEAK	24	1303.09	2	2604.16	1	0	8	10M(15.9949), 6C(57.0215), N-term(42.0106)	Ammonium(17.026549), Ammonium(17.026549), Asp->Met(16.013542), Methyl:2H(3)(17.034480), Methyl:2H(3)(17.034480)	sp|Q99615|DNJC7_HUMAN	Q99615	DNJC7_HUMAN	DNAJC7	DnaJ homolog subfamily C member 7
AAAAECDVVMAATEPELLDDQEAK	n[43]AAAAECDVVMAATEPELLDDQEAK	24	1295.09	2	2588.16	1	0	8	6C(57.0215), N-term(42.0106)	Ammonium(17.026549), Glu->Phe(18.025821), Methyl:2H(3)(17.034480), Methyl:2H(3)13C(1)(18.037835)	sp|Q99615|DNJC7_HUMAN	Q99615	DNJC7_HUMAN	DNAJC7	DnaJ homolog subfamily C member 7
AAAAELSLLEK	n[43]AAAAELSLLEK	11	579.324	2	1156.63	0.9489	0.1831	5	N-term(42.0106)	Ala->Xle(42.046950), Asn->Arg(42.058184), Gly->Val(42.046950), Propyl(42.046950), Trimethyl(42.046950)	sp|O43324|MCA3_HUMAN	O43324	MCA3_HUMAN	EEF1E1	Eukaryotic translation elongation factor 1 epsilon-1
AAAAGAAAAAAAEGEAPAEMGALLLEK	n[43]AAAAGAAAAAAAEGEAPAEMGALLLEK	27	1219.62	2	2437.22	1	0	2	N-term(42.0106)		sp|Q96KQ7|EHMT2_HUMAN	Q96KQ7	EHMT2_HUMAN	EHMT2	Histone-lysine N-methyltransferase EHMT2
AAAAGAAAAAAAEGEAPAEMGALLLEK	n[43]AAAAGAAAAAAAEGEAPAEM[147]GALLLEK	27	818.744	3	2453.21	0.9906	0.007	1	20M(15.9949), N-term(42.0106)		sp|Q96KQ7|EHMT2_HUMAN	Q96KQ7	EHMT2_HUMAN	EHMT2	Histone-lysine N-methyltransferase EHMT2
AAAAGAAAAAAAEGEAPAEMGALLLEK	n[43]AAAAGAAAAAAAEGEAPAEMGALLLEK	27	813.412	3	2437.22	1	0	3	N-term(42.0106)		sp|Q96KQ7|EHMT2_HUMAN	Q96KQ7	EHMT2_HUMAN	EHMT2	Histone-lysine N-methyltransferase EHMT2
AAAAGDGGGEGGAGLGSAAGLGPGPGLR	n[43]AAAAGDGGGEGGAGLGSAAGLGPGPGLR	28	1132.06	2	2262.1	1	0	1	N-term(42.0106)		sp|Q9HCJ3|RAVR2_HUMAN	Q9HCJ3	RAVR2_HUMAN	RAVER2	Ribonucleoprotein PTB-binding 2
AAAALGSSSGSASPAVAELCQNTPETFLEASK	n[43]AAAALGSSSGSASPAVAELCQNTPETFLEASK	32	1055.51	3	3163.5	1	0	1	20C(57.0215), N-term(42.0106)		sp|Q96IV0|NGLY1_HUMAN	Q96IV0	NGLY1_HUMAN	NGLY1	Peptide-N(4)-(N-acetyl-beta-glucosaminyl)asparagine amidase
AAAANSGSSLPLFDCPTWAGKPPPGLHLDVVK	n[43]AAAANSGSSLPLFDCPTWAGKPPPGLHLDVVK	32	829.676	4	3314.68	1	0	1	15C(57.0215), N-term(42.0106)		sp|Q12972|PP1R8_HUMAN	Q12972	PP1R8_HUMAN	PPP1R8	Nuclear inhibitor of protein phosphatase 1
AAAANSGSSLPLFDCPTWAGKPPPGLHLDVVK	n[43]AAAANSGSSLPLFDCPTWAGKPPPGLHLDVVK	32	1105.9	3	3314.68	1	0	5	15C(57.0215), N-term(42.0106)		sp|Q12972|PP1R8_HUMAN	Q12972	PP1R8_HUMAN	PPP1R8	Nuclear inhibitor of protein phosphatase 1
AAAAPAATTATPPPEGAPPQPGVHNLPVPTLFGTVK		36	1148.62	3	3442.82	1	0	5			sp|Q9UPT8|ZC3H4_HUMAN	Q9UPT8	ZC3H4_HUMAN	ZC3H4	Zinc finger CCCH domain-containing protein 4
AAAAPAATTATPPPEGAPPQPGVHNLPVPTLFGTVK		36	861.713	4	3442.82	0.9722	0.6409	1			sp|Q9UPT8|ZC3H4_HUMAN	Q9UPT8	ZC3H4_HUMAN	ZC3H4	Zinc finger CCCH domain-containing protein 4
AAAAPVAADDDERR	n[43]AAAAPVAADDDERR	14	735.352	2	1468.69	1	0	1	N-term(42.0106)		sp|Q9H5N1|RABE2_HUMAN	Q9H5N1	RABE2_HUMAN	RABEP2	Rab GTPase-binding effector protein 2
AAAAQLSLTQLSSGNPVYEK	n[43]AAAAQLSLTQLSSGNPVYEK	20	1045.54	2	2089.07	1	0	4	N-term(42.0106)	Label:15N(1)(0.997035)	sp|P42566|EPS15_HUMAN	P42566	EPS15_HUMAN	EPS15	Epidermal growth factor receptor substrate 15
AAAASAAEAGIATTGTEDSDDALLK		25	1160.56	2	2319.11	1	0	2			sp|P55036|PSMD4_HUMAN	P55036	PSMD4_HUMAN	PSMD4	26S proteasome non-ATPase regulatory subunit 4	PIPSL	sp|A2A3N6|PIPSL_HUMAN
AAAAVSESWPELELAER	n[43]AAAAVSESWPELELAER	17	935.963	2	1869.91	1	0	6	N-term(42.0106)	Ammonium(17.026549), Label:13C(2)15N(2)(4.000780), Label:15N(4)(3.988140), Methyl:2H(3)(17.034480), Pro->Thr(3.994915), Trp->Kynurenin(3.994915)	sp|Q8N1G4|LRC47_HUMAN	Q8N1G4	LRC47_HUMAN	LRRC47	Leucine-rich repeat-containing protein 47
AAAAVVVPAEWIK	n[43]AAAAVVVPAEWIK	13	683.89	2	1365.77	0.9999	0	2	N-term(42.0106)		sp|Q8NI27|THOC2_HUMAN	Q8NI27	THOC2_HUMAN	THOC2	THO complex subunit 2
AAACTTLGQMATDFAPNFQK	AAACTTLGQMATDFAPNFQK	20	1072	2	2141.99	1	0	2	4C(57.0215)	Gln->Lys(0.036386)	sp|O60518|RNBP6_HUMAN	O60518	RNBP6_HUMAN	RANBP6	Ran-binding protein 6
AAADGALPEAAALEQPAELPASVR	n[43]AAADGALPEAAALEQPAELPASVR	24	1180.61	2	2359.2	1	0	1	N-term(42.0106)		sp|P23025|XPA_HUMAN	P23025	XPA_HUMAN	XPA	DNA repair protein complementing XP-A cells
AAADGDDSLYPIAVLIDELR	n[43]AAADGDDSLYPIAVLIDELR	20	1080.05	2	2158.08	1	0	4	N-term(42.0106)	Ammonium(17.026549), Methyl:2H(3)(17.034480)	sp|P30153|2AAA_HUMAN	P30153	2AAA_HUMAN	PPP2R1A	Serine/threonine-protein phosphatase 2A 65 kDa regulatory subunit A alpha isoform
AAADGGGPGGASVGTEEDGGGVGHR	n[43]AAADGGGPGGASVGTEEDGGGVGHR	25	1090.48	2	2178.95	1	0	2	N-term(42.0106)		sp|A6NHR9|SMHD1_HUMAN	A6NHR9	SMHD1_HUMAN	SMCHD1	Structural maintenance of chromosomes flexible hinge domain-containing protein 1
AAADTLQGPMQAAYR		15	782.383	2	1562.75	0.9986	0	1		Didehydro(-2.015650), Val->Pro(-2.015650)	sp|Q6P2E9|EDC4_HUMAN	Q6P2E9	EDC4_HUMAN	EDC4	Enhancer of mRNA-decapping protein 4
AAAEDVNVTFEDQQK		15	832.892	2	1663.77	1	0	2			sp|Q9NQP4|PFD4_HUMAN	Q9NQP4	PFD4_HUMAN	PFDN4	Prefoldin subunit 4
AAAEEEDGGPEGPNR	n[43]AAAEEEDGGPEGPNR	15	770.829	2	1539.64	1	0	1	N-term(42.0106)		sp|Q99942|RNF5_HUMAN	Q99942	RNF5_HUMAN	RNF5	E3 ubiquitin-protein ligase RNF5
AAAEEEPKPK	n[43]AAAEEEPKPK	10	556.285	2	1110.56	0.9911	0.0015	2	N-term(42.0106)		sp|P55263|ADK_HUMAN	P55263	ADK_HUMAN	ADK	Adenosine kinase
AAAEEGCSVGAEADR	n[43]AAAEEGCSVGAEADR	15	767.826	2	1533.64	1	0	1	7C(57.0215), N-term(42.0106)		sp|P40855|PEX19_HUMAN	P40855	PEX19_HUMAN	PEX19	Peroxisomal biogenesis factor 19
AAAEEGHIIPR		11	582.312	2	1162.61	1	0	4			sp|O95551|TYDP2_HUMAN	O95551	TYDP2_HUMAN	TDP2	Tyrosyl-DNA phosphodiesterase 2
AAAEELQEAAGAGDGATENGVQPPK		25	1191.06	2	2380.11	1	0	2			sp|Q9H9Y2|RPF1_HUMAN	Q9H9Y2	RPF1_HUMAN	RPF1	Ribosome production factor 1
AAAEELQEAAGAGDGATENGVQPPK		25	794.379	3	2380.11	1	0	1			sp|Q9H9Y2|RPF1_HUMAN	Q9H9Y2	RPF1_HUMAN	RPF1	Ribosome production factor 1
AAAEGPVGDGELWQTWLPNHVVFLR	n[43]AAAEGPVGDGELWQTWLPNHVVFLR	25	935.477	3	2803.41	1	0	2	N-term(42.0106)		sp|Q99567|NUP88_HUMAN	Q99567	NUP88_HUMAN	NUP88	Nuclear pore complex protein Nup88
AAAEIYEEFLAAFEGSDGNK		20	1066.49	2	2130.97	1	0	2			sp|O15042|SR140_HUMAN	O15042	SR140_HUMAN	U2SURP	U2 snRNP-associated SURP motif-containing protein
AAAEVAGQFVIK		12	602.34	2	1202.67	0.9979	0.0001	3			sp|P02786|TFR1_HUMAN	P02786	TFR1_HUMAN	TFRC	Transferrin receptor protein 1
AAAEVNQDYGLDPK		14	745.86	2	1489.7	1	0	3			sp|P07954|FUMH_HUMAN	P07954	FUMH_HUMAN	FH	Fumarate hydratase, mitochondrial
AAAFEASGALAAVATAMPAEHVAVQVPAPEPTPGPVR	n[43]AAAFEASGALAAVATAM[147]PAEHVAVQVPAPEPTPGPVR	37	1203.95	3	3608.83	1	0	3	17M(15.9949), N-term(42.0106)		sp|Q9UHI6|DDX20_HUMAN	Q9UHI6	DDX20_HUMAN	DDX20	Probable ATP-dependent RNA helicase DDX20
AAAFEASGALAAVATAMPAEHVAVQVPAPEPTPGPVR	n[43]AAAFEASGALAAVATAMPAEHVAVQVPAPEPTPGPVR	37	1198.62	3	3592.83	1	0	3	N-term(42.0106)	Ammonium(17.026549), Asn->Asp(0.984016), Deamidated(0.984016), Gln->Glu(0.984016)	sp|Q9UHI6|DDX20_HUMAN	Q9UHI6	DDX20_HUMAN	DDX20	Probable ATP-dependent RNA helicase DDX20
AAAFEEQENETVVVK		15	832.412	2	1662.81	1	0	2			sp|Q9Y490|TLN1_HUMAN	Q9Y490	TLN1_HUMAN	TLN1	Talin-1
AAAGAAATHLEVAR		14	654.855	2	1307.69	1	0	2			sp|Q96S52|PIGS_HUMAN	Q96S52	PIGS_HUMAN	PIGS	GPI transamidase component PIG-S
AAAGAAATHLEVAR	n[43]AAAGAAATHLEVAR	14	675.86	2	1349.71	1	0	1	N-term(42.0106)		sp|Q96S52|PIGS_HUMAN	Q96S52	PIGS_HUMAN	PIGS	GPI transamidase component PIG-S
AAAGAPDGMEEPGMDTEAETVATEAPARPVNCLEAEAAAGAAAEDSGAAR	n[43]AAAGAPDGMEEPGMDTEAETVATEAPARPVNCLEAEAAAGAAAEDSGAAR	50	1218.04	4	4868.15	1	0	2	32C(57.0215), N-term(42.0106)		sp|O14562|UBFD1_HUMAN	O14562	UBFD1_HUMAN	UBFD1	Ubiquitin domain-containing protein UBFD1
AAAGAPDGMEEPGMDTEAETVATEAPARPVNCLEAEAAAGAAAEDSGAAR	n[43]AAAGAPDGM[147]EEPGM[147]DTEAETVATEAPARPVNCLEAEAAAGAAAEDSGAAR	50	1226.04	4	4900.13	0.9431	0	1	14M(15.9949), 32C(57.0215), 9M(15.9949), N-term(42.0106)	Met->AspSA(-32.008456)	sp|O14562|UBFD1_HUMAN	O14562	UBFD1_HUMAN	UBFD1	Ubiquitin domain-containing protein UBFD1
AAAGEFADDPCSSVK	AAAGEFADDPCSSVK	15	762.835	2	1523.66	1	0	2	11C(57.0215)		sp|P35221|CTNA1_HUMAN	P35221	CTNA1_HUMAN	CTNNA1	Catenin alpha-1
AAAGELQEDSGLCVLAR	AAAGELQEDSGLCVLAR	17	880.436	2	1758.86	1	0	2	13C(57.0215)		sp|Q96C19|EFHD2_HUMAN	Q96C19	EFHD2_HUMAN	EFHD2	EF-hand domain-containing protein D2
AAAGGQGSAVAAEAEPGK		18	771.381	2	1540.75	1	0	1			sp|Q9GZT9|EGLN1_HUMAN	Q9GZT9	EGLN1_HUMAN	EGLN1	Egl nine homolog 1
AAAGLGGGDSGDGTAR		16	666.81	2	1331.61	1	0	1			sp|Q96T51|RUFY1_HUMAN	Q96T51	RUFY1_HUMAN	RUFY1	RUN and FYVE domain-containing protein 1
AAAGQESEGPAVGPPQPLGK		20	930.976	2	1859.94	1	0	2			sp|O14497|ARI1A_HUMAN	O14497	ARI1A_HUMAN	ARID1A	AT-rich interactive domain-containing protein 1A
AAAIGIDLGTTYSCVGVFQHGK	AAAIGIDLGTTYSCVGVFQHGK	22	755.716	3	2264.13	1	0	4	14C(57.0215)		sp|P0DMV8|HS71A_HUMAN	P0DMV8	HS71A_HUMAN	HSPA1A	Heat shock 70 kDa protein 1A	HSPA1B	sp|P0DMV9|HS71B_HUMAN
AAAIGIDLGTTYSCVGVFQHGK	AAAIGIDLGTTYSCVGVFQHGK	22	1133.07	2	2264.13	1	0	6	14C(57.0215)	Carboxy->Thiocarboxy(15.977156), Ser->Cys(15.977156)	sp|P0DMV8|HS71A_HUMAN	P0DMV8	HS71A_HUMAN	HSPA1A	Heat shock 70 kDa protein 1A	HSPA1B	sp|P0DMV9|HS71B_HUMAN
AAAITSDILEALGR		14	700.891	2	1399.77	0.9918	0	1		Ala->Thr(30.010565), Gly->Ser(30.010565), Hydroxymethyl(30.010565), methylol(30.010565)	sp|Q15063|POSTN_HUMAN	Q15063	POSTN_HUMAN	POSTN	Periostin
AAALAAAVAQDPAASGAPSS		20	848.929	2	1695.84	0.8442	0.004	1			sp|Q8TAE8|G45IP_HUMAN	Q8TAE8	G45IP_HUMAN	GADD45GIP1	Growth arrest and DNA damage-inducible proteins-interacting protein 1
AAALASGCTVEIK	AAALASGCTVEIK	13	645.84	2	1289.66	0.9741	0.057	1	8C(57.0215)		sp|Q8IYS1|P20D2_HUMAN	Q8IYS1	P20D2_HUMAN	PM20D2	Peptidase M20 domain-containing protein 2
AAALATVNAWAEQTGMK		17	866.938	2	1731.86	1	0	4		Dehydro(-1.007825)	sp|Q14008|CKAP5_HUMAN	Q14008	CKAP5_HUMAN	CKAP5	Cytoskeleton-associated protein 5
AAALQYPSPSAAQDMVER		18	952.962	2	1903.91	0.8824	0.0149	1		Glu->Met(1.997892), Label:18O(1)(2.004246), Pro->Val(2.015650)	sp|P56945|BCAR1_HUMAN	P56945	BCAR1_HUMAN	BCAR1	Breast cancer anti-estrogen resistance protein 1
AAAMDVDTPSGTNSGAGK	n[43]AAAM[147]DVDTPSGTNSGAGK	18	854.378	2	1706.74	1	0	1	4M(15.9949), N-term(42.0106)		sp|P62877|RBX1_HUMAN	P62877	RBX1_HUMAN	RBX1	E3 ubiquitin-protein ligase RBX1
AAAMDVDTPSGTNSGAGK		18	825.375	2	1648.74	0.6581	0	1			sp|P62877|RBX1_HUMAN	P62877	RBX1_HUMAN	RBX1	E3 ubiquitin-protein ligase RBX1
AAAMDVDTPSGTNSGAGK	n[43]AAAMDVDTPSGTNSGAGK	18	846.381	2	1690.75	1	0	2	N-term(42.0106)	Label:13C(3)(3.010064)	sp|P62877|RBX1_HUMAN	P62877	RBX1_HUMAN	RBX1	E3 ubiquitin-protein ligase RBX1
AAAMLPTVGEGYGYGPESELSQASAATR		28	1392.66	2	2783.31	0.9993	0	2			sp|Q9BQ04|RBM4B_HUMAN	Q9BQ04	RBM4B_HUMAN	RBM4B	RNA-binding protein 4B
AAAMTPPEEELK		12	643.818	2	1285.62	0.9872	4.624	1			sp|Q15042|RB3GP_HUMAN	Q15042	RB3GP_HUMAN	RAB3GAP1	Rab3 GTPase-activating protein catalytic subunit
AAANEQLTR		9	487.257	2	972.499	0.9508	0.1737	1			sp|Q9NX63|MIC19_HUMAN	Q9NX63	MIC19_HUMAN	CHCHD3	MIC
AAAPAPEEEMDECEQALAAEPK	AAAPAPEEEM[147]DECEQALAAEPK	22	1187.01	2	2372.01	1	0	19	10M(15.9949), 13C(57.0215)	Ala->Ser(15.994915), Carboxy->Thiocarboxy(15.977156), Glu->Asn(-14.999666), Glu->Met(1.997892), Glu->Met(1.997892), Glu->Met(1.997892), Glu->Met(1.997892), Glu->Met(1.997892), ISD_z+2_ion(-15.010899), Label:15N(2)(1.994070), Label:15N(2)(1.994070), Label:18O(1)(2.004246), Label:18O(1)(2.004246), Label:18O(1)(2.004246), Label:18O(1)(2.004246), Label:18O(1)(2.004246), Lys->Xle(-15.010899), Oxidatio…	sp|P26641|EF1G_HUMAN	P26641	EF1G_HUMAN	EEF1G	Elongation factor 1-gamma
AAAPAPEEEMDECEQALAAEPK	AAAPAPEEEMDECEQALAAEPK	22	1179.02	2	2356.02	1	0	29	13C(57.0215)	Ala->Ser(15.994915), Ala->Ser(15.994915), Asn->Asp(0.984016), Cation:Fe[III](52.911464), Cation:Fe[II](53.919289), Deamidated(0.984016), Dioxidation(31.989829), Gln->Glu(0.984016), Glu->Met(1.997892), Glu->Met(1.997892), Glu->Met(1.997892), Label:15N(1)(0.997035), Label:15N(2)(1.994070), Label:18O(1)(2.004246), Label:18O(1)(2.004246), Label:18O(1)(2.004246), Label:18O(1)(2.004246), Oxidation(15.9…	sp|P26641|EF1G_HUMAN	P26641	EF1G_HUMAN	EEF1G	Elongation factor 1-gamma
AAAPAPEEEMDECEQALAAEPK	AAAPAPEEEMDECEQALAAEPK	22	786.347	3	2356.02	1	0	3	13C(57.0215)	Cation:Fe[III](52.911464), Dethiomethyl(-48.003371), Dethiomethyl(-48.003371), Met->Hsl(-48.003371), Met->Hsl(-48.003371), Phe->Val(-48.000000), Phe->Val(-48.000000)	sp|P26641|EF1G_HUMAN	P26641	EF1G_HUMAN	EEF1G	Elongation factor 1-gamma
AAAPAPVSEAVCR	AAAPAPVSEAVCR	13	649.83	2	1297.64	0.9996	0	4	12C(57.0215)	Trp->Xle(-72.995249)	sp|P20810|ICAL_HUMAN	P20810	ICAL_HUMAN	CAST	Calpastatin
AAAPCIIFFDELDSLAPSR	AAAPCIIFFDELDSLAPSR	19	1047.02	2	2092.03	0.9996	0	3	5C(57.0215)		sp|Q13608|PEX6_HUMAN	Q13608	PEX6_HUMAN	PEX6	Peroxisome assembly factor 2
AAAPGVEDEPLLR		13	669.356	2	1336.7	0.9991	0	3			sp|P31350|RIR2_HUMAN	P31350	RIR2_HUMAN	RRM2	Ribonucleoside-diphosphate reductase subunit M2
AAAPPSYCFVAFPPR	AAAPPSYCFVAFPPR	15	825.908	2	1649.8	0.988	0	1	8C(57.0215)	Acetyl(42.010565), Amidino(42.021798), Guanidinyl(42.021798), Ser->Glu(42.010565)	sp|Q12765|SCRN1_HUMAN	Q12765	SCRN1_HUMAN	SCRN1	Secernin-1
AAAPPSYCFVAFPPR	n[43]AAAPPSYCFVAFPPR	15	846.914	2	1691.81	0.9991	0	2	8C(57.0215), N-term(42.0106)		sp|Q12765|SCRN1_HUMAN	Q12765	SCRN1_HUMAN	SCRN1	Secernin-1
AAAPQAWAGPMEEPPQAQAPPR		22	1136.05	2	2270.09	1	0	2			sp|Q16643|DREB_HUMAN	Q16643	DREB_HUMAN	DBN1	Drebrin
AAAQCYIDLIIK	AAAQCYIDLIIK	12	689.874	2	1377.73	0.9988	0	1	5C(57.0215)		sp|P53618|COPB_HUMAN	P53618	COPB_HUMAN	COPB1	Coatomer subunit beta
AAASAALELPLGPAPVSVAPQAEAEAR		27	1279.18	2	2556.35	1	0	2			sp|P57086|SCND1_HUMAN	P57086	SCND1_HUMAN	SCAND1	SCAN domain-containing protein 1
AAASAALELPLGPAPVSVAPQAEAEAR		27	853.125	3	2556.35	1	0	1			sp|P57086|SCND1_HUMAN	P57086	SCND1_HUMAN	SCAND1	SCAN domain-containing protein 1
AAASGNENIQPPPLAYK		17	870.949	2	1739.88	1	0	5		Asn->Asp(0.984016), Deamidated(0.984016), Gln->Glu(0.984016), Label:15N(1)(0.997035), Lys->Allysine(-1.031634)	sp|Q9H2M9|RBGPR_HUMAN	Q9H2M9	RBGPR_HUMAN	RAB3GAP2	Rab3 GTPase-activating protein non-catalytic subunit
AAASGQPRPEMQCPAEHEEDMYR	AAASGQPRPEMQCPAEHEEDMYR	23	665.788	4	2659.12	0.9833	0.0012	1	13C(57.0215)		sp|Q96BN8|OTUL_HUMAN	Q96BN8	OTUL_HUMAN	OTULIN	Ubiquitin thioesterase otulin
AAASLAAVSGTAAASLGSAQPTDLGAHK		28	832.101	3	2493.28	1	0	1			sp|Q7Z5L9|I2BP2_HUMAN	Q7Z5L9	I2BP2_HUMAN	IRF2BP2	Interferon regulatory factor 2-binding protein 2
AAASLSQPEEEQK		13	694.338	2	1386.66	0.9929	0.0009	3		Asn->Asp(0.984016), Deamidated(0.984016), Dehydro(-1.007825), Gln->Glu(0.984016)	sp|Q9UNS1|TIM_HUMAN	Q9UNS1	TIM_HUMAN	TIMELESS	Protein timeless homolog
AAASMGDTLSEQQLGDSDIPVIVYR		25	1318.65	2	2635.28	1	0	2			sp|Q96P48|ARAP1_HUMAN	Q96P48	ARAP1_HUMAN	ARAP1	Arf-GAP with Rho-GAP domain, ANK repeat and PH domain-containing protein 1
AAASSSPERSYELPDGQVITIGNER		25	883.103	3	2646.29	0.723	0	1			sp|Q562R1|ACTBL_HUMAN	Q562R1	ACTBL_HUMAN	ACTBL2	Beta-actin-like protein 2
AAASVLTTSMVTMEPGYLFLGSR		23	1201.61	2	2401.2	1	0	2		Label:15N(1)(0.997035)	sp|Q10570|CPSF1_HUMAN	Q10570	CPSF1_HUMAN	CPSF1	Cleavage and polyadenylation specificity factor subunit 1
AAASVTPPGSLELLQPGFSK	n[43]AAASVTPPGSLELLQPGFSK	20	1006.54	2	2011.06	1	0	3	N-term(42.0106)		sp|Q12933|TRAF2_HUMAN	Q12933	TRAF2_HUMAN	TRAF2	TNF receptor-associated factor 2
AAATAEEPDPK		11	550.267	2	1098.52	0.968	0.0942	1			sp|Q99733|NP1L4_HUMAN	Q99733	NP1L4_HUMAN	NAP1L4	Nucleosome assembly protein 1-like 4
AAATGAVAASAASGQAEGK	n[43]AAATGAVAASAASGQAEGK	19	815.905	2	1629.8	1	0	2	N-term(42.0106)		sp|Q9NWH9|SLTM_HUMAN	Q9NWH9	SLTM_HUMAN	SLTM	SAFB-like transcription modulator
AAATGLPEGPAVPVPSR		17	795.436	2	1588.86	0.7962	0.0111	1			sp|Q8N1S5|S39AB_HUMAN	Q8N1S5	S39AB_HUMAN	SLC39A11	Zinc transporter ZIP11
AAATGPSFWLGNETLK	n[43]AAATGPSFWLGNETLK	16	852.933	2	1703.85	1	0	5	N-term(42.0106)	Label:13C(2)15N(2)(4.000780), Label:13C(2)15N(2)(4.000780), Label:13C(3)15N(1)(4.007099), Label:15N(4)(3.988140), Label:18O(2)(4.008491), Pro->Thr(3.994915), Pro->Thr(3.994915), Trp->Kynurenin(3.994915), Trp->Kynurenin(3.994915)	sp|P12955|PEPD_HUMAN	P12955	PEPD_HUMAN	PEPD	Xaa-Pro dipeptidase
AAATTSQPVLTSQQIETIFFK		21	1141.11	2	2280.2	1	0	5		Lys->Gln(-0.036386)	sp|P11274|BCR_HUMAN	P11274	BCR_HUMAN	BCR	Breakpoint cluster region protein
AAAVAAAGAGEPQSPDELLPK	n[43]AAAVAAAGAGEPQSPDELLPK	21	1003.02	2	2004.02	1	0	9	N-term(42.0106)	Ammonium(17.026549), Ammonium(17.026549), Ammonium(17.026549), Ammonium(17.026549), Gln->Gly(-71.037114), Glu->Met(1.997892), Label:15N(2)(1.994070), Label:18O(1)(2.004246), Methyl:2H(3)(17.034480), Methyl:2H(3)(17.034480), Methyl:2H(3)(17.034480)	sp|Q9NS69|TOM22_HUMAN	Q9NS69	TOM22_HUMAN	TOMM22	Mitochondrial import receptor subunit TOM22 homolog
AAAVAAPLAAGGEEAAATTSVPGSPGLPGR	n[43]AAAVAAPLAAGGEEAAATTSVPGSPGLPGR	30	887.128	3	2658.36	1	0	2	N-term(42.0106)		sp|O75427|LRCH4_HUMAN	O75427	LRCH4_HUMAN	LRCH4	Leucine-rich repeat and calponin homology domain-containing protein 4
AAAVLPVLDLAQR		13	668.901	2	1335.79	1	0	3			sp|P19404|NDUV2_HUMAN	P19404	NDUV2_HUMAN	NDUFV2	NADH dehydrogenase [ubiquinone] flavoprotein 2, mitochondrial
AAAVPVEFQEHHLSEVQNMASEEK		24	894.094	3	2679.26	1	0	2			sp|O43837|IDH3B_HUMAN	O43837	IDH3B_HUMAN	IDH3B	Isocitrate dehydrogenase [NAD] subunit beta, mitochondrial
AAAVPVEFQEHHLSEVQNMASEEK	AAAVPVEFQEHHLSEVQNM[147]ASEEK	24	899.425	3	2695.25	1	0	1	19M(15.9949)		sp|O43837|IDH3B_HUMAN	O43837	IDH3B_HUMAN	IDH3B	Isocitrate dehydrogenase [NAD] subunit beta, mitochondrial
AAAVQADDVEVLK		13	664.856	2	1327.7	0.9752	1.287	1			sp|Q8N201|INT1_HUMAN	Q8N201	INT1_HUMAN	INTS1	Integrator complex subunit 1
AAAYLDPNLNHTPNSSTK	n[43]AAAYLDPNLNHTPNSSTK	18	978.476	2	1954.94	0.9999	0	1	N-term(42.0106)		sp|Q05397|FAK1_HUMAN	Q05397	FAK1_HUMAN	PTK2	Focal adhesion kinase 1
AAAYNLVQHGITNLCVIGGDGSLTGANIFR	AAAYNLVQHGITNLCVIGGDGSLTGANIFR	30	1034.86	3	3101.57	1	0	3	15C(57.0215)		sp|P17858|PFKAL_HUMAN	P17858	PFKAL_HUMAN	PFKL	ATP-dependent 6-phosphofructokinase, liver type
AAAYSAQVQPVDGATR		16	802.905	2	1603.8	1	0	1			sp|Q9H7E9|CH033_HUMAN	Q9H7E9	CH033_HUMAN	C8orf33	UPF0488 protein C8orf33
AACEQQAVALTLQEDR	AACEQQAVALTLQEDR	16	901.939	2	1801.86	0.9997	0	2	3C(57.0215)		sp|Q9BUH6|PAXX_HUMAN	Q9BUH6	PAXX_HUMAN	PAXX	Protein PAXX
AACLESAQEPSGAWGNK	AACLESAQEPSGAWGNK	17	888.404	2	1774.79	0.9998	0	3	3C(57.0215)	Asn->Thr(-12.995249), Deoxy(-15.994915), Deoxy(-15.994915), Ser->Ala(-15.994915), Ser->Ala(-15.994915), Tyr->Phe(-15.994915), Tyr->Phe(-15.994915)	sp|Q00341|VIGLN_HUMAN	Q00341	VIGLN_HUMAN	HDLBP	Vigilin
AACLLDGVPVALK	AACLLDGVPVALK	13	663.876	2	1325.74	0.9697	0.0001	1	3C(57.0215)	Dehydro(-1.007825)	sp|Q8TDX7|NEK7_HUMAN	Q8TDX7	NEK7_HUMAN	NEK7	Serine/threonine-protein kinase Nek7
AACQCVEPIK	AACQCVEPIK	10	588.281	2	1174.55	0.9777	0.0295	1	3C(57.0215), 5C(57.0215)		sp|Q99575|POP1_HUMAN	Q99575	POP1_HUMAN	POP1	Ribonucleases P/MRP protein subunit POP1
AADAEAEVASLNR		13	658.826	2	1315.64	0.9999	0	6		Dehydrated(-18.010565), Glu->pyro-Glu(-18.010565), Met->Glu(-1.997892)	sp|P06753|TPM3_HUMAN	P06753	TPM3_HUMAN	TPM3	Tropomyosin alpha-3 chain
AADCDLQITNAQTK	AADCDLQITNAQTK	14	774.87	2	1547.72	1	0	1	4C(57.0215)		sp|Q7Z6E9|RBBP6_HUMAN	Q7Z6E9	RBBP6_HUMAN	RBBP6	E3 ubiquitin-protein ligase RBBP6
AADCEVEQWDSDEPIPAK	AADCEVEQWDSDEPIPAK	18	1030.45	2	2058.88	1	0	4	4C(57.0215)		sp|Q9UBQ7|GRHPR_HUMAN	Q9UBQ7	GRHPR_HUMAN	GRHPR	Glyoxylate reductase/hydroxypyruvate reductase
AADCISEPVNR	AADCISEPVNR	11	616.29	2	1230.57	0.996	0.0003	1	4C(57.0215)		sp|P43304|GPDM_HUMAN	P43304	GPDM_HUMAN	GPD2	Glycerol-3-phosphate dehydrogenase, mitochondrial
AADDTWEPFASGK		13	697.815	2	1393.61	0.9632	0	1		Asn->Gln(14.015650), Asp->Glu(14.015650), Gly->Ala(14.015650), Methyl(14.015650), Ser->Thr(14.015650), Val->Xle(14.015650)	sp|P02766|TTHY_HUMAN	P02766	TTHY_HUMAN	TTR	Transthyretin
AADEAMEER		9	511.216	2	1020.42	0.7714	0.0188	1		Amidated(-0.984016), Asp->Asn(-0.984016), Glu->Gln(-0.984016)	sp|Q9NXH9|TRM1_HUMAN	Q9NXH9	TRM1_HUMAN	TRMT1	tRNA (guanine(26)-N(2))-dimethyltransferase
AADEEAFEDNSEEYIR		16	944.398	2	1886.78	1	0	3		Label:13C(3)(3.010064), Label:2H(3)(3.018830)	sp|P55060|XPO2_HUMAN	P55060	XPO2_HUMAN	CSE1L	Exportin-2
AADFIEELSSLFK		13	735.38	2	1468.74	0.9987	0	1			sp|Q86TC9|MYPN_HUMAN	Q86TC9	MYPN_HUMAN	MYPN	Myopalladin
AADFQLHTHVNDGTEFGGSIYQK		23	1268.1	2	2534.18	0.987	4.443	1			sp|Q9Y277|VDAC3_HUMAN	Q9Y277	VDAC3_HUMAN	VDAC3	Voltage-dependent anion-selective channel protein 3
AADFQLHTHVNDGTEFGGSIYQK		23	634.553	4	2534.18	0.9948	0.0002	2		15N-oxobutanoic(-18.023584), Dehydrated(-18.010565), Glu->pyro-Glu(-18.010565)	sp|Q9Y277|VDAC3_HUMAN	Q9Y277	VDAC3_HUMAN	VDAC3	Voltage-dependent anion-selective channel protein 3
AADFQLHTHVNDGTEFGGSIYQK		23	845.735	3	2534.18	1	0	2			sp|Q9Y277|VDAC3_HUMAN	Q9Y277	VDAC3_HUMAN	VDAC3	Voltage-dependent anion-selective channel protein 3
AADGDWQDFYEFQEPAR	n[43]AADGDWQDFYEFQEPAR	17	1043.94	2	2085.87	1	0	2	N-term(42.0106)		sp|Q9UHY8|FEZ2_HUMAN	Q9UHY8	FEZ2_HUMAN	FEZ2	Fasciculation and elongation protein zeta-2
AADIGVAMGQTGTDVCK	AADIGVAMGQTGTDVCK	17	847.398	2	1692.78	1	0	2	16C(57.0215)		sp|P98194|AT2C1_HUMAN	P98194	AT2C1_HUMAN	ATP2C1	Calcium-transporting ATPase type 2C member 1
AADISESSGADCK	n[43]AADISESSGADCK	13	676.785	2	1351.56	1	0	1	12C(57.0215), N-term(42.0106)		sp|O43583|DENR_HUMAN	O43583	DENR_HUMAN	DENR	Density-regulated protein
AADISLDNLVEGK		13	672.854	2	1343.69	0.993	0.0008	1			sp|Q12888|TP53B_HUMAN	Q12888	TP53B_HUMAN	TP53BP1	TP53-binding protein 1
AADLLVNPLDPR		12	647.362	2	1292.71	0.9906	0.0017	1			sp|P78362|SRPK2_HUMAN	P78362	SRPK2_HUMAN	SRPK2	SRSF protein kinase 2
AADLLYAMCDR	AADLLYAMCDR	11	649.797	2	1297.58	0.9849	0.0068	1	9C(57.0215)		sp|O95782|AP2A1_HUMAN	O95782	AP2A1_HUMAN	AP2A1	AP-2 complex subunit alpha-1
AADLNGDLTATR		12	609.31	2	1216.6	1	0	11		15N-oxobutanoic(-18.023584), 15N-oxobutanoic(-18.023584), Ammonia-loss(-17.026549), Ammonia-loss(-17.026549), Ammonia-loss(-17.026549), Asn->Asp(0.984016), Asn->Asp(0.984016), Asn->Asp(0.984016), Deamidated(0.984016), Deamidated(0.984016), Deamidated(0.984016), Dehydrated(-18.010565), Dehydro(-1.007825), Gln->Glu(0.984016), Gln->Glu(0.984016), Gln->Glu(0.984016), Gln->pyro-Glu(-17.026549), Gln->p…	sp|Q15293|RCN1_HUMAN	Q15293	RCN1_HUMAN	RCN1	Reticulocalbin-1
AADMGNPVGQSGLGMAYLYGR		21	1064.5	2	2126.99	1	0	2		Dehydro(-1.007825)	sp|Q9UBV2|SE1L1_HUMAN	Q9UBV2	SE1L1_HUMAN	SEL1L	Protein sel-1 homolog 1
AADMGNPVGQSGLGMAYLYGR	AADM[147]GNPVGQSGLGMAYLYGR	21	1072.5	2	2142.98	0.9884	7.241	2	4M(15.9949)		sp|Q9UBV2|SE1L1_HUMAN	Q9UBV2	SE1L1_HUMAN	SEL1L	Protein sel-1 homolog 1
AADPGPGAELDPAAPPPAR		19	885.444	2	1768.87	1	0	1			sp|Q9BZL4|PP12C_HUMAN	Q9BZL4	PP12C_HUMAN	PPP1R12C	Protein phosphatase 1 regulatory subunit 12C
AADPPAENSSAPEAEQGGAE		20	949.406	2	1896.8	1	0	20		15N-oxobutanoic(-18.023584), Ala->Gln(57.021464), Asn->Asp(0.984016), Asn->Asp(0.984016), Asn->Asp(0.984016), Asn->Asp(0.984016), Carbamidomethyl(57.021464), Cation:Fe[III](52.911464), Cation:Fe[III](52.911464), Cation:Fe[III](52.911464), Cation:Fe[III](52.911464), Cation:Fe[III](52.911464), Cation:Mg[II](21.969392), Cation:Na(21.981943), Deamidated(0.984016), Deamidated(0.984016), Deamidated(0.9…	sp|P67809|YBOX1_HUMAN	P67809	YBOX1_HUMAN	YBX1	Nuclease-sensitive element-binding protein 1
AADQFDIYSSQQSK		14	794.368	2	1586.72	1	0	2			sp|Q7Z6I8|CE024_HUMAN	Q7Z6I8	CE024_HUMAN	C5orf24	UPF0461 protein C5orf24
AADSDDGAVSAPAASDGGVSK		21	924.416	2	1846.82	1	0	1			sp|Q96GM8|TOE1_HUMAN	Q96GM8	TOE1_HUMAN	TOE1	Target of EGR1 protein 1
AADSICDGDLVDSQIR	AADSICDGDLVDSQIR	16	867.902	2	1733.79	1	0	1	6C(57.0215)		sp|P35251|RFC1_HUMAN	P35251	RFC1_HUMAN	RFC1	Replication factor C subunit 1
AADSLQQNLQR		11	622.323	2	1242.63	0.997	0.0001	2			sp|Q1ED39|KNOP1_HUMAN	Q1ED39	KNOP1_HUMAN	KNOP1	Lysine-rich nucleolar protein 1
AADSQNSGEGNTGAAESSFSQEVSR		25	1243.54	2	2485.06	1	0	2			sp|P12270|TPR_HUMAN	P12270	TPR_HUMAN	TPR	Nucleoprotein TPR
AADTIGYPVMIR	AADTIGYPVM[147]IR	12	661.842	2	1321.67	0.9972	0.0001	3	10M(15.9949)		sp|P31327|CPSM_HUMAN	P31327	CPSM_HUMAN	CPS1	Carbamoyl-phosphate synthase [ammonia], mitochondrial
AADTIGYPVMIR		12	653.845	2	1305.67	0.9998	0	2			sp|P31327|CPSM_HUMAN	P31327	CPSM_HUMAN	CPS1	Carbamoyl-phosphate synthase [ammonia], mitochondrial
AADVENVPPVISTPHHYLISIYR		23	648.596	4	2590.35	1	0	2			sp|Q9Y2T2|AP3M1_HUMAN	Q9Y2T2	AP3M1_HUMAN	AP3M1	AP-3 complex subunit mu-1
AADVENVPPVISTPHHYLISIYR		23	864.459	3	2590.35	1	0	1			sp|Q9Y2T2|AP3M1_HUMAN	Q9Y2T2	AP3M1_HUMAN	AP3M1	AP-3 complex subunit mu-1
AADVEQLKPEEIK		13	735.396	2	1468.78	0.9993	0	3			sp|Q9NU22|MDN1_HUMAN	Q9NU22	MDN1_HUMAN	MDN1	Midasin
AADVSVTHRPPLSPK	n[43]AADVSVTHRPPLSPK	15	808.941	2	1615.87	0.9626	0	1	N-term(42.0106)	Phospho(79.966331), Sulfo(79.956815)	sp|Q8IY67|RAVR1_HUMAN	Q8IY67	RAVR1_HUMAN	RAVER1	Ribonucleoprotein PTB-binding 1
AAEAAAAPAESAAPAAGEEPSK		22	983.971	2	1965.93	1	0	18		Ala->Gln(57.021464), Ala->Xle(42.046950), Ala->Xle(42.046950), Asn->Gln(14.015650), Asp->Glu(14.015650), Carbamidomethyl(57.021464), Cation:Fe[III](52.911464), Cation:Fe[III](52.911464), Cation:Fe[III](52.911464), Cation:Fe[III](52.911464), Cation:Na(21.981943), Cation:Na(21.981943), Formyl(27.994915), Gly(57.021464), Gly->Ala(14.015650), Gly->Asn(57.021464), Gly->Val(42.046950), Gly->Val(42.0469…	sp|P80723|BASP1_HUMAN	P80723	BASP1_HUMAN	BASP1	Brain acid soluble protein 1
AAEAAAAPAESAAPAAGEEPSKEEGEPK		28	879.415	3	2635.22	1	0	2			sp|P80723|BASP1_HUMAN	P80723	BASP1_HUMAN	BASP1	Brain acid soluble protein 1
AAEAAASAYYNPGNPHNVYMPTSQPPPPPYYPPEDK	AAEAAASAYYNPGNPHNVYM[147]PTSQPPPPPYYPPEDK	36	1306.6	3	3916.77	1	0	3	20M(15.9949)		sp|Q969T9|WBP2_HUMAN	Q969T9	WBP2_HUMAN	WBP2	WW domain-binding protein 2
AAEAAASAYYNPGNPHNVYMPTSQPPPPPYYPPEDK		36	1301.26	3	3900.77	1	0	2			sp|Q969T9|WBP2_HUMAN	Q969T9	WBP2_HUMAN	WBP2	WW domain-binding protein 2
AAEAADLGLGAAVPVELR	n[43]AAEAADLGLGAAVPVELR	18	882.978	2	1763.94	1	0	4	N-term(42.0106)		sp|Q9Y5Q8|TF3C5_HUMAN	Q9Y5Q8	TF3C5_HUMAN	GTF3C5	General transcription factor 3C polypeptide 5
AAEAAPPTQEAQGETEPTEQAPDALEQAADTSR		33	1127.52	3	3379.53	1	0	3			sp|Q8N163|CCAR2_HUMAN	Q8N163	CCAR2_HUMAN	CCAR2	Cell cycle and apoptosis regulator protein 2
AAEALHGEADSSGVLAAVDATVNK		24	766.052	3	2295.13	1	0	2			sp|Q14554|PDIA5_HUMAN	Q14554	PDIA5_HUMAN	PDIA5	Protein disulfide-isomerase A5
AAEATNDYETLVK		13	712.849	2	1423.68	0.9999	0	2			sp|Q2NKX8|ERC6L_HUMAN	Q2NKX8	ERC6L_HUMAN	ERCC6L	DNA excision repair protein ERCC-6-like
AAECNIVVTQPR	AAECNIVVTQPR	12	679.348	2	1356.68	1	0	6	4C(57.0215)	Label:15N(1)(0.997035)	sp|Q08211|DHX9_HUMAN	Q08211	DHX9_HUMAN	DHX9	ATP-dependent RNA helicase A
AAEDDEDDDVDTK		13	719.279	2	1436.54	1	0	18		Ala->Gln(57.021464), Ala->Xle(42.046950), Carbamidomethyl(57.021464), Cation:Fe[III](52.911464), Cation:Fe[III](52.911464), Dehydrated(-18.010565), Formyl(27.994915), Gln->Lys(0.036386), Glu->pyro-Glu(-18.010565), Gly(57.021464), Gly->Asn(57.021464), Gly->Val(42.046950), Label:15N(1)(0.997035), Propyl(42.046950), Ser->Asp(27.994915), Thr->Glu(27.994915), Trimethyl(42.046950)	sp|P06454|PTMA_HUMAN	P06454	PTMA_HUMAN	PTMA	Prothymosin alpha
AAEDDEDDDVDTKK		14	522.553	3	1564.64	0.9934	0	1		Lys->Arg(28.006148)	sp|P06454|PTMA_HUMAN	P06454	PTMA_HUMAN	PTMA	Prothymosin alpha
AAEDDEDDDVDTKK		14	783.326	2	1564.64	1	0	7		Lys->Arg(28.006148), Lys->Arg(28.006148), Lys->Arg(28.006148), Lys->Arg(28.006148), Lys->Arg(28.006148)	sp|P06454|PTMA_HUMAN	P06454	PTMA_HUMAN	PTMA	Prothymosin alpha
AAEDSPYWVSPAYSK		15	835.888	2	1669.76	1	0	4			sp|Q9NW82|WDR70_HUMAN	Q9NW82	WDR70_HUMAN	WDR70	WD repeat-containing protein 70
AAEEAASTLASSIHPEQCIK	AAEEAASTLASSIHPEQCIK	20	1057.02	2	2112.02	1	0	1	18C(57.0215)		sp|Q7Z460|CLAP1_HUMAN	Q7Z460	CLAP1_HUMAN	CLASP1	CLIP-associating protein 1
AAEEAASTLASSIHPEQCIK	AAEEAASTLASSIHPEQCIK	20	705.012	3	2112.02	1	0	1	18C(57.0215)		sp|Q7Z460|CLAP1_HUMAN	Q7Z460	CLAP1_HUMAN	CLASP1	CLIP-associating protein 1
AAEEEDEADPK		11	602.254	2	1202.49	0.994	0	1			sp|P20962|PTMS_HUMAN	P20962	PTMS_HUMAN	PTMS	Parathymosin
AAEEEDEADPKR		12	680.305	2	1358.59	1	0	4		Pro->Val(2.015650)	sp|P20962|PTMS_HUMAN	P20962	PTMS_HUMAN	PTMS	Parathymosin
AAEEVLQTVDHYK	n[43]AAEEVLQTVDHYK	13	772.883	2	1543.75	1	0	3	N-term(42.0106)		sp|Q96G01|BICD1_HUMAN	Q96G01	BICD1_HUMAN	BICD1	Protein bicaudal D homolog 1
AAEFGEPTSEQTGTAAGK		18	876.408	2	1750.8	1	0	1			sp|O95425|SVIL_HUMAN	O95425	SVIL_HUMAN	SVIL	Supervillin
AAEFLQMLEAIK		12	682.368	2	1362.72	0.9856	3.34	2			sp|P52739|ZN131_HUMAN	P52739	ZN131_HUMAN	ZNF131	Zinc finger protein 131
AAEGVSAADMAK		12	560.769	2	1119.52	0.9944	0.0005	1			sp|Q9NW13|RBM28_HUMAN	Q9NW13	RBM28_HUMAN	RBM28	RNA-binding protein 28
AAEILYYFALR		11	665.364	2	1328.71	0.9956	0.0003	2			sp|Q16706|MA2A1_HUMAN	Q16706	MA2A1_HUMAN	MAN2A1	Alpha-mannosidase 2
AAEIYGVTHTR		11	609.317	2	1216.62	0.9974	0.0001	1			sp|Q9HCS7|SYF1_HUMAN	Q9HCS7	SYF1_HUMAN	XAB2	Pre-mRNA-splicing factor SYF1
AAELAVQNEVGLVDNPLK		18	940.51	2	1879.01	1	0	1			sp|Q9NVM6|DJC17_HUMAN	Q9NVM6	DJC17_HUMAN	DNAJC17	DnaJ homolog subfamily C member 17
AAELEMELNEHSLVIDTLK		19	1078.05	2	2154.09	1	0	1			sp|Q9UHV9|PFD2_HUMAN	Q9UHV9	PFD2_HUMAN	PFDN2	Prefoldin subunit 2
AAELEMELNEHSLVIDTLK		19	719.036	3	2154.09	1	0	1			sp|Q9UHV9|PFD2_HUMAN	Q9UHV9	PFD2_HUMAN	PFDN2	Prefoldin subunit 2
AAELEPDQLLAWQGLANLYEK		21	1186.61	2	2371.21	1	0	1			sp|Q6PGP7|TTC37_HUMAN	Q6PGP7	TTC37_HUMAN	TTC37	Tetratricopeptide repeat protein 37
AAELEPDQLLAWQGLANLYEK		21	791.409	3	2371.21	0.9998	0	2			sp|Q6PGP7|TTC37_HUMAN	Q6PGP7	TTC37_HUMAN	TTC37	Tetratricopeptide repeat protein 37
AAELFHQLSQALEVLTDAAAR		21	752.066	3	2253.18	1	0	2			sp|Q9NVM6|DJC17_HUMAN	Q9NVM6	DJC17_HUMAN	DNAJC17	DnaJ homolog subfamily C member 17
AAELIANSLATAGDGLIELR		20	666.7	3	1997.08	1	0	2			sp|P35232|PHB_HUMAN	P35232	PHB_HUMAN	PHB	Prohibitin
AAELIANSLATAGDGLIELR		20	999.547	2	1997.08	1	0	15		Asn->Asp(0.984016), Deamidated(0.984016), Gln->Glu(0.984016), Label:15N(1)(0.997035), Label:15N(1)(0.997035), Label:15N(1)(0.997035), Lys->Allysine(-1.031634), Lys->Allysine(-1.031634), Lys->Allysine(-1.031634), Lys->Gln(-0.036386)	sp|P35232|PHB_HUMAN	P35232	PHB_HUMAN	PHB	Prohibitin
AAELTATQVEEEEEEEDFRK		20	785.027	3	2352.06	0.9996	0	1			sp|O75717|WDHD1_HUMAN	O75717	WDHD1_HUMAN	WDHD1	WD repeat and HMG-box DNA-binding protein 1
AAELWGEQAEAR		12	665.823	2	1329.63	0.9913	0.0014	2			sp|Q08379|GOGA2_HUMAN	Q08379	GOGA2_HUMAN	GOLGA2	Golgin subfamily A member 2
AAEMLSQLDLFSR		13	740.877	2	1479.74	0.9945	0.0005	1			sp|P78318|IGBP1_HUMAN	P78318	IGBP1_HUMAN	IGBP1	Immunoglobulin-binding protein 1
AAEPVEDNCINFVAMK	n[43]AAEPVEDNCINFVAM[147]K	16	933.424	2	1864.83	1	0	2	15M(15.9949), 9C(57.0215), N-term(42.0106)		sp|Q14116|IL18_HUMAN	Q14116	IL18_HUMAN	IL18	Interleukin-18
AAEPVEDNCINFVAMK	n[43]AAEPVEDNCINFVAMK	16	925.427	2	1848.84	1	0	2	9C(57.0215), N-term(42.0106)		sp|Q14116|IL18_HUMAN	Q14116	IL18_HUMAN	IL18	Interleukin-18
AAESETPGKSPEK		13	665.828	2	1329.64	0.9614	0	1		Phospho(79.966331), Sulfo(79.956815)	sp|O76021|RL1D1_HUMAN	O76021	RL1D1_HUMAN	RSL1D1	Ribosomal L1 domain-containing protein 1
AAESLADPTEYENLFPGLK		19	689.009	3	2064.01	0.9996	0	1		Cation:Fe[II](53.919289)	sp|P35606|COPB2_HUMAN	P35606	COPB2_HUMAN	COPB2	Coatomer subunit beta'
AAESLADPTEYENLFPGLK		19	1033.01	2	2064.01	1	0	3			sp|P35606|COPB2_HUMAN	P35606	COPB2_HUMAN	COPB2	Coatomer subunit beta'
AAESLTAIPEPASPQLLETPIHASQIQK		28	980.861	3	2939.56	0.9999	0	1			sp|Q14676|MDC1_HUMAN	Q14676	MDC1_HUMAN	MDC1	Mediator of DNA damage checkpoint protein 1
AAESVSKPDVSEEAPGPSK		19	942.963	2	1883.91	1	0	2			sp|Q9BY42|RTF2_HUMAN	Q9BY42	RTF2_HUMAN	RTF2	Replication termination factor 2
AAESVSKPDVSEEAPGPSK		19	628.978	3	1883.91	1	0	2			sp|Q9BY42|RTF2_HUMAN	Q9BY42	RTF2_HUMAN	RTF2	Replication termination factor 2
AAETLNFGPEWLR	n[43]AAETLNFGPEWLR	13	773.388	2	1544.76	1	0	1	N-term(42.0106)		sp|O75420|GGYF1_HUMAN	O75420	GGYF1_HUMAN	GIGYF1	GRB10-interacting GYF protein 1
AAETQTLNFGPEWLR	n[43]AAETQTLNFGPEWLR	15	887.942	2	1773.87	1	0	1	N-term(42.0106)		sp|Q6Y7W6|GGYF2_HUMAN	Q6Y7W6	GGYF2_HUMAN	GIGYF2	GRB10-interacting GYF protein 2
AAETVVDPEMTPYLDIANQTGR	AAETVVDPEM[147]TPYLDIANQTGR	22	1204.08	2	2406.14	0.9937	0.0007	1	10M(15.9949)		sp|Q9Y5A7|NUB1_HUMAN	Q9Y5A7	NUB1_HUMAN	NUB1	NEDD8 ultimate buster 1
AAEVPNEELINLLLK		15	833.475	2	1664.93	1	0	1			sp|Q709C8|VP13C_HUMAN	Q709C8	VP13C_HUMAN	VPS13C	Vacuolar protein sorting-associated protein 13C
AAEWQLDQPSWSGR		14	815.884	2	1629.75	1	0	1			sp|Q9NVZ3|NECP2_HUMAN	Q9NVZ3	NECP2_HUMAN	NECAP2	Adaptin ear-binding coat-associated protein 2
AAEWYNIDFSLQNQLR		16	984.484	2	1966.95	1	0	3			sp|Q13045|FLII_HUMAN	Q13045	FLII_HUMAN	FLII	Protein flightless-1 homolog
AAFAELHNCIIDK	AAFAELHNCIIDK	13	751.377	2	1500.74	1	0	3	9C(57.0215)		sp|Q9NUQ6|SPS2L_HUMAN	Q9NUQ6	SPS2L_HUMAN	SPATS2L	SPATS2-like protein
AAFAHFPELYDFALSNVAEVDTR		23	861.755	3	2582.24	1	0	1			sp|O60306|AQR_HUMAN	O60306	AQR_HUMAN	AQR	RNA helicase aquarius
AAFDDAIAELDTLSEESYK		19	696.66	3	2086.96	1	0	15		Arg(156.101111), Cation:Fe[III](52.911464), Cation:Fe[III](52.911464), Cation:Fe[III](52.911464), Cation:Fe[III](52.911464), Cation:Fe[III](52.911464), Cation:Fe[III](52.911464), Cation:Fe[II](53.919289), Cation:Mg[II](21.969392), Cation:Na(21.981943), glyoxalAGE(21.984350)	sp|P62258|1433E_HUMAN	P62258	1433E_HUMAN	YWHAE	14-3-3 protein epsilon
AAFDDAIAELDTLSEESYK		19	1044.49	2	2086.96	1	0	28		Ala->Gln(57.021464), Ala->Xle(42.046950), Ala->Xle(42.046950), Asn->Cys(-11.033743), Carbamidomethyl(57.021464), Cation:Fe[III](52.911464), Cation:Fe[III](52.911464), Cation:Fe[III](52.911464), Cys->Oxoalanine(-17.992806), Formyl(27.994915), Formyl(27.994915), Formyl(27.994915), Formyl(27.994915), Glu->Lys(-0.947630), Gly(57.021464), Gly->Asn(57.021464), Gly->Val(42.046950), Gly->Val(42.046950), …	sp|P62258|1433E_HUMAN	P62258	1433E_HUMAN	YWHAE	14-3-3 protein epsilon
AAFECMYTLLDSCLDR	AAFECMYTLLDSCLDR	16	982.931	2	1963.85	1	0	1	13C(57.0215), 5C(57.0215)		sp|Q86VP6|CAND1_HUMAN	Q86VP6	CAND1_HUMAN	CAND1	Cullin-associated NEDD8-dissociated protein 1
AAFFVTLDETEEGYR		15	874.412	2	1746.81	1	0	2			sp|P50416|CPT1A_HUMAN	P50416	CPT1A_HUMAN	CPT1A	Carnitine O-palmitoyltransferase 1, liver isoform
AAFGCFGNWLATVEQR	AAFGCFGNWLATVEQR	16	913.936	2	1825.86	1	0	1	5C(57.0215)		sp|Q8IWA0|WDR75_HUMAN	Q8IWA0	WDR75_HUMAN	WDR75	WD repeat-containing protein 75
AAFGEEVDAVDTGISR		16	818.894	2	1635.77	1	0	1			sp|O00273|DFFA_HUMAN	O00273	DFFA_HUMAN	DFFA	DNA fragmentation factor subunit alpha
AAFGISDSYVDGSSFDPQR		19	673.641	3	2017.9	0.9082	0.0181	1		Cation:Fe[III](52.911464)	sp|Q9UQ35|SRRM2_HUMAN	Q9UQ35	SRRM2_HUMAN	SRRM2	Serine/arginine repetitive matrix protein 2
AAFGISDSYVDGSSFDPQR		19	1009.96	2	2017.9	1	0	6		Glu->Lys(-0.947630)	sp|Q9UQ35|SRRM2_HUMAN	Q9UQ35	SRRM2_HUMAN	SRRM2	Serine/arginine repetitive matrix protein 2
AAFGLSEAGFNTACVTK	AAFGLSEAGFNTACVTK	17	872.422	2	1742.83	1	0	2	14C(57.0215)		sp|P31040|SDHA_HUMAN	P31040	SDHA_HUMAN	SDHA	Succinate dehydrogenase [ubiquinone] flavoprotein subunit, mitochondrial
AAFLGCLTDVR	AAFLGCLTDVR	11	611.816	2	1221.62	0.9967	0.0002	1	6C(57.0215)		sp|Q9UID3|VPS51_HUMAN	Q9UID3	VPS51_HUMAN	VPS51	Vacuolar protein sorting-associated protein 51 homolog
AAFQPEANPSHLTLNTALVESEDL		24	1284.13	2	2566.25	0.9942	0.0005	1			sp|Q8WX93|PALLD_HUMAN	Q8WX93	PALLD_HUMAN	PALLD	Palladin
AAFQSLLDAQADEAVLDHPDLK		22	1184.09	2	2366.18	0.9855	0.0059	1			sp|Q9UBI1|COMD3_HUMAN	Q9UBI1	COMD3_HUMAN	COMMD3	COMM domain-containing protein 3
AAFQSLLDAQADEAVLDHPDLK		22	789.732	3	2366.18	1	0	1			sp|Q9UBI1|COMD3_HUMAN	Q9UBI1	COMD3_HUMAN	COMMD3	COMM domain-containing protein 3
AAFSEDGALMDGGMDLNMEQGMAEHLK		27	956.748	3	2867.22	1	0	1			sp|Q9BTX3|TM208_HUMAN	Q9BTX3	TM208_HUMAN	TMEM208	Transmembrane protein 208
AAFSEDGALMDGGMDLNMEQGMAEHLK	AAFSEDGALMDGGMDLNM[147]EQGMAEHLK	27	962.08	3	2883.22	0.9991	0	1	18M(15.9949)		sp|Q9BTX3|TM208_HUMAN	Q9BTX3	TM208_HUMAN	TMEM208	Transmembrane protein 208
AAFTAFEEAQLPR		13	725.87	2	1449.73	1	0	3			sp|Q96CT7|CC124_HUMAN	Q96CT7	CC124_HUMAN	CCDC124	Coiled-coil domain-containing protein 124
AAFTVSLDPGPLEQFPHSMEPQLR		24	889.779	3	2666.32	1	0	1			sp|Q9UKD2|MRT4_HUMAN	Q9UKD2	MRT4_HUMAN	MRTO4	mRNA turnover protein 4 homolog
AAFTVSLDPGPLEQFPHSMEPQLR	AAFTVSLDPGPLEQFPHSM[147]EPQLR	24	895.111	3	2682.31	0.9997	0	1	19M(15.9949)		sp|Q9UKD2|MRT4_HUMAN	Q9UKD2	MRT4_HUMAN	MRTO4	mRNA turnover protein 4 homolog
AAFVLPEFAR		10	560.811	2	1119.61	0.9849	0.0068	2			sp|P19623|SPEE_HUMAN	P19623	SPEE_HUMAN	SRM	Spermidine synthase
AAFYHQPWAQEAVGR		15	577.618	3	1729.83	0.993	1.763	2			sp|Q92925|SMRD2_HUMAN	Q92925	SMRD2_HUMAN	SMARCD2	SWI/SNF-related matrix-associated actin-dependent regulator of chromatin subfamily D member 2
AAGAAEAAVAAVEEVGSAGQFEELLR	n[43]AAGAAEAAVAAVEEVGSAGQFEELLR	26	1279.64	2	2557.27	0.9999	0	1	N-term(42.0106)	Gln->His(9.000334)	sp|O76003|GLRX3_HUMAN	O76003	GLRX3_HUMAN	GLRX3	Glutaredoxin-3
AAGAEPDSILKPELLSAIEK		20	684.712	3	2051.11	1	0	1			sp|Q9BZV1|UBXN6_HUMAN	Q9BZV1	UBXN6_HUMAN	UBXN6	UBX domain-containing protein 6
AAGALLNGPPQFSTAPEIK		19	941.507	2	1881	1	0	6		Lys->Gln(-0.036386)	sp|O75175|CNOT3_HUMAN	O75175	CNOT3_HUMAN	CNOT3	CCR4-NOT transcription complex subunit 3
AAGASDVVLYK		11	547.298	2	1092.58	0.9737	0.0601	1			sp|Q9NSD9|SYFB_HUMAN	Q9NSD9	SYFB_HUMAN	FARSB	Phenylalanine--tRNA ligase beta subunit
AAGCDFTNVVK	AAGCDFTNVVK	11	591.284	2	1180.55	0.9984	0	1	4C(57.0215)		sp|P52758|RIDA_HUMAN	P52758	RIDA_HUMAN	RIDA	2-iminobutanoate/2-iminopropanoate deaminase
AAGCNIPVASVAAGFPAGQTHLK	AAGCNIPVASVAAGFPAGQTHLK	23	746.388	3	2236.14	1	0	1	4C(57.0215)		sp|Q9Y315|DEOC_HUMAN	Q9Y315	DEOC_HUMAN	DERA	Deoxyribose-phosphate aldolase
AAGDTTVIENSDVSPETESSEK		22	1133.51	2	2265.01	1	0	1			sp|Q86UP2|KTN1_HUMAN	Q86UP2	KTN1_HUMAN	KTN1	Kinectin
AAGEVLEPANLLAEEK		16	827.438	2	1652.86	1	0	2			sp|Q9Y5K8|VATD_HUMAN	Q9Y5K8	VATD_HUMAN	ATP6V1D	V-type proton ATPase subunit D
AAGFSSSTTSTSWEGNR		17	873.39	2	1744.77	1	0	2			sp|Q7Z478|DHX29_HUMAN	Q7Z478	DHX29_HUMAN	DHX29	ATP-dependent RNA helicase DHX29
AAGGDHGSPDSYR	n[43]AAGGDHGSPDSYR	13	666.284	2	1330.55	1	0	4	N-term(42.0106)	Cys->Thr(-1.961506)	sp|P30566|PUR8_HUMAN	P30566	PUR8_HUMAN	ADSL	Adenylosuccinate lyase
AAGGFTHDELLK		12	629.825	2	1257.64	0.9998	0	1			sp|P56182|RRP1_HUMAN	P56182	RRP1_HUMAN	RRP1	Ribosomal RNA processing protein 1 homolog A
AAGGGGSCDPLAPAGVPCAFSPHSQAYFALASTDGHLR	n[43]AAGGGGSCDPLAPAGVPCAFSPHSQAYFALASTDGHLR	38	1271.59	3	3811.75	1	0	2	18C(57.0215), 8C(57.0215), N-term(42.0106)		sp|Q15061|WDR43_HUMAN	Q15061	WDR43_HUMAN	WDR43	WD repeat-containing protein 43
AAGGIELFVGGIGPDGHIAFNEPGSSLVSR		30	975.501	3	2923.48	1	0	3			sp|P46926|GNPI1_HUMAN	P46926	GNPI1_HUMAN	GNPDA1	Glucosamine-6-phosphate isomerase 1
AAGGIELFVGGIGPDGHIAFNEPGSSLVSR		30	1462.75	2	2923.48	0.9746	1.237	1			sp|P46926|GNPI1_HUMAN	P46926	GNPI1_HUMAN	GNPDA1	Glucosamine-6-phosphate isomerase 1
AAGIDEQENWHEGK		14	792.358	2	1582.7	0.9989	0	2			sp|P28838|AMPL_HUMAN	P28838	AMPL_HUMAN	LAP3	Cytosol aminopeptidase
AAGIIHLGATSCYVGDNTDLIILR	AAGIIHLGATSCYVGDNTDLIILR	24	848.448	3	2542.32	1	0	1	12C(57.0215)		sp|P30566|PUR8_HUMAN	P30566	PUR8_HUMAN	ADSL	Adenylosuccinate lyase
AAGLATMISTMRPDIDNMDEYVR	AAGLATM[147]ISTMRPDIDNMDEYVR	23	862.738	3	2585.19	1	0	2	11M(15.9949), 7M(15.9949)		sp|O75533|SF3B1_HUMAN	O75533	SF3B1_HUMAN	SF3B1	Splicing factor 3B subunit 1
AAGLATMISTMRPDIDNMDEYVR		23	857.406	3	2569.2	1	0	3		Label:15N(1)(0.997035)	sp|O75533|SF3B1_HUMAN	O75533	SF3B1_HUMAN	SF3B1	Splicing factor 3B subunit 1
AAGLATMISTMRPDIDNMDEYVR		23	1285.61	2	2569.2	0.9889	9.643	1			sp|O75533|SF3B1_HUMAN	O75533	SF3B1_HUMAN	SF3B1	Splicing factor 3B subunit 1
[truncated: 55,041 more rows]

## Sheet: c
Peptide Sequence	Modified Sequence	Peptide Length	M/Z	Charge	Observed Mass	Probability	Expectation	Spectral Count	Assigned Modifications	Observed Modifications	Protein	Protein ID	Entry Name	Gene	Protein Description	Mapped Genes	Mapped Proteins
[truncated: 54,969 more rows]

[truncated: 1 more sheets: d]
