# Supplementary material for: Fast Quantitative Analysis of timsTOF PASEF Data with MSFragger and IonQuant
Source: Mol Cell Proteomics. 2020 Nov 25;19(9):1575–85. doi: 10.1074/mcp.TIR120.002048 (PMC7996969; doi:10.1074/mcp.TIR120.002048)
Supplement: Supplementary file 1 [file mmc1.zip › mmc1/159579_1_supp_534573_qnntx0.xlsx]

## Sheet: Table legend
Table S6. Identified proteins from MSFragger open search. exp_1 corresponds to the first run. exp_2 corresponds to the second run. exp_3 corresponds to the third run. exp_4 corresponds to the forth run.
Column annotations:
Protein Group:	protein group ID
SubGroup:	protein subgroup ID
Protein:	identified protein
Protein ID:	protein ID
Entry Name:	protein name
Gene Names:	gene name
Protein Length:	protein length
Coverage:	coverage by identified peptides
Organism:	organism name
Protein Existence:	protein existence evidence
Description:	protein description
Protein Probability:	ProteinProphet probability
Top Peptide Probability:	the bese peptide probability of this protein
Unique Stripped Peptides:	number of unique peptides
Summarized Total Spectral Count:	total number of identified spectra
Summarized Unique Spectral Count:	number of spectra belonging to unique peptides
Summarized Razor Spectral Count:	number of spectra belonging to razor peptides
exp_1 Total Spectral Count:	total number of identified spectra from exp 1
exp_1 Unique Spectral Count:	number of spectra belonging to unique peptides from exp 1
exp_1 Razor Spectral Count:	number of spectra belonging to razor peptides from exp 1
exp_2 Total Spectral Count:	total number of identified spectra from exp 2
exp_2 Unique Spectral Count:	number of spectra belonging to unique peptides from exp 2
exp_2 Razor Spectral Count:	number of spectra belonging to razor peptides from exp 2
exp_3 Total Spectral Count:	total number of identified spectra from exp 3
exp_3 Unique Spectral Count:	number of spectra belonging to unique peptides from exp 3
exp_3 Razor Spectral Count:	number of spectra belonging to razor peptides from exp 3
exp_4 Total Spectral Count:	total number of identified spectra from exp 4
exp_4 Unique Spectral Count:	number of spectra belonging to unique peptides from exp 4
exp_4 Razor Spectral Count:	number of spectra belonging to razor peptides from exp 4
Indistinguishable Proteins:	proteins that cannot be distinguished from this one

## Sheet: Table
Protein Group	SubGroup	Protein	Protein ID	Entry Name	Gene Names	Protein Length	Coverage	Organism	Protein Existence	Description	Protein Probability	Top Peptide Probability	Unique Stripped Peptides	Summarized Total Spectral Count	Summarized Unique Spectral Count	Summarized Razor Spectral Count	exp_1 Total Spectral Count	exp_1 Unique Spectral Count	exp_1 Razor Spectral Count	exp_2 Total Spectral Count	exp_2 Unique Spectral Count	exp_2 Razor Spectral Count	exp_3 Total Spectral Count	exp_3 Unique Spectral Count	exp_3 Razor Spectral Count	exp_4 Total Spectral Count	exp_4 Unique Spectral Count	exp_4 Razor Spectral Count	Indistinguishable Proteins
11	a	sp|A0A0B4J2D5|GAL3B_HUMAN	A0A0B4J2D5	GAL3B_HUMAN	GATD3B	268	41	Homo sapiens OX=9606	1:Experimental evidence at protein level	Glutamine amidotransferase-like class 1 domain-containing protein 3B, mitochondrial	1	0.999	7	68	68	68	15	15	15	18	18	18	17	17	17	18	18	18	sp|P0DPI2|GAL3A_HUMAN
12	a	sp|A0A0U1RRL7|MMPOS_HUMAN	A0A0U1RRL7	MMPOS_HUMAN	MMP24OS	71	74	Homo sapiens OX=9606	1:Experimental evidence at protein level	Protein MMP24	1	0.999	2	8	8	8	2	2	2	3	3	3	2	2	2	1	1	1
13	a	sp|A0AV96|RBM47_HUMAN	A0AV96	RBM47_HUMAN	RBM47	593	29	Homo sapiens OX=9606	1:Experimental evidence at protein level	RNA-binding protein 47	1	0.999	14	73	73	73	17	17	17	14	14	14	20	20	20	22	22	22
14	a	sp|A0AVT1|UBA6_HUMAN	A0AVT1	UBA6_HUMAN	UBA6	1052	39	Homo sapiens OX=9606	1:Experimental evidence at protein level	Ubiquitin-like modifier-activating enzyme 6	1	0.999	29	120	120	120	32	32	32	31	31	31	29	29	29	28	28	28
15	a	sp|A0FGR8|ESYT2_HUMAN	A0FGR8	ESYT2_HUMAN	ESYT2	921	32	Homo sapiens OX=9606	1:Experimental evidence at protein level	Extended synaptotagmin-2	1	0.999	21	127	127	127	38	38	38	29	29	29	30	30	30	30	30	30
16	a	sp|A0JLT2|MED19_HUMAN	A0JLT2	MED19_HUMAN	MED19	244	25	Homo sapiens OX=9606	1:Experimental evidence at protein level	Mediator of RNA polymerase II transcription subunit 19	1	0.999	3	15	15	15	4	4	4	4	4	4	4	4	4	3	3	3
17	a	sp|A0MZ66|SHOT1_HUMAN	A0MZ66	SHOT1_HUMAN	SHTN1	631	34	Homo sapiens OX=9606	1:Experimental evidence at protein level	Shootin-1	1	0.999	18	88	88	88	21	21	21	22	22	22	19	19	19	26	26	26
18	a	sp|A0PJW6|TM223_HUMAN	A0PJW6	TM223_HUMAN	TMEM223	202	25	Homo sapiens OX=9606	1:Experimental evidence at protein level	Transmembrane protein 223	1	0.9961	4	12	12	12	2	2	2	2	2	2	3	3	3	5	5	5
19	a	sp|A1L0T0|ILVBL_HUMAN	A1L0T0	ILVBL_HUMAN	ILVBL	632	41	Homo sapiens OX=9606	1:Experimental evidence at protein level	Acetolactate synthase-like protein	1	0.999	15	118	118	118	26	26	26	25	25	25	32	32	32	35	35	35
20	a	sp|A1L170|CA226_HUMAN	A1L170	CA226_HUMAN	C1orf226	272	28	Homo sapiens OX=9606	1:Experimental evidence at protein level	Uncharacterized protein C1orf226	1	0.999	5	14	14	14	3	3	3	6	6	6	2	2	2	3	3	3
21	a	sp|A1X283|SPD2B_HUMAN	A1X283	SPD2B_HUMAN	SH3PXD2B	911	14	Homo sapiens OX=9606	1:Experimental evidence at protein level	SH3 and PX domain-containing protein 2B	1	0.999	7	23	23	23	5	5	5	5	5	5	6	6	6	7	7	7
22	a	sp|A2RRP1|NBAS_HUMAN	A2RRP1	NBAS_HUMAN	NBAS	2371	16	Homo sapiens OX=9606	1:Experimental evidence at protein level	Neuroblastoma-amplified sequence	1	0.999	27	76	76	76	19	19	19	18	18	18	20	20	20	19	19	19
24	a	sp|A3KMH1|VWA8_HUMAN	A3KMH1	VWA8_HUMAN	VWA8	1905	16	Homo sapiens OX=9606	1:Experimental evidence at protein level	von Willebrand factor A domain-containing protein 8	1	0.999	22	67	67	67	17	17	17	18	18	18	14	14	14	18	18	18
25	a	sp|A3KN83|SBNO1_HUMAN	A3KN83	SBNO1_HUMAN	SBNO1	1393	31	Homo sapiens OX=9606	1:Experimental evidence at protein level	Protein strawberry notch homolog 1	1	0.999	26	115	104	115	28	25	28	31	29	31	30	27	30	26	23	26
26	a	sp|A4D1E9|GTPBA_HUMAN	A4D1E9	GTPBA_HUMAN	GTPBP10	387	33	Homo sapiens OX=9606	1:Experimental evidence at protein level	GTP-binding protein 10	1	0.999	10	53	53	53	17	17	17	13	13	13	10	10	10	13	13	13
27	a	sp|A4D1P6|WDR91_HUMAN	A4D1P6	WDR91_HUMAN	WDR91	747	9	Homo sapiens OX=9606	1:Experimental evidence at protein level	WD repeat-containing protein 91	1	0.999	5	6	6	6	1	1	1	0	0	0	3	3	3	2	2	2
28	a	sp|A5D8V6|VP37C_HUMAN	A5D8V6	VP37C_HUMAN	VPS37C	355	11	Homo sapiens OX=9606	1:Experimental evidence at protein level	Vacuolar protein sorting-associated protein 37C	1	0.999	2	27	27	27	7	7	7	6	6	6	8	8	8	6	6	6
29	a	sp|A6ND36|FA83G_HUMAN	A6ND36	FA83G_HUMAN	FAM83G	823	7	Homo sapiens OX=9606	1:Experimental evidence at protein level	Protein FAM83G	1	0.9989	4	13	13	13	3	3	3	4	4	4	3	3	3	3	3	3
30	a	sp|A6NDG6|PGP_HUMAN	A6NDG6	PGP_HUMAN	PGP	321	39	Homo sapiens OX=9606	1:Experimental evidence at protein level	Glycerol-3-phosphate phosphatase	1	0.999	9	81	81	81	23	23	23	17	17	17	25	25	25	16	16	16
31	a	sp|A6NDU8|CE051_HUMAN	A6NDU8	CE051_HUMAN	C5orf51	294	39	Homo sapiens OX=9606	1:Experimental evidence at protein level	UPF0600 protein C5orf51	1	0.999	7	58	58	58	12	12	12	15	15	15	16	16	16	15	15	15
32	a	sp|A6NED2|RCCD1_HUMAN	A6NED2	RCCD1_HUMAN	RCCD1	376	28	Homo sapiens OX=9606	1:Experimental evidence at protein level	RCC1 domain-containing protein 1	1	0.999	6	15	15	15	5	5	5	3	3	3	4	4	4	3	3	3
33	a	sp|A6NHR9|SMHD1_HUMAN	A6NHR9	SMHD1_HUMAN	SMCHD1	2005	23	Homo sapiens OX=9606	1:Experimental evidence at protein level	Structural maintenance of chromosomes flexible hinge domain-containing protein 1	1	0.999	30	87	87	87	21	21	21	19	19	19	22	22	22	25	25	25
34	a	sp|A6NHX0|CAST2_HUMAN	A6NHX0	CAST2_HUMAN	CASTOR2	329	23	Homo sapiens OX=9606	1:Experimental evidence at protein level	Cytosolic arginine sensor for mTORC1 subunit 2	1	0.999	5	23	23	23	5	5	5	8	8	8	5	5	5	5	5	5
35	a	sp|A6NKF1|SAC31_HUMAN	A6NKF1	SAC31_HUMAN	SAC3D1	404	20	Homo sapiens OX=9606	1:Experimental evidence at protein level	SAC3 domain-containing protein 1	1	0.999	5	12	12	12	2	2	2	3	3	3	3	3	3	4	4	4
36	a	sp|A7E2V4|ZSWM8_HUMAN	A7E2V4	ZSWM8_HUMAN	ZSWIM8	1837	9	Homo sapiens OX=9606	1:Experimental evidence at protein level	Zinc finger SWIM domain-containing protein 8	1	0.999	10	18	18	18	3	3	3	6	6	6	4	4	4	5	5	5
37	a	sp|A8MWD9|RUXGL_HUMAN	A8MWD9	RUXGL_HUMAN	SNRPGP15	76	35	Homo sapiens OX=9606	5:Protein uncertain	Putative small nuclear ribonucleoprotein G-like protein 15	1	0.9989	4	34	34	34	10	10	10	9	9	9	6	6	6	9	9	9	sp|P62308|RUXG_HUMAN
38	a	sp|A8MXV4|NUD19_HUMAN	A8MXV4	NUD19_HUMAN	NUDT19	375	18	Homo sapiens OX=9606	1:Experimental evidence at protein level	Nucleoside diphosphate-linked moiety X motif 19	1	0.999	4	11	11	11	2	2	2	4	4	4	3	3	3	2	2	2
39	a	sp|A9UHW6|MI4GD_HUMAN	A9UHW6	MI4GD_HUMAN	MIF4GD	222	17	Homo sapiens OX=9606	1:Experimental evidence at protein level	MIF4G domain-containing protein	1	0.999	3	10	10	10	3	3	3	3	3	3	1	1	1	3	3	3
40	a	sp|B2RXH8|HNRC2_HUMAN	B2RXH8	HNRC2_HUMAN	HNRNPCL2	293	23	Homo sapiens OX=9606	1:Experimental evidence at protein level	Heterogeneous nuclear ribonucleoprotein C-like 2	1	0.999	9	91	24	24	20	5	5	21	7	7	23	6	6	27	6	6	sp|O60812|HNRC1_HUMAN
41	a	sp|E9PAV3|NACAM_HUMAN	E9PAV3	NACAM_HUMAN	NACA	2078	48	Homo sapiens OX=9606	1:Experimental evidence at protein level	Nascent polypeptide-associated complex subunit alpha, muscle-specific form	1	0.999	6	143	122	143	37	33	37	37	31	37	32	26	32	37	32	37	sp|Q13765|NACA_HUMAN
42	a	sp|O00115|DNS2A_HUMAN	O00115	DNS2A_HUMAN	DNASE2	360	9	Homo sapiens OX=9606	1:Experimental evidence at protein level	Deoxyribonuclease-2-alpha	1	0.9982	3	16	16	16	2	2	2	4	4	4	6	6	6	4	4	4
43	a	sp|O00116|ADAS_HUMAN	O00116	ADAS_HUMAN	AGPS	658	52	Homo sapiens OX=9606	1:Experimental evidence at protein level	Alkyldihydroxyacetonephosphate synthase, peroxisomal	1	0.999	22	194	194	194	47	47	47	48	48	48	53	53	53	46	46	46
44	a	sp|O00151|PDLI1_HUMAN	O00151	PDLI1_HUMAN	PDLIM1	329	69	Homo sapiens OX=9606	1:Experimental evidence at protein level	PDZ and LIM domain protein 1	1	0.999	14	85	85	85	20	20	20	18	18	18	23	23	23	24	24	24
45	a	sp|O00154|BACH_HUMAN	O00154	BACH_HUMAN	ACOT7	380	40	Homo sapiens OX=9606	1:Experimental evidence at protein level	Cytosolic acyl coenzyme A thioester hydrolase	1	0.999	11	65	65	65	19	19	19	14	14	14	18	18	18	14	14	14
46	a	sp|O00159|MYO1C_HUMAN	O00159	MYO1C_HUMAN	MYO1C	1063	34	Homo sapiens OX=9606	1:Experimental evidence at protein level	Unconventional myosin-Ic	1	0.999	27	166	156	166	45	43	45	38	35	38	41	38	41	42	40	42
47	a	sp|O00161|SNP23_HUMAN	O00161	SNP23_HUMAN	SNAP23	211	63	Homo sapiens OX=9606	1:Experimental evidence at protein level	Synaptosomal-associated protein 23	1	0.999	10	63	63	63	14	14	14	15	15	15	17	17	17	17	17	17
48	a	sp|O00165|HAX1_HUMAN	O00165	HAX1_HUMAN	HAX1	279	51	Homo sapiens OX=9606	1:Experimental evidence at protein level	HCLS1-associated protein X-1	1	0.999	9	47	47	47	12	12	12	12	12	12	12	12	12	11	11	11
49	a	sp|O00170|AIP_HUMAN	O00170	AIP_HUMAN	AIP	330	63	Homo sapiens OX=9606	1:Experimental evidence at protein level	AH receptor-interacting protein	1	0.999	14	131	131	131	28	28	28	38	38	38	37	37	37	28	28	28
50	a	sp|O00178|GTPB1_HUMAN	O00178	GTPB1_HUMAN	GTPBP1	669	19	Homo sapiens OX=9606	1:Experimental evidence at protein level	GTP-binding protein 1	1	0.999	8	29	29	29	4	4	4	8	8	8	7	7	7	10	10	10
51	a	sp|O00186|STXB3_HUMAN	O00186	STXB3_HUMAN	STXBP3	592	27	Homo sapiens OX=9606	1:Experimental evidence at protein level	Syntaxin-binding protein 3	1	0.999	13	47	47	47	12	12	12	11	11	11	13	13	13	11	11	11
52	a	sp|O00193|SMAP_HUMAN	O00193	SMAP_HUMAN	SMAP	183	21	Homo sapiens OX=9606	1:Experimental evidence at protein level	Small acidic protein	1	0.999	2	37	37	37	12	12	12	9	9	9	8	8	8	8	8	8
53	a	sp|O00217|NDUS8_HUMAN	O00217	NDUS8_HUMAN	NDUFS8	210	28	Homo sapiens OX=9606	1:Experimental evidence at protein level	NADH dehydrogenase [ubiquinone] iron-sulfur protein 8, mitochondrial	1	0.999	5	57	57	57	12	12	12	14	14	14	14	14	14	17	17	17
54	a	sp|O00220|TR10A_HUMAN	O00220	TR10A_HUMAN	TNFRSF10A	468	10	Homo sapiens OX=9606	1:Experimental evidence at protein level	Tumor necrosis factor receptor superfamily member 10A	1	0.999	3	18	18	18	6	6	6	4	4	4	3	3	3	5	5	5
55	a	sp|O00221|IKBE_HUMAN	O00221	IKBE_HUMAN	NFKBIE	500	10	Homo sapiens OX=9606	1:Experimental evidence at protein level	NF-kappa-B inhibitor epsilon	1	0.999	3	8	8	8	1	1	1	1	1	1	4	4	4	2	2	2
56	a	sp|O00231|PSD11_HUMAN	O00231	PSD11_HUMAN	PSMD11	422	52	Homo sapiens OX=9606	1:Experimental evidence at protein level	26S proteasome non-ATPase regulatory subunit 11	1	0.999	18	214	214	214	49	49	49	56	56	56	54	54	54	55	55	55
57	a	sp|O00232|PSD12_HUMAN	O00232	PSD12_HUMAN	PSMD12	456	47	Homo sapiens OX=9606	1:Experimental evidence at protein level	26S proteasome non-ATPase regulatory subunit 12	1	0.999	17	204	204	204	52	52	52	53	53	53	52	52	52	47	47	47
58	a	sp|O00233|PSMD9_HUMAN	O00233	PSMD9_HUMAN	PSMD9	223	40	Homo sapiens OX=9606	1:Experimental evidence at protein level	26S proteasome non-ATPase regulatory subunit 9	1	0.999	7	60	60	60	16	16	16	17	17	17	15	15	15	12	12	12
59	a	sp|O00244|ATOX1_HUMAN	O00244	ATOX1_HUMAN	ATOX1	68	64	Homo sapiens OX=9606	1:Experimental evidence at protein level	Copper transport protein ATOX1	1	0.999	4	28	28	28	7	7	7	7	7	7	8	8	8	6	6	6
60	a	sp|O00255|MEN1_HUMAN	O00255	MEN1_HUMAN	MEN1	615	15	Homo sapiens OX=9606	1:Experimental evidence at protein level	Menin	1	0.999	6	24	24	24	7	7	7	7	7	7	6	6	6	4	4	4
61	a	sp|O00257|CBX4_HUMAN	O00257	CBX4_HUMAN	CBX4	560	14	Homo sapiens OX=9606	1:Experimental evidence at protein level	E3 SUMO-protein ligase CBX4	1	0.999	6	22	22	22	4	4	4	8	8	8	7	7	7	3	3	3
62	a	sp|O00264|PGRC1_HUMAN	O00264	PGRC1_HUMAN	PGRMC1	195	33	Homo sapiens OX=9606	1:Experimental evidence at protein level	Membrane-associated progesterone receptor component 1	1	0.999	5	54	54	54	11	11	11	15	15	15	16	16	16	12	12	12
63	a	sp|O00267|SPT5H_HUMAN	O00267	SPT5H_HUMAN	SUPT5H	1087	39	Homo sapiens OX=9606	1:Experimental evidence at protein level	Transcription elongation factor SPT5	1	0.999	30	216	216	216	52	52	52	54	54	54	53	53	53	57	57	57
64	a	sp|O00268|TAF4_HUMAN	O00268	TAF4_HUMAN	TAF4	1085	8	Homo sapiens OX=9606	1:Experimental evidence at protein level	Transcription initiation factor TFIID subunit 4	1	0.999	8	17	17	17	5	5	5	4	4	4	4	4	4	4	4	4
65	a	sp|O00273|DFFA_HUMAN	O00273	DFFA_HUMAN	DFFA	331	37	Homo sapiens OX=9606	1:Experimental evidence at protein level	DNA fragmentation factor subunit alpha	1	0.999	10	113	113	113	29	29	29	29	29	29	27	27	27	28	28	28
66	a	sp|O00291|HIP1_HUMAN	O00291	HIP1_HUMAN	HIP1	1037	8	Homo sapiens OX=9606	1:Experimental evidence at protein level	Huntingtin-interacting protein 1	1	0.999	6	23	21	21	5	4	4	8	7	7	3	3	3	7	7	7
67	a	sp|O00299|CLIC1_HUMAN	O00299	CLIC1_HUMAN	CLIC1	241	78	Homo sapiens OX=9606	1:Experimental evidence at protein level	Chloride intracellular channel protein 1	1	0.999	14	312	312	312	72	72	72	84	84	84	71	71	71	85	85	85
68	a	sp|O00303|EIF3F_HUMAN	O00303	EIF3F_HUMAN	EIF3F	357	47	Homo sapiens OX=9606	1:Experimental evidence at protein level	Eukaryotic translation initiation factor 3 subunit F	1	0.999	13	117	117	117	30	30	30	30	30	30	29	29	29	28	28	28
69	a	sp|O00308|WWP2_HUMAN	O00308	WWP2_HUMAN	WWP2	870	18	Homo sapiens OX=9606	1:Experimental evidence at protein level	NEDD4-like E3 ubiquitin-protein ligase WWP2	1	0.9982	11	19	17	19	5	4	5	4	3	4	6	6	6	4	4	4
70	a	sp|O00330|ODPX_HUMAN	O00330	ODPX_HUMAN	PDHX	501	25	Homo sapiens OX=9606	1:Experimental evidence at protein level	Pyruvate dehydrogenase protein X component, mitochondrial	1	0.999	9	31	31	31	8	8	8	10	10	10	6	6	6	7	7	7
71	a	sp|O00399|DCTN6_HUMAN	O00399	DCTN6_HUMAN	DCTN6	190	22	Homo sapiens OX=9606	1:Experimental evidence at protein level	Dynactin subunit 6	1	0.999	3	9	9	9	2	2	2	2	2	2	1	1	1	4	4	4
72	a	sp|O00400|ACATN_HUMAN	O00400	ACATN_HUMAN	SLC33A1	549	8	Homo sapiens OX=9606	1:Experimental evidence at protein level	Acetyl-coenzyme A transporter 1	1	0.999	4	23	23	23	7	7	7	5	5	5	4	4	4	7	7	7
73	a	sp|O00401|WASL_HUMAN	O00401	WASL_HUMAN	WASL	505	43	Homo sapiens OX=9606	1:Experimental evidence at protein level	Neural Wiskott-Aldrich syndrome protein	1	0.999	12	47	47	47	13	13	13	12	12	12	11	11	11	11	11	11
74	a	sp|O00410|IPO5_HUMAN	O00410	IPO5_HUMAN	IPO5	1097	55	Homo sapiens OX=9606	1:Experimental evidence at protein level	Importin-5	1	0.999	41	676	627	676	167	156	167	159	148	159	173	158	173	177	165	177
75	a	sp|O00411|RPOM_HUMAN	O00411	RPOM_HUMAN	POLRMT	1230	20	Homo sapiens OX=9606	1:Experimental evidence at protein level	DNA-directed RNA polymerase, mitochondrial	1	0.999	16	91	91	91	21	21	21	21	21	21	22	22	22	27	27	27
76	a	sp|O00418|EF2K_HUMAN	O00418	EF2K_HUMAN	EEF2K	725	16	Homo sapiens OX=9606	1:Experimental evidence at protein level	Eukaryotic elongation factor 2 kinase	1	0.999	9	38	38	38	8	8	8	11	11	11	7	7	7	12	12	12
77	a	sp|O00422|SAP18_HUMAN	O00422	SAP18_HUMAN	SAP18	153	30	Homo sapiens OX=9606	1:Experimental evidence at protein level	Histone deacetylase complex subunit SAP18	1	0.999	3	30	30	30	6	6	6	8	8	8	8	8	8	8	8	8
78	a	sp|O00429|DNM1L_HUMAN	O00429	DNM1L_HUMAN	DNM1L	736	64	Homo sapiens OX=9606	1:Experimental evidence at protein level	Dynamin-1-like protein	1	0.999	32	320	320	320	78	78	78	78	78	78	88	88	88	76	76	76
79	a	sp|O00442|RTCA_HUMAN	O00442	RTCA_HUMAN	RTCA	366	26	Homo sapiens OX=9606	1:Experimental evidence at protein level	RNA 3'-terminal phosphate cyclase	1	0.999	7	18	18	18	5	5	5	5	5	5	4	4	4	4	4	4
80	a	sp|O00443|P3C2A_HUMAN	O00443	P3C2A_HUMAN	PIK3C2A	1686	18	Homo sapiens OX=9606	1:Experimental evidence at protein level	Phosphatidylinositol 4-phosphate 3-kinase C2 domain-containing subunit alpha	1	0.999	24	91	91	91	25	25	25	23	23	23	21	21	21	22	22	22
81	a	sp|O00458|IFRD1_HUMAN	O00458	IFRD1_HUMAN	IFRD1	451	27	Homo sapiens OX=9606	1:Experimental evidence at protein level	Interferon-related developmental regulator 1	1	0.999	8	15	15	15	4	4	4	5	5	5	3	3	3	3	3	3
82	a	sp|O00459|P85B_HUMAN	O00459	P85B_HUMAN	PIK3R2	728	20	Homo sapiens OX=9606	1:Experimental evidence at protein level	Phosphatidylinositol 3-kinase regulatory subunit beta	1	0.999	9	23	23	23	8	8	8	5	5	5	6	6	6	4	4	4
83	a	sp|O00461|GOLI4_HUMAN	O00461	GOLI4_HUMAN	GOLIM4	696	25	Homo sapiens OX=9606	1:Experimental evidence at protein level	Golgi integral membrane protein 4	1	0.999	14	68	68	68	18	18	18	15	15	15	18	18	18	17	17	17
84	a	sp|O00462|MANBA_HUMAN	O00462	MANBA_HUMAN	MANBA	879	4	Homo sapiens OX=9606	1:Experimental evidence at protein level	Beta-mannosidase	1	0.999	3	8	8	8	1	1	1	2	2	2	4	4	4	1	1	1
85	a	sp|O00468|AGRIN_HUMAN	O00468	AGRIN_HUMAN	AGRN	2068	10	Homo sapiens OX=9606	1:Experimental evidence at protein level	Agrin	1	0.999	14	44	44	44	11	11	11	10	10	10	11	11	11	12	12	12
86	a	sp|O00469|PLOD2_HUMAN	O00469	PLOD2_HUMAN	PLOD2	737	23	Homo sapiens OX=9606	1:Experimental evidence at protein level	Procollagen-lysine,2-oxoglutarate 5-dioxygenase 2	1	0.999	12	36	36	36	8	8	8	10	10	10	5	5	5	13	13	13
87	a	sp|O00471|EXOC5_HUMAN	O00471	EXOC5_HUMAN	EXOC5	708	13	Homo sapiens OX=9606	1:Experimental evidence at protein level	Exocyst complex component 5	1	0.999	7	26	26	26	7	7	7	6	6	6	8	8	8	5	5	5
88	a	sp|O00483|NDUA4_HUMAN	O00483	NDUA4_HUMAN	NDUFA4	81	45	Homo sapiens OX=9606	1:Experimental evidence at protein level	Cytochrome c oxidase subunit NDUFA4	1	0.999	4	25	25	25	5	5	5	6	6	6	9	9	9	5	5	5
89	a	sp|O00487|PSDE_HUMAN	O00487	PSDE_HUMAN	PSMD14	310	31	Homo sapiens OX=9606	1:Experimental evidence at protein level	26S proteasome non-ATPase regulatory subunit 14	1	0.999	5	114	114	114	28	28	28	31	31	31	29	29	29	26	26	26
90	a	sp|O00488|ZN593_HUMAN	O00488	ZN593_HUMAN	ZNF593	134	26	Homo sapiens OX=9606	1:Experimental evidence at protein level	Zinc finger protein 593	1	0.9987	3	7	7	7	1	1	1	1	1	1	2	2	2	3	3	3
91	a	sp|O00499|BIN1_HUMAN	O00499	BIN1_HUMAN	BIN1	593	33	Homo sapiens OX=9606	1:Experimental evidence at protein level	Myc box-dependent-interacting protein 1	1	0.999	14	59	59	59	15	15	15	15	15	15	13	13	13	16	16	16
92	a	sp|O00505|IMA4_HUMAN	O00505	IMA4_HUMAN	KPNA3	521	40	Homo sapiens OX=9606	1:Experimental evidence at protein level	Importin subunit alpha-4	1	0.999	13	78	59	59	22	17	17	22	18	18	19	13	13	15	11	11
93	a	sp|O00522|KRIT1_HUMAN	O00522	KRIT1_HUMAN	KRIT1	736	7	Homo sapiens OX=9606	1:Experimental evidence at protein level	Krev interaction trapped protein 1	1	0.999	4	11	11	11	1	1	1	4	4	4	4	4	4	2	2	2
94	a	sp|O00534|VMA5A_HUMAN	O00534	VMA5A_HUMAN	VWA5A	786	29	Homo sapiens OX=9606	2:Experimental evidence at transcript level	von Willebrand factor A domain-containing protein 5A	1	0.999	14	57	57	57	12	12	12	13	13	13	18	18	18	14	14	14
95	a	sp|O00541|PESC_HUMAN	O00541	PESC_HUMAN	PES1	588	32	Homo sapiens OX=9606	1:Experimental evidence at protein level	Pescadillo homolog	1	0.999	14	90	90	90	22	22	22	26	26	26	20	20	20	22	22	22
96	a	sp|O00560|SDCB1_HUMAN	O00560	SDCB1_HUMAN	SDCBP	298	43	Homo sapiens OX=9606	1:Experimental evidence at protein level	Syntenin-1	1	0.999	6	39	39	39	10	10	10	9	9	9	10	10	10	10	10	10
97	a	sp|O00562|PITM1_HUMAN	O00562	PITM1_HUMAN	PITPNM1	1244	10	Homo sapiens OX=9606	1:Experimental evidence at protein level	Membrane-associated phosphatidylinositol transfer protein 1	1	0.999	9	13	13	13	4	4	4	2	2	2	4	4	4	3	3	3
98	a	sp|O00566|MPP10_HUMAN	O00566	MPP10_HUMAN	MPHOSPH10	681	27	Homo sapiens OX=9606	1:Experimental evidence at protein level	U3 small nucleolar ribonucleoprotein protein MPP10	1	0.999	12	126	126	126	31	31	31	31	31	31	35	35	35	29	29	29
99	a	sp|O00567|NOP56_HUMAN	O00567	NOP56_HUMAN	NOP56	594	45	Homo sapiens OX=9606	1:Experimental evidence at protein level	Nucleolar protein 56	1	0.999	19	251	251	251	54	54	54	67	67	67	63	63	63	67	67	67
100	a	sp|O00584|RNT2_HUMAN	O00584	RNT2_HUMAN	RNASET2	256	20	Homo sapiens OX=9606	1:Experimental evidence at protein level	Ribonuclease T2	1	0.9985	4	8	8	8	1	1	1	1	1	1	3	3	3	3	3	3
101	a	sp|O00592|PODXL_HUMAN	O00592	PODXL_HUMAN	PODXL	558	19	Homo sapiens OX=9606	1:Experimental evidence at protein level	Podocalyxin	1	0.999	8	99	99	99	22	22	22	27	27	27	25	25	25	25	25	25
102	a	sp|O00625|PIR_HUMAN	O00625	PIR_HUMAN	PIR	290	57	Homo sapiens OX=9606	1:Experimental evidence at protein level	Pirin	1	0.999	10	85	85	85	20	20	20	21	21	21	27	27	27	17	17	17
103	a	sp|O00629|IMA3_HUMAN	O00629	IMA3_HUMAN	KPNA4	521	44	Homo sapiens OX=9606	1:Experimental evidence at protein level	Importin subunit alpha-3	1	0.999	14	151	132	151	40	35	40	36	32	36	39	33	39	36	32	36
104	a	sp|O00743|PPP6_HUMAN	O00743	PPP6_HUMAN	PPP6C	305	33	Homo sapiens OX=9606	1:Experimental evidence at protein level	Serine/threonine-protein phosphatase 6 catalytic subunit	1	0.999	7	66	66	66	19	19	19	18	18	18	15	15	15	14	14	14
105	a	sp|O00764|PDXK_HUMAN	O00764	PDXK_HUMAN	PDXK	312	43	Homo sapiens OX=9606	1:Experimental evidence at protein level	Pyridoxal kinase	1	0.999	10	115	115	115	29	29	29	33	33	33	27	27	27	26	26	26
106	a	sp|O00767|ACOD_HUMAN	O00767	ACOD_HUMAN	SCD	359	23	Homo sapiens OX=9606	1:Experimental evidence at protein level	Acyl-CoA desaturase	1	0.999	6	65	65	65	16	16	16	12	12	12	16	16	16	21	21	21
107	a	sp|O14497|ARI1A_HUMAN	O14497	ARI1A_HUMAN	ARID1A	2285	11	Homo sapiens OX=9606	1:Experimental evidence at protein level	AT-rich interactive domain-containing protein 1A	1	0.999	13	40	28	40	8	5	8	10	7	10	8	5	8	14	11	14
108	a	sp|O14530|TXND9_HUMAN	O14530	TXND9_HUMAN	TXNDC9	226	29	Homo sapiens OX=9606	1:Experimental evidence at protein level	Thioredoxin domain-containing protein 9	1	0.999	5	51	51	51	13	13	13	12	12	12	15	15	15	11	11	11
109	a	sp|O14545|TRAD1_HUMAN	O14545	TRAD1_HUMAN	TRAFD1	582	24	Homo sapiens OX=9606	1:Experimental evidence at protein level	TRAF-type zinc finger domain-containing protein 1	1	0.999	9	40	40	40	13	13	13	8	8	8	8	8	8	11	11	11
110	a	sp|O14556|G3PT_HUMAN	O14556	G3PT_HUMAN	GAPDHS	408	10	Homo sapiens OX=9606	1:Experimental evidence at protein level	Glyceraldehyde-3-phosphate dehydrogenase, testis-specific	1	0.9973	3	32	32	32	9	9	9	6	6	6	6	6	6	11	11	11
111	a	sp|O14561|ACPM_HUMAN	O14561	ACPM_HUMAN	NDUFAB1	156	14	Homo sapiens OX=9606	1:Experimental evidence at protein level	Acyl carrier protein, mitochondrial	1	0.999	2	77	77	77	19	19	19	19	19	19	21	21	21	18	18	18
112	a	sp|O14562|UBFD1_HUMAN	O14562	UBFD1_HUMAN	UBFD1	309	51	Homo sapiens OX=9606	1:Experimental evidence at protein level	Ubiquitin domain-containing protein UBFD1	1	0.999	8	88	88	88	22	22	22	16	16	16	28	28	28	22	22	22
113	a	sp|O14578|CTRO_HUMAN	O14578	CTRO_HUMAN	CIT	2027	11	Homo sapiens OX=9606	1:Experimental evidence at protein level	Citron Rho-interacting kinase	1	0.999	17	19	19	19	7	7	7	5	5	5	6	6	6	1	1	1
114	a	sp|O14579|COPE_HUMAN	O14579	COPE_HUMAN	COPE	308	58	Homo sapiens OX=9606	1:Experimental evidence at protein level	Coatomer subunit epsilon	1	0.999	10	139	139	139	42	42	42	34	34	34	28	28	28	35	35	35
115	a	sp|O14617|AP3D1_HUMAN	O14617	AP3D1_HUMAN	AP3D1	1153	32	Homo sapiens OX=9606	1:Experimental evidence at protein level	AP-3 complex subunit delta-1	1	0.999	27	230	230	230	56	56	56	55	55	55	59	59	59	60	60	60
116	a	sp|O14639|ABLM1_HUMAN	O14639	ABLM1_HUMAN	ABLIM1	778	16	Homo sapiens OX=9606	1:Experimental evidence at protein level	Actin-binding LIM protein 1	1	0.999	9	70	70	70	16	16	16	16	16	16	21	21	21	17	17	17
117	a	sp|O14646|CHD1_HUMAN	O14646	CHD1_HUMAN	CHD1	1710	20	Homo sapiens OX=9606	1:Experimental evidence at protein level	Chromodomain-helicase-DNA-binding protein 1	1	0.999	26	77	62	77	16	12	16	22	18	22	17	14	17	22	18	22
118	a	sp|O14647|CHD2_HUMAN	O14647	CHD2_HUMAN	CHD2	1828	10	Homo sapiens OX=9606	1:Experimental evidence at protein level	Chromodomain-helicase-DNA-binding protein 2	1	0.999	15	21	8	8	7	3	3	6	2	2	3	1	1	5	2	2
119	a	sp|O14653|GOSR2_HUMAN	O14653	GOSR2_HUMAN	GOSR2	212	38	Homo sapiens OX=9606	1:Experimental evidence at protein level	Golgi SNAP receptor complex member 2	1	0.999	5	33	33	33	9	9	9	8	8	8	11	11	11	5	5	5
120	a	sp|O14657|TOR1B_HUMAN	O14657	TOR1B_HUMAN	TOR1B	336	19	Homo sapiens OX=9606	1:Experimental evidence at protein level	Torsin-1B	1	0.999	5	25	25	25	7	7	7	8	8	8	7	7	7	3	3	3
121	a	sp|O14662|STX16_HUMAN	O14662	STX16_HUMAN	STX16	325	20	Homo sapiens OX=9606	1:Experimental evidence at protein level	Syntaxin-16	1	0.999	5	22	22	22	4	4	4	7	7	7	6	6	6	5	5	5
122	a	sp|O14672|ADA10_HUMAN	O14672	ADA10_HUMAN	ADAM10	748	28	Homo sapiens OX=9606	1:Experimental evidence at protein level	Disintegrin and metalloproteinase domain-containing protein 10	1	0.999	13	62	62	62	15	15	15	17	17	17	16	16	16	14	14	14
123	a	sp|O14686|KMT2D_HUMAN	O14686	KMT2D_HUMAN	KMT2D	5537	4	Homo sapiens OX=9606	1:Experimental evidence at protein level	Histone-lysine N-methyltransferase 2D	1	0.9989	18	25	25	25	4	4	4	7	7	7	8	8	8	6	6	6
124	a	sp|O14713|ITBP1_HUMAN	O14713	ITBP1_HUMAN	ITGB1BP1	200	26	Homo sapiens OX=9606	1:Experimental evidence at protein level	Integrin beta-1-binding protein 1	1	0.999	3	10	10	10	3	3	3	2	2	2	2	2	2	3	3	3
125	a	sp|O14727|APAF_HUMAN	O14727	APAF_HUMAN	APAF1	1248	8	Homo sapiens OX=9606	1:Experimental evidence at protein level	Apoptotic protease-activating factor 1	1	0.999	7	16	16	16	4	4	4	2	2	2	3	3	3	7	7	7
126	a	sp|O14732|IMPA2_HUMAN	O14732	IMPA2_HUMAN	IMPA2	288	29	Homo sapiens OX=9606	1:Experimental evidence at protein level	Inositol monophosphatase 2	1	0.999	5	64	64	64	14	14	14	17	17	17	15	15	15	18	18	18
127	a	sp|O14735|CDIPT_HUMAN	O14735	CDIPT_HUMAN	CDIPT	213	21	Homo sapiens OX=9606	1:Experimental evidence at protein level	CDP-diacylglycerol--inositol 3-phosphatidyltransferase	1	0.999	4	10	10	10	2	2	2	5	5	5	2	2	2	1	1	1
128	a	sp|O14737|PDCD5_HUMAN	O14737	PDCD5_HUMAN	PDCD5	125	56	Homo sapiens OX=9606	1:Experimental evidence at protein level	Programmed cell death protein 5	1	0.999	7	94	94	94	21	21	21	24	24	24	23	23	23	26	26	26
129	a	sp|O14744|ANM5_HUMAN	O14744	ANM5_HUMAN	PRMT5	637	42	Homo sapiens OX=9606	1:Experimental evidence at protein level	Protein arginine N-methyltransferase 5	1	0.999	20	192	192	192	52	52	52	50	50	50	43	43	43	47	47	47
130	a	sp|O14745|NHRF1_HUMAN	O14745	NHRF1_HUMAN	SLC9A3R1	358	55	Homo sapiens OX=9606	1:Experimental evidence at protein level	Na(+)/H(+) exchange regulatory cofactor NHE-RF1	1	0.999	15	146	146	146	33	33	33	34	34	34	41	41	41	38	38	38
131	a	sp|O14757|CHK1_HUMAN	O14757	CHK1_HUMAN	CHEK1	476	24	Homo sapiens OX=9606	1:Experimental evidence at protein level	Serine/threonine-protein kinase Chk1	1	0.9989	7	24	24	24	6	6	6	7	7	7	5	5	5	6	6	6
132	a	sp|O14763|TR10B_HUMAN	O14763	TR10B_HUMAN	TNFRSF10B	440	19	Homo sapiens OX=9606	1:Experimental evidence at protein level	Tumor necrosis factor receptor superfamily member 10B	1	0.999	6	26	26	26	7	7	7	7	7	7	7	7	7	5	5	5
133	a	sp|O14772|FPGT_HUMAN	O14772	FPGT_HUMAN	FPGT	607	14	Homo sapiens OX=9606	1:Experimental evidence at protein level	Fucose-1-phosphate guanylyltransferase	1	0.999	6	13	13	13	2	2	2	4	4	4	2	2	2	5	5	5
134	a	sp|O14773|TPP1_HUMAN	O14773	TPP1_HUMAN	TPP1	563	19	Homo sapiens OX=9606	1:Experimental evidence at protein level	Tripeptidyl-peptidase 1	1	0.999	5	30	30	30	6	6	6	9	9	9	7	7	7	8	8	8
135	a	sp|O14776|TCRG1_HUMAN	O14776	TCRG1_HUMAN	TCERG1	1098	24	Homo sapiens OX=9606	1:Experimental evidence at protein level	Transcription elongation regulator 1	1	0.999	25	153	153	153	32	32	32	41	41	41	36	36	36	44	44	44
136	a	sp|O14777|NDC80_HUMAN	O14777	NDC80_HUMAN	NDC80	642	14	Homo sapiens OX=9606	1:Experimental evidence at protein level	Kinetochore protein NDC80 homolog	1	0.999	7	27	27	27	7	7	7	8	8	8	5	5	5	7	7	7
137	a	sp|O14787|TNPO2_HUMAN	O14787	TNPO2_HUMAN	TNPO2	897	18	Homo sapiens OX=9606	1:Experimental evidence at protein level	Transportin-2	1	0.999	10	48	30	30	13	9	9	15	8	8	9	7	7	11	6	6
138	a	sp|O14802|RPC1_HUMAN	O14802	RPC1_HUMAN	POLR3A	1390	22	Homo sapiens OX=9606	1:Experimental evidence at protein level	DNA-directed RNA polymerase III subunit RPC1	1	0.999	22	73	73	73	21	21	21	19	19	19	20	20	20	13	13	13
139	a	sp|O14828|SCAM3_HUMAN	O14828	SCAM3_HUMAN	SCAMP3	347	40	Homo sapiens OX=9606	1:Experimental evidence at protein level	Secretory carrier-associated membrane protein 3	1	0.999	9	91	91	91	23	23	23	21	21	21	25	25	25	22	22	22
140	a	sp|O14841|OPLA_HUMAN	O14841	OPLA_HUMAN	OPLAH	1288	4	Homo sapiens OX=9606	1:Experimental evidence at protein level	5-oxoprolinase	1	0.9959	4	6	6	6	3	3	3	0	0	0	3	3	3	0	0	0
141	a	sp|O14874|BCKD_HUMAN	O14874	BCKD_HUMAN	BCKDK	412	13	Homo sapiens OX=9606	1:Experimental evidence at protein level	[3-methyl-2-oxobutanoate dehydrogenase [lipoamide]] kinase, mitochondrial	1	0.999	5	16	16	16	4	4	4	4	4	4	3	3	3	5	5	5
142	a	sp|O14879|IFIT3_HUMAN	O14879	IFIT3_HUMAN	IFIT3	490	29	Homo sapiens OX=9606	1:Experimental evidence at protein level	Interferon-induced protein with tetratricopeptide repeats 3	1	0.999	10	26	25	26	5	4	5	8	8	8	5	5	5	8	8	8
143	a	sp|O14880|MGST3_HUMAN	O14880	MGST3_HUMAN	MGST3	152	23	Homo sapiens OX=9606	1:Experimental evidence at protein level	Microsomal glutathione S-transferase 3	1	0.999	2	83	83	83	25	25	25	21	21	21	17	17	17	20	20	20
144	a	sp|O14893|GEMI2_HUMAN	O14893	GEMI2_HUMAN	GEMIN2	280	18	Homo sapiens OX=9606	1:Experimental evidence at protein level	Gem-associated protein 2	1	0.999	3	21	21	21	5	5	5	6	6	6	6	6	6	4	4	4
145	a	sp|O14920|IKKB_HUMAN	O14920	IKKB_HUMAN	IKBKB	756	12	Homo sapiens OX=9606	1:Experimental evidence at protein level	Inhibitor of nuclear factor kappa-B kinase subunit beta	1	0.999	5	10	10	10	1	1	1	4	4	4	5	5	5	0	0	0
146	a	sp|O14929|HAT1_HUMAN	O14929	HAT1_HUMAN	HAT1	419	37	Homo sapiens OX=9606	1:Experimental evidence at protein level	Histone acetyltransferase type B catalytic subunit	1	0.999	10	172	172	172	36	36	36	48	48	48	40	40	40	48	48	48
147	a	sp|O14936|CSKP_HUMAN	O14936	CSKP_HUMAN	CASK	926	13	Homo sapiens OX=9606	1:Experimental evidence at protein level	Peripheral plasma membrane protein CASK	1	0.9988	7	9	9	9	2	2	2	3	3	3	2	2	2	2	2	2
148	a	sp|O14949|QCR8_HUMAN	O14949	QCR8_HUMAN	UQCRQ	82	36	Homo sapiens OX=9606	1:Experimental evidence at protein level	Cytochrome b-c1 complex subunit 8	1	0.999	3	7	7	7	2	2	2	2	2	2	2	2	2	1	1	1
149	a	sp|O14964|HGS_HUMAN	O14964	HGS_HUMAN	HGS	777	23	Homo sapiens OX=9606	1:Experimental evidence at protein level	Hepatocyte growth factor-regulated tyrosine kinase substrate	1	0.999	11	91	91	91	22	22	22	19	19	19	27	27	27	23	23	23
150	a	sp|O14965|AURKA_HUMAN	O14965	AURKA_HUMAN	AURKA	403	30	Homo sapiens OX=9606	1:Experimental evidence at protein level	Aurora kinase A	1	0.999	8	45	45	45	12	12	12	10	10	10	11	11	11	12	12	12
151	a	sp|O14974|MYPT1_HUMAN	O14974	MYPT1_HUMAN	PPP1R12A	1030	39	Homo sapiens OX=9606	1:Experimental evidence at protein level	Protein phosphatase 1 regulatory subunit 12A	1	0.999	32	145	144	145	35	35	35	42	41	42	36	36	36	32	32	32
152	a	sp|O14975|S27A2_HUMAN	O14975	S27A2_HUMAN	SLC27A2	620	29	Homo sapiens OX=9606	1:Experimental evidence at protein level	Very long-chain acyl-CoA synthetase	1	0.999	13	49	49	49	11	11	11	16	16	16	10	10	10	12	12	12
153	a	sp|O14976|GAK_HUMAN	O14976	GAK_HUMAN	GAK	1311	19	Homo sapiens OX=9606	1:Experimental evidence at protein level	Cyclin-G-associated kinase	1	0.999	15	65	65	65	16	16	16	17	17	17	16	16	16	16	16	16
154	a	sp|O14979|HNRDL_HUMAN	O14979	HNRDL_HUMAN	HNRNPDL	420	23	Homo sapiens OX=9606	1:Experimental evidence at protein level	Heterogeneous nuclear ribonucleoprotein D-like	1	0.999	9	187	140	140	42	30	30	41	30	30	52	37	37	52	43	43
155	a	sp|O14980|XPO1_HUMAN	O14980	XPO1_HUMAN	XPO1	1071	52	Homo sapiens OX=9606	1:Experimental evidence at protein level	Exportin-1	1	0.999	40	605	605	605	159	159	159	155	155	155	141	141	141	150	150	150
156	a	sp|O14981|BTAF1_HUMAN	O14981	BTAF1_HUMAN	BTAF1	1849	13	Homo sapiens OX=9606	1:Experimental evidence at protein level	TATA-binding protein-associated factor 172	1	0.999	17	58	58	58	15	15	15	18	18	18	15	15	15	10	10	10
157	a	sp|O15013|ARHGA_HUMAN	O15013	ARHGA_HUMAN	ARHGEF10	1369	14	Homo sapiens OX=9606	1:Experimental evidence at protein level	Rho guanine nucleotide exchange factor 10	1	0.999	10	26	26	26	7	7	7	9	9	9	6	6	6	4	4	4
158	a	sp|O15027|SC16A_HUMAN	O15027	SC16A_HUMAN	SEC16A	2357	31	Homo sapiens OX=9606	1:Experimental evidence at protein level	Protein transport protein Sec16A	1	0.999	40	271	271	271	62	62	62	79	79	79	66	66	66	64	64	64
159	a	sp|O15031|PLXB2_HUMAN	O15031	PLXB2_HUMAN	PLXNB2	1838	21	Homo sapiens OX=9606	1:Experimental evidence at protein level	Plexin-B2	1	0.999	24	92	92	92	23	23	23	25	25	25	24	24	24	20	20	20
160	a	sp|O15042|SR140_HUMAN	O15042	SR140_HUMAN	U2SURP	1029	23	Homo sapiens OX=9606	1:Experimental evidence at protein level	U2 snRNP-associated SURP motif-containing protein	1	0.999	19	73	73	73	16	16	16	17	17	17	22	22	22	18	18	18
161	a	sp|O15047|SET1A_HUMAN	O15047	SET1A_HUMAN	SETD1A	1707	5	Homo sapiens OX=9606	1:Experimental evidence at protein level	Histone-lysine N-methyltransferase SETD1A	1	0.999	7	24	24	24	5	5	5	8	8	8	5	5	5	6	6	6
163	a	sp|O15063|K0355_HUMAN	O15063	K0355_HUMAN	KIAA0355	1070	10	Homo sapiens OX=9606	1:Experimental evidence at protein level	Uncharacterized protein KIAA0355	1	0.9987	7	10	10	10	4	4	4	3	3	3	1	1	1	2	2	2
164	a	sp|O15067|PUR4_HUMAN	O15067	PUR4_HUMAN	PFAS	1338	40	Homo sapiens OX=9606	1:Experimental evidence at protein level	Phosphoribosylformylglycinamidine synthase	1	0.999	29	391	391	391	101	101	101	91	91	91	99	99	99	100	100	100
165	a	sp|O15084|ANR28_HUMAN	O15084	ANR28_HUMAN	ANKRD28	1053	23	Homo sapiens OX=9606	1:Experimental evidence at protein level	Serine/threonine-protein phosphatase 6 regulatory ankyrin repeat subunit A	1	0.999	16	70	70	70	18	18	18	19	19	19	13	13	13	20	20	20
166	a	sp|O15091|MRPP3_HUMAN	O15091	MRPP3_HUMAN	PRORP	583	16	Homo sapiens OX=9606	1:Experimental evidence at protein level	Mitochondrial ribonuclease P catalytic subunit	1	0.999	7	39	39	39	9	9	9	12	12	12	6	6	6	12	12	12
167	a	sp|O15111|IKKA_HUMAN	O15111	IKKA_HUMAN	CHUK	745	15	Homo sapiens OX=9606	1:Experimental evidence at protein level	Inhibitor of nuclear factor kappa-B kinase subunit alpha	1	0.999	8	21	21	21	5	5	5	3	3	3	6	6	6	7	7	7
168	a	sp|O15116|LSM1_HUMAN	O15116	LSM1_HUMAN	LSM1	133	54	Homo sapiens OX=9606	1:Experimental evidence at protein level	U6 snRNA-associated Sm-like protein LSm1	1	0.999	6	25	25	25	5	5	5	5	5	5	7	7	7	8	8	8
169	a	sp|O15121|DEGS1_HUMAN	O15121	DEGS1_HUMAN	DEGS1	323	25	Homo sapiens OX=9606	1:Experimental evidence at protein level	Sphingolipid delta(4)-desaturase DES1	1	0.999	5	33	33	33	7	7	7	8	8	8	10	10	10	8	8	8
170	a	sp|O15126|SCAM1_HUMAN	O15126	SCAM1_HUMAN	SCAMP1	338	34	Homo sapiens OX=9606	1:Experimental evidence at protein level	Secretory carrier-associated membrane protein 1	1	0.999	8	58	55	55	17	16	16	17	16	16	13	13	13	11	10	10
171	a	sp|O15127|SCAM2_HUMAN	O15127	SCAM2_HUMAN	SCAMP2	329	16	Homo sapiens OX=9606	1:Experimental evidence at protein level	Secretory carrier-associated membrane protein 2	1	0.999	4	17	17	17	4	4	4	4	4	4	5	5	5	4	4	4
172	a	sp|O15143|ARC1B_HUMAN	O15143	ARC1B_HUMAN	ARPC1B	372	43	Homo sapiens OX=9606	1:Experimental evidence at protein level	Actin-related protein 2/3 complex subunit 1B	1	0.999	10	92	71	92	22	16	22	22	18	22	23	17	23	25	20	25
173	a	sp|O15144|ARPC2_HUMAN	O15144	ARPC2_HUMAN	ARPC2	300	48	Homo sapiens OX=9606	1:Experimental evidence at protein level	Actin-related protein 2/3 complex subunit 2	1	0.999	12	63	63	63	18	18	18	15	15	15	17	17	17	13	13	13
174	a	sp|O15145|ARPC3_HUMAN	O15145	ARPC3_HUMAN	ARPC3	178	24	Homo sapiens OX=9606	1:Experimental evidence at protein level	Actin-related protein 2/3 complex subunit 3	1	0.999	4	44	44	44	12	12	12	13	13	13	9	9	9	10	10	10
175	a	sp|O15155|BET1_HUMAN	O15155	BET1_HUMAN	BET1	118	24	Homo sapiens OX=9606	1:Experimental evidence at protein level	BET1 homolog	1	0.999	2	15	15	15	5	5	5	2	2	2	3	3	3	5	5	5
176	a	sp|O15160|RPAC1_HUMAN	O15160	RPAC1_HUMAN	POLR1C	346	48	Homo sapiens OX=9606	1:Experimental evidence at protein level	DNA-directed RNA polymerases I and III subunit RPAC1	1	0.999	10	79	79	79	18	18	18	22	22	22	19	19	19	20	20	20
177	a	sp|O15164|TIF1A_HUMAN	O15164	TIF1A_HUMAN	TRIM24	1050	21	Homo sapiens OX=9606	1:Experimental evidence at protein level	Transcription intermediary factor 1-alpha	1	0.999	14	41	32	33	16	11	12	6	6	6	11	8	8	8	7	7
178	a	sp|O15173|PGRC2_HUMAN	O15173	PGRC2_HUMAN	PGRMC2	223	30	Homo sapiens OX=9606	1:Experimental evidence at protein level	Membrane-associated progesterone receptor component 2	1	0.999	4	18	18	18	3	3	3	3	3	3	7	7	7	5	5	5
179	a	sp|O15182|CETN3_HUMAN	O15182	CETN3_HUMAN	CETN3	167	24	Homo sapiens OX=9606	1:Experimental evidence at protein level	Centrin-3	1	0.9969	4	10	10	10	3	3	3	2	2	2	3	3	3	2	2	2
180	a	sp|O15212|PFD6_HUMAN	O15212	PFD6_HUMAN	PFDN6	129	42	Homo sapiens OX=9606	1:Experimental evidence at protein level	Prefoldin subunit 6	1	0.999	5	46	46	46	12	12	12	11	11	11	10	10	10	13	13	13
181	a	sp|O15213|WDR46_HUMAN	O15213	WDR46_HUMAN	WDR46	610	38	Homo sapiens OX=9606	1:Experimental evidence at protein level	WD repeat-containing protein 46	1	0.999	13	96	96	96	25	25	25	22	22	22	29	29	29	20	20	20
182	a	sp|O15226|NKRF_HUMAN	O15226	NKRF_HUMAN	NKRF	690	31	Homo sapiens OX=9606	1:Experimental evidence at protein level	NF-kappa-B-repressing factor	1	0.999	17	79	79	79	19	19	19	17	17	17	19	19	19	24	24	24
183	a	sp|O15228|GNPAT_HUMAN	O15228	GNPAT_HUMAN	GNPAT	680	24	Homo sapiens OX=9606	1:Experimental evidence at protein level	Dihydroxyacetone phosphate acyltransferase	1	0.999	10	58	58	58	17	17	17	17	17	17	12	12	12	12	12	12
184	a	sp|O15230|LAMA5_HUMAN	O15230	LAMA5_HUMAN	LAMA5	3695	9	Homo sapiens OX=9606	1:Experimental evidence at protein level	Laminin subunit alpha-5	1	0.999	21	54	54	54	14	14	14	13	13	13	16	16	16	11	11	11
185	a	sp|O15234|CASC3_HUMAN	O15234	CASC3_HUMAN	CASC3	703	10	Homo sapiens OX=9606	1:Experimental evidence at protein level	Protein CASC3	1	0.999	4	21	21	21	4	4	4	3	3	3	6	6	6	8	8	8
186	a	sp|O15254|ACOX3_HUMAN	O15254	ACOX3_HUMAN	ACOX3	700	7	Homo sapiens OX=9606	1:Experimental evidence at protein level	Peroxisomal acyl-coenzyme A oxidase 3	1	0.9988	3	7	7	7	1	1	1	1	1	1	3	3	3	2	2	2
187	a	sp|O15258|RER1_HUMAN	O15258	RER1_HUMAN	RER1	196	18	Homo sapiens OX=9606	1:Experimental evidence at protein level	Protein RER1	1	0.999	3	13	13	13	3	3	3	4	4	4	4	4	4	2	2	2
188	a	sp|O15260|SURF4_HUMAN	O15260	SURF4_HUMAN	SURF4	269	24	Homo sapiens OX=9606	1:Experimental evidence at protein level	Surfeit locus protein 4	1	0.999	6	132	132	132	31	31	31	38	38	38	29	29	29	34	34	34
189	a	sp|O15269|SPTC1_HUMAN	O15269	SPTC1_HUMAN	SPTLC1	473	26	Homo sapiens OX=9606	1:Experimental evidence at protein level	Serine palmitoyltransferase 1	1	0.999	9	64	64	64	20	20	20	16	16	16	13	13	13	15	15	15
190	a	sp|O15270|SPTC2_HUMAN	O15270	SPTC2_HUMAN	SPTLC2	562	40	Homo sapiens OX=9606	1:Experimental evidence at protein level	Serine palmitoyltransferase 2	1	0.999	16	64	64	64	18	18	18	20	20	20	13	13	13	13	13	13
191	a	sp|O15287|FANCG_HUMAN	O15287	FANCG_HUMAN	FANCG	622	15	Homo sapiens OX=9606	1:Experimental evidence at protein level	Fanconi anemia group G protein	1	0.999	6	16	16	16	6	6	6	1	1	1	5	5	5	4	4	4
192	a	sp|O15294|OGT1_HUMAN	O15294	OGT1_HUMAN	OGT	1046	36	Homo sapiens OX=9606	1:Experimental evidence at protein level	UDP-N-acetylglucosamine--peptide N-acetylglucosaminyltransferase 110 kDa subunit	1	0.999	26	149	149	149	34	34	34	41	41	41	40	40	40	34	34	34
193	a	sp|O15305|PMM2_HUMAN	O15305	PMM2_HUMAN	PMM2	246	39	Homo sapiens OX=9606	1:Experimental evidence at protein level	Phosphomannomutase 2	1	0.999	9	76	76	76	21	21	21	24	24	24	16	16	16	15	15	15
194	a	sp|O15318|RPC7_HUMAN	O15318	RPC7_HUMAN	POLR3G	223	26	Homo sapiens OX=9606	1:Experimental evidence at protein level	DNA-directed RNA polymerase III subunit RPC7	1	0.999	4	13	13	13	2	2	2	3	3	3	6	6	6	2	2	2
195	a	sp|O15344|TRI18_HUMAN	O15344	TRI18_HUMAN	MID1	667	13	Homo sapiens OX=9606	1:Experimental evidence at protein level	E3 ubiquitin-protein ligase Midline-1	1	0.999	6	13	13	13	3	3	3	2	2	2	6	6	6	2	2	2
196	a	sp|O15347|HMGB3_HUMAN	O15347	HMGB3_HUMAN	HMGB3	200	19	Homo sapiens OX=9606	1:Experimental evidence at protein level	High mobility group protein B3	1	0.999	3	36	36	36	8	8	8	11	11	11	9	9	9	8	8	8
197	a	sp|O15355|PPM1G_HUMAN	O15355	PPM1G_HUMAN	PPM1G	546	55	Homo sapiens OX=9606	1:Experimental evidence at protein level	Protein phosphatase 1G	1	0.999	19	245	245	245	64	64	64	58	58	58	64	64	64	59	59	59
198	a	sp|O15357|SHIP2_HUMAN	O15357	SHIP2_HUMAN	INPPL1	1258	32	Homo sapiens OX=9606	1:Experimental evidence at protein level	Phosphatidylinositol 3,4,5-trisphosphate 5-phosphatase 2	1	0.999	26	145	145	145	38	38	38	40	40	40	36	36	36	31	31	31
199	a	sp|O15371|EIF3D_HUMAN	O15371	EIF3D_HUMAN	EIF3D	548	54	Homo sapiens OX=9606	1:Experimental evidence at protein level	Eukaryotic translation initiation factor 3 subunit D	1	0.999	18	220	220	220	55	55	55	60	60	60	54	54	54	51	51	51
200	a	sp|O15372|EIF3H_HUMAN	O15372	EIF3H_HUMAN	EIF3H	352	31	Homo sapiens OX=9606	1:Experimental evidence at protein level	Eukaryotic translation initiation factor 3 subunit H	1	0.999	9	67	67	67	16	16	16	15	15	15	17	17	17	19	19	19
201	a	sp|O15379|HDAC3_HUMAN	O15379	HDAC3_HUMAN	HDAC3	428	26	Homo sapiens OX=9606	1:Experimental evidence at protein level	Histone deacetylase 3	1	0.999	7	17	12	12	4	2	2	6	4	4	3	2	2	4	4	4
202	a	sp|O15381|NVL_HUMAN	O15381	NVL_HUMAN	NVL	856	34	Homo sapiens OX=9606	1:Experimental evidence at protein level	Nuclear valosin-containing protein-like	1	0.999	24	108	108	108	24	24	24	24	24	24	30	30	30	30	30	30
203	a	sp|O15382|BCAT2_HUMAN	O15382	BCAT2_HUMAN	BCAT2	392	36	Homo sapiens OX=9606	1:Experimental evidence at protein level	Branched-chain-amino-acid aminotransferase, mitochondrial	1	0.999	9	49	49	49	10	10	10	12	12	12	9	9	9	18	18	18
204	a	sp|O15392|BIRC5_HUMAN	O15392	BIRC5_HUMAN	BIRC5	142	54	Homo sapiens OX=9606	1:Experimental evidence at protein level	Baculoviral IAP repeat-containing protein 5	1	0.999	6	22	22	22	5	5	5	7	7	7	5	5	5	5	5	5
205	a	sp|O15397|IPO8_HUMAN	O15397	IPO8_HUMAN	IPO8	1037	31	Homo sapiens OX=9606	1:Experimental evidence at protein level	Importin-8	1	0.999	23	129	124	124	35	34	34	31	30	30	31	29	29	32	31	31
206	a	sp|O15400|STX7_HUMAN	O15400	STX7_HUMAN	STX7	261	22	Homo sapiens OX=9606	1:Experimental evidence at protein level	Syntaxin-7	1	0.999	4	24	24	24	6	6	6	7	7	7	5	5	5	6	6	6
207	a	sp|O15427|MOT4_HUMAN	O15427	MOT4_HUMAN	SLC16A3	465	14	Homo sapiens OX=9606	1:Experimental evidence at protein level	Monocarboxylate transporter 4	1	0.999	6	63	63	63	18	18	18	18	18	18	13	13	13	14	14	14
208	a	sp|O15431|COPT1_HUMAN	O15431	COPT1_HUMAN	SLC31A1	190	15	Homo sapiens OX=9606	1:Experimental evidence at protein level	High affinity copper uptake protein 1	1	0.999	2	12	12	12	3	3	3	4	4	4	2	2	2	3	3	3
209	a	sp|O15440|MRP5_HUMAN	O15440	MRP5_HUMAN	ABCC5	1437	14	Homo sapiens OX=9606	1:Experimental evidence at protein level	Multidrug resistance-associated protein 5	1	0.999	14	26	26	26	9	9	9	6	6	6	6	6	6	5	5	5
210	a	sp|O15446|RPA34_HUMAN	O15446	RPA34_HUMAN	CD3EAP	510	38	Homo sapiens OX=9606	1:Experimental evidence at protein level	DNA-directed RNA polymerase I subunit RPA34	1	0.999	10	119	119	119	25	25	25	32	32	32	30	30	30	32	32	32
211	a	sp|O15460|P4HA2_HUMAN	O15460	P4HA2_HUMAN	P4HA2	535	33	Homo sapiens OX=9606	1:Experimental evidence at protein level	Prolyl 4-hydroxylase subunit alpha-2	1	0.999	15	62	62	62	13	13	13	18	18	18	15	15	15	16	16	16
212	a	sp|O15498|YKT6_HUMAN	O15498	YKT6_HUMAN	YKT6	198	47	Homo sapiens OX=9606	1:Experimental evidence at protein level	Synaptobrevin homolog YKT6	1	0.999	7	55	55	55	13	13	13	15	15	15	13	13	13	14	14	14
213	a	sp|O15504|NUP42_HUMAN	O15504	NUP42_HUMAN	NUP42	423	17	Homo sapiens OX=9606	1:Experimental evidence at protein level	Nucleoporin NUP42	1	0.999	5	35	35	35	11	11	11	6	6	6	9	9	9	9	9	9
214	a	sp|O15511|ARPC5_HUMAN	O15511	ARPC5_HUMAN	ARPC5	151	43	Homo sapiens OX=9606	1:Experimental evidence at protein level	Actin-related protein 2/3 complex subunit 5	1	0.999	4	17	17	17	4	4	4	5	5	5	4	4	4	4	4	4
215	a	sp|O15514|RPB4_HUMAN	O15514	RPB4_HUMAN	POLR2D	142	48	Homo sapiens OX=9606	1:Experimental evidence at protein level	DNA-directed RNA polymerase II subunit RPB4	1	0.999	4	43	43	43	12	12	12	13	13	13	11	11	11	7	7	7
216	a	sp|O43143|DHX15_HUMAN	O43143	DHX15_HUMAN	DHX15	795	47	Homo sapiens OX=9606	1:Experimental evidence at protein level	Pre-mRNA-splicing factor ATP-dependent RNA helicase DHX15	1	0.999	30	373	361	373	95	92	95	96	92	96	91	89	91	91	88	91
217	a	sp|O43148|MCES_HUMAN	O43148	MCES_HUMAN	RNMT	476	22	Homo sapiens OX=9606	1:Experimental evidence at protein level	mRNA cap guanine-N7 methyltransferase	1	0.999	9	36	36	36	8	8	8	10	10	10	9	9	9	9	9	9
218	a	sp|O43149|ZZEF1_HUMAN	O43149	ZZEF1_HUMAN	ZZEF1	2961	11	Homo sapiens OX=9606	1:Experimental evidence at protein level	Zinc finger ZZ-type and EF-hand domain-containing protein 1	1	0.999	24	47	47	47	13	13	13	5	5	5	11	11	11	18	18	18
219	a	sp|O43156|TTI1_HUMAN	O43156	TTI1_HUMAN	TTI1	1089	23	Homo sapiens OX=9606	1:Experimental evidence at protein level	TELO2-interacting protein 1 homolog	1	0.999	18	106	106	106	26	26	26	25	25	25	28	28	28	27	27	27
220	a	sp|O43164|PJA2_HUMAN	O43164	PJA2_HUMAN	PJA2	708	34	Homo sapiens OX=9606	1:Experimental evidence at protein level	E3 ubiquitin-protein ligase Praja-2	1	0.999	14	80	80	80	20	20	20	22	22	22	21	21	21	17	17	17
221	a	sp|O43169|CYB5B_HUMAN	O43169	CYB5B_HUMAN	CYB5B	150	63	Homo sapiens OX=9606	1:Experimental evidence at protein level	Cytochrome b5 type B	1	0.999	6	130	130	130	33	33	33	34	34	34	32	32	32	31	31	31
222	a	sp|O43172|PRP4_HUMAN	O43172	PRP4_HUMAN	PRPF4	522	58	Homo sapiens OX=9606	1:Experimental evidence at protein level	U4/U6 small nuclear ribonucleoprotein Prp4	1	0.999	21	157	157	157	41	41	41	38	38	38	32	32	32	46	46	46
223	a	sp|O43175|SERA_HUMAN	O43175	SERA_HUMAN	PHGDH	533	41	Homo sapiens OX=9606	1:Experimental evidence at protein level	D-3-phosphoglycerate dehydrogenase	1	0.999	17	341	341	341	84	84	84	92	92	92	85	85	85	80	80	80
224	a	sp|O43181|NDUS4_HUMAN	O43181	NDUS4_HUMAN	NDUFS4	175	24	Homo sapiens OX=9606	1:Experimental evidence at protein level	NADH dehydrogenase [ubiquinone] iron-sulfur protein 4, mitochondrial	1	0.999	3	16	16	16	5	5	5	4	4	4	3	3	3	4	4	4
225	a	sp|O43237|DC1L2_HUMAN	O43237	DC1L2_HUMAN	DYNC1LI2	492	46	Homo sapiens OX=9606	1:Experimental evidence at protein level	Cytoplasmic dynein 1 light intermediate chain 2	1	0.999	15	110	94	94	29	25	25	34	29	29	25	21	21	22	19	19
226	a	sp|O43242|PSMD3_HUMAN	O43242	PSMD3_HUMAN	PSMD3	534	45	Homo sapiens OX=9606	1:Experimental evidence at protein level	26S proteasome non-ATPase regulatory subunit 3	1	0.999	20	167	167	167	40	40	40	42	42	42	47	47	47	38	38	38
227	a	sp|O43252|PAPS1_HUMAN	O43252	PAPS1_HUMAN	PAPSS1	624	39	Homo sapiens OX=9606	1:Experimental evidence at protein level	Bifunctional 3'-phosphoadenosine 5'-phosphosulfate synthase 1	1	0.999	17	124	112	112	33	31	31	35	33	33	29	24	24	27	24	24
228	a	sp|O43264|ZW10_HUMAN	O43264	ZW10_HUMAN	ZW10	779	46	Homo sapiens OX=9606	1:Experimental evidence at protein level	Centromere/kinetochore protein zw10 homolog	1	0.999	22	172	172	172	43	43	43	40	40	40	49	49	49	40	40	40
229	a	sp|O43293|DAPK3_HUMAN	O43293	DAPK3_HUMAN	DAPK3	454	15	Homo sapiens OX=9606	1:Experimental evidence at protein level	Death-associated protein kinase 3	1	0.999	6	12	7	12	2	1	2	3	2	3	2	2	2	5	2	5
230	a	sp|O43299|AP5Z1_HUMAN	O43299	AP5Z1_HUMAN	AP5Z1	807	10	Homo sapiens OX=9606	1:Experimental evidence at protein level	AP-5 complex subunit zeta-1	1	0.999	5	16	16	16	5	5	5	4	4	4	4	4	4	3	3	3
231	a	sp|O43314|VIP2_HUMAN	O43314	VIP2_HUMAN	PPIP5K2	1243	16	Homo sapiens OX=9606	1:Experimental evidence at protein level	Inositol hexakisphosphate and diphosphoinositol-pentakisphosphate kinase 2	1	0.999	16	34	25	34	7	5	7	9	8	9	8	5	8	10	7	10
232	a	sp|O43318|M3K7_HUMAN	O43318	M3K7_HUMAN	MAP3K7	606	19	Homo sapiens OX=9606	1:Experimental evidence at protein level	Mitogen-activated protein kinase kinase kinase 7	1	0.999	8	17	17	17	5	5	5	5	5	5	4	4	4	3	3	3
233	a	sp|O43324|MCA3_HUMAN	O43324	MCA3_HUMAN	EEF1E1	174	43	Homo sapiens OX=9606	1:Experimental evidence at protein level	Eukaryotic translation elongation factor 1 epsilon-1	1	0.999	6	87	87	87	21	21	21	20	20	20	24	24	24	22	22	22
234	a	sp|O43353|RIPK2_HUMAN	O43353	RIPK2_HUMAN	RIPK2	540	17	Homo sapiens OX=9606	1:Experimental evidence at protein level	Receptor-interacting serine/threonine-protein kinase 2	1	0.999	6	20	20	20	5	5	5	1	1	1	5	5	5	9	9	9
235	a	sp|O43379|WDR62_HUMAN	O43379	WDR62_HUMAN	WDR62	1518	22	Homo sapiens OX=9606	1:Experimental evidence at protein level	WD repeat-containing protein 62	1	0.999	21	69	69	69	17	17	17	16	16	16	20	20	20	16	16	16
236	a	sp|O43390|HNRPR_HUMAN	O43390	HNRPR_HUMAN	HNRNPR	633	46	Homo sapiens OX=9606	1:Experimental evidence at protein level	Heterogeneous nuclear ribonucleoprotein R	1	0.999	26	368	319	319	83	73	73	100	84	84	95	83	83	90	79	79
237	a	sp|O43395|PRPF3_HUMAN	O43395	PRPF3_HUMAN	PRPF3	683	32	Homo sapiens OX=9606	1:Experimental evidence at protein level	U4/U6 small nuclear ribonucleoprotein Prp3	1	0.999	16	98	98	98	21	21	21	24	24	24	25	25	25	28	28	28
238	a	sp|O43396|TXNL1_HUMAN	O43396	TXNL1_HUMAN	TXNL1	289	54	Homo sapiens OX=9606	1:Experimental evidence at protein level	Thioredoxin-like protein 1	1	0.999	11	120	120	120	24	24	24	30	30	30	32	32	32	34	34	34
239	a	sp|O43399|TPD54_HUMAN	O43399	TPD54_HUMAN	TPD52L2	206	59	Homo sapiens OX=9606	1:Experimental evidence at protein level	Tumor protein D54	1	0.999	10	125	125	125	33	33	33	34	34	34	28	28	28	30	30	30
240	a	sp|O43402|EMC8_HUMAN	O43402	EMC8_HUMAN	EMC8	210	46	Homo sapiens OX=9606	1:Experimental evidence at protein level	ER membrane protein complex subunit 8	1	0.999	6	38	38	38	8	8	8	11	11	11	13	13	13	6	6	6
241	a	sp|O43414|ERI3_HUMAN	O43414	ERI3_HUMAN	ERI3	337	14	Homo sapiens OX=9606	1:Experimental evidence at protein level	ERI1 exoribonuclease 3	1	0.999	4	38	38	38	8	8	8	13	13	13	8	8	8	9	9	9
242	a	sp|O43422|P52K_HUMAN	O43422	P52K_HUMAN	THAP12	761	19	Homo sapiens OX=9606	1:Experimental evidence at protein level	52 kDa repressor of the inhibitor of the protein kinase	1	0.999	8	34	34	34	8	8	8	8	8	8	8	8	8	10	10	10
243	a	sp|O43426|SYNJ1_HUMAN	O43426	SYNJ1_HUMAN	SYNJ1	1573	8	Homo sapiens OX=9606	1:Experimental evidence at protein level	Synaptojanin-1	1	0.9988	9	9	9	9	2	2	2	3	3	3	2	2	2	2	2	2
244	a	sp|O43432|IF4G3_HUMAN	O43432	IF4G3_HUMAN	EIF4G3	1585	10	Homo sapiens OX=9606	1:Experimental evidence at protein level	Eukaryotic translation initiation factor 4 gamma 3	1	0.999	16	115	29	29	29	8	8	26	7	7	31	9	9	29	5	5
245	a	sp|O43447|PPIH_HUMAN	O43447	PPIH_HUMAN	PPIH	177	69	Homo sapiens OX=9606	1:Experimental evidence at protein level	Peptidyl-prolyl cis-trans isomerase H	1	0.999	8	47	47	47	13	13	13	13	13	13	11	11	11	10	10	10
246	a	sp|O43491|E41L2_HUMAN	O43491	E41L2_HUMAN	EPB41L2	1005	47	Homo sapiens OX=9606	1:Experimental evidence at protein level	Band 4.1-like protein 2	1	0.999	33	271	260	271	61	59	61	77	73	77	66	65	66	67	63	67
247	a	sp|O43493|TGON2_HUMAN	O43493	TGON2_HUMAN	TGOLN2	437	21	Homo sapiens OX=9606	1:Experimental evidence at protein level	Trans-Golgi network integral membrane protein 2	1	0.999	7	38	38	38	10	10	10	9	9	9	10	10	10	9	9	9
248	a	sp|O43504|LTOR5_HUMAN	O43504	LTOR5_HUMAN	LAMTOR5	91	96	Homo sapiens OX=9606	1:Experimental evidence at protein level	Ragulator complex protein LAMTOR5	1	0.999	5	87	87	87	23	23	23	18	18	18	24	24	24	22	22	22
249	a	sp|O43572|AKA10_HUMAN	O43572	AKA10_HUMAN	AKAP10	662	17	Homo sapiens OX=9606	1:Experimental evidence at protein level	A-kinase anchor protein 10, mitochondrial	1	0.9984	7	6	6	6	3	3	3	0	0	0	1	1	1	2	2	2
250	a	sp|O43583|DENR_HUMAN	O43583	DENR_HUMAN	DENR	198	40	Homo sapiens OX=9606	1:Experimental evidence at protein level	Density-regulated protein	1	0.999	5	68	68	68	17	17	17	17	17	17	15	15	15	19	19	19
251	a	sp|O43592|XPOT_HUMAN	O43592	XPOT_HUMAN	XPOT	962	39	Homo sapiens OX=9606	1:Experimental evidence at protein level	Exportin-T	1	0.999	27	369	369	369	95	95	95	102	102	102	85	85	85	87	87	87
252	a	sp|O43598|DNPH1_HUMAN	O43598	DNPH1_HUMAN	DNPH1	174	29	Homo sapiens OX=9606	1:Experimental evidence at protein level	2'-deoxynucleoside 5'-phosphate N-hydrolase 1	1	0.999	3	30	30	30	10	10	10	6	6	6	8	8	8	6	6	6
253	a	sp|O43615|TIM44_HUMAN	O43615	TIM44_HUMAN	TIMM44	452	38	Homo sapiens OX=9606	1:Experimental evidence at protein level	Mitochondrial import inner membrane translocase subunit TIM44	1	0.999	16	112	112	112	25	25	25	30	30	30	28	28	28	29	29	29
254	a	sp|O43617|TPPC3_HUMAN	O43617	TPPC3_HUMAN	TRAPPC3	180	33	Homo sapiens OX=9606	1:Experimental evidence at protein level	Trafficking protein particle complex subunit 3	1	0.999	6	31	31	31	7	7	7	7	7	7	11	11	11	6	6	6
255	a	sp|O43633|CHM2A_HUMAN	O43633	CHM2A_HUMAN	CHMP2A	222	18	Homo sapiens OX=9606	1:Experimental evidence at protein level	Charged multivesicular body protein 2a	1	0.999	4	16	16	16	3	3	3	4	4	4	5	5	5	4	4	4
256	a	sp|O43657|TSN6_HUMAN	O43657	TSN6_HUMAN	TSPAN6	245	18	Homo sapiens OX=9606	1:Experimental evidence at protein level	Tetraspanin-6	1	0.999	4	20	20	20	5	5	5	5	5	5	5	5	5	5	5	5
257	a	sp|O43660|PLRG1_HUMAN	O43660	PLRG1_HUMAN	PLRG1	514	42	Homo sapiens OX=9606	1:Experimental evidence at protein level	Pleiotropic regulator 1	1	0.999	13	110	110	110	25	25	25	23	23	23	30	30	30	32	32	32
258	a	sp|O43663|PRC1_HUMAN	O43663	PRC1_HUMAN	PRC1	620	28	Homo sapiens OX=9606	1:Experimental evidence at protein level	Protein regulator of cytokinesis 1	1	0.999	12	46	46	46	11	11	11	16	16	16	8	8	8	11	11	11
259	a	sp|O43665|RGS10_HUMAN	O43665	RGS10_HUMAN	RGS10	181	34	Homo sapiens OX=9606	1:Experimental evidence at protein level	Regulator of G-protein signaling 10	1	0.999	4	11	11	11	2	2	2	4	4	4	3	3	3	2	2	2
260	a	sp|O43670|ZN207_HUMAN	O43670	ZN207_HUMAN	ZNF207	478	12	Homo sapiens OX=9606	1:Experimental evidence at protein level	BUB3-interacting and GLEBS motif-containing protein ZNF207	1	0.999	5	45	45	45	9	9	9	12	12	12	11	11	11	13	13	13
261	a	sp|O43674|NDUB5_HUMAN	O43674	NDUB5_HUMAN	NDUFB5	189	30	Homo sapiens OX=9606	1:Experimental evidence at protein level	NADH dehydrogenase [ubiquinone] 1 beta subcomplex subunit 5, mitochondrial	1	0.9984	5	13	13	13	4	4	4	2	2	2	4	4	4	3	3	3
262	a	sp|O43678|NDUA2_HUMAN	O43678	NDUA2_HUMAN	NDUFA2	99	40	Homo sapiens OX=9606	1:Experimental evidence at protein level	NADH dehydrogenase [ubiquinone] 1 alpha subcomplex subunit 2	1	0.999	3	17	17	17	6	6	6	4	4	4	3	3	3	4	4	4
263	a	sp|O43681|ASNA_HUMAN	O43681	ASNA_HUMAN	ASNA1	348	39	Homo sapiens OX=9606	1:Experimental evidence at protein level	ATPase ASNA1	1	0.999	9	105	105	105	23	23	23	23	23	23	29	29	29	30	30	30
264	a	sp|O43683|BUB1_HUMAN	O43683	BUB1_HUMAN	BUB1	1085	7	Homo sapiens OX=9606	1:Experimental evidence at protein level	Mitotic checkpoint serine/threonine-protein kinase BUB1	1	0.999	4	9	9	9	2	2	2	1	1	1	3	3	3	3	3	3
265	a	sp|O43684|BUB3_HUMAN	O43684	BUB3_HUMAN	BUB3	328	51	Homo sapiens OX=9606	1:Experimental evidence at protein level	Mitotic checkpoint protein BUB3	1	0.999	11	107	107	107	27	27	27	30	30	30	27	27	27	23	23	23
266	a	sp|O43688|PLPP2_HUMAN	O43688	PLPP2_HUMAN	PLPP2	288	23	Homo sapiens OX=9606	1:Experimental evidence at protein level	Phospholipid phosphatase 2	1	0.999	4	24	24	24	5	5	5	10	10	10	6	6	6	3	3	3
267	a	sp|O43707|ACTN4_HUMAN	O43707	ACTN4_HUMAN	ACTN4	911	65	Homo sapiens OX=9606	1:Experimental evidence at protein level	Alpha-actinin-4	1	0.999	52	830	576	828	208	150	207	197	137	197	224	152	224	201	137	200
268	a	sp|O43708|MAAI_HUMAN	O43708	MAAI_HUMAN	GSTZ1	216	25	Homo sapiens OX=9606	1:Experimental evidence at protein level	Maleylacetoacetate isomerase	1	0.999	4	28	28	28	6	6	6	9	9	9	8	8	8	5	5	5
269	a	sp|O43709|BUD23_HUMAN	O43709	BUD23_HUMAN	BUD23	281	23	Homo sapiens OX=9606	1:Experimental evidence at protein level	Probable 18S rRNA (guanine-N(7))-methyltransferase	1	0.999	4	51	51	51	16	16	16	13	13	13	10	10	10	12	12	12
270	a	sp|O43715|TRIA1_HUMAN	O43715	TRIA1_HUMAN	TRIAP1	76	35	Homo sapiens OX=9606	1:Experimental evidence at protein level	TP53-regulated inhibitor of apoptosis 1	1	0.999	2	9	9	9	3	3	3	1	1	1	2	2	2	3	3	3
271	a	sp|O43719|HTSF1_HUMAN	O43719	HTSF1_HUMAN	HTATSF1	755	26	Homo sapiens OX=9606	1:Experimental evidence at protein level	HIV Tat-specific factor 1	1	0.999	15	108	108	108	25	25	25	25	25	25	29	29	29	29	29	29
272	a	sp|O43747|AP1G1_HUMAN	O43747	AP1G1_HUMAN	AP1G1	822	37	Homo sapiens OX=9606	1:Experimental evidence at protein level	AP-1 complex subunit gamma-1	1	0.999	19	124	124	124	33	33	33	36	36	36	27	27	27	28	28	28
273	a	sp|O43752|STX6_HUMAN	O43752	STX6_HUMAN	STX6	255	40	Homo sapiens OX=9606	1:Experimental evidence at protein level	Syntaxin-6	1	0.999	7	29	28	29	5	5	5	11	10	11	6	6	6	7	7	7
274	a	sp|O43765|SGTA_HUMAN	O43765	SGTA_HUMAN	SGTA	313	34	Homo sapiens OX=9606	1:Experimental evidence at protein level	Small glutamine-rich tetratricopeptide repeat-containing protein alpha	1	0.999	9	65	65	65	21	21	21	17	17	17	15	15	15	12	12	12
275	a	sp|O43768|ENSA_HUMAN	O43768	ENSA_HUMAN	ENSA	121	42	Homo sapiens OX=9606	1:Experimental evidence at protein level	Alpha-endosulfine	1	0.999	4	51	45	51	12	10	12	13	11	13	16	15	16	10	9	10
276	a	sp|O43772|MCAT_HUMAN	O43772	MCAT_HUMAN	SLC25A20	301	28	Homo sapiens OX=9606	1:Experimental evidence at protein level	Mitochondrial carnitine/acylcarnitine carrier protein	1	0.999	6	11	11	11	2	2	2	7	7	7	1	1	1	1	1	1
277	a	sp|O43776|SYNC_HUMAN	O43776	SYNC_HUMAN	NARS	548	40	Homo sapiens OX=9606	1:Experimental evidence at protein level	Asparagine--tRNA ligase, cytoplasmic	1	0.999	20	248	248	248	61	61	61	62	62	62	67	67	67	58	58	58
278	a	sp|O43809|CPSF5_HUMAN	O43809	CPSF5_HUMAN	NUDT21	227	36	Homo sapiens OX=9606	1:Experimental evidence at protein level	Cleavage and polyadenylation specificity factor subunit 5	1	0.999	7	50	50	50	15	15	15	12	12	12	11	11	11	12	12	12
279	a	sp|O43813|LANC1_HUMAN	O43813	LANC1_HUMAN	LANCL1	399	40	Homo sapiens OX=9606	1:Experimental evidence at protein level	Glutathione S-transferase LANCL1	1	0.999	10	70	70	70	19	19	19	18	18	18	16	16	16	17	17	17
280	a	sp|O43815|STRN_HUMAN	O43815	STRN_HUMAN	STRN	780	35	Homo sapiens OX=9606	1:Experimental evidence at protein level	Striatin	1	0.999	18	82	82	82	21	21	21	18	18	18	22	22	22	21	21	21
281	a	sp|O43818|U3IP2_HUMAN	O43818	U3IP2_HUMAN	RRP9	475	30	Homo sapiens OX=9606	1:Experimental evidence at protein level	U3 small nucleolar RNA-interacting protein 2	1	0.999	10	42	42	42	10	10	10	11	11	11	9	9	9	12	12	12
282	a	sp|O43819|SCO2_HUMAN	O43819	SCO2_HUMAN	SCO2	266	37	Homo sapiens OX=9606	1:Experimental evidence at protein level	Protein SCO2 homolog, mitochondrial	1	0.999	6	23	23	23	5	5	5	7	7	7	6	6	6	5	5	5
283	a	sp|O43823|AKAP8_HUMAN	O43823	AKAP8_HUMAN	AKAP8	692	28	Homo sapiens OX=9606	1:Experimental evidence at protein level	A-kinase anchor protein 8	1	0.999	12	80	80	80	15	15	15	25	25	25	18	18	18	22	22	22
284	a	sp|O43826|G6PT1_HUMAN	O43826	G6PT1_HUMAN	SLC37A4	429	7	Homo sapiens OX=9606	1:Experimental evidence at protein level	Glucose-6-phosphate exchanger SLC37A4	1	0.9985	2	13	13	13	2	2	2	3	3	3	4	4	4	4	4	4
285	a	sp|O43837|IDH3B_HUMAN	O43837	IDH3B_HUMAN	IDH3B	385	45	Homo sapiens OX=9606	1:Experimental evidence at protein level	Isocitrate dehydrogenase [NAD] subunit beta, mitochondrial	1	0.999	13	114	114	114	25	25	25	36	36	36	27	27	27	26	26	26
286	a	sp|O43847|NRDC_HUMAN	O43847	NRDC_HUMAN	NRDC	1151	29	Homo sapiens OX=9606	1:Experimental evidence at protein level	Nardilysin	1	0.999	28	170	170	170	46	46	46	42	42	42	42	42	42	40	40	40
287	a	sp|O43852|CALU_HUMAN	O43852	CALU_HUMAN	CALU	315	57	Homo sapiens OX=9606	1:Experimental evidence at protein level	Calumenin	1	0.999	14	273	273	273	69	69	69	67	67	67	63	63	63	74	74	74
288	a	sp|O43865|SAHH2_HUMAN	O43865	SAHH2_HUMAN	AHCYL1	530	35	Homo sapiens OX=9606	1:Experimental evidence at protein level	S-adenosylhomocysteine hydrolase-like protein 1	1	0.999	14	115	43	115	30	8	30	34	17	34	28	9	28	23	9	23
289	a	sp|O43913|ORC5_HUMAN	O43913	ORC5_HUMAN	ORC5	435	23	Homo sapiens OX=9606	1:Experimental evidence at protein level	Origin recognition complex subunit 5	1	0.999	7	22	22	22	4	4	4	5	5	5	5	5	5	8	8	8
290	a	sp|O43920|NDUS5_HUMAN	O43920	NDUS5_HUMAN	NDUFS5	106	44	Homo sapiens OX=9606	1:Experimental evidence at protein level	NADH dehydrogenase [ubiquinone] iron-sulfur protein 5	1	0.999	4	13	13	13	4	4	4	2	2	2	4	4	4	3	3	3
291	a	sp|O60220|TIM8A_HUMAN	O60220	TIM8A_HUMAN	TIMM8A	97	68	Homo sapiens OX=9606	1:Experimental evidence at protein level	Mitochondrial import inner membrane translocase subunit Tim8 A	1	0.999	4	56	56	56	13	13	13	14	14	14	17	17	17	12	12	12
292	a	sp|O60231|DHX16_HUMAN	O60231	DHX16_HUMAN	DHX16	1041	26	Homo sapiens OX=9606	1:Experimental evidence at protein level	Pre-mRNA-splicing factor ATP-dependent RNA helicase DHX16	1	0.999	20	97	85	85	22	19	19	29	25	25	25	23	23	21	18	18
293	a	sp|O60232|ZNRD2_HUMAN	O60232	ZNRD2_HUMAN	ZNRD2	199	47	Homo sapiens OX=9606	1:Experimental evidence at protein level	Protein ZNRD2	1	0.999	5	73	73	73	13	13	13	24	24	24	17	17	17	19	19	19
294	a	sp|O60239|3BP5_HUMAN	O60239	3BP5_HUMAN	SH3BP5	455	13	Homo sapiens OX=9606	1:Experimental evidence at protein level	SH3 domain-binding protein 5	1	0.999	5	10	10	10	4	4	4	1	1	1	3	3	3	2	2	2
295	a	sp|O60244|MED14_HUMAN	O60244	MED14_HUMAN	MED14	1454	11	Homo sapiens OX=9606	1:Experimental evidence at protein level	Mediator of RNA polymerase II transcription subunit 14	1	0.999	9	31	31	31	10	10	10	8	8	8	5	5	5	8	8	8
296	a	sp|O60256|KPRB_HUMAN	O60256	KPRB_HUMAN	PRPSAP2	369	29	Homo sapiens OX=9606	1:Experimental evidence at protein level	Phosphoribosyl pyrophosphate synthase-associated protein 2	1	0.999	8	54	42	42	18	12	12	12	11	11	14	11	11	10	8	8
297	a	sp|O60264|SMCA5_HUMAN	O60264	SMCA5_HUMAN	SMARCA5	1052	35	Homo sapiens OX=9606	1:Experimental evidence at protein level	SWI/SNF-related matrix-associated actin-dependent regulator of chromatin subfamily A member 5	1	0.999	30	173	138	173	42	32	42	44	36	44	48	37	48	39	33	39
298	a	sp|O60287|NPA1P_HUMAN	O60287	NPA1P_HUMAN	URB1	2271	28	Homo sapiens OX=9606	1:Experimental evidence at protein level	Nucleolar pre-ribosomal-associated protein 1	1	0.999	45	190	190	190	47	47	47	43	43	43	53	53	53	47	47	47
299	a	sp|O60293|ZC3H1_HUMAN	O60293	ZC3H1_HUMAN	ZFC3H1	1989	16	Homo sapiens OX=9606	1:Experimental evidence at protein level	Zinc finger C3H1 domain-containing protein	1	0.999	21	77	77	77	18	18	18	18	18	18	21	21	21	20	20	20
300	a	sp|O60294|TYW4_HUMAN	O60294	TYW4_HUMAN	LCMT2	686	15	Homo sapiens OX=9606	1:Experimental evidence at protein level	tRNA wybutosine-synthesizing protein 4	1	0.999	7	17	17	17	4	4	4	5	5	5	3	3	3	5	5	5
301	a	sp|O60306|AQR_HUMAN	O60306	AQR_HUMAN	AQR	1485	25	Homo sapiens OX=9606	1:Experimental evidence at protein level	RNA helicase aquarius	1	0.999	26	166	166	166	44	44	44	43	43	43	38	38	38	41	41	41
302	a	sp|O60313|OPA1_HUMAN	O60313	OPA1_HUMAN	OPA1	960	38	Homo sapiens OX=9606	1:Experimental evidence at protein level	Dynamin-like 120 kDa protein, mitochondrial	1	0.999	26	204	204	204	49	49	49	49	49	49	53	53	53	53	53	53
303	a	sp|O60337|MARH6_HUMAN	O60337	MARH6_HUMAN	2020-03-06	910	4	Homo sapiens OX=9606	1:Experimental evidence at protein level	E3 ubiquitin-protein ligase MARCH6	1	0.999	3	13	13	13	4	4	4	5	5	5	1	1	1	3	3	3
304	a	sp|O60341|KDM1A_HUMAN	O60341	KDM1A_HUMAN	KDM1A	852	43	Homo sapiens OX=9606	1:Experimental evidence at protein level	Lysine-specific histone demethylase 1A	1	0.999	23	164	164	164	43	43	43	38	38	38	36	36	36	47	47	47
305	a	sp|O60427|FADS1_HUMAN	O60427	FADS1_HUMAN	FADS1	444	26	Homo sapiens OX=9606	1:Experimental evidence at protein level	Acyl-CoA (8-3)-desaturase	1	0.999	9	62	62	62	16	16	16	13	13	13	16	16	16	17	17	17
306	a	sp|O60437|PEPL_HUMAN	O60437	PEPL_HUMAN	PPL	1756	15	Homo sapiens OX=9606	1:Experimental evidence at protein level	Periplakin	1	0.999	18	42	42	42	8	8	8	10	10	10	11	11	11	13	13	13
307	a	sp|O60443|GSDME_HUMAN	O60443	GSDME_HUMAN	GSDME	496	27	Homo sapiens OX=9606	1:Experimental evidence at protein level	Gasdermin-E	1	0.999	11	68	68	68	15	15	15	12	12	12	18	18	18	23	23	23
308	a	sp|O60488|ACSL4_HUMAN	O60488	ACSL4_HUMAN	ACSL4	711	42	Homo sapiens OX=9606	1:Experimental evidence at protein level	Long-chain-fatty-acid--CoA ligase 4	1	0.999	21	150	127	150	36	33	36	39	33	39	42	33	42	33	28	33
309	a	sp|O60493|SNX3_HUMAN	O60493	SNX3_HUMAN	SNX3	162	43	Homo sapiens OX=9606	1:Experimental evidence at protein level	Sorting nexin-3	1	0.999	7	44	40	44	8	8	8	10	9	10	13	12	13	13	11	13
310	a	sp|O60499|STX10_HUMAN	O60499	STX10_HUMAN	STX10	249	24	Homo sapiens OX=9606	1:Experimental evidence at protein level	Syntaxin-10	1	0.999	6	19	18	18	4	4	4	6	5	5	4	4	4	5	5	5
311	a	sp|O60502|OGA_HUMAN	O60502	OGA_HUMAN	OGA	916	28	Homo sapiens OX=9606	1:Experimental evidence at protein level	Protein O-GlcNAcase	1	0.999	17	130	130	130	29	29	29	33	33	33	33	33	33	35	35	35
312	a	sp|O60504|VINEX_HUMAN	O60504	VINEX_HUMAN	SORBS3	671	12	Homo sapiens OX=9606	1:Experimental evidence at protein level	Vinexin	1	0.999	5	13	13	13	2	2	2	3	3	3	4	4	4	4	4	4
313	a	sp|O60506|HNRPQ_HUMAN	O60506	HNRPQ_HUMAN	SYNCRIP	623	52	Homo sapiens OX=9606	1:Experimental evidence at protein level	Heterogeneous nuclear ribonucleoprotein Q	1	0.999	23	581	532	581	140	130	140	146	130	146	150	138	150	145	134	145
314	a	sp|O60508|PRP17_HUMAN	O60508	PRP17_HUMAN	CDC40	579	33	Homo sapiens OX=9606	1:Experimental evidence at protein level	Pre-mRNA-processing factor 17	1	0.999	13	68	68	68	18	18	18	18	18	18	18	18	18	14	14	14
315	a	sp|O60512|B4GT3_HUMAN	O60512	B4GT3_HUMAN	B4GALT3	393	17	Homo sapiens OX=9606	1:Experimental evidence at protein level	Beta-1,4-galactosyltransferase 3	1	0.999	4	10	10	10	3	3	3	1	1	1	2	2	2	4	4	4
316	a	sp|O60518|RNBP6_HUMAN	O60518	RNBP6_HUMAN	RANBP6	1105	24	Homo sapiens OX=9606	1:Experimental evidence at protein level	Ran-binding protein 6	1	0.999	20	102	53	53	23	12	12	25	14	14	29	14	14	25	13	13
317	a	sp|O60524|NEMF_HUMAN	O60524	NEMF_HUMAN	NEMF	1076	12	Homo sapiens OX=9606	1:Experimental evidence at protein level	Nuclear export mediator factor NEMF	1	0.999	9	30	30	30	7	7	7	10	10	10	8	8	8	5	5	5
318	a	sp|O60547|GMDS_HUMAN	O60547	GMDS_HUMAN	GMDS	372	42	Homo sapiens OX=9606	1:Experimental evidence at protein level	GDP-mannose 4,6 dehydratase	1	0.999	11	56	56	56	11	11	11	14	14	14	17	17	17	14	14	14
319	a	sp|O60563|CCNT1_HUMAN	O60563	CCNT1_HUMAN	CCNT1	726	22	Homo sapiens OX=9606	1:Experimental evidence at protein level	Cyclin-T1	1	0.999	10	50	50	50	9	9	9	14	14	14	15	15	15	12	12	12
320	a	sp|O60566|BUB1B_HUMAN	O60566	BUB1B_HUMAN	BUB1B	1050	30	Homo sapiens OX=9606	1:Experimental evidence at protein level	Mitotic checkpoint serine/threonine-protein kinase BUB1 beta	1	0.999	21	83	83	83	23	23	23	19	19	19	21	21	21	20	20	20
321	a	sp|O60568|PLOD3_HUMAN	O60568	PLOD3_HUMAN	PLOD3	738	45	Homo sapiens OX=9606	1:Experimental evidence at protein level	Multifunctional procollagen lysine hydroxylase and glycosyltransferase LH3	1	0.999	22	219	219	219	62	62	62	49	49	49	57	57	57	51	51	51
322	a	sp|O60573|IF4E2_HUMAN	O60573	IF4E2_HUMAN	EIF4E2	245	27	Homo sapiens OX=9606	1:Experimental evidence at protein level	Eukaryotic translation initiation factor 4E type 2	1	0.999	5	17	17	17	2	2	2	6	6	6	4	4	4	5	5	5
323	a	sp|O60610|DIAP1_HUMAN	O60610	DIAP1_HUMAN	DIAPH1	1272	37	Homo sapiens OX=9606	1:Experimental evidence at protein level	Protein diaphanous homolog 1	1	0.999	39	310	309	310	72	72	72	77	77	77	81	81	81	80	79	80
324	a	sp|O60613|SEP15_HUMAN	O60613	SEP15_HUMAN	SELENOF	165	24	Homo sapiens OX=9606	1:Experimental evidence at protein level	Selenoprotein F	1	0.999	3	12	12	12	3	3	3	4	4	4	3	3	3	2	2	2
325	a	sp|O60645|EXOC3_HUMAN	O60645	EXOC3_HUMAN	EXOC3	745	20	Homo sapiens OX=9606	1:Experimental evidence at protein level	Exocyst complex component 3	1	0.999	10	31	31	31	10	10	10	8	8	8	8	8	8	5	5	5
326	a	sp|O60658|PDE8A_HUMAN	O60658	PDE8A_HUMAN	PDE8A	829	16	Homo sapiens OX=9606	1:Experimental evidence at protein level	High affinity cAMP-specific and IBMX-insensitive 3',5'-cyclic phosphodiesterase 8A	1	0.999	9	23	23	23	5	5	5	9	9	9	4	4	4	5	5	5
327	a	sp|O60664|PLIN3_HUMAN	O60664	PLIN3_HUMAN	PLIN3	434	71	Homo sapiens OX=9606	1:Experimental evidence at protein level	Perilipin-3	1	0.999	18	390	390	390	92	92	92	106	106	106	101	101	101	91	91	91
328	a	sp|O60671|RAD1_HUMAN	O60671	RAD1_HUMAN	RAD1	282	16	Homo sapiens OX=9606	1:Experimental evidence at protein level	Cell cycle checkpoint protein RAD1	1	0.999	3	11	11	11	3	3	3	5	5	5	2	2	2	1	1	1
329	a	sp|O60678|ANM3_HUMAN	O60678	ANM3_HUMAN	PRMT3	531	36	Homo sapiens OX=9606	1:Experimental evidence at protein level	Protein arginine N-methyltransferase 3	1	0.999	15	131	131	131	32	32	32	34	34	34	32	32	32	33	33	33
330	a	sp|O60684|IMA7_HUMAN	O60684	IMA7_HUMAN	KPNA6	536	28	Homo sapiens OX=9606	1:Experimental evidence at protein level	Importin subunit alpha-7	1	0.999	11	143	57	143	40	16	40	40	16	40	32	13	32	31	12	31
331	a	sp|O60701|UGDH_HUMAN	O60701	UGDH_HUMAN	UGDH	494	52	Homo sapiens OX=9606	1:Experimental evidence at protein level	UDP-glucose 6-dehydrogenase	1	0.999	18	160	160	160	39	39	39	43	43	43	46	46	46	32	32	32
332	a	sp|O60716|CTND1_HUMAN	O60716	CTND1_HUMAN	CTNND1	968	46	Homo sapiens OX=9606	1:Experimental evidence at protein level	Catenin delta-1	1	0.999	30	221	221	221	61	61	61	54	54	54	52	52	52	54	54	54
333	a	sp|O60725|ICMT_HUMAN	O60725	ICMT_HUMAN	ICMT	284	9	Homo sapiens OX=9606	1:Experimental evidence at protein level	Protein-S-isoprenylcysteine O-methyltransferase	1	0.999	3	13	13	13	1	1	1	2	2	2	6	6	6	4	4	4
334	a	sp|O60739|EIF1B_HUMAN	O60739	EIF1B_HUMAN	EIF1B	113	75	Homo sapiens OX=9606	1:Experimental evidence at protein level	Eukaryotic translation initiation factor 1b	1	0.999	6	71	16	16	20	3	3	14	3	3	18	5	5	19	5	5
335	a	sp|O60749|SNX2_HUMAN	O60749	SNX2_HUMAN	SNX2	519	38	Homo sapiens OX=9606	1:Experimental evidence at protein level	Sorting nexin-2	1	0.999	16	83	77	83	20	17	20	24	23	24	21	19	21	18	18	18
336	a	sp|O60762|DPM1_HUMAN	O60762	DPM1_HUMAN	DPM1	260	35	Homo sapiens OX=9606	1:Experimental evidence at protein level	Dolichol-phosphate mannosyltransferase subunit 1	1	0.999	7	53	53	53	13	13	13	12	12	12	11	11	11	17	17	17
337	a	sp|O60763|USO1_HUMAN	O60763	USO1_HUMAN	USO1	962	32	Homo sapiens OX=9606	1:Experimental evidence at protein level	General vesicular transport factor p115	1	0.999	23	141	141	141	36	36	36	38	38	38	35	35	35	32	32	32
338	a	sp|O60783|RT14_HUMAN	O60783	RT14_HUMAN	MRPS14	128	38	Homo sapiens OX=9606	1:Experimental evidence at protein level	28S ribosomal protein S14, mitochondrial	1	0.999	4	18	18	18	4	4	4	7	7	7	3	3	3	4	4	4
339	a	sp|O60784|TOM1_HUMAN	O60784	TOM1_HUMAN	TOM1	492	42	Homo sapiens OX=9606	1:Experimental evidence at protein level	Target of Myb protein 1	1	0.999	11	56	56	56	13	13	13	16	16	16	16	16	16	11	11	11
340	a	sp|O60826|CCD22_HUMAN	O60826	CCD22_HUMAN	CCDC22	627	31	Homo sapiens OX=9606	1:Experimental evidence at protein level	Coiled-coil domain-containing protein 22	1	0.999	14	69	69	69	19	19	19	17	17	17	16	16	16	17	17	17
341	a	sp|O60828|PQBP1_HUMAN	O60828	PQBP1_HUMAN	PQBP1	265	40	Homo sapiens OX=9606	1:Experimental evidence at protein level	Polyglutamine-binding protein 1	1	0.999	7	29	29	29	8	8	8	5	5	5	8	8	8	8	8	8
342	a	sp|O60830|TI17B_HUMAN	O60830	TI17B_HUMAN	TIMM17B	172	43	Homo sapiens OX=9606	1:Experimental evidence at protein level	Mitochondrial import inner membrane translocase subunit Tim17-B	1	0.999	5	29	29	29	6	6	6	6	6	6	9	9	9	8	8	8
343	a	sp|O60832|DKC1_HUMAN	O60832	DKC1_HUMAN	DKC1	514	41	Homo sapiens OX=9606	1:Experimental evidence at protein level	H/ACA ribonucleoprotein complex subunit DKC1	1	0.999	16	111	111	111	23	23	23	35	35	35	30	30	30	23	23	23
344	a	sp|O60841|IF2P_HUMAN	O60841	IF2P_HUMAN	EIF5B	1220	36	Homo sapiens OX=9606	1:Experimental evidence at protein level	Eukaryotic translation initiation factor 5B	1	0.999	38	404	404	404	87	87	87	108	108	108	109	109	109	100	100	100
345	a	sp|O60869|EDF1_HUMAN	O60869	EDF1_HUMAN	EDF1	148	21	Homo sapiens OX=9606	1:Experimental evidence at protein level	Endothelial differentiation-related factor 1	1	0.999	4	33	33	33	6	6	6	9	9	9	8	8	8	10	10	10
346	a	sp|O60870|KIN17_HUMAN	O60870	KIN17_HUMAN	KIN	393	21	Homo sapiens OX=9606	1:Experimental evidence at protein level	DNA/RNA-binding protein KIN17	1	0.999	7	34	34	34	9	9	9	8	8	8	7	7	7	10	10	10
347	a	sp|O60879|DIAP2_HUMAN	O60879	DIAP2_HUMAN	DIAPH2	1101	15	Homo sapiens OX=9606	1:Experimental evidence at protein level	Protein diaphanous homolog 2	1	0.999	12	42	32	32	13	10	10	6	4	4	11	9	9	12	9	9
348	a	sp|O60884|DNJA2_HUMAN	O60884	DNJA2_HUMAN	DNAJA2	412	53	Homo sapiens OX=9606	1:Experimental evidence at protein level	DnaJ homolog subfamily A member 2	1	0.999	15	209	209	209	56	56	56	50	50	50	51	51	51	52	52	52
349	a	sp|O60885|BRD4_HUMAN	O60885	BRD4_HUMAN	BRD4	1362	9	Homo sapiens OX=9606	1:Experimental evidence at protein level	Bromodomain-containing protein 4	1	0.999	10	26	21	26	7	6	7	6	4	6	8	7	8	5	4	5
350	a	sp|O60888|CUTA_HUMAN	O60888	CUTA_HUMAN	CUTA	179	47	Homo sapiens OX=9606	1:Experimental evidence at protein level	Protein CutA	1	0.999	5	98	98	98	26	26	26	24	24	24	23	23	23	25	25	25
351	a	sp|O60921|HUS1_HUMAN	O60921	HUS1_HUMAN	HUS1	280	22	Homo sapiens OX=9606	1:Experimental evidence at protein level	Checkpoint protein HUS1	1	0.999	4	18	18	18	6	6	6	6	6	6	2	2	2	4	4	4
352	a	sp|O60927|PP1RB_HUMAN	O60927	PP1RB_HUMAN	PPP1R11	126	53	Homo sapiens OX=9606	1:Experimental evidence at protein level	E3 ubiquitin-protein ligase PPP1R11	1	0.999	4	15	15	15	4	4	4	3	3	3	4	4	4	4	4	4
353	a	sp|O60934|NBN_HUMAN	O60934	NBN_HUMAN	NBN	754	30	Homo sapiens OX=9606	1:Experimental evidence at protein level	Nibrin	1	0.999	15	60	60	60	17	17	17	13	13	13	16	16	16	14	14	14
354	a	sp|O60936|NOL3_HUMAN	O60936	NOL3_HUMAN	NOL3	208	39	Homo sapiens OX=9606	1:Experimental evidence at protein level	Nucleolar protein 3	1	0.999	4	22	22	22	4	4	4	6	6	6	6	6	6	6	6	6
355	a	sp|O60942|MCE1_HUMAN	O60942	MCE1_HUMAN	RNGTT	597	30	Homo sapiens OX=9606	1:Experimental evidence at protein level	mRNA-capping enzyme	1	0.999	14	39	39	39	9	9	9	9	9	9	10	10	10	11	11	11
356	a	sp|O75027|ABCB7_HUMAN	O75027	ABCB7_HUMAN	ABCB7	752	19	Homo sapiens OX=9606	1:Experimental evidence at protein level	ATP-binding cassette sub-family B member 7, mitochondrial	1	0.999	10	37	37	37	12	12	12	5	5	5	11	11	11	9	9	9
357	a	sp|O75063|XYLK_HUMAN	O75063	XYLK_HUMAN	FAM20B	409	32	Homo sapiens OX=9606	1:Experimental evidence at protein level	Glycosaminoglycan xylosylkinase	1	0.999	8	30	30	30	6	6	6	5	5	5	8	8	8	11	11	11
358	a	sp|O75083|WDR1_HUMAN	O75083	WDR1_HUMAN	WDR1	606	51	Homo sapiens OX=9606	1:Experimental evidence at protein level	WD repeat-containing protein 1	1	0.999	19	156	156	156	38	38	38	43	43	43	42	42	42	33	33	33
359	a	sp|O75113|N4BP1_HUMAN	O75113	N4BP1_HUMAN	N4BP1	896	13	Homo sapiens OX=9606	1:Experimental evidence at protein level	NEDD4-binding protein 1	1	0.9989	6	12	12	12	3	3	3	4	4	4	4	4	4	1	1	1
360	a	sp|O75116|ROCK2_HUMAN	O75116	ROCK2_HUMAN	ROCK2	1388	34	Homo sapiens OX=9606	1:Experimental evidence at protein level	Rho-associated protein kinase 2	1	0.999	38	178	151	178	47	40	47	48	40	48	37	30	37	46	41	46
361	a	sp|O75122|CLAP2_HUMAN	O75122	CLAP2_HUMAN	CLASP2	1294	31	Homo sapiens OX=9606	1:Experimental evidence at protein level	CLIP-associating protein 2	1	0.999	28	113	91	91	30	25	25	34	29	29	24	17	17	25	20	20
362	a	sp|O75127|PTCD1_HUMAN	O75127	PTCD1_HUMAN	PTCD1	700	22	Homo sapiens OX=9606	1:Experimental evidence at protein level	Pentatricopeptide repeat-containing protein 1, mitochondrial	1	0.999	13	40	40	40	10	10	10	10	10	10	9	9	9	11	11	11
363	a	sp|O75128|COBL_HUMAN	O75128	COBL_HUMAN	COBL	1261	24	Homo sapiens OX=9606	1:Experimental evidence at protein level	Protein cordon-bleu	1	0.999	21	61	61	61	14	14	14	21	21	21	15	15	15	11	11	11
364	a	sp|O75146|HIP1R_HUMAN	O75146	HIP1R_HUMAN	HIP1R	1068	17	Homo sapiens OX=9606	1:Experimental evidence at protein level	Huntingtin-interacting protein 1-related protein	1	0.9989	16	38	33	38	10	9	10	12	9	12	8	7	8	8	8	8
365	a	sp|O75150|BRE1B_HUMAN	O75150	BRE1B_HUMAN	RNF40	1001	30	Homo sapiens OX=9606	1:Experimental evidence at protein level	E3 ubiquitin-protein ligase BRE1B	1	0.999	22	109	99	109	31	27	31	30	27	30	27	26	27	21	19	21
366	a	sp|O75153|CLU_HUMAN	O75153	CLU_HUMAN	CLUH	1309	38	Homo sapiens OX=9606	1:Experimental evidence at protein level	Clustered mitochondria protein homolog	1	0.999	32	345	345	345	87	87	87	95	95	95	86	86	86	77	77	77
367	a	sp|O75157|T22D2_HUMAN	O75157	T22D2_HUMAN	TSC22D2	780	11	Homo sapiens OX=9606	1:Experimental evidence at protein level	TSC22 domain family protein 2	1	0.999	5	15	12	15	3	2	3	4	4	4	4	3	4	4	3	4
368	a	sp|O75165|DJC13_HUMAN	O75165	DJC13_HUMAN	DNAJC13	2243	21	Homo sapiens OX=9606	1:Experimental evidence at protein level	DnaJ homolog subfamily C member 13	1	0.999	33	139	139	139	36	36	36	33	33	33	38	38	38	32	32	32
369	a	sp|O75175|CNOT3_HUMAN	O75175	CNOT3_HUMAN	CNOT3	753	18	Homo sapiens OX=9606	1:Experimental evidence at protein level	CCR4-NOT transcription complex subunit 3	1	0.999	7	58	58	58	14	14	14	16	16	16	13	13	13	15	15	15
370	a	sp|O75179|ANR17_HUMAN	O75179	ANR17_HUMAN	ANKRD17	2603	20	Homo sapiens OX=9606	1:Experimental evidence at protein level	Ankyrin repeat domain-containing protein 17	1	0.999	30	157	109	157	43	31	43	36	26	36	39	25	39	39	27	39
371	a	sp|O75182|SIN3B_HUMAN	O75182	SIN3B_HUMAN	SIN3B	1162	12	Homo sapiens OX=9606	1:Experimental evidence at protein level	Paired amphipathic helix protein Sin3b	1	0.999	10	20	20	20	3	3	3	6	6	6	6	6	6	5	5	5
372	a	sp|O75191|XYLB_HUMAN	O75191	XYLB_HUMAN	XYLB	536	18	Homo sapiens OX=9606	1:Experimental evidence at protein level	Xylulose kinase	1	0.999	7	12	12	12	3	3	3	3	3	3	4	4	4	2	2	2
373	a	sp|O75208|COQ9_HUMAN	O75208	COQ9_HUMAN	COQ9	318	34	Homo sapiens OX=9606	1:Experimental evidence at protein level	Ubiquinone biosynthesis protein COQ9, mitochondrial	1	0.999	6	44	44	44	11	11	11	10	10	10	11	11	11	12	12	12
374	a	sp|O75223|GGCT_HUMAN	O75223	GGCT_HUMAN	GGCT	188	46	Homo sapiens OX=9606	1:Experimental evidence at protein level	Gamma-glutamylcyclotransferase	1	0.999	6	58	58	58	18	18	18	16	16	16	11	11	11	13	13	13
375	a	sp|O75251|NDUS7_HUMAN	O75251	NDUS7_HUMAN	NDUFS7	213	24	Homo sapiens OX=9606	1:Experimental evidence at protein level	NADH dehydrogenase [ubiquinone] iron-sulfur protein 7, mitochondrial	1	0.999	5	24	24	24	4	4	4	6	6	6	7	7	7	7	7	7
376	a	sp|O75306|NDUS2_HUMAN	O75306	NDUS2_HUMAN	NDUFS2	463	47	Homo sapiens OX=9606	1:Experimental evidence at protein level	NADH dehydrogenase [ubiquinone] iron-sulfur protein 2, mitochondrial	1	0.999	14	128	128	128	38	38	38	35	35	35	30	30	30	25	25	25
377	a	sp|O75312|ZPR1_HUMAN	O75312	ZPR1_HUMAN	ZPR1	459	35	Homo sapiens OX=9606	1:Experimental evidence at protein level	Zinc finger protein ZPR1	1	0.999	11	74	74	74	16	16	16	18	18	18	21	21	21	19	19	19
378	a	sp|O75319|DUS11_HUMAN	O75319	DUS11_HUMAN	DUSP11	377	22	Homo sapiens OX=9606	1:Experimental evidence at protein level	RNA/RNP complex-1-interacting phosphatase	1	0.999	6	18	18	18	4	4	4	4	4	4	4	4	4	6	6	6
379	a	sp|O75323|NIPS2_HUMAN	O75323	NIPS2_HUMAN	NIPSNAP2	286	19	Homo sapiens OX=9606	1:Experimental evidence at protein level	Protein NipSnap homolog 2	1	0.999	5	23	23	23	7	7	7	5	5	5	5	5	5	6	6	6
380	a	sp|O75330|HMMR_HUMAN	O75330	HMMR_HUMAN	HMMR	724	17	Homo sapiens OX=9606	1:Experimental evidence at protein level	Hyaluronan mediated motility receptor	1	0.999	9	24	24	24	6	6	6	6	6	6	5	5	5	7	7	7
381	a	sp|O75340|PDCD6_HUMAN	O75340	PDCD6_HUMAN	PDCD6	191	69	Homo sapiens OX=9606	1:Experimental evidence at protein level	Programmed cell death protein 6	1	0.999	8	196	196	196	47	47	47	49	49	49	52	52	52	48	48	48
382	a	sp|O75347|TBCA_HUMAN	O75347	TBCA_HUMAN	TBCA	108	46	Homo sapiens OX=9606	1:Experimental evidence at protein level	Tubulin-specific chaperone A	1	0.999	8	69	69	69	16	16	16	18	18	18	20	20	20	15	15	15
383	a	sp|O75351|VPS4B_HUMAN	O75351	VPS4B_HUMAN	VPS4B	444	34	Homo sapiens OX=9606	1:Experimental evidence at protein level	Vacuolar protein sorting-associated protein 4B	1	0.999	10	57	40	57	14	11	14	17	10	17	12	9	12	14	10	14
384	a	sp|O75362|ZN217_HUMAN	O75362	ZN217_HUMAN	ZNF217	1048	8	Homo sapiens OX=9606	1:Experimental evidence at protein level	Zinc finger protein 217	1	0.999	5	7	7	7	0	0	0	0	0	0	3	3	3	4	4	4
385	a	sp|O75367|H2AY_HUMAN	O75367	H2AY_HUMAN	H2AFY	372	40	Homo sapiens OX=9606	1:Experimental evidence at protein level	Core histone macro-H2A.1	1	0.999	12	202	172	202	47	39	47	51	43	51	52	44	52	52	46	52
386	a	sp|O75368|SH3L1_HUMAN	O75368	SH3L1_HUMAN	SH3BGRL	114	70	Homo sapiens OX=9606	1:Experimental evidence at protein level	SH3 domain-binding glutamic acid-rich-like protein	1	0.999	6	27	27	27	7	7	7	9	9	9	6	6	6	5	5	5
387	a	sp|O75369|FLNB_HUMAN	O75369	FLNB_HUMAN	FLNB	2602	61	Homo sapiens OX=9606	1:Experimental evidence at protein level	Filamin-B	1	0.999	102	1217	1146	1217	280	261	280	318	300	318	305	285	305	314	300	314
388	a	sp|O75376|NCOR1_HUMAN	O75376	NCOR1_HUMAN	NCOR1	2440	15	Homo sapiens OX=9606	1:Experimental evidence at protein level	Nuclear receptor corepressor 1	1	0.999	28	76	75	76	16	16	16	19	19	19	17	17	17	24	23	24
389	a	sp|O75380|NDUS6_HUMAN	O75380	NDUS6_HUMAN	NDUFS6	124	38	Homo sapiens OX=9606	1:Experimental evidence at protein level	NADH dehydrogenase [ubiquinone] iron-sulfur protein 6, mitochondrial	1	0.999	3	33	33	33	8	8	8	7	7	7	7	7	7	11	11	11
390	a	sp|O75381|PEX14_HUMAN	O75381	PEX14_HUMAN	PEX14	377	33	Homo sapiens OX=9606	1:Experimental evidence at protein level	Peroxisomal membrane protein PEX14	1	0.999	8	50	50	50	12	12	12	15	15	15	12	12	12	11	11	11
391	a	sp|O75390|CISY_HUMAN	O75390	CISY_HUMAN	CS	466	37	Homo sapiens OX=9606	1:Experimental evidence at protein level	Citrate synthase, mitochondrial	1	0.999	11	216	216	216	57	57	57	56	56	56	55	55	55	48	48	48
392	a	sp|O75391|SPAG7_HUMAN	O75391	SPAG7_HUMAN	SPAG7	227	43	Homo sapiens OX=9606	1:Experimental evidence at protein level	Sperm-associated antigen 7	1	0.999	7	69	69	69	16	16	16	17	17	17	17	17	17	19	19	19
393	a	sp|O75396|SC22B_HUMAN	O75396	SC22B_HUMAN	SEC22B	215	52	Homo sapiens OX=9606	1:Experimental evidence at protein level	Vesicle-trafficking protein SEC22b	1	0.999	9	79	79	79	20	20	20	19	19	19	21	21	21	19	19	19
394	a	sp|O75400|PR40A_HUMAN	O75400	PR40A_HUMAN	PRPF40A	957	24	Homo sapiens OX=9606	1:Experimental evidence at protein level	Pre-mRNA-processing factor 40 homolog A	1	0.999	21	99	91	99	21	19	21	22	21	22	27	24	27	29	27	29
395	a	sp|O75410|TACC1_HUMAN	O75410	TACC1_HUMAN	TACC1	805	27	Homo sapiens OX=9606	1:Experimental evidence at protein level	Transforming acidic coiled-coil-containing protein 1	1	0.999	14	59	57	57	14	13	13	18	18	18	11	11	11	16	15	15
396	a	sp|O75414|NDK6_HUMAN	O75414	NDK6_HUMAN	NME6	186	30	Homo sapiens OX=9606	1:Experimental evidence at protein level	Nucleoside diphosphate kinase 6	1	0.999	4	8	8	8	1	1	1	1	1	1	3	3	3	3	3	3
397	a	sp|O75419|CDC45_HUMAN	O75419	CDC45_HUMAN	CDC45	566	14	Homo sapiens OX=9606	1:Experimental evidence at protein level	Cell division control protein 45 homolog	1	0.999	7	15	15	15	5	5	5	2	2	2	4	4	4	4	4	4
398	a	sp|O75420|GGYF1_HUMAN	O75420	GGYF1_HUMAN	GIGYF1	1035	11	Homo sapiens OX=9606	1:Experimental evidence at protein level	GRB10-interacting GYF protein 1	1	0.999	9	14	14	14	5	5	5	3	3	3	4	4	4	2	2	2
399	a	sp|O75427|LRCH4_HUMAN	O75427	LRCH4_HUMAN	LRCH4	683	19	Homo sapiens OX=9606	1:Experimental evidence at protein level	Leucine-rich repeat and calponin homology domain-containing protein 4	1	0.999	8	14	14	14	4	4	4	3	3	3	3	3	3	4	4	4
400	a	sp|O75431|MTX2_HUMAN	O75431	MTX2_HUMAN	MTX2	263	38	Homo sapiens OX=9606	1:Experimental evidence at protein level	Metaxin-2	1	0.999	7	46	46	46	12	12	12	13	13	13	10	10	10	11	11	11
401	a	sp|O75436|VP26A_HUMAN	O75436	VP26A_HUMAN	VPS26A	327	46	Homo sapiens OX=9606	1:Experimental evidence at protein level	Vacuolar protein sorting-associated protein 26A	1	0.999	12	93	92	93	24	24	24	25	24	25	21	21	21	23	23	23
402	a	sp|O75438|NDUB1_HUMAN	O75438	NDUB1_HUMAN	NDUFB1	58	36	Homo sapiens OX=9606	1:Experimental evidence at protein level	NADH dehydrogenase [ubiquinone] 1 beta subcomplex subunit 1	1	0.999	3	13	13	13	2	2	2	3	3	3	3	3	3	5	5	5
403	a	sp|O75439|MPPB_HUMAN	O75439	MPPB_HUMAN	PMPCB	489	44	Homo sapiens OX=9606	1:Experimental evidence at protein level	Mitochondrial-processing peptidase subunit beta	1	0.999	14	130	130	130	28	28	28	35	35	35	39	39	39	28	28	28
404	a	sp|O75448|MED24_HUMAN	O75448	MED24_HUMAN	MED24	989	18	Homo sapiens OX=9606	1:Experimental evidence at protein level	Mediator of RNA polymerase II transcription subunit 24	1	0.999	12	43	43	43	6	6	6	14	14	14	12	12	12	11	11	11
405	a	sp|O75449|KTNA1_HUMAN	O75449	KTNA1_HUMAN	KATNA1	491	10	Homo sapiens OX=9606	1:Experimental evidence at protein level	Katanin p60 ATPase-containing subunit A1	1	0.999	4	6	6	6	0	0	0	3	3	3	1	1	1	2	2	2
406	a	sp|O75475|PSIP1_HUMAN	O75475	PSIP1_HUMAN	PSIP1	530	35	Homo sapiens OX=9606	1:Experimental evidence at protein level	PC4 and SFRS1-interacting protein	1	0.999	14	117	117	117	30	30	30	30	30	30	31	31	31	26	26	26
407	a	sp|O75477|ERLN1_HUMAN	O75477	ERLN1_HUMAN	ERLIN1	348	31	Homo sapiens OX=9606	1:Experimental evidence at protein level	Erlin-1	1	0.999	8	81	62	62	18	14	14	20	16	16	19	14	14	24	18	18
408	a	sp|O75489|NDUS3_HUMAN	O75489	NDUS3_HUMAN	NDUFS3	264	55	Homo sapiens OX=9606	1:Experimental evidence at protein level	NADH dehydrogenase [ubiquinone] iron-sulfur protein 3, mitochondrial	1	0.999	12	113	113	113	29	29	29	26	26	26	29	29	29	29	29	29
409	a	sp|O75506|HSBP1_HUMAN	O75506	HSBP1_HUMAN	HSBP1	76	64	Homo sapiens OX=9606	1:Experimental evidence at protein level	Heat shock factor-binding protein 1	1	0.999	3	115	115	115	28	28	28	26	26	26	31	31	31	30	30	30
410	a	sp|O75521|ECI2_HUMAN	O75521	ECI2_HUMAN	ECI2	394	42	Homo sapiens OX=9606	1:Experimental evidence at protein level	Enoyl-CoA delta isomerase 2, mitochondrial	1	0.999	12	136	136	136	27	27	27	40	40	40	37	37	37	32	32	32
411	a	sp|O75528|TADA3_HUMAN	O75528	TADA3_HUMAN	TADA3	432	23	Homo sapiens OX=9606	1:Experimental evidence at protein level	Transcriptional adapter 3	1	0.999	7	21	21	21	4	4	4	6	6	6	6	6	6	5	5	5
412	a	sp|O75529|TAF5L_HUMAN	O75529	TAF5L_HUMAN	TAF5L	589	11	Homo sapiens OX=9606	1:Experimental evidence at protein level	TAF5-like RNA polymerase II p300/CBP-associated factor-associated factor 65 kDa subunit 5L	1	0.994	5	4	4	4	1	1	1	1	1	1	1	1	1	1	1	1
413	a	sp|O75530|EED_HUMAN	O75530	EED_HUMAN	EED	441	18	Homo sapiens OX=9606	1:Experimental evidence at protein level	Polycomb protein EED	1	0.999	7	30	30	30	8	8	8	1	1	1	9	9	9	12	12	12
414	a	sp|O75533|SF3B1_HUMAN	O75533	SF3B1_HUMAN	SF3B1	1304	52	Homo sapiens OX=9606	1:Experimental evidence at protein level	Splicing factor 3B subunit 1	1	0.999	45	517	517	517	135	135	135	121	121	121	134	134	134	127	127	127
415	a	sp|O75534|CSDE1_HUMAN	O75534	CSDE1_HUMAN	CSDE1	798	42	Homo sapiens OX=9606	1:Experimental evidence at protein level	Cold shock domain-containing protein E1	1	0.999	25	224	224	224	53	53	53	57	57	57	59	59	59	55	55	55
416	a	sp|O75554|WBP4_HUMAN	O75554	WBP4_HUMAN	WBP4	376	21	Homo sapiens OX=9606	1:Experimental evidence at protein level	WW domain-binding protein 4	1	0.999	4	20	20	20	6	6	6	2	2	2	5	5	5	7	7	7
417	a	sp|O75569|PRKRA_HUMAN	O75569	PRKRA_HUMAN	PRKRA	313	35	Homo sapiens OX=9606	1:Experimental evidence at protein level	Interferon-inducible double-stranded RNA-dependent protein kinase activator A	1	0.999	7	29	29	29	11	11	11	6	6	6	5	5	5	7	7	7
418	a	sp|O75575|RPC9_HUMAN	O75575	RPC9_HUMAN	CRCP	148	36	Homo sapiens OX=9606	1:Experimental evidence at protein level	DNA-directed RNA polymerase III subunit RPC9	1	0.999	3	20	20	20	7	7	7	4	4	4	4	4	4	5	5	5
419	a	sp|O75592|MYCB2_HUMAN	O75592	MYCB2_HUMAN	MYCBP2	4678	8	Homo sapiens OX=9606	1:Experimental evidence at protein level	E3 ubiquitin-protein ligase MYCBP2	1	0.999	27	65	65	65	17	17	17	17	17	17	16	16	16	15	15	15
420	a	sp|O75600|KBL_HUMAN	O75600	KBL_HUMAN	GCAT	419	7	Homo sapiens OX=9606	1:Experimental evidence at protein level	2-amino-3-ketobutyrate coenzyme A ligase, mitochondrial	1	0.9989	3	9	9	9	3	3	3	2	2	2	2	2	2	2	2	2
421	a	sp|O75607|NPM3_HUMAN	O75607	NPM3_HUMAN	NPM3	178	60	Homo sapiens OX=9606	1:Experimental evidence at protein level	Nucleoplasmin-3	1	0.999	7	149	149	149	40	40	40	40	40	40	36	36	36	33	33	33
422	a	sp|O75608|LYPA1_HUMAN	O75608	LYPA1_HUMAN	LYPLA1	230	41	Homo sapiens OX=9606	1:Experimental evidence at protein level	Acyl-protein thioesterase 1	1	0.999	5	31	31	31	9	9	9	9	9	9	8	8	8	5	5	5
423	a	sp|O75616|ERAL1_HUMAN	O75616	ERAL1_HUMAN	ERAL1	437	30	Homo sapiens OX=9606	1:Experimental evidence at protein level	GTPase Era, mitochondrial	1	0.999	8	39	39	39	7	7	7	10	10	10	10	10	10	12	12	12
424	a	sp|O75629|CREG1_HUMAN	O75629	CREG1_HUMAN	CREG1	220	26	Homo sapiens OX=9606	1:Experimental evidence at protein level	Protein CREG1	1	0.999	3	9	9	9	3	3	3	3	3	3	2	2	2	1	1	1
425	a	sp|O75643|U520_HUMAN	O75643	U520_HUMAN	SNRNP200	2136	47	Homo sapiens OX=9606	1:Experimental evidence at protein level	U5 small nuclear ribonucleoprotein 200 kDa helicase	1	0.999	78	894	894	894	232	232	232	232	232	232	223	223	223	207	207	207
426	a	sp|O75648|MTU1_HUMAN	O75648	MTU1_HUMAN	TRMU	421	11	Homo sapiens OX=9606	1:Experimental evidence at protein level	Mitochondrial tRNA-specific 2-thiouridylase 1	1	0.9976	3	11	11	11	3	3	3	2	2	2	3	3	3	3	3	3
427	a	sp|O75663|TIPRL_HUMAN	O75663	TIPRL_HUMAN	TIPRL	272	42	Homo sapiens OX=9606	1:Experimental evidence at protein level	TIP41-like protein	1	0.999	8	86	86	86	23	23	23	25	25	25	23	23	23	15	15	15
428	a	sp|O75665|OFD1_HUMAN	O75665	OFD1_HUMAN	OFD1	1012	11	Homo sapiens OX=9606	1:Experimental evidence at protein level	Oral-facial-digital syndrome 1 protein	1	0.999	8	15	15	15	4	4	4	4	4	4	4	4	4	3	3	3
429	a	sp|O75674|TM1L1_HUMAN	O75674	TM1L1_HUMAN	TOM1L1	476	15	Homo sapiens OX=9606	1:Experimental evidence at protein level	TOM1-like protein 1	1	0.999	5	29	29	29	5	5	5	7	7	7	10	10	10	7	7	7
430	a	sp|O75676|KS6A4_HUMAN	O75676	KS6A4_HUMAN	RPS6KA4	772	26	Homo sapiens OX=9606	1:Experimental evidence at protein level	Ribosomal protein S6 kinase alpha-4	1	0.999	15	64	64	64	15	15	15	17	17	17	16	16	16	16	16	16
431	a	sp|O75683|SURF6_HUMAN	O75683	SURF6_HUMAN	SURF6	361	26	Homo sapiens OX=9606	1:Experimental evidence at protein level	Surfeit locus protein 6	1	0.999	5	19	19	19	4	4	4	2	2	2	5	5	5	8	8	8
432	a	sp|O75688|PPM1B_HUMAN	O75688	PPM1B_HUMAN	PPM1B	479	11	Homo sapiens OX=9606	1:Experimental evidence at protein level	Protein phosphatase 1B	1	0.999	3	6	6	6	1	1	1	1	1	1	1	1	1	3	3	3
433	a	sp|O75691|UTP20_HUMAN	O75691	UTP20_HUMAN	UTP20	2785	27	Homo sapiens OX=9606	1:Experimental evidence at protein level	Small subunit processome component 20 homolog	1	0.999	56	307	307	307	79	79	79	74	74	74	80	80	80	74	74	74
434	a	sp|O75694|NU155_HUMAN	O75694	NU155_HUMAN	NUP155	1391	38	Homo sapiens OX=9606	1:Experimental evidence at protein level	Nuclear pore complex protein Nup155	1	0.999	35	340	340	340	80	80	80	94	94	94	83	83	83	83	83	83
435	a	sp|O75717|WDHD1_HUMAN	O75717	WDHD1_HUMAN	WDHD1	1129	29	Homo sapiens OX=9606	1:Experimental evidence at protein level	WD repeat and HMG-box DNA-binding protein 1	1	0.999	23	99	99	99	24	24	24	25	25	25	27	27	27	23	23	23
436	a	sp|O75718|CRTAP_HUMAN	O75718	CRTAP_HUMAN	CRTAP	401	21	Homo sapiens OX=9606	1:Experimental evidence at protein level	Cartilage-associated protein	1	0.999	8	47	47	47	11	11	11	14	14	14	12	12	12	10	10	10
437	a	sp|O75746|CMC1_HUMAN	O75746	CMC1_HUMAN	SLC25A12	678	43	Homo sapiens OX=9606	1:Experimental evidence at protein level	Calcium-binding mitochondrial carrier protein Aralar1	1	0.999	21	85	41	41	19	8	8	20	10	10	23	11	11	23	12	12
438	a	sp|O75787|RENR_HUMAN	O75787	RENR_HUMAN	ATP6AP2	350	26	Homo sapiens OX=9606	1:Experimental evidence at protein level	Renin receptor	1	0.999	7	33	33	33	6	6	6	10	10	10	8	8	8	9	9	9
439	a	sp|O75792|RNH2A_HUMAN	O75792	RNH2A_HUMAN	RNASEH2A	299	36	Homo sapiens OX=9606	1:Experimental evidence at protein level	Ribonuclease H2 subunit A	1	0.999	7	37	37	37	8	8	8	8	8	8	9	9	9	12	12	12
440	a	sp|O75794|CD123_HUMAN	O75794	CD123_HUMAN	CDC123	336	49	Homo sapiens OX=9606	1:Experimental evidence at protein level	Cell division cycle protein 123 homolog	1	0.999	12	93	93	93	19	19	19	25	25	25	24	24	24	25	25	25
441	a	sp|O75815|BCAR3_HUMAN	O75815	BCAR3_HUMAN	BCAR3	825	21	Homo sapiens OX=9606	1:Experimental evidence at protein level	Breast cancer anti-estrogen resistance protein 3	1	0.999	12	27	27	27	5	5	5	8	8	8	5	5	5	9	9	9
442	a	sp|O75817|POP7_HUMAN	O75817	POP7_HUMAN	POP7	140	24	Homo sapiens OX=9606	1:Experimental evidence at protein level	Ribonuclease P protein subunit p20	1	0.999	2	17	17	17	5	5	5	4	4	4	4	4	4	4	4	4
443	a	sp|O75818|RPP40_HUMAN	O75818	RPP40_HUMAN	RPP40	363	39	Homo sapiens OX=9606	1:Experimental evidence at protein level	Ribonuclease P protein subunit p40	1	0.999	10	56	56	56	13	13	13	13	13	13	15	15	15	15	15	15
444	a	sp|O75821|EIF3G_HUMAN	O75821	EIF3G_HUMAN	EIF3G	320	30	Homo sapiens OX=9606	1:Experimental evidence at protein level	Eukaryotic translation initiation factor 3 subunit G	1	0.999	7	195	195	195	48	48	48	42	42	42	55	55	55	50	50	50
445	a	sp|O75822|EIF3J_HUMAN	O75822	EIF3J_HUMAN	EIF3J	258	51	Homo sapiens OX=9606	1:Experimental evidence at protein level	Eukaryotic translation initiation factor 3 subunit J	1	0.999	15	220	220	220	60	60	60	52	52	52	58	58	58	50	50	50
446	a	sp|O75828|CBR3_HUMAN	O75828	CBR3_HUMAN	CBR3	277	50	Homo sapiens OX=9606	1:Experimental evidence at protein level	Carbonyl reductase [NADPH] 3	1	0.999	10	53	22	22	14	6	6	13	6	6	14	6	6	12	4	4
447	a	sp|O75832|PSD10_HUMAN	O75832	PSD10_HUMAN	PSMD10	226	60	Homo sapiens OX=9606	1:Experimental evidence at protein level	26S proteasome non-ATPase regulatory subunit 10	1	0.999	10	74	74	74	20	20	20	18	18	18	17	17	17	19	19	19
448	a	sp|O75844|FACE1_HUMAN	O75844	FACE1_HUMAN	ZMPSTE24	475	30	Homo sapiens OX=9606	1:Experimental evidence at protein level	CAAX prenyl protease 1 homolog	1	0.999	10	96	96	96	22	22	22	25	25	25	25	25	25	24	24	24
449	a	sp|O75874|IDHC_HUMAN	O75874	IDHC_HUMAN	IDH1	414	39	Homo sapiens OX=9606	1:Experimental evidence at protein level	Isocitrate dehydrogenase [NADP] cytoplasmic	1	0.999	13	132	132	132	36	36	36	32	32	32	33	33	33	31	31	31
450	a	sp|O75879|GATB_HUMAN	O75879	GATB_HUMAN	GATB	557	24	Homo sapiens OX=9606	1:Experimental evidence at protein level	Glutamyl-tRNA(Gln) amidotransferase subunit B, mitochondrial	1	0.999	7	20	20	20	5	5	5	5	5	5	3	3	3	7	7	7
451	a	sp|O75886|STAM2_HUMAN	O75886	STAM2_HUMAN	STAM2	525	24	Homo sapiens OX=9606	1:Experimental evidence at protein level	Signal transducing adapter molecule 2	1	0.999	9	23	13	13	5	2	2	7	4	4	7	4	4	4	3	3
452	a	sp|O75907|DGAT1_HUMAN	O75907	DGAT1_HUMAN	DGAT1	488	15	Homo sapiens OX=9606	1:Experimental evidence at protein level	Diacylglycerol O-acyltransferase 1	1	0.999	4	11	11	11	3	3	3	3	3	3	2	2	2	3	3	3
453	a	sp|O75909|CCNK_HUMAN	O75909	CCNK_HUMAN	CCNK	580	18	Homo sapiens OX=9606	1:Experimental evidence at protein level	Cyclin-K	1	0.999	6	30	30	30	8	8	8	6	6	6	8	8	8	8	8	8
454	a	sp|O75915|PRAF3_HUMAN	O75915	PRAF3_HUMAN	ARL6IP5	188	21	Homo sapiens OX=9606	1:Experimental evidence at protein level	PRA1 family protein 3	1	0.999	4	79	79	79	14	14	14	20	20	20	26	26	26	19	19	19
455	a	sp|O75934|SPF27_HUMAN	O75934	SPF27_HUMAN	BCAS2	225	70	Homo sapiens OX=9606	1:Experimental evidence at protein level	Pre-mRNA-splicing factor SPF27	1	0.999	11	105	105	105	28	28	28	22	22	22	29	29	29	26	26	26
456	a	sp|O75937|DNJC8_HUMAN	O75937	DNJC8_HUMAN	DNAJC8	253	44	Homo sapiens OX=9606	1:Experimental evidence at protein level	DnaJ homolog subfamily C member 8	1	0.999	11	77	77	77	18	18	18	18	18	18	23	23	23	18	18	18
457	a	sp|O75940|SPF30_HUMAN	O75940	SPF30_HUMAN	SMNDC1	238	28	Homo sapiens OX=9606	1:Experimental evidence at protein level	Survival of motor neuron-related-splicing factor 30	1	0.999	4	26	26	26	6	6	6	5	5	5	8	8	8	7	7	7
458	a	sp|O75943|RAD17_HUMAN	O75943	RAD17_HUMAN	RAD17	681	14	Homo sapiens OX=9606	1:Experimental evidence at protein level	Cell cycle checkpoint protein RAD17	1	0.999	6	12	12	12	3	3	3	1	1	1	3	3	3	5	5	5
459	a	sp|O75947|ATP5H_HUMAN	O75947	ATP5H_HUMAN	ATP5PD	161	59	Homo sapiens OX=9606	1:Experimental evidence at protein level	ATP synthase subunit d, mitochondrial	1	0.999	8	153	153	153	38	38	38	41	41	41	39	39	39	35	35	35
460	a	sp|O75955|FLOT1_HUMAN	O75955	FLOT1_HUMAN	FLOT1	427	52	Homo sapiens OX=9606	1:Experimental evidence at protein level	Flotillin-1	1	0.999	16	100	100	100	26	26	26	23	23	23	25	25	25	26	26	26
461	a	sp|O75962|TRIO_HUMAN	O75962	TRIO_HUMAN	TRIO	3097	12	Homo sapiens OX=9606	1:Experimental evidence at protein level	Triple functional domain protein	1	0.999	24	44	39	44	12	12	12	10	9	10	12	10	12	10	8	10
462	a	sp|O76003|GLRX3_HUMAN	O76003	GLRX3_HUMAN	GLRX3	335	49	Homo sapiens OX=9606	1:Experimental evidence at protein level	Glutaredoxin-3	1	0.999	13	141	141	141	38	38	38	31	31	31	36	36	36	36	36	36
463	a	sp|O76021|RL1D1_HUMAN	O76021	RL1D1_HUMAN	RSL1D1	490	36	Homo sapiens OX=9606	1:Experimental evidence at protein level	Ribosomal L1 domain-containing protein 1	1	0.999	12	242	242	242	58	58	58	61	61	61	57	57	57	66	66	66
464	a	sp|O76031|CLPX_HUMAN	O76031	CLPX_HUMAN	CLPX	633	37	Homo sapiens OX=9606	1:Experimental evidence at protein level	ATP-dependent Clp protease ATP-binding subunit clpX-like, mitochondrial	1	0.999	17	106	106	106	27	27	27	30	30	30	24	24	24	25	25	25
465	a	sp|O76070|SYUG_HUMAN	O76070	SYUG_HUMAN	SNCG	127	69	Homo sapiens OX=9606	1:Experimental evidence at protein level	Gamma-synuclein	1	0.999	6	45	45	45	15	15	15	11	11	11	13	13	13	6	6	6
466	a	sp|O76071|CIAO1_HUMAN	O76071	CIAO1_HUMAN	CIAO1	339	42	Homo sapiens OX=9606	1:Experimental evidence at protein level	Probable cytosolic iron-sulfur protein assembly protein CIAO1	1	0.999	9	72	72	72	22	22	22	16	16	16	15	15	15	19	19	19
467	a	sp|O76075|DFFB_HUMAN	O76075	DFFB_HUMAN	DFFB	338	21	Homo sapiens OX=9606	1:Experimental evidence at protein level	DNA fragmentation factor subunit beta	1	0.999	4	19	19	19	6	6	6	6	6	6	4	4	4	3	3	3
468	a	sp|O76080|ZFAN5_HUMAN	O76080	ZFAN5_HUMAN	ZFAND5	213	48	Homo sapiens OX=9606	1:Experimental evidence at protein level	AN1-type zinc finger protein 5	1	0.999	6	21	18	21	4	4	4	6	5	6	6	5	6	5	4	5
469	a	sp|O76094|SRP72_HUMAN	O76094	SRP72_HUMAN	SRP72	671	51	Homo sapiens OX=9606	1:Experimental evidence at protein level	Signal recognition particle subunit SRP72	1	0.999	26	186	186	186	42	42	42	49	49	49	47	47	47	48	48	48
470	a	sp|O94760|DDAH1_HUMAN	O94760	DDAH1_HUMAN	DDAH1	285	47	Homo sapiens OX=9606	1:Experimental evidence at protein level	N(G),N(G)-dimethylarginine dimethylaminohydrolase 1	1	0.999	11	51	51	51	12	12	12	14	14	14	10	10	10	15	15	15
471	a	sp|O94761|RECQ4_HUMAN	O94761	RECQ4_HUMAN	RECQL4	1208	6	Homo sapiens OX=9606	1:Experimental evidence at protein level	ATP-dependent DNA helicase Q4	1	0.999	5	7	7	7	2	2	2	2	2	2	1	1	1	2	2	2
472	a	sp|O94762|RECQ5_HUMAN	O94762	RECQ5_HUMAN	RECQL5	991	9	Homo sapiens OX=9606	1:Experimental evidence at protein level	ATP-dependent DNA helicase Q5	1	0.9981	6	6	6	6	2	2	2	0	0	0	3	3	3	1	1	1
473	a	sp|O94776|MTA2_HUMAN	O94776	MTA2_HUMAN	MTA2	668	37	Homo sapiens OX=9606	1:Experimental evidence at protein level	Metastasis-associated protein MTA2	1	0.999	21	92	79	92	20	17	20	24	21	24	24	20	24	24	21	24
474	a	sp|O94782|UBP1_HUMAN	O94782	UBP1_HUMAN	USP1	785	10	Homo sapiens OX=9606	1:Experimental evidence at protein level	Ubiquitin carboxyl-terminal hydrolase 1	1	0.999	6	6	6	6	0	0	0	3	3	3	3	3	3	0	0	0
475	a	sp|O94804|STK10_HUMAN	O94804	STK10_HUMAN	STK10	968	16	Homo sapiens OX=9606	1:Experimental evidence at protein level	Serine/threonine-protein kinase 10	1	0.999	11	51	33	33	10	6	6	13	9	9	14	10	10	14	8	8
476	a	sp|O94822|LTN1_HUMAN	O94822	LTN1_HUMAN	LTN1	1766	20	Homo sapiens OX=9606	1:Experimental evidence at protein level	E3 ubiquitin-protein ligase listerin	1	0.999	27	125	125	125	31	31	31	33	33	33	28	28	28	33	33	33
477	a	sp|O94826|TOM70_HUMAN	O94826	TOM70_HUMAN	TOMM70	608	48	Homo sapiens OX=9606	1:Experimental evidence at protein level	Mitochondrial import receptor subunit TOM70	1	0.999	17	155	155	155	36	36	36	47	47	47	35	35	35	37	37	37
478	a	sp|O94829|IPO13_HUMAN	O94829	IPO13_HUMAN	IPO13	963	8	Homo sapiens OX=9606	1:Experimental evidence at protein level	Importin-13	1	0.999	6	14	13	13	4	4	4	3	2	2	3	3	3	4	4	4
479	a	sp|O94830|DDHD2_HUMAN	O94830	DDHD2_HUMAN	DDHD2	711	7	Homo sapiens OX=9606	1:Experimental evidence at protein level	Phospholipase DDHD2	1	0.999	4	13	12	12	3	2	2	2	2	2	3	3	3	5	5	5
480	a	sp|O94855|SC24D_HUMAN	O94855	SC24D_HUMAN	SEC24D	1032	15	Homo sapiens OX=9606	1:Experimental evidence at protein level	Protein transport protein Sec24D	1	0.999	10	46	46	46	11	11	11	10	10	10	12	12	12	13	13	13
481	a	sp|O94864|ST65G_HUMAN	O94864	ST65G_HUMAN	SUPT7L	414	9	Homo sapiens OX=9606	1:Experimental evidence at protein level	STAGA complex 65 subunit gamma	1	0.999	3	9	9	9	2	2	2	3	3	3	2	2	2	2	2	2
482	a	sp|O94874|UFL1_HUMAN	O94874	UFL1_HUMAN	UFL1	794	33	Homo sapiens OX=9606	1:Experimental evidence at protein level	E3 UFM1-protein ligase 1	1	0.999	22	111	111	111	33	33	33	26	26	26	22	22	22	30	30	30
483	a	sp|O94875|SRBS2_HUMAN	O94875	SRBS2_HUMAN	SORBS2	1100	15	Homo sapiens OX=9606	1:Experimental evidence at protein level	Sorbin and SH3 domain-containing protein 2	1	0.999	12	35	35	35	9	9	9	7	7	7	10	10	10	9	9	9
484	a	sp|O94880|PHF14_HUMAN	O94880	PHF14_HUMAN	PHF14	888	16	Homo sapiens OX=9606	1:Experimental evidence at protein level	PHD finger protein 14	1	0.999	10	34	34	34	9	9	9	12	12	12	5	5	5	8	8	8
485	a	sp|O94888|UBXN7_HUMAN	O94888	UBXN7_HUMAN	UBXN7	489	39	Homo sapiens OX=9606	1:Experimental evidence at protein level	UBX domain-containing protein 7	1	0.999	13	64	64	64	15	15	15	21	21	21	17	17	17	11	11	11
486	a	sp|O94901|SUN1_HUMAN	O94901	SUN1_HUMAN	SUN1	812	24	Homo sapiens OX=9606	1:Experimental evidence at protein level	SUN domain-containing protein 1	1	0.999	11	43	43	43	14	14	14	9	9	9	7	7	7	13	13	13
487	a	sp|O94903|PLPHP_HUMAN	O94903	PLPHP_HUMAN	PLPBP	275	37	Homo sapiens OX=9606	1:Experimental evidence at protein level	Pyridoxal phosphate homeostasis protein	1	0.999	8	49	49	49	12	12	12	10	10	10	10	10	10	17	17	17
488	a	sp|O94905|ERLN2_HUMAN	O94905	ERLN2_HUMAN	ERLIN2	339	36	Homo sapiens OX=9606	1:Experimental evidence at protein level	Erlin-2	1	0.999	8	87	68	87	24	20	24	17	13	17	23	18	23	23	17	23
489	a	sp|O94906|PRP6_HUMAN	O94906	PRP6_HUMAN	PRPF6	941	44	Homo sapiens OX=9606	1:Experimental evidence at protein level	Pre-mRNA-processing factor 6	1	0.999	33	215	215	215	52	52	52	53	53	53	50	50	50	60	60	60
490	a	sp|O94913|PCF11_HUMAN	O94913	PCF11_HUMAN	PCF11	1555	15	Homo sapiens OX=9606	1:Experimental evidence at protein level	Pre-mRNA cleavage complex 2 protein Pcf11	1	0.999	18	37	37	37	14	14	14	8	8	8	10	10	10	5	5	5
491	a	sp|O94916|NFAT5_HUMAN	O94916	NFAT5_HUMAN	NFAT5	1531	12	Homo sapiens OX=9606	1:Experimental evidence at protein level	Nuclear factor of activated T-cells 5	1	0.999	11	8	8	8	2	2	2	2	2	2	3	3	3	1	1	1
492	a	sp|O94923|GLCE_HUMAN	O94923	GLCE_HUMAN	GLCE	617	20	Homo sapiens OX=9606	1:Experimental evidence at protein level	D-glucuronyl C5-epimerase	1	0.999	9	29	29	29	4	4	4	9	9	9	6	6	6	10	10	10
493	a	sp|O94925|GLSK_HUMAN	O94925	GLSK_HUMAN	GLS	669	30	Homo sapiens OX=9606	1:Experimental evidence at protein level	Glutaminase kidney isoform, mitochondrial	1	0.999	12	54	54	54	14	14	14	13	13	13	12	12	12	15	15	15
494	a	sp|O94927|HAUS5_HUMAN	O94927	HAUS5_HUMAN	HAUS5	633	19	Homo sapiens OX=9606	1:Experimental evidence at protein level	HAUS augmin-like complex subunit 5	1	0.999	9	19	19	19	2	2	2	8	8	8	4	4	4	5	5	5
495	a	sp|O94952|FBX21_HUMAN	O94952	FBX21_HUMAN	FBXO21	628	12	Homo sapiens OX=9606	2:Experimental evidence at transcript level	F-box only protein 21	1	0.999	4	24	24	24	6	6	6	7	7	7	5	5	5	6	6	6
496	a	sp|O94953|KDM4B_HUMAN	O94953	KDM4B_HUMAN	KDM4B	1096	6	Homo sapiens OX=9606	1:Experimental evidence at protein level	Lysine-specific demethylase 4B	1	0.9989	5	6	6	6	0	0	0	3	3	3	1	1	1	2	2	2
497	a	sp|O94966|UBP19_HUMAN	O94966	UBP19_HUMAN	USP19	1318	24	Homo sapiens OX=9606	1:Experimental evidence at protein level	Ubiquitin carboxyl-terminal hydrolase 19	1	0.999	18	54	54	54	12	12	12	19	19	19	14	14	14	9	9	9
498	a	sp|O94973|AP2A2_HUMAN	O94973	AP2A2_HUMAN	AP2A2	939	36	Homo sapiens OX=9606	1:Experimental evidence at protein level	AP-2 complex subunit alpha-2	1	0.999	22	132	102	102	33	26	26	35	28	28	37	28	28	27	20	20
499	a	sp|O94979|SC31A_HUMAN	O94979	SC31A_HUMAN	SEC31A	1220	27	Homo sapiens OX=9606	1:Experimental evidence at protein level	Protein transport protein Sec31A	1	0.999	23	227	227	227	57	57	57	52	52	52	53	53	53	65	65	65
500	a	sp|O94992|HEXI1_HUMAN	O94992	HEXI1_HUMAN	HEXIM1	359	36	Homo sapiens OX=9606	1:Experimental evidence at protein level	Protein HEXIM1	1	0.999	5	38	38	38	8	8	8	10	10	10	10	10	10	10	10	10
501	a	sp|O95059|RPP14_HUMAN	O95059	RPP14_HUMAN	RPP14	124	54	Homo sapiens OX=9606	1:Experimental evidence at protein level	Ribonuclease P protein subunit p14	1	0.999	5	13	13	13	5	5	5	3	3	3	3	3	3	2	2	2
502	a	sp|O95067|CCNB2_HUMAN	O95067	CCNB2_HUMAN	CCNB2	398	24	Homo sapiens OX=9606	1:Experimental evidence at protein level	G2/mitotic-specific cyclin-B2	1	0.999	7	26	26	26	9	9	9	3	3	3	7	7	7	7	7	7
503	a	sp|O95070|YIF1A_HUMAN	O95070	YIF1A_HUMAN	YIF1A	293	19	Homo sapiens OX=9606	1:Experimental evidence at protein level	Protein YIF1A	1	0.999	4	21	21	21	5	5	5	7	7	7	5	5	5	4	4	4
504	a	sp|O95071|UBR5_HUMAN	O95071	UBR5_HUMAN	UBR5	2799	22	Homo sapiens OX=9606	1:Experimental evidence at protein level	E3 ubiquitin-protein ligase UBR5	1	0.999	39	189	189	189	48	48	48	51	51	51	46	46	46	44	44	44
505	a	sp|O95081|AGFG2_HUMAN	O95081	AGFG2_HUMAN	AGFG2	481	14	Homo sapiens OX=9606	1:Experimental evidence at protein level	Arf-GAP domain and FG repeat-containing protein 2	1	0.999	6	22	22	22	3	3	3	5	5	5	8	8	8	6	6	6
506	a	sp|O95104|SCAF4_HUMAN	O95104	SCAF4_HUMAN	SCAF4	1147	12	Homo sapiens OX=9606	1:Experimental evidence at protein level	SR-related and CTD-associated factor 4	1	0.999	8	33	25	25	10	7	7	8	7	7	6	4	4	9	7	7
507	a	sp|O95139|NDUB6_HUMAN	O95139	NDUB6_HUMAN	NDUFB6	128	20	Homo sapiens OX=9606	1:Experimental evidence at protein level	NADH dehydrogenase [ubiquinone] 1 beta subcomplex subunit 6	1	0.999	3	55	55	55	17	17	17	11	11	11	15	15	15	12	12	12
508	a	sp|O95140|MFN2_HUMAN	O95140	MFN2_HUMAN	MFN2	757	30	Homo sapiens OX=9606	1:Experimental evidence at protein level	Mitofusin-2	1	0.999	19	67	63	67	19	18	19	15	14	15	22	21	22	11	10	11
509	a	sp|O95149|SPN1_HUMAN	O95149	SPN1_HUMAN	SNUPN	360	20	Homo sapiens OX=9606	1:Experimental evidence at protein level	Snurportin-1	1	0.999	6	18	18	18	4	4	4	6	6	6	4	4	4	4	4	4
510	a	sp|O95155|UBE4B_HUMAN	O95155	UBE4B_HUMAN	UBE4B	1302	31	Homo sapiens OX=9606	1:Experimental evidence at protein level	Ubiquitin conjugation factor E4 B	1	0.999	30	182	182	182	41	41	41	46	46	46	52	52	52	43	43	43
511	a	sp|O95159|ZFPL1_HUMAN	O95159	ZFPL1_HUMAN	ZFPL1	310	8	Homo sapiens OX=9606	1:Experimental evidence at protein level	Zinc finger protein-like 1	1	0.999	3	8	8	8	3	3	3	1	1	1	2	2	2	2	2	2
512	a	sp|O95163|ELP1_HUMAN	O95163	ELP1_HUMAN	ELP1	1332	34	Homo sapiens OX=9606	1:Experimental evidence at protein level	Elongator complex protein 1	1	0.999	33	190	190	190	41	41	41	52	52	52	45	45	45	52	52	52
513	a	sp|O95167|NDUA3_HUMAN	O95167	NDUA3_HUMAN	NDUFA3	84	41	Homo sapiens OX=9606	1:Experimental evidence at protein level	NADH dehydrogenase [ubiquinone] 1 alpha subcomplex subunit 3	1	0.999	3	16	16	16	3	3	3	4	4	4	3	3	3	6	6	6
514	a	sp|O95168|NDUB4_HUMAN	O95168	NDUB4_HUMAN	NDUFB4	129	31	Homo sapiens OX=9606	1:Experimental evidence at protein level	NADH dehydrogenase [ubiquinone] 1 beta subcomplex subunit 4	1	0.999	4	18	18	18	3	3	3	3	3	3	4	4	4	8	8	8
515	a	sp|O95169|NDUB8_HUMAN	O95169	NDUB8_HUMAN	NDUFB8	186	31	Homo sapiens OX=9606	1:Experimental evidence at protein level	NADH dehydrogenase [ubiquinone] 1 beta subcomplex subunit 8, mitochondrial	1	0.999	4	39	39	39	9	9	9	13	13	13	8	8	8	9	9	9
516	a	sp|O95182|NDUA7_HUMAN	O95182	NDUA7_HUMAN	NDUFA7	113	38	Homo sapiens OX=9606	1:Experimental evidence at protein level	NADH dehydrogenase [ubiquinone] 1 alpha subcomplex subunit 7	1	0.9929	4	8	8	8	1	1	1	2	2	2	3	3	3	2	2	2
517	a	sp|O95197|RTN3_HUMAN	O95197	RTN3_HUMAN	RTN3	1032	8	Homo sapiens OX=9606	1:Experimental evidence at protein level	Reticulon-3	1	0.999	6	74	74	74	23	23	23	13	13	13	19	19	19	19	19	19
518	a	sp|O95202|LETM1_HUMAN	O95202	LETM1_HUMAN	LETM1	739	43	Homo sapiens OX=9606	1:Experimental evidence at protein level	Mitochondrial proton/calcium exchanger protein	1	0.999	23	173	173	173	44	44	44	43	43	43	47	47	47	39	39	39
519	a	sp|O95208|EPN2_HUMAN	O95208	EPN2_HUMAN	EPN2	641	9	Homo sapiens OX=9606	1:Experimental evidence at protein level	Epsin-2	1	0.999	4	17	17	17	2	2	2	4	4	4	6	6	6	5	5	5
520	a	sp|O95218|ZRAB2_HUMAN	O95218	ZRAB2_HUMAN	ZRANB2	330	18	Homo sapiens OX=9606	1:Experimental evidence at protein level	Zinc finger Ran-binding domain-containing protein 2	1	0.999	6	34	34	34	9	9	9	9	9	9	8	8	8	8	8	8
521	a	sp|O95219|SNX4_HUMAN	O95219	SNX4_HUMAN	SNX4	450	20	Homo sapiens OX=9606	1:Experimental evidence at protein level	Sorting nexin-4	1	0.999	9	17	17	17	4	4	4	6	6	6	3	3	3	4	4	4
522	a	sp|O95229|ZWINT_HUMAN	O95229	ZWINT_HUMAN	ZWINT	277	38	Homo sapiens OX=9606	1:Experimental evidence at protein level	ZW10 interactor	1	0.999	7	18	18	18	6	6	6	4	4	4	4	4	4	4	4	4
523	a	sp|O95232|LC7L3_HUMAN	O95232	LC7L3_HUMAN	LUC7L3	432	33	Homo sapiens OX=9606	1:Experimental evidence at protein level	Luc7-like protein 3	1	0.999	13	95	95	95	26	26	26	28	28	28	24	24	24	17	17	17
524	a	sp|O95235|KI20A_HUMAN	O95235	KI20A_HUMAN	KIF20A	890	39	Homo sapiens OX=9606	1:Experimental evidence at protein level	Kinesin-like protein KIF20A	1	0.999	25	114	114	114	34	34	34	24	24	24	29	29	29	27	27	27
525	a	sp|O95248|MTMR5_HUMAN	O95248	MTMR5_HUMAN	SBF1	1868	7	Homo sapiens OX=9606	1:Experimental evidence at protein level	Myotubularin-related protein 5	1	0.9984	9	10	10	10	2	2	2	3	3	3	2	2	2	3	3	3
526	a	sp|O95249|GOSR1_HUMAN	O95249	GOSR1_HUMAN	GOSR1	250	22	Homo sapiens OX=9606	1:Experimental evidence at protein level	Golgi SNAP receptor complex member 1	1	0.999	4	10	10	10	2	2	2	4	4	4	3	3	3	1	1	1
527	a	sp|O95251|KAT7_HUMAN	O95251	KAT7_HUMAN	KAT7	611	23	Homo sapiens OX=9606	1:Experimental evidence at protein level	Histone acetyltransferase KAT7	1	0.999	11	49	46	49	13	12	13	13	12	13	11	10	11	12	12	12
528	a	sp|O95260|ATE1_HUMAN	O95260	ATE1_HUMAN	ATE1	518	13	Homo sapiens OX=9606	1:Experimental evidence at protein level	Arginyl-tRNA--protein transferase 1	1	0.9979	4	14	14	14	3	3	3	3	3	3	4	4	4	4	4	4
529	a	sp|O95263|PDE8B_HUMAN	O95263	PDE8B_HUMAN	PDE8B	885	12	Homo sapiens OX=9606	1:Experimental evidence at protein level	High affinity cAMP-specific and IBMX-insensitive 3',5'-cyclic phosphodiesterase 8B	1	0.999	7	10	10	10	2	2	2	3	3	3	1	1	1	4	4	4
530	a	sp|O95292|VAPB_HUMAN	O95292	VAPB_HUMAN	VAPB	243	43	Homo sapiens OX=9606	1:Experimental evidence at protein level	Vesicle-associated membrane protein-associated protein B/C	1	0.999	8	78	59	59	21	15	15	19	15	15	19	15	15	19	14	14
531	a	sp|O95295|SNAPN_HUMAN	O95295	SNAPN_HUMAN	SNAPIN	136	37	Homo sapiens OX=9606	1:Experimental evidence at protein level	SNARE-associated protein Snapin	1	0.999	4	17	17	17	3	3	3	6	6	6	4	4	4	4	4	4
532	a	sp|O95297|MPZL1_HUMAN	O95297	MPZL1_HUMAN	MPZL1	269	37	Homo sapiens OX=9606	1:Experimental evidence at protein level	Myelin protein zero-like protein 1	1	0.999	10	26	26	26	6	6	6	5	5	5	5	5	5	10	10	10
533	a	sp|O95299|NDUAA_HUMAN	O95299	NDUAA_HUMAN	NDUFA10	355	32	Homo sapiens OX=9606	1:Experimental evidence at protein level	NADH dehydrogenase [ubiquinone] 1 alpha subcomplex subunit 10, mitochondrial	1	0.999	10	64	64	64	19	19	19	15	15	15	18	18	18	12	12	12
534	a	sp|O95319|CELF2_HUMAN	O95319	CELF2_HUMAN	CELF2	508	8	Homo sapiens OX=9606	1:Experimental evidence at protein level	CUGBP Elav-like family member 2	1	0.999	3	14	14	14	3	3	3	5	5	5	3	3	3	3	3	3
535	a	sp|O95336|6PGL_HUMAN	O95336	6PGL_HUMAN	PGLS	258	53	Homo sapiens OX=9606	1:Experimental evidence at protein level	6-phosphogluconolactonase	1	0.999	9	141	141	141	34	34	34	34	34	34	40	40	40	33	33	33
536	a	sp|O95340|PAPS2_HUMAN	O95340	PAPS2_HUMAN	PAPSS2	614	38	Homo sapiens OX=9606	1:Experimental evidence at protein level	Bifunctional 3'-phosphoadenosine 5'-phosphosulfate synthase 2	1	0.999	18	160	148	160	35	33	35	43	41	43	45	40	45	37	34	37
537	a	sp|O95352|ATG7_HUMAN	O95352	ATG7_HUMAN	ATG7	703	16	Homo sapiens OX=9606	1:Experimental evidence at protein level	Ubiquitin-like modifier-activating enzyme ATG7	1	0.999	9	34	34	34	10	10	10	10	10	10	7	7	7	7	7	7
538	a	sp|O95359|TACC2_HUMAN	O95359	TACC2_HUMAN	TACC2	2948	17	Homo sapiens OX=9606	1:Experimental evidence at protein level	Transforming acidic coiled-coil-containing protein 2	1	0.999	28	70	68	70	18	17	18	15	15	15	15	15	15	22	21	22
539	a	sp|O95363|SYFM_HUMAN	O95363	SYFM_HUMAN	FARS2	451	19	Homo sapiens OX=9606	1:Experimental evidence at protein level	Phenylalanine--tRNA ligase, mitochondrial	1	0.999	7	33	33	33	10	10	10	5	5	5	9	9	9	9	9	9
540	a	sp|O95365|ZBT7A_HUMAN	O95365	ZBT7A_HUMAN	ZBTB7A	584	20	Homo sapiens OX=9606	1:Experimental evidence at protein level	Zinc finger and BTB domain-containing protein 7A	1	0.999	5	25	25	25	6	6	6	8	8	8	3	3	3	8	8	8
541	a	sp|O95372|LYPA2_HUMAN	O95372	LYPA2_HUMAN	LYPLA2	231	32	Homo sapiens OX=9606	1:Experimental evidence at protein level	Acyl-protein thioesterase 2	1	0.999	4	66	66	66	13	13	13	19	19	19	15	15	15	19	19	19
542	a	sp|O95373|IPO7_HUMAN	O95373	IPO7_HUMAN	IPO7	1038	39	Homo sapiens OX=9606	1:Experimental evidence at protein level	Importin-7	1	0.999	29	553	548	553	131	130	131	142	141	142	138	136	138	142	141	142
543	a	sp|O95376|ARI2_HUMAN	O95376	ARI2_HUMAN	ARIH2	493	24	Homo sapiens OX=9606	1:Experimental evidence at protein level	E3 ubiquitin-protein ligase ARIH2	1	0.999	8	32	32	32	7	7	7	7	7	7	9	9	9	9	9	9
544	a	sp|O95379|TFIP8_HUMAN	O95379	TFIP8_HUMAN	TNFAIP8	198	11	Homo sapiens OX=9606	1:Experimental evidence at protein level	Tumor necrosis factor alpha-induced protein 8	1	0.999	2	10	10	10	2	2	2	3	3	3	2	2	2	3	3	3
545	a	sp|O95391|SLU7_HUMAN	O95391	SLU7_HUMAN	SLU7	586	30	Homo sapiens OX=9606	1:Experimental evidence at protein level	Pre-mRNA-splicing factor SLU7	1	0.999	12	46	46	46	11	11	11	14	14	14	12	12	12	9	9	9
546	a	sp|O95394|AGM1_HUMAN	O95394	AGM1_HUMAN	PGM3	542	38	Homo sapiens OX=9606	1:Experimental evidence at protein level	Phosphoacetylglucosamine mutase	1	0.999	14	96	96	96	25	25	25	21	21	21	26	26	26	24	24	24
547	a	sp|O95396|MOCS3_HUMAN	O95396	MOCS3_HUMAN	MOCS3	460	23	Homo sapiens OX=9606	1:Experimental evidence at protein level	Adenylyltransferase and sulfurtransferase MOCS3	1	0.999	6	26	26	26	11	11	11	5	5	5	4	4	4	6	6	6
548	a	sp|O95400|CD2B2_HUMAN	O95400	CD2B2_HUMAN	CD2BP2	341	48	Homo sapiens OX=9606	1:Experimental evidence at protein level	CD2 antigen cytoplasmic tail-binding protein 2	1	0.999	9	66	66	66	12	12	12	20	20	20	19	19	19	15	15	15
549	a	sp|O95429|BAG4_HUMAN	O95429	BAG4_HUMAN	BAG4	457	11	Homo sapiens OX=9606	1:Experimental evidence at protein level	BAG family molecular chaperone regulator 4	1	0.9975	4	13	13	13	3	3	3	1	1	1	5	5	5	4	4	4
550	a	sp|O95433|AHSA1_HUMAN	O95433	AHSA1_HUMAN	AHSA1	338	62	Homo sapiens OX=9606	1:Experimental evidence at protein level	Activator of 90 kDa heat shock protein ATPase homolog 1	1	0.999	14	298	298	298	68	68	68	74	74	74	79	79	79	77	77	77
551	a	sp|O95453|PARN_HUMAN	O95453	PARN_HUMAN	PARN	639	26	Homo sapiens OX=9606	1:Experimental evidence at protein level	Poly(A)-specific ribonuclease PARN	1	0.999	13	80	80	80	22	22	22	16	16	16	23	23	23	19	19	19
552	a	sp|O95456|PSMG1_HUMAN	O95456	PSMG1_HUMAN	PSMG1	288	46	Homo sapiens OX=9606	1:Experimental evidence at protein level	Proteasome assembly chaperone 1	1	0.999	10	92	92	92	24	24	24	23	23	23	24	24	24	21	21	21
553	a	sp|O95466|FMNL1_HUMAN	O95466	FMNL1_HUMAN	FMNL1	1100	24	Homo sapiens OX=9606	1:Experimental evidence at protein level	Formin-like protein 1	1	0.999	22	84	81	84	23	23	23	22	21	22	21	20	21	18	17	18
554	a	sp|O95470|SGPL1_HUMAN	O95470	SGPL1_HUMAN	SGPL1	568	16	Homo sapiens OX=9606	1:Experimental evidence at protein level	Sphingosine-1-phosphate lyase 1	1	0.999	7	18	18	18	4	4	4	5	5	5	6	6	6	3	3	3
555	a	sp|O95478|NSA2_HUMAN	O95478	NSA2_HUMAN	NSA2	260	34	Homo sapiens OX=9606	1:Experimental evidence at protein level	Ribosome biogenesis protein NSA2 homolog	1	0.999	9	48	48	48	10	10	10	13	13	13	10	10	10	15	15	15
556	a	sp|O95486|SC24A_HUMAN	O95486	SC24A_HUMAN	SEC24A	1093	20	Homo sapiens OX=9606	1:Experimental evidence at protein level	Protein transport protein Sec24A	1	0.999	15	110	100	110	24	22	24	25	23	25	30	27	30	31	28	31
557	a	sp|O95487|SC24B_HUMAN	O95487	SC24B_HUMAN	SEC24B	1268	17	Homo sapiens OX=9606	1:Experimental evidence at protein level	Protein transport protein Sec24B	1	0.999	14	44	34	34	13	11	11	8	6	6	12	9	9	11	8	8
558	a	sp|O95544|NADK_HUMAN	O95544	NADK_HUMAN	NADK	446	11	Homo sapiens OX=9606	1:Experimental evidence at protein level	NAD kinase	1	0.999	3	15	15	15	5	5	5	3	3	3	3	3	3	4	4	4
559	a	sp|O95551|TYDP2_HUMAN	O95551	TYDP2_HUMAN	TDP2	362	26	Homo sapiens OX=9606	1:Experimental evidence at protein level	Tyrosyl-DNA phosphodiesterase 2	1	0.999	7	41	41	41	10	10	10	11	11	11	9	9	9	11	11	11
560	a	sp|O95573|ACSL3_HUMAN	O95573	ACSL3_HUMAN	ACSL3	720	38	Homo sapiens OX=9606	1:Experimental evidence at protein level	Long-chain-fatty-acid--CoA ligase 3	1	0.999	20	138	115	115	33	30	30	31	25	25	38	29	29	36	31	31
561	a	sp|O95602|RPA1_HUMAN	O95602	RPA1_HUMAN	POLR1A	1720	34	Homo sapiens OX=9606	1:Experimental evidence at protein level	DNA-directed RNA polymerase I subunit RPA1	1	0.999	37	190	190	190	47	47	47	50	50	50	52	52	52	41	41	41
562	a	sp|O95613|PCNT_HUMAN	O95613	PCNT_HUMAN	PCNT	3336	7	Homo sapiens OX=9606	1:Experimental evidence at protein level	Pericentrin	1	0.999	20	28	28	28	10	10	10	5	5	5	7	7	7	6	6	6
563	a	sp|O95619|YETS4_HUMAN	O95619	YETS4_HUMAN	YEATS4	227	18	Homo sapiens OX=9606	1:Experimental evidence at protein level	YEATS domain-containing protein 4	1	0.999	4	8	8	8	3	3	3	2	2	2	1	1	1	2	2	2
564	a	sp|O95628|CNOT4_HUMAN	O95628	CNOT4_HUMAN	CNOT4	575	8	Homo sapiens OX=9606	1:Experimental evidence at protein level	CCR4-NOT transcription complex subunit 4	1	0.999	3	12	12	12	3	3	3	2	2	2	4	4	4	3	3	3
565	a	sp|O95630|STABP_HUMAN	O95630	STABP_HUMAN	STAMBP	424	17	Homo sapiens OX=9606	1:Experimental evidence at protein level	STAM-binding protein	1	0.999	6	17	17	17	4	4	4	3	3	3	6	6	6	4	4	4
566	a	sp|O95633|FSTL3_HUMAN	O95633	FSTL3_HUMAN	FSTL3	263	17	Homo sapiens OX=9606	1:Experimental evidence at protein level	Follistatin-related protein 3	1	0.9989	3	5	5	5	3	3	3	0	0	0	1	1	1	1	1	1
567	a	sp|O95639|CPSF4_HUMAN	O95639	CPSF4_HUMAN	CPSF4	269	48	Homo sapiens OX=9606	1:Experimental evidence at protein level	Cleavage and polyadenylation specificity factor subunit 4	1	0.999	8	21	21	21	6	6	6	8	8	8	3	3	3	4	4	4
568	a	sp|O95671|ASML_HUMAN	O95671	ASML_HUMAN	ASMTL	621	14	Homo sapiens OX=9606	1:Experimental evidence at protein level	Probable bifunctional dTTP/UTP pyrophosphatase/methyltransferase protein	1	0.9986	7	14	14	14	4	4	4	0	0	0	4	4	4	6	6	6
569	a	sp|O95674|CDS2_HUMAN	O95674	CDS2_HUMAN	CDS2	445	13	Homo sapiens OX=9606	1:Experimental evidence at protein level	Phosphatidate cytidylyltransferase 2	1	0.999	4	30	30	30	9	9	9	8	8	8	4	4	4	9	9	9
570	a	sp|O95677|EYA4_HUMAN	O95677	EYA4_HUMAN	EYA4	639	11	Homo sapiens OX=9606	1:Experimental evidence at protein level	Eyes absent homolog 4	1	0.999	5	25	25	25	6	6	6	4	4	4	7	7	7	8	8	8
571	a	sp|O95684|FR1OP_HUMAN	O95684	FR1OP_HUMAN	FGFR1OP	399	29	Homo sapiens OX=9606	1:Experimental evidence at protein level	FGFR1 oncogene partner	1	0.999	8	25	25	25	6	6	6	5	5	5	7	7	7	7	7	7
572	a	sp|O95707|RPP29_HUMAN	O95707	RPP29_HUMAN	POP4	220	28	Homo sapiens OX=9606	1:Experimental evidence at protein level	Ribonuclease P protein subunit p29	1	0.999	5	19	19	19	6	6	6	4	4	4	3	3	3	6	6	6
573	a	sp|O95721|SNP29_HUMAN	O95721	SNP29_HUMAN	SNAP29	258	19	Homo sapiens OX=9606	1:Experimental evidence at protein level	Synaptosomal-associated protein 29	1	0.9989	4	18	18	18	4	4	4	7	7	7	3	3	3	4	4	4
574	a	sp|O95747|OXSR1_HUMAN	O95747	OXSR1_HUMAN	OXSR1	527	37	Homo sapiens OX=9606	1:Experimental evidence at protein level	Serine/threonine-protein kinase	1	0.999	14	127	103	127	37	31	37	29	24	29	32	25	32	29	23	29
575	a	sp|O95757|HS74L_HUMAN	O95757	HS74L_HUMAN	HSPA4L	839	61	Homo sapiens OX=9606	1:Experimental evidence at protein level	Heat shock 70 kDa protein 4L	1	0.999	39	467	371	371	123	97	97	121	101	101	105	78	78	118	95	95
576	a	sp|O95758|PTBP3_HUMAN	O95758	PTBP3_HUMAN	PTBP3	552	31	Homo sapiens OX=9606	1:Experimental evidence at protein level	Polypyrimidine tract-binding protein 3	1	0.999	10	66	51	51	18	13	13	18	15	15	15	11	11	15	12	12
577	a	sp|O95777|LSM8_HUMAN	O95777	LSM8_HUMAN	LSM8	96	71	Homo sapiens OX=9606	1:Experimental evidence at protein level	U6 snRNA-associated Sm-like protein LSm8	1	0.999	4	47	47	47	15	15	15	11	11	11	11	11	11	10	10	10
578	a	sp|O95782|AP2A1_HUMAN	O95782	AP2A1_HUMAN	AP2A1	977	40	Homo sapiens OX=9606	1:Experimental evidence at protein level	AP-2 complex subunit alpha-1	1	0.999	28	224	194	224	61	54	61	57	50	57	52	43	52	54	47	54
579	a	sp|O95785|WIZ_HUMAN	O95785	WIZ_HUMAN	WIZ	1651	12	Homo sapiens OX=9606	1:Experimental evidence at protein level	Protein Wiz	1	0.999	13	50	50	50	10	10	10	13	13	13	12	12	12	15	15	15
580	a	sp|O95793|STAU1_HUMAN	O95793	STAU1_HUMAN	STAU1	577	32	Homo sapiens OX=9606	1:Experimental evidence at protein level	Double-stranded RNA-binding protein Staufen homolog 1	1	0.999	13	54	54	54	14	14	14	14	14	14	13	13	13	13	13	13
581	a	sp|O95801|TTC4_HUMAN	O95801	TTC4_HUMAN	TTC4	387	38	Homo sapiens OX=9606	1:Experimental evidence at protein level	Tetratricopeptide repeat protein 4	1	0.999	9	40	40	40	10	10	10	13	13	13	8	8	8	9	9	9
582	a	sp|O95816|BAG2_HUMAN	O95816	BAG2_HUMAN	BAG2	211	45	Homo sapiens OX=9606	1:Experimental evidence at protein level	BAG family molecular chaperone regulator 2	1	0.999	9	81	81	81	14	14	14	24	24	24	23	23	23	20	20	20
583	a	sp|O95817|BAG3_HUMAN	O95817	BAG3_HUMAN	BAG3	575	54	Homo sapiens OX=9606	1:Experimental evidence at protein level	BAG family molecular chaperone regulator 3	1	0.999	16	177	177	177	38	38	38	48	48	48	39	39	39	52	52	52
584	a	sp|O95825|QORL1_HUMAN	O95825	QORL1_HUMAN	CRYZL1	349	23	Homo sapiens OX=9606	1:Experimental evidence at protein level	Quinone oxidoreductase-like protein 1	1	0.999	4	26	26	26	7	7	7	7	7	7	6	6	6	6	6	6
585	a	sp|O95831|AIFM1_HUMAN	O95831	AIFM1_HUMAN	AIFM1	613	40	Homo sapiens OX=9606	1:Experimental evidence at protein level	Apoptosis-inducing factor 1, mitochondrial	1	0.999	18	191	191	191	50	50	50	48	48	48	47	47	47	46	46	46
586	a	sp|O95834|EMAL2_HUMAN	O95834	EMAL2_HUMAN	EML2	649	18	Homo sapiens OX=9606	1:Experimental evidence at protein level	Echinoderm microtubule-associated protein-like 2	1	0.999	7	20	20	20	2	2	2	3	3	3	4	4	4	11	11	11
587	a	sp|O95861|BPNT1_HUMAN	O95861	BPNT1_HUMAN	BPNT1	308	51	Homo sapiens OX=9606	1:Experimental evidence at protein level	3'(2'),5'-bisphosphate nucleotidase 1	1	0.999	13	118	118	118	24	24	24	29	29	29	34	34	34	31	31	31
588	a	sp|O95865|DDAH2_HUMAN	O95865	DDAH2_HUMAN	DDAH2	285	21	Homo sapiens OX=9606	1:Experimental evidence at protein level	N(G),N(G)-dimethylarginine dimethylaminohydrolase 2	1	0.999	3	15	15	15	3	3	3	5	5	5	4	4	4	3	3	3
589	a	sp|O95870|ABHGA_HUMAN	O95870	ABHGA_HUMAN	ABHD16A	558	17	Homo sapiens OX=9606	1:Experimental evidence at protein level	Phosphatidylserine lipase ABHD16A	1	0.999	6	27	27	27	8	8	8	9	9	9	5	5	5	5	5	5
590	a	sp|O95881|TXD12_HUMAN	O95881	TXD12_HUMAN	TXNDC12	172	36	Homo sapiens OX=9606	1:Experimental evidence at protein level	Thioredoxin domain-containing protein 12	1	0.999	6	93	93	93	28	28	28	20	20	20	23	23	23	22	22	22
591	a	sp|O95900|TRUB2_HUMAN	O95900	TRUB2_HUMAN	TRUB2	331	17	Homo sapiens OX=9606	1:Experimental evidence at protein level	Mitochondrial mRNA pseudouridine synthase TRUB2	1	0.9967	4	12	12	12	4	4	4	2	2	2	2	2	2	4	4	4
592	a	sp|O95905|ECD_HUMAN	O95905	ECD_HUMAN	ECD	644	29	Homo sapiens OX=9606	1:Experimental evidence at protein level	Protein ecdysoneless homolog	1	0.999	13	51	51	51	15	15	15	13	13	13	11	11	11	12	12	12
593	a	sp|O95926|SYF2_HUMAN	O95926	SYF2_HUMAN	SYF2	243	42	Homo sapiens OX=9606	1:Experimental evidence at protein level	Pre-mRNA-splicing factor SYF2	1	0.999	7	22	22	22	7	7	7	4	4	4	5	5	5	6	6	6
594	a	sp|O95983|MBD3_HUMAN	O95983	MBD3_HUMAN	MBD3	291	30	Homo sapiens OX=9606	1:Experimental evidence at protein level	Methyl-CpG-binding domain protein 3	1	0.999	8	43	43	43	13	13	13	8	8	8	12	12	12	10	10	10
595	a	sp|O95985|TOP3B_HUMAN	O95985	TOP3B_HUMAN	TOP3B	862	10	Homo sapiens OX=9606	1:Experimental evidence at protein level	DNA topoisomerase 3-beta-1	1	0.999	5	13	13	13	3	3	3	4	4	4	3	3	3	3	3	3
596	a	sp|O95989|NUDT3_HUMAN	O95989	NUDT3_HUMAN	NUDT3	172	17	Homo sapiens OX=9606	1:Experimental evidence at protein level	Diphosphoinositol polyphosphate phosphohydrolase 1	1	0.999	2	15	15	15	5	5	5	3	3	3	3	3	3	4	4	4
597	a	sp|O96000|NDUBA_HUMAN	O96000	NDUBA_HUMAN	NDUFB10	172	55	Homo sapiens OX=9606	1:Experimental evidence at protein level	NADH dehydrogenase [ubiquinone] 1 beta subcomplex subunit 10	1	0.999	9	68	68	68	16	16	16	15	15	15	21	21	21	16	16	16
598	a	sp|O96005|CLPT1_HUMAN	O96005	CLPT1_HUMAN	CLPTM1	669	26	Homo sapiens OX=9606	1:Experimental evidence at protein level	Cleft lip and palate transmembrane protein 1	1	0.999	10	78	78	78	16	16	16	19	19	19	26	26	26	17	17	17
599	a	sp|O96006|ZBED1_HUMAN	O96006	ZBED1_HUMAN	ZBED1	694	5	Homo sapiens OX=9606	1:Experimental evidence at protein level	Zinc finger BED domain-containing protein 1	1	0.999	3	11	11	11	1	1	1	4	4	4	4	4	4	2	2	2
600	a	sp|O96007|MOC2B_HUMAN	O96007	MOC2B_HUMAN	MOCS2	188	37	Homo sapiens OX=9606	1:Experimental evidence at protein level	Molybdopterin synthase catalytic subunit	1	0.999	5	29	29	29	7	7	7	8	8	8	6	6	6	8	8	8
601	a	sp|O96008|TOM40_HUMAN	O96008	TOM40_HUMAN	TOMM40	361	52	Homo sapiens OX=9606	1:Experimental evidence at protein level	Mitochondrial import receptor subunit TOM40 homolog	1	0.999	11	155	155	155	39	39	39	38	38	38	39	39	39	39	39	39
602	a	sp|O96011|PX11B_HUMAN	O96011	PX11B_HUMAN	PEX11B	259	21	Homo sapiens OX=9606	1:Experimental evidence at protein level	Peroxisomal membrane protein 11B	1	0.9988	4	9	9	9	3	3	3	3	3	3	2	2	2	1	1	1
603	a	sp|O96017|CHK2_HUMAN	O96017	CHK2_HUMAN	CHEK2	543	15	Homo sapiens OX=9606	1:Experimental evidence at protein level	Serine/threonine-protein kinase Chk2	1	0.999	5	18	18	18	5	5	5	4	4	4	6	6	6	3	3	3
604	a	sp|O96033|MOC2A_HUMAN	O96033	MOC2A_HUMAN	MOCS2	88	15	Homo sapiens OX=9606	1:Experimental evidence at protein level	Molybdopterin synthase sulfur carrier subunit	1	0.999	2	9	9	9	4	4	4	1	1	1	2	2	2	2	2	2
605	a	sp|P00374|DYR_HUMAN	P00374	DYR_HUMAN	DHFR	187	51	Homo sapiens OX=9606	1:Experimental evidence at protein level	Dihydrofolate reductase	1	0.999	8	53	53	53	12	12	12	11	11	11	18	18	18	12	12	12
606	a	sp|P00387|NB5R3_HUMAN	P00387	NB5R3_HUMAN	CYB5R3	301	65	Homo sapiens OX=9606	1:Experimental evidence at protein level	NADH-cytochrome b5 reductase 3	1	0.999	11	125	125	125	31	31	31	33	33	33	29	29	29	32	32	32
607	a	sp|P00390|GSHR_HUMAN	P00390	GSHR_HUMAN	GSR	522	53	Homo sapiens OX=9606	1:Experimental evidence at protein level	Glutathione reductase, mitochondrial	1	0.999	18	250	245	250	64	64	64	66	64	66	57	56	57	63	61	63
608	a	sp|P00395|COX1_HUMAN	P00395	COX1_HUMAN	MT-CO1	513	10	Homo sapiens OX=9606	1:Experimental evidence at protein level	Cytochrome c oxidase subunit 1	1	0.999	3	66	66	66	18	18	18	20	20	20	14	14	14	14	14	14
609	a	sp|P00403|COX2_HUMAN	P00403	COX2_HUMAN	MT-CO2	227	24	Homo sapiens OX=9606	1:Experimental evidence at protein level	Cytochrome c oxidase subunit 2	1	0.999	4	126	126	126	29	29	29	30	30	30	36	36	36	31	31	31
610	a	sp|P00414|COX3_HUMAN	P00414	COX3_HUMAN	MT-CO3	261	8	Homo sapiens OX=9606	1:Experimental evidence at protein level	Cytochrome c oxidase subunit 3	1	0.999	2	27	27	27	8	8	8	4	4	4	9	9	9	6	6	6
611	a	sp|P00441|SODC_HUMAN	P00441	SODC_HUMAN	SOD1	154	64	Homo sapiens	1:Experimental evidence at protein level	Superoxide dismutase [Cu-Zn]	1	0.999	6	260	260	260	65	65	65	64	64	64	66	66	66	65	65	65
612	a	sp|P00491|PNPH_HUMAN	P00491	PNPH_HUMAN	PNP	289	67	Homo sapiens OX=9606	1:Experimental evidence at protein level	Purine nucleoside phosphorylase	1	0.999	14	256	256	256	65	65	65	61	61	61	67	67	67	63	63	63
613	a	sp|P00492|HPRT_HUMAN	P00492	HPRT_HUMAN	HPRT1	218	76	Homo sapiens OX=9606	1:Experimental evidence at protein level	Hypoxanthine-guanine phosphoribosyltransferase	1	0.999	12	116	112	116	30	29	30	29	28	29	27	26	27	30	29	30
614	a	sp|P00505|AATM_HUMAN	P00505	AATM_HUMAN	GOT2	430	49	Homo sapiens OX=9606	1:Experimental evidence at protein level	Aspartate aminotransferase, mitochondrial	1	0.999	16	213	213	213	43	43	43	57	57	57	55	55	55	58	58	58
615	a	sp|P00519|ABL1_HUMAN	P00519	ABL1_HUMAN	ABL1	1130	10	Homo sapiens OX=9606	1:Experimental evidence at protein level	Tyrosine-protein kinase ABL1	1	0.999	7	8	7	7	2	2	2	1	1	1	2	2	2	3	2	2
616	a	sp|P00533|EGFR_HUMAN	P00533	EGFR_HUMAN	EGFR	1210	31	Homo sapiens OX=9606	1:Experimental evidence at protein level	Epidermal growth factor receptor	1	0.999	25	88	83	88	24	23	24	25	23	25	17	16	17	22	21	22
617	a	sp|P00558|PGK1_HUMAN	P00558	PGK1_HUMAN	PGK1	417	66	Homo sapiens OX=9606	1:Experimental evidence at protein level	Phosphoglycerate kinase 1	1	0.999	20	634	530	634	164	136	164	151	123	151	148	126	148	171	145	171
618	a	sp|P00568|KAD1_HUMAN	P00568	KAD1_HUMAN	AK1	194	60	Homo sapiens OX=9606	1:Experimental evidence at protein level	Adenylate kinase isoenzyme 1	1	0.999	9	94	94	94	27	27	27	21	21	21	26	26	26	20	20	20
619	a	sp|P00734|THRB_HUMAN	P00734	THRB_HUMAN	F2	622	23	Homo sapiens OX=9606	1:Experimental evidence at protein level	Prothrombin	1	0.999	10	34	34	34	7	7	7	10	10	10	7	7	7	10	10	10
620	a	sp|P00761|TRYP_PIG	P00761	TRYP_PIG		231	52	Sus scrofa	1:Experimental evidence at protein level	Trypsin	1	0.999	9	439	439	439	116	116	116	104	104	104	119	119	119	100	100	100
621	a	sp|P00813|ADA_HUMAN	P00813	ADA_HUMAN	ADA	363	30	Homo sapiens OX=9606	1:Experimental evidence at protein level	Adenosine deaminase	1	0.999	7	31	31	31	7	7	7	8	8	8	8	8	8	8	8	8
622	a	sp|P00883|ALDOA_RABIT	P00883	ALDOA_RABIT	ALDOA	364	59	Oryctolagus cuniculus	1:Experimental evidence at protein level	Fructose-bisphosphate aldolase A	1	0.999	16	758	7	7	198	1	1	192	1	1	183	3	3	185	2	2
623	a	sp|P00966|ASSY_HUMAN	P00966	ASSY_HUMAN	ASS1	412	60	Homo sapiens OX=9606	1:Experimental evidence at protein level	Argininosuccinate synthase	1	0.999	17	510	510	510	129	129	129	124	124	124	124	124	124	133	133	133
624	a	sp|P01023|A2MG_HUMAN	P01023	A2MG_HUMAN	A2M	1474	6	Homo sapiens OX=9606	1:Experimental evidence at protein level	Alpha-2-macroglobulin	1	0.9986	6	11	11	11	3	3	3	2	2	2	3	3	3	3	3	3
625	a	sp|P01024|CO3_HUMAN	P01024	CO3_HUMAN	C3	1663	14	Homo sapiens OX=9606	1:Experimental evidence at protein level	Complement C3	1	0.999	15	42	42	42	9	9	9	11	11	11	12	12	12	10	10	10
626	a	sp|P01033|TIMP1_HUMAN	P01033	TIMP1_HUMAN	TIMP1	207	31	Homo sapiens OX=9606	1:Experimental evidence at protein level	Metalloproteinase inhibitor 1	1	0.999	4	29	29	29	7	7	7	6	6	6	7	7	7	9	9	9
627	a	sp|P01130|LDLR_HUMAN	P01130	LDLR_HUMAN	LDLR	860	41	Homo sapiens OX=9606	1:Experimental evidence at protein level	Low-density lipoprotein receptor	1	0.999	23	270	270	270	69	69	69	68	68	68	69	69	69	64	64	64
628	a	sp|P01137|TGFB1_HUMAN	P01137	TGFB1_HUMAN	TGFB1	390	10	Homo sapiens OX=9606	1:Experimental evidence at protein level	Transforming growth factor beta-1 proprotein	1	0.999	3	14	14	14	4	4	4	4	4	4	3	3	3	3	3	3
630	a	sp|P02647|APOA1_HUMAN	P02647	APOA1_HUMAN	APOA1	267	21	Homo sapiens OX=9606	1:Experimental evidence at protein level	Apolipoprotein A-I	1	0.999	5	7	7	7	2	2	2	1	1	1	2	2	2	2	2	2
631	a	sp|P02649|APOE_HUMAN	P02649	APOE_HUMAN	APOE	317	12	Homo sapiens OX=9606	1:Experimental evidence at protein level	Apolipoprotein E	1	0.999	3	10	10	10	1	1	1	4	4	4	2	2	2	3	3	3
632	a	sp|P02751|FINC_HUMAN	P02751	FINC_HUMAN	FN1	2386	7	Homo sapiens OX=9606	1:Experimental evidence at protein level	Fibronectin	1	0.999	11	29	29	29	5	5	5	10	10	10	8	8	8	6	6	6
633	a	sp|P02765|FETUA_HUMAN	P02765	FETUA_HUMAN	AHSG	367	6	Homo sapiens OX=9606	1:Experimental evidence at protein level	Alpha-2-HS-glycoprotein	1	0.999	3	24	24	24	6	6	6	6	6	6	7	7	7	5	5	5
634	a	sp|P02769|ALBU_BOVIN	P02769	ALBU_BOVIN	ALB	607	55	Bos taurus	1:Experimental evidence at protein level	Serum albumin	1	0.999	30	175	158	175	44	39	44	49	45	49	42	37	42	40	37	40
635	a	sp|P02786|TFR1_HUMAN	P02786	TFR1_HUMAN	TFRC	760	46	Homo sapiens OX=9606	1:Experimental evidence at protein level	Transferrin receptor protein 1	1	0.999	29	448	448	448	112	112	112	102	102	102	119	119	119	115	115	115
636	a	sp|P02788|TRFL_HUMAN	P02788	TRFL_HUMAN	LTF	710	12	Homo sapiens	1:Experimental evidence at protein level	Lactotransferrin	1	0.999	7	47	46	47	9	9	9	15	14	15	11	11	11	12	12	12
637	a	sp|P02792|FRIL_HUMAN	P02792	FRIL_HUMAN	FTL	175	33	Homo sapiens OX=9606	1:Experimental evidence at protein level	Ferritin light chain	1	0.999	4	24	24	24	6	6	6	7	7	7	8	8	8	3	3	3
638	a	sp|P02794|FRIH_HUMAN	P02794	FRIH_HUMAN	FTH1	183	42	Homo sapiens OX=9606	1:Experimental evidence at protein level	Ferritin heavy chain	1	0.999	6	37	37	37	9	9	9	8	8	8	12	12	12	8	8	8
639	a	sp|P03886|NU1M_HUMAN	P03886	NU1M_HUMAN	MT-ND1	318	13	Homo sapiens OX=9606	1:Experimental evidence at protein level	NADH-ubiquinone oxidoreductase chain 1	1	0.999	2	22	22	22	5	5	5	7	7	7	5	5	5	5	5	5
640	a	sp|P03905|NU4M_HUMAN	P03905	NU4M_HUMAN	MT-ND4	459	14	Homo sapiens OX=9606	1:Experimental evidence at protein level	NADH-ubiquinone oxidoreductase chain 4	1	0.999	5	19	19	19	6	6	6	4	4	4	3	3	3	6	6	6
641	a	sp|P03915|NU5M_HUMAN	P03915	NU5M_HUMAN	MT-ND5	603	10	Homo sapiens OX=9606	1:Experimental evidence at protein level	NADH-ubiquinone oxidoreductase chain 5	1	0.999	3	14	14	14	4	4	4	5	5	5	3	3	3	2	2	2
642	a	sp|P04040|CATA_HUMAN	P04040	CATA_HUMAN	CAT	527	52	Homo sapiens	1:Experimental evidence at protein level	Catalase	1	0.999	20	208	208	208	55	55	55	45	45	45	47	47	47	61	61	61
643	a	sp|P04049|RAF1_HUMAN	P04049	RAF1_HUMAN	RAF1	648	25	Homo sapiens OX=9606	1:Experimental evidence at protein level	RAF proto-oncogene serine/threonine-protein kinase	1	0.999	12	35	27	34	12	8	11	9	7	9	8	7	8	6	5	6
644	a	sp|P04062|GLCM_HUMAN	P04062	GLCM_HUMAN	GBA	536	26	Homo sapiens OX=9606	1:Experimental evidence at protein level	Lysosomal acid glucosylceramidase	1	0.999	10	44	44	44	10	10	10	12	12	12	9	9	9	13	13	13
645	a	sp|P04075|ALDOA_HUMAN	P04075	ALDOA_HUMAN	ALDOA	364	67	Homo sapiens OX=9606	1:Experimental evidence at protein level	Fructose-bisphosphate aldolase A	1	0.999	20	1082	331	1082	284	87	284	276	85	276	263	83	263	259	76	259
646	a	sp|P04080|CYTB_HUMAN	P04080	CYTB_HUMAN	CSTB	98	49	Homo sapiens OX=9606	1:Experimental evidence at protein level	Cystatin-B	1	0.999	4	167	167	167	50	50	50	44	44	44	38	38	38	35	35	35
647	a	sp|P04114|APOB_HUMAN	P04114	APOB_HUMAN	APOB	4563	9	Homo sapiens OX=9606	1:Experimental evidence at protein level	Apolipoprotein B-100	1	0.999	30	80	79	80	21	21	21	17	16	17	22	22	22	20	20	20
648	a	sp|P04150|GCR_HUMAN	P04150	GCR_HUMAN	NR3C1	777	16	Homo sapiens OX=9606	1:Experimental evidence at protein level	Glucocorticoid receptor	1	0.999	8	31	31	31	8	8	8	4	4	4	8	8	8	11	11	11
649	a	sp|P04179|SODM_HUMAN	P04179	SODM_HUMAN	SOD2	222	64	Homo sapiens OX=9606	1:Experimental evidence at protein level	Superoxide dismutase [Mn], mitochondrial	1	0.999	9	127	127	127	34	34	34	32	32	32	31	31	31	30	30	30
650	a	sp|P04181|OAT_HUMAN	P04181	OAT_HUMAN	OAT	439	31	Homo sapiens OX=9606	1:Experimental evidence at protein level	Ornithine aminotransferase, mitochondrial	1	0.999	9	93	93	93	25	25	25	26	26	26	22	22	22	20	20	20
651	a	sp|P04183|KITH_HUMAN	P04183	KITH_HUMAN	TK1	234	53	Homo sapiens OX=9606	1:Experimental evidence at protein level	Thymidine kinase, cytosolic	1	0.999	9	57	57	57	15	15	15	18	18	18	14	14	14	10	10	10
652	a	sp|P04406|G3P_HUMAN	P04406	G3P_HUMAN	GAPDH	335	64	Homo sapiens OX=9606	1:Experimental evidence at protein level	Glyceraldehyde-3-phosphate dehydrogenase	1	0.999	17	2316	2316	2316	585	585	585	589	589	589	576	576	576	566	566	566
653	a	sp|P04424|ARLY_HUMAN	P04424	ARLY_HUMAN	ASL	464	14	Homo sapiens OX=9606	1:Experimental evidence at protein level	Argininosuccinate lyase	1	0.999	4	12	12	12	2	2	2	1	1	1	4	4	4	5	5	5
654	a	sp|P04792|HSPB1_HUMAN	P04792	HSPB1_HUMAN	HSPB1	205	84	Homo sapiens OX=9606	1:Experimental evidence at protein level	Heat shock protein beta-1	1	0.999	14	896	896	896	229	229	229	244	244	244	210	210	210	213	213	213
655	a	sp|P04818|TYSY_HUMAN	P04818	TYSY_HUMAN	TYMS	313	32	Homo sapiens OX=9606	1:Experimental evidence at protein level	Thymidylate synthase	1	0.999	7	64	64	64	15	15	15	15	15	15	17	17	17	17	17	17
656	a	sp|P04843|RPN1_HUMAN	P04843	RPN1_HUMAN	RPN1	607	56	Homo sapiens OX=9606	1:Experimental evidence at protein level	Dolichyl-diphosphooligosaccharide--protein glycosyltransferase subunit 1	1	0.999	24	283	283	283	68	68	68	72	72	72	74	74	74	69	69	69
657	a	sp|P04844|RPN2_HUMAN	P04844	RPN2_HUMAN	RPN2	631	52	Homo sapiens OX=9606	1:Experimental evidence at protein level	Dolichyl-diphosphooligosaccharide--protein glycosyltransferase subunit 2	1	0.999	21	244	244	244	66	66	66	61	61	61	60	60	60	57	57	57
658	a	sp|P04920|B3A2_HUMAN	P04920	B3A2_HUMAN	SLC4A2	1241	16	Homo sapiens OX=9606	1:Experimental evidence at protein level	Anion exchange protein 2	1	0.999	13	58	58	58	13	13	13	14	14	14	13	13	13	18	18	18
659	a	sp|P05026|AT1B1_HUMAN	P05026	AT1B1_HUMAN	ATP1B1	303	29	Homo sapiens OX=9606	1:Experimental evidence at protein level	Sodium/potassium-transporting ATPase subunit beta-1	1	0.999	6	45	45	45	11	11	11	12	12	12	10	10	10	12	12	12
660	a	sp|P05067|A4_HUMAN	P05067	A4_HUMAN	APP	770	30	Homo sapiens OX=9606	1:Experimental evidence at protein level	Amyloid-beta precursor protein	1	0.999	17	107	106	107	28	28	28	29	29	29	28	28	28	22	21	22
661	a	sp|P05114|HMGN1_HUMAN	P05114	HMGN1_HUMAN	HMGN1	100	34	Homo sapiens OX=9606	1:Experimental evidence at protein level	Non-histone chromosomal protein HMG-14	1	0.999	3	34	34	34	11	11	11	7	7	7	8	8	8	8	8	8
662	a	sp|P05161|ISG15_HUMAN	P05161	ISG15_HUMAN	ISG15	165	31	Homo sapiens OX=9606	1:Experimental evidence at protein level	Ubiquitin-like protein ISG15	1	0.999	4	45	45	45	12	12	12	11	11	11	9	9	9	13	13	13
663	a	sp|P05165|PCCA_HUMAN	P05165	PCCA_HUMAN	PCCA	728	17	Homo sapiens OX=9606	1:Experimental evidence at protein level	Propionyl-CoA carboxylase alpha chain, mitochondrial	1	0.999	8	22	22	22	4	4	4	6	6	6	5	5	5	7	7	7
664	a	sp|P05166|PCCB_HUMAN	P05166	PCCB_HUMAN	PCCB	539	25	Homo sapiens OX=9606	1:Experimental evidence at protein level	Propionyl-CoA carboxylase beta chain, mitochondrial	1	0.999	9	42	42	42	10	10	10	11	11	11	10	10	10	11	11	11
665	a	sp|P05198|IF2A_HUMAN	P05198	IF2A_HUMAN	EIF2S1	315	51	Homo sapiens OX=9606	1:Experimental evidence at protein level	Eukaryotic translation initiation factor 2 subunit 1	1	0.999	14	162	162	162	37	37	37	41	41	41	47	47	47	37	37	37
666	a	sp|P05362|ICAM1_HUMAN	P05362	ICAM1_HUMAN	ICAM1	532	19	Homo sapiens OX=9606	1:Experimental evidence at protein level	Intercellular adhesion molecule 1	1	0.999	8	28	28	28	7	7	7	7	7	7	7	7	7	7	7	7
667	a	sp|P05386|RLA1_HUMAN	P05386	RLA1_HUMAN	RPLP1	114	75	Homo sapiens OX=9606	1:Experimental evidence at protein level	60S acidic ribosomal protein P1	1	0.999	4	406	406	406	102	102	102	101	101	101	100	100	100	103	103	103
668	a	sp|P05387|RLA2_HUMAN	P05387	RLA2_HUMAN	RPLP2	115	72	Homo sapiens OX=9606	1:Experimental evidence at protein level	60S acidic ribosomal protein P2	1	0.999	9	388	388	388	98	98	98	104	104	104	103	103	103	83	83	83
669	a	sp|P05388|RLA0_HUMAN	P05388	RLA0_HUMAN	RPLP0	317	52	Homo sapiens OX=9606	1:Experimental evidence at protein level	60S acidic ribosomal protein P0	1	0.999	12	391	225	391	101	61	101	107	61	107	97	53	97	86	50	86
670	a	sp|P05413|FABPH_HUMAN	P05413	FABPH_HUMAN	FABP3	133	25	Homo sapiens	1:Experimental evidence at protein level	Fatty acid-binding protein, heart	1	0.999	5	40	40	40	9	9	9	7	7	7	9	9	9	15	15	15
671	a	sp|P05423|RPC4_HUMAN	P05423	RPC4_HUMAN	POLR3D	398	27	Homo sapiens OX=9606	1:Experimental evidence at protein level	DNA-directed RNA polymerase III subunit RPC4	1	0.999	7	26	26	26	4	4	4	5	5	5	5	5	5	12	12	12
672	a	sp|P05455|LA_HUMAN	P05455	LA_HUMAN	SSB	408	47	Homo sapiens OX=9606	1:Experimental evidence at protein level	Lupus La protein	1	0.999	16	226	226	226	59	59	59	51	51	51	55	55	55	61	61	61
673	a	sp|P06132|DCUP_HUMAN	P06132	DCUP_HUMAN	UROD	367	43	Homo sapiens OX=9606	1:Experimental evidence at protein level	Uroporphyrinogen decarboxylase	1	0.999	10	59	59	59	17	17	17	14	14	14	13	13	13	15	15	15
674	a	sp|P06276|CHLE_HUMAN	P06276	CHLE_HUMAN	BCHE	602	13	Homo sapiens OX=9606	1:Experimental evidence at protein level	Cholinesterase	1	0.999	6	27	17	17	6	4	4	9	6	6	6	4	4	6	3	3
675	a	sp|P06280|AGAL_HUMAN	P06280	AGAL_HUMAN	GLA	429	22	Homo sapiens OX=9606	1:Experimental evidence at protein level	Alpha-galactosidase A	1	0.999	7	71	71	71	21	21	21	17	17	17	15	15	15	18	18	18
676	a	sp|P06396|GELS_HUMAN	P06396	GELS_HUMAN	GSN	782	13	Homo sapiens	1:Experimental evidence at protein level	Gelsolin	1	0.999	8	24	24	24	4	4	4	8	8	8	5	5	5	7	7	7
677	a	sp|P06400|RB_HUMAN	P06400	RB_HUMAN	RB1	928	9	Homo sapiens OX=9606	1:Experimental evidence at protein level	Retinoblastoma-associated protein	1	0.9988	7	6	6	6	1	1	1	1	1	1	4	4	4	0	0	0
678	a	sp|P06454|PTMA_HUMAN	P06454	PTMA_HUMAN	PTMA	111	39	Homo sapiens OX=9606	1:Experimental evidence at protein level	Prothymosin alpha	1	0.999	8	246	246	246	60	60	60	63	63	63	63	63	63	60	60	60
679	a	sp|P06493|CDK1_HUMAN	P06493	CDK1_HUMAN	CDK1	297	63	Homo sapiens OX=9606	1:Experimental evidence at protein level	Cyclin-dependent kinase 1	1	0.999	14	238	224	238	55	52	55	68	66	68	60	57	60	55	49	55
680	a	sp|P06576|ATPB_HUMAN	P06576	ATPB_HUMAN	ATP5F1B	529	71	Homo sapiens OX=9606	1:Experimental evidence at protein level	ATP synthase subunit beta, mitochondrial	1	0.999	23	970	970	970	243	243	243	240	240	240	243	243	243	244	244	244
681	a	sp|P06703|S10A6_HUMAN	P06703	S10A6_HUMAN	S100A6	90	36	Homo sapiens OX=9606	1:Experimental evidence at protein level	Protein S100-A6	1	0.999	4	15	15	15	4	4	4	3	3	3	5	5	5	3	3	3
682	a	sp|P06733|ENOA_HUMAN	P06733	ENOA_HUMAN	ENO1	434	68	Homo sapiens OX=9606	1:Experimental evidence at protein level	Alpha-enolase	1	0.999	24	3101	2794	3101	786	705	786	763	679	763	773	698	773	779	712	779
683	a	sp|P06737|PYGL_HUMAN	P06737	PYGL_HUMAN	PYGL	847	40	Homo sapiens OX=9606	1:Experimental evidence at protein level	Glycogen phosphorylase, liver form	1	0.999	25	134	111	116	39	32	33	27	22	24	35	29	30	33	28	29
684	a	sp|P06746|DPOLB_HUMAN	P06746	DPOLB_HUMAN	POLB	335	38	Homo sapiens OX=9606	1:Experimental evidence at protein level	DNA polymerase beta	1	0.999	9	26	26	26	4	4	4	6	6	6	9	9	9	7	7	7
685	a	sp|P06748|NPM_HUMAN	P06748	NPM_HUMAN	NPM1	294	44	Homo sapiens OX=9606	1:Experimental evidence at protein level	Nucleophosmin	1	0.999	12	1507	1505	1507	373	373	373	397	396	397	351	351	351	386	385	386
686	a	sp|P06753|TPM3_HUMAN	P06753	TPM3_HUMAN	TPM3	285	26	Homo sapiens OX=9606	1:Experimental evidence at protein level	Tropomyosin alpha-3 chain	1	0.9989	10	82	23	42	20	5	10	22	7	13	18	5	9	22	6	10
687	a	sp|P06756|ITAV_HUMAN	P06756	ITAV_HUMAN	ITGAV	1048	9	Homo sapiens OX=9606	1:Experimental evidence at protein level	Integrin alpha-V	1	0.999	7	22	22	22	5	5	5	7	7	7	5	5	5	5	5	5
688	a	sp|P06865|HEXA_HUMAN	P06865	HEXA_HUMAN	HEXA	529	19	Homo sapiens OX=9606	1:Experimental evidence at protein level	Beta-hexosaminidase subunit alpha	1	0.999	8	26	26	26	6	6	6	6	6	6	5	5	5	9	9	9
689	a	sp|P07099|HYEP_HUMAN	P07099	HYEP_HUMAN	EPHX1	455	47	Homo sapiens OX=9606	1:Experimental evidence at protein level	Epoxide hydrolase 1	1	0.999	14	110	110	110	25	25	25	31	31	31	32	32	32	22	22	22
690	a	sp|P07108|ACBP_HUMAN	P07108	ACBP_HUMAN	DBI	87	50	Homo sapiens OX=9606	1:Experimental evidence at protein level	Acyl-CoA-binding protein	1	0.999	3	102	102	102	26	26	26	24	24	24	26	26	26	26	26	26
691	a	sp|P07195|LDHB_HUMAN	P07195	LDHB_HUMAN	LDHB	334	47	Homo sapiens OX=9606	1:Experimental evidence at protein level	L-lactate dehydrogenase B chain	1	0.999	14	710	640	640	184	166	166	172	158	158	175	157	157	179	159	159
692	a	sp|P07199|CENPB_HUMAN	P07199	CENPB_HUMAN	CENPB	599	14	Homo sapiens OX=9606	1:Experimental evidence at protein level	Major centromere autoantigen B	1	0.999	6	17	17	17	5	5	5	5	5	5	3	3	3	4	4	4
693	a	sp|P07203|GPX1_HUMAN	P07203	GPX1_HUMAN	GPX1	203	41	Homo sapiens OX=9606	1:Experimental evidence at protein level	Glutathione peroxidase 1	1	0.999	5	28	28	28	5	5	5	7	7	7	7	7	7	9	9	9
695	a	sp|P07311|ACYP1_HUMAN	P07311	ACYP1_HUMAN	ACYP1	99	50	Homo sapiens OX=9606	1:Experimental evidence at protein level	Acylphosphatase-1	1	0.999	4	12	12	12	3	3	3	3	3	3	3	3	3	3	3	3
696	a	sp|P07339|CATD_HUMAN	P07339	CATD_HUMAN	CTSD	412	46	Homo sapiens	1:Experimental evidence at protein level	Cathepsin D	1	0.999	14	212	212	212	50	50	50	50	50	50	57	57	57	55	55	55
697	a	sp|P07355|ANXA2_HUMAN	P07355	ANXA2_HUMAN	ANXA2	339	54	Homo sapiens OX=9606	1:Experimental evidence at protein level	Annexin A2	1	0.999	20	424	68	424	112	20	112	105	14	105	106	19	106	101	15	101
698	a	sp|P07602|SAP_HUMAN	P07602	SAP_HUMAN	PSAP	524	17	Homo sapiens OX=9606	1:Experimental evidence at protein level	Prosaposin	1	0.999	7	70	70	70	19	19	19	16	16	16	14	14	14	21	21	21
699	a	sp|P07686|HEXB_HUMAN	P07686	HEXB_HUMAN	HEXB	556	25	Homo sapiens OX=9606	1:Experimental evidence at protein level	Beta-hexosaminidase subunit beta	1	0.999	11	89	89	89	20	20	20	22	22	22	23	23	23	24	24	24
700	a	sp|P07711|CATL1_HUMAN	P07711	CATL1_HUMAN	CTSL	333	26	Homo sapiens OX=9606	1:Experimental evidence at protein level	Cathepsin L1	1	0.999	6	23	23	23	5	5	5	9	9	9	4	4	4	5	5	5
701	a	sp|P07741|APT_HUMAN	P07741	APT_HUMAN	APRT	180	58	Homo sapiens OX=9606	1:Experimental evidence at protein level	Adenine phosphoribosyltransferase	1	0.999	7	91	91	91	24	24	24	20	20	20	22	22	22	25	25	25
702	a	sp|P07814|SYEP_HUMAN	P07814	SYEP_HUMAN	EPRS	1512	53	Homo sapiens OX=9606	1:Experimental evidence at protein level	Bifunctional glutamate/proline--tRNA ligase	1	0.999	55	882	879	882	218	217	218	225	225	225	220	219	220	219	218	219
703	a	sp|P07858|CATB_HUMAN	P07858	CATB_HUMAN	CTSB	339	34	Homo sapiens OX=9606	1:Experimental evidence at protein level	Cathepsin B	1	0.999	8	65	65	65	16	16	16	17	17	17	15	15	15	17	17	17
704	a	sp|P07900|HS90A_HUMAN	P07900	HS90A_HUMAN	HSP90AA1	732	58	Homo sapiens OX=9606	1:Experimental evidence at protein level	Heat shock protein HSP 90-alpha	1	0.999	43	1907	963	1186	476	224	281	486	246	308	472	254	303	473	239	294
705	a	sp|P07942|LAMB1_HUMAN	P07942	LAMB1_HUMAN	LAMB1	1786	31	Homo sapiens OX=9606	1:Experimental evidence at protein level	Laminin subunit beta-1	1	0.999	33	160	160	160	45	45	45	42	42	42	38	38	38	35	35	35
706	a	sp|P07951|TPM2_HUMAN	P07951	TPM2_HUMAN	TPM2	284	34	Homo sapiens OX=9606	1:Experimental evidence at protein level	Tropomyosin beta chain	1	0.999	13	89	13	28	19	2	5	22	3	7	24	5	8	24	3	8
707	a	sp|P07954|FUMH_HUMAN	P07954	FUMH_HUMAN	FH	510	52	Homo sapiens OX=9606	1:Experimental evidence at protein level	Fumarate hydratase, mitochondrial	1	0.999	15	347	347	347	91	91	91	85	85	85	85	85	85	86	86	86
708	a	sp|P08047|SP1_HUMAN	P08047	SP1_HUMAN	SP1	785	7	Homo sapiens OX=9606	1:Experimental evidence at protein level	Transcription factor Sp1	1	0.999	4	28	28	28	11	11	11	5	5	5	6	6	6	6	6	6
709	a	sp|P08069|IGF1R_HUMAN	P08069	IGF1R_HUMAN	IGF1R	1367	9	Homo sapiens OX=9606	1:Experimental evidence at protein level	Insulin-like growth factor 1 receptor	1	0.999	7	21	21	21	5	5	5	6	6	6	3	3	3	7	7	7
710	a	sp|P08133|ANXA6_HUMAN	P08133	ANXA6_HUMAN	ANXA6	673	44	Homo sapiens OX=9606	1:Experimental evidence at protein level	Annexin A6	1	0.999	23	261	251	251	68	65	65	58	57	57	63	60	60	72	69	69
711	a	sp|P08174|DAF_HUMAN	P08174	DAF_HUMAN	CD55	381	17	Homo sapiens OX=9606	1:Experimental evidence at protein level	Complement decay-accelerating factor	1	0.999	6	44	44	44	12	12	12	13	13	13	8	8	8	11	11	11
712	a	sp|P08195|4F2_HUMAN	P08195	4F2_HUMAN	SLC3A2	630	45	Homo sapiens OX=9606	1:Experimental evidence at protein level	4F2 cell-surface antigen heavy chain	1	0.999	24	579	579	579	147	147	147	141	141	141	145	145	145	146	146	146
713	a	sp|P08236|BGLR_HUMAN	P08236	BGLR_HUMAN	GUSB	651	15	Homo sapiens OX=9606	1:Experimental evidence at protein level	Beta-glucuronidase	1	0.999	6	20	20	20	6	6	6	5	5	5	4	4	4	5	5	5
714	a	sp|P08237|PFKAM_HUMAN	P08237	PFKAM_HUMAN	PFKM	780	49	Homo sapiens OX=9606	1:Experimental evidence at protein level	ATP-dependent 6-phosphofructokinase, muscle type	1	0.999	26	244	242	242	57	57	57	64	64	64	54	52	52	69	69	69
715	a	sp|P08238|HS90B_HUMAN	P08238	HS90B_HUMAN	HSP90AB1	724	57	Homo sapiens OX=9606	1:Experimental evidence at protein level	Heat shock protein HSP 90-beta	1	0.999	44	2737	1260	2737	721	324	721	671	316	671	682	320	682	663	300	663
716	a	sp|P08240|SRPRA_HUMAN	P08240	SRPRA_HUMAN	SRPRA	638	35	Homo sapiens OX=9606	1:Experimental evidence at protein level	Signal recognition particle receptor subunit alpha	1	0.999	18	186	186	186	37	37	37	44	44	44	50	50	50	55	55	55
717	a	sp|P08243|ASNS_HUMAN	P08243	ASNS_HUMAN	ASNS	561	58	Homo sapiens OX=9606	1:Experimental evidence at protein level	Asparagine synthetase [glutamine-hydrolyzing]	1	0.999	25	330	330	330	79	79	79	86	86	86	80	80	80	85	85	85
718	a	sp|P08397|HEM3_HUMAN	P08397	HEM3_HUMAN	HMBS	361	45	Homo sapiens OX=9606	1:Experimental evidence at protein level	Porphobilinogen deaminase	1	0.999	12	81	81	81	22	22	22	18	18	18	18	18	18	23	23	23
719	a	sp|P08559|ODPA_HUMAN	P08559	ODPA_HUMAN	PDHA1	390	58	Homo sapiens OX=9606	1:Experimental evidence at protein level	Pyruvate dehydrogenase E1 component subunit alpha, somatic form, mitochondrial	1	0.999	15	131	95	131	34	26	34	34	22	34	32	24	32	31	23	31
720	a	sp|P08574|CY1_HUMAN	P08574	CY1_HUMAN	CYC1	325	30	Homo sapiens OX=9606	1:Experimental evidence at protein level	Cytochrome c1, heme protein, mitochondrial	1	0.999	7	101	101	101	26	26	26	28	28	28	23	23	23	24	24	24
721	a	sp|P08579|RU2B_HUMAN	P08579	RU2B_HUMAN	SNRPB2	225	24	Homo sapiens OX=9606	1:Experimental evidence at protein level	U2 small nuclear ribonucleoprotein B''	1	0.999	4	37	37	37	6	6	6	10	10	10	12	12	12	9	9	9
722	a	sp|P08581|MET_HUMAN	P08581	MET_HUMAN	MET	1390	17	Homo sapiens OX=9606	1:Experimental evidence at protein level	Hepatocyte growth factor receptor	1	0.999	16	69	69	69	16	16	16	19	19	19	17	17	17	17	17	17
723	a	sp|P08621|RU17_HUMAN	P08621	RU17_HUMAN	SNRNP70	437	41	Homo sapiens OX=9606	1:Experimental evidence at protein level	U1 small nuclear ribonucleoprotein 70 kDa	1	0.999	14	171	171	171	42	42	42	40	40	40	42	42	42	47	47	47
724	a	sp|P08648|ITA5_HUMAN	P08648	ITA5_HUMAN	ITGA5	1049	8	Homo sapiens OX=9606	1:Experimental evidence at protein level	Integrin alpha-5	1	0.999	5	15	15	15	3	3	3	4	4	4	5	5	5	3	3	3
725	a	sp|P08708|RS17_HUMAN	P08708	RS17_HUMAN	RPS17	135	57	Homo sapiens OX=9606	1:Experimental evidence at protein level	40S ribosomal protein S17	1	0.999	8	269	269	269	70	70	70	72	72	72	62	62	62	65	65	65
726	a	sp|P08758|ANXA5_HUMAN	P08758	ANXA5_HUMAN	ANXA5	320	65	Homo sapiens	1:Experimental evidence at protein level	Annexin A5	1	0.999	18	344	344	344	101	101	101	83	83	83	80	80	80	80	80	80
727	a	sp|P08865|RSSA_HUMAN	P08865	RSSA_HUMAN	RPSA	295	45	Homo sapiens OX=9606	1:Experimental evidence at protein level	40S ribosomal protein SA	1	0.999	11	401	398	401	104	103	104	99	98	99	92	92	92	106	105	106
728	a	sp|P08962|CD63_HUMAN	P08962	CD63_HUMAN	CD63	238	16	Homo sapiens OX=9606	1:Experimental evidence at protein level	CD63 antigen	1	0.9989	3	36	36	36	9	9	9	9	9	9	9	9	9	9	9	9
729	a	sp|P09001|RM03_HUMAN	P09001	RM03_HUMAN	MRPL3	348	20	Homo sapiens OX=9606	1:Experimental evidence at protein level	39S ribosomal protein L3, mitochondrial	1	0.999	5	39	39	39	9	9	9	8	8	8	11	11	11	11	11	11
730	a	sp|P09012|SNRPA_HUMAN	P09012	SNRPA_HUMAN	SNRPA	282	13	Homo sapiens OX=9606	1:Experimental evidence at protein level	U1 small nuclear ribonucleoprotein A	1	0.999	3	23	23	23	4	4	4	5	5	5	7	7	7	7	7	7
731	a	sp|P09104|ENOG_HUMAN	P09104	ENOG_HUMAN	ENO2	434	72	Homo sapiens OX=9606	1:Experimental evidence at protein level	Gamma-enolase	1	0.999	20	353	139	139	91	34	34	90	33	33	86	33	33	86	39	39
732	a	sp|P09110|THIK_HUMAN	P09110	THIK_HUMAN	ACAA1	424	47	Homo sapiens OX=9606	1:Experimental evidence at protein level	3-ketoacyl-CoA thiolase, peroxisomal	1	0.999	11	174	174	174	48	48	48	45	45	45	39	39	39	42	42	42
733	a	sp|P09132|SRP19_HUMAN	P09132	SRP19_HUMAN	SRP19	144	54	Homo sapiens OX=9606	1:Experimental evidence at protein level	Signal recognition particle 19 kDa protein	1	0.999	5	37	37	37	10	10	10	12	12	12	7	7	7	8	8	8
734	a	sp|P09234|RU1C_HUMAN	P09234	RU1C_HUMAN	SNRPC	159	18	Homo sapiens OX=9606	1:Experimental evidence at protein level	U1 small nuclear ribonucleoprotein C	1	0.999	2	51	51	51	12	12	12	12	12	12	12	12	12	15	15	15
735	a	sp|P09382|LEG1_HUMAN	P09382	LEG1_HUMAN	LGALS1	135	52	Homo sapiens OX=9606	1:Experimental evidence at protein level	Galectin-1	1	0.999	6	102	102	102	28	28	28	22	22	22	28	28	28	24	24	24
736	a	sp|P09417|DHPR_HUMAN	P09417	DHPR_HUMAN	QDPR	244	47	Homo sapiens OX=9606	1:Experimental evidence at protein level	Dihydropteridine reductase	1	0.999	8	70	70	70	17	17	17	16	16	16	16	16	16	21	21	21
737	a	sp|P09497|CLCB_HUMAN	P09497	CLCB_HUMAN	CLTB	229	21	Homo sapiens OX=9606	1:Experimental evidence at protein level	Clathrin light chain B	1	0.9959	6	16	16	16	4	4	4	5	5	5	3	3	3	4	4	4
738	a	sp|P09525|ANXA4_HUMAN	P09525	ANXA4_HUMAN	ANXA4	319	37	Homo sapiens OX=9606	1:Experimental evidence at protein level	Annexin A4	1	0.999	10	97	87	97	23	20	23	29	28	29	22	19	22	23	20	23
739	a	sp|P09543|CN37_HUMAN	P09543	CN37_HUMAN	CNP	421	25	Homo sapiens OX=9606	1:Experimental evidence at protein level	2',3'-cyclic-nucleotide 3'-phosphodiesterase	1	0.999	8	75	75	75	17	17	17	18	18	18	19	19	19	21	21	21
740	a	sp|P09601|HMOX1_HUMAN	P09601	HMOX1_HUMAN	HMOX1	288	50	Homo sapiens OX=9606	1:Experimental evidence at protein level	Heme oxygenase 1	1	0.999	11	122	122	122	28	28	28	33	33	33	34	34	34	27	27	27
741	a	sp|P09622|DLDH_HUMAN	P09622	DLDH_HUMAN	DLD	509	40	Homo sapiens OX=9606	1:Experimental evidence at protein level	Dihydrolipoyl dehydrogenase, mitochondrial	1	0.999	14	174	174	174	40	40	40	48	48	48	40	40	40	46	46	46
742	a	sp|P09651|ROA1_HUMAN	P09651	ROA1_HUMAN	HNRNPA1	372	51	Homo sapiens OX=9606	1:Experimental evidence at protein level	Heterogeneous nuclear ribonucleoprotein A1	1	0.999	21	427	141	395	113	39	107	105	34	98	107	33	99	102	35	91
743	a	sp|P09661|RU2A_HUMAN	P09661	RU2A_HUMAN	SNRPA1	255	44	Homo sapiens OX=9606	1:Experimental evidence at protein level	U2 small nuclear ribonucleoprotein A'	1	0.999	11	72	72	72	15	15	15	15	15	15	24	24	24	18	18	18
744	a	sp|P09874|PARP1_HUMAN	P09874	PARP1_HUMAN	PARP1	1014	46	Homo sapiens OX=9606	1:Experimental evidence at protein level	Poly [ADP-ribose] polymerase 1	1	0.999	43	476	476	476	120	120	120	114	114	114	125	125	125	117	117	117
745	a	sp|P09884|DPOLA_HUMAN	P09884	DPOLA_HUMAN	POLA1	1462	18	Homo sapiens OX=9606	1:Experimental evidence at protein level	DNA polymerase alpha catalytic subunit	1	0.999	19	99	99	99	24	24	24	24	24	24	27	27	27	24	24	24
746	a	sp|P09923|PPBI_HUMAN	P09923	PPBI_HUMAN	ALPI	528	43	Homo sapiens OX=9606	1:Experimental evidence at protein level	Intestinal-type alkaline phosphatase	1	0.999	16	292	282	292	71	69	71	81	77	81	73	71	73	67	65	67
747	a	sp|P09960|LKHA4_HUMAN	P09960	LKHA4_HUMAN	LTA4H	611	53	Homo sapiens OX=9606	1:Experimental evidence at protein level	Leukotriene A-4 hydrolase	1	0.999	25	381	381	381	94	94	94	97	97	97	101	101	101	89	89	89
748	a	sp|P09972|ALDOC_HUMAN	P09972	ALDOC_HUMAN	ALDOC	364	62	Homo sapiens OX=9606	1:Experimental evidence at protein level	Fructose-bisphosphate aldolase C	1	0.999	17	467	179	179	123	47	47	109	39	39	116	47	47	119	46	46
749	a	sp|P0C0S5|H2AZ_HUMAN	P0C0S5	H2AZ_HUMAN	H2AFZ	128	33	Homo sapiens OX=9606	1:Experimental evidence at protein level	Histone H2A.Z	1	0.999	5	63	33	33	18	11	11	18	6	6	14	8	8	13	8	8	sp|Q71UI9|H2AV_HUMAN
750	a	sp|P0DN79|CBSL_HUMAN	P0DN79	CBSL_HUMAN	CBSL	551	44	Homo sapiens OX=9606	1:Experimental evidence at protein level	Cystathionine beta-synthase-like protein	1	0.999	15	150	150	150	33	33	33	36	36	36	41	41	41	40	40	40	sp|P35520|CBS_HUMAN
751	a	sp|P10155|RO60_HUMAN	P10155	RO60_HUMAN	RO60	538	39	Homo sapiens OX=9606	1:Experimental evidence at protein level	60 kDa SS-A/Ro ribonucleoprotein	1	0.999	16	149	149	149	35	35	35	37	37	37	38	38	38	39	39	39
752	a	sp|P10253|LYAG_HUMAN	P10253	LYAG_HUMAN	GAA	952	23	Homo sapiens OX=9606	1:Experimental evidence at protein level	Lysosomal alpha-glucosidase	1	0.999	12	77	77	77	16	16	16	23	23	23	20	20	20	18	18	18
753	a	sp|P10301|RRAS_HUMAN	P10301	RRAS_HUMAN	RRAS	218	25	Homo sapiens OX=9606	1:Experimental evidence at protein level	Ras-related protein R-Ras	1	0.999	4	37	17	17	8	4	4	11	4	4	8	4	4	10	5	5
754	a	sp|P10398|ARAF_HUMAN	P10398	ARAF_HUMAN	ARAF	606	29	Homo sapiens OX=9606	1:Experimental evidence at protein level	Serine/threonine-protein kinase A-Raf	1	0.999	13	56	48	49	15	11	12	12	10	10	13	12	12	16	15	15
755	a	sp|P10515|ODP2_HUMAN	P10515	ODP2_HUMAN	DLAT	647	37	Homo sapiens OX=9606	1:Experimental evidence at protein level	Dihydrolipoyllysine-residue acetyltransferase component of pyruvate dehydrogenase complex, mitochondrial	1	0.999	14	302	302	302	84	84	84	73	73	73	73	73	73	72	72	72
756	a	sp|P10586|PTPRF_HUMAN	P10586	PTPRF_HUMAN	PTPRF	1907	36	Homo sapiens OX=9606	1:Experimental evidence at protein level	Receptor-type tyrosine-protein phosphatase F	1	0.999	42	241	206	241	57	48	57	67	57	67	57	50	57	60	51	60
757	a	sp|P10599|THIO_HUMAN	P10599	THIO_HUMAN	TXN	105	43	Homo sapiens	1:Experimental evidence at protein level	Thioredoxin	1	0.999	4	180	180	180	47	47	47	43	43	43	47	47	47	43	43	43
758	a	sp|P10606|COX5B_HUMAN	P10606	COX5B_HUMAN	COX5B	129	49	Homo sapiens OX=9606	1:Experimental evidence at protein level	Cytochrome c oxidase subunit 5B, mitochondrial	1	0.999	5	43	43	43	12	12	12	9	9	9	11	11	11	11	11	11
759	a	sp|P10619|PPGB_HUMAN	P10619	PPGB_HUMAN	CTSA	480	14	Homo sapiens OX=9606	1:Experimental evidence at protein level	Lysosomal protective protein	1	0.999	6	26	26	26	6	6	6	9	9	9	5	5	5	6	6	6
760	a	sp|P10636|TAU_HUMAN	P10636	TAU_HUMAN	MAPT	758	13	Homo sapiens	1:Experimental evidence at protein level	Microtubule-associated protein tau	1	0.999	6	31	31	31	8	8	8	7	7	7	8	8	8	8	8	8
761	a	sp|P10644|KAP0_HUMAN	P10644	KAP0_HUMAN	PRKAR1A	381	40	Homo sapiens OX=9606	1:Experimental evidence at protein level	cAMP-dependent protein kinase type I-alpha regulatory subunit	1	0.999	13	60	60	60	17	17	17	15	15	15	14	14	14	14	14	14
762	a	sp|P10746|HEM4_HUMAN	P10746	HEM4_HUMAN	UROS	265	20	Homo sapiens OX=9606	1:Experimental evidence at protein level	Uroporphyrinogen-III synthase	1	0.999	3	5	5	5	3	3	3	0	0	0	0	0	0	2	2	2
763	a	sp|P10768|ESTD_HUMAN	P10768	ESTD_HUMAN	ESD	282	54	Homo sapiens OX=9606	1:Experimental evidence at protein level	S-formylglutathione hydrolase	1	0.999	9	253	253	253	63	63	63	74	74	74	61	61	61	55	55	55
764	a	sp|P10809|CH60_HUMAN	P10809	CH60_HUMAN	HSPD1	573	72	Homo sapiens OX=9606	1:Experimental evidence at protein level	60 kDa heat shock protein, mitochondrial	1	0.999	35	2007	2007	2007	528	528	528	515	515	515	485	485	485	479	479	479
765	a	sp|P10909|CLUS_HUMAN	P10909	CLUS_HUMAN	CLU	449	20	Homo sapiens OX=9606	1:Experimental evidence at protein level	Clusterin	1	0.999	8	52	52	52	15	15	15	13	13	13	13	13	13	11	11	11
766	a	sp|P11021|BIP_HUMAN	P11021	BIP_HUMAN	HSPA5	654	56	Homo sapiens OX=9606	1:Experimental evidence at protein level	Endoplasmic reticulum chaperone BiP	1	0.999	35	1369	1162	1162	343	294	294	353	293	293	345	288	288	328	287	287
767	a	sp|P11047|LAMC1_HUMAN	P11047	LAMC1_HUMAN	LAMC1	1609	31	Homo sapiens OX=9606	1:Experimental evidence at protein level	Laminin subunit gamma-1	1	0.999	35	229	229	229	49	49	49	65	65	65	54	54	54	61	61	61
768	a	sp|P11117|PPAL_HUMAN	P11117	PPAL_HUMAN	ACP2	423	24	Homo sapiens OX=9606	1:Experimental evidence at protein level	Lysosomal acid phosphatase	1	0.999	7	18	18	18	3	3	3	5	5	5	6	6	6	4	4	4
769	a	sp|P11142|HSP7C_HUMAN	P11142	HSP7C_HUMAN	HSPA8	646	59	Homo sapiens OX=9606	1:Experimental evidence at protein level	Heat shock cognate 71 kDa protein	1	0.999	33	2153	1636	2041	518	395	491	546	405	516	547	419	521	542	417	513
770	a	sp|P11166|GTR1_HUMAN	P11166	GTR1_HUMAN	SLC2A1	492	11	Homo sapiens OX=9606	1:Experimental evidence at protein level	Solute carrier family 2, facilitated glucose transporter member 1	1	0.999	6	39	39	39	10	10	10	10	10	10	9	9	9	10	10	10
771	a	sp|P11171|41_HUMAN	P11171	41_HUMAN	EPB41	864	30	Homo sapiens OX=9606	1:Experimental evidence at protein level	Protein 4.1	1	0.999	20	82	69	82	17	16	17	25	20	25	24	20	24	16	13	16
772	a	sp|P11172|UMPS_HUMAN	P11172	UMPS_HUMAN	UMPS	480	37	Homo sapiens OX=9606	1:Experimental evidence at protein level	Uridine 5'-monophosphate synthase	1	0.999	14	107	107	107	27	27	27	26	26	26	33	33	33	21	21	21
773	a	sp|P11177|ODPB_HUMAN	P11177	ODPB_HUMAN	PDHB	359	56	Homo sapiens OX=9606	1:Experimental evidence at protein level	Pyruvate dehydrogenase E1 component subunit beta, mitochondrial	1	0.999	13	139	139	139	37	37	37	28	28	28	38	38	38	36	36	36
774	a	sp|P11182|ODB2_HUMAN	P11182	ODB2_HUMAN	DBT	482	28	Homo sapiens OX=9606	1:Experimental evidence at protein level	Lipoamide acyltransferase component of branched-chain alpha-keto acid dehydrogenase complex, mitochondrial	1	0.999	9	33	33	33	10	10	10	8	8	8	6	6	6	9	9	9
775	a	sp|P11216|PYGB_HUMAN	P11216	PYGB_HUMAN	PYGB	843	45	Homo sapiens OX=9606	1:Experimental evidence at protein level	Glycogen phosphorylase, brain form	1	0.999	28	169	138	169	39	31	39	46	39	46	44	36	44	40	32	40
776	a	sp|P11233|RALA_HUMAN	P11233	RALA_HUMAN	RALA	206	24	Homo sapiens OX=9606	1:Experimental evidence at protein level	Ras-related protein Ral-A	1	0.999	6	19	19	19	3	3	3	4	4	4	7	7	7	5	5	5
777	a	sp|P11234|RALB_HUMAN	P11234	RALB_HUMAN	RALB	206	15	Homo sapiens OX=9606	1:Experimental evidence at protein level	Ras-related protein Ral-B	1	0.999	3	19	19	19	5	5	5	5	5	5	4	4	4	5	5	5
778	a	sp|P11274|BCR_HUMAN	P11274	BCR_HUMAN	BCR	1271	8	Homo sapiens OX=9606	1:Experimental evidence at protein level	Breakpoint cluster region protein	1	0.999	6	20	14	14	4	3	3	7	6	6	5	3	3	4	2	2
779	a	sp|P11279|LAMP1_HUMAN	P11279	LAMP1_HUMAN	LAMP1	417	12	Homo sapiens OX=9606	1:Experimental evidence at protein level	Lysosome-associated membrane glycoprotein 1	1	0.999	5	32	32	32	9	9	9	7	7	7	9	9	9	7	7	7
780	a	sp|P11310|ACADM_HUMAN	P11310	ACADM_HUMAN	ACADM	421	18	Homo sapiens OX=9606	1:Experimental evidence at protein level	Medium-chain specific acyl-CoA dehydrogenase, mitochondrial	1	0.999	5	25	25	25	6	6	6	9	9	9	4	4	4	6	6	6
781	a	sp|P11387|TOP1_HUMAN	P11387	TOP1_HUMAN	TOP1	765	34	Homo sapiens OX=9606	1:Experimental evidence at protein level	DNA topoisomerase 1	1	0.999	23	219	201	219	58	54	58	56	50	56	50	46	50	55	51	55
782	a	sp|P11388|TOP2A_HUMAN	P11388	TOP2A_HUMAN	TOP2A	1531	37	Homo sapiens OX=9606	1:Experimental evidence at protein level	DNA topoisomerase 2-alpha	1	0.999	45	437	316	437	99	72	99	118	80	118	116	88	116	104	76	104
783	a	sp|P11413|G6PD_HUMAN	P11413	G6PD_HUMAN	G6PD	515	62	Homo sapiens OX=9606	1:Experimental evidence at protein level	Glucose-6-phosphate 1-dehydrogenase	1	0.999	26	522	518	522	131	130	131	135	133	135	138	138	138	118	117	118
784	a	sp|P11441|UBL4A_HUMAN	P11441	UBL4A_HUMAN	UBL4A	157	46	Homo sapiens OX=9606	1:Experimental evidence at protein level	Ubiquitin-like protein 4A	1	0.999	6	34	34	34	9	9	9	9	9	9	9	9	9	7	7	7
785	a	sp|P11498|PYC_HUMAN	P11498	PYC_HUMAN	PC	1178	35	Homo sapiens OX=9606	1:Experimental evidence at protein level	Pyruvate carboxylase, mitochondrial	1	0.999	26	149	149	149	37	37	37	33	33	33	39	39	39	40	40	40
786	a	sp|P11532|DMD_HUMAN	P11532	DMD_HUMAN	DMD	3685	5	Homo sapiens OX=9606	1:Experimental evidence at protein level	Dystrophin	1	0.999	12	18	14	14	5	4	4	4	3	3	5	4	4	4	3	3
787	a	sp|P11586|C1TC_HUMAN	P11586	C1TC_HUMAN	MTHFD1	935	52	Homo sapiens OX=9606	1:Experimental evidence at protein level	C-1-tetrahydrofolate synthase, cytoplasmic	1	0.999	37	407	397	407	103	101	103	109	106	109	107	105	107	88	85	88
788	a	sp|P11717|MPRI_HUMAN	P11717	MPRI_HUMAN	IGF2R	2491	25	Homo sapiens OX=9606	1:Experimental evidence at protein level	Cation-independent mannose-6-phosphate receptor	1	0.999	38	163	163	163	43	43	43	33	33	33	48	48	48	39	39	39
789	a	sp|P11766|ADHX_HUMAN	P11766	ADHX_HUMAN	ADH5	374	30	Homo sapiens OX=9606	1:Experimental evidence at protein level	Alcohol dehydrogenase class-3	1	0.999	6	84	84	84	16	16	16	28	28	28	17	17	17	23	23	23
790	a	sp|P11802|CDK4_HUMAN	P11802	CDK4_HUMAN	CDK4	303	54	Homo sapiens OX=9606	1:Experimental evidence at protein level	Cyclin-dependent kinase 4	1	0.999	13	100	97	100	26	26	26	25	25	25	27	25	27	22	21	22
791	a	sp|P12004|PCNA_HUMAN	P12004	PCNA_HUMAN	PCNA	261	59	Homo sapiens OX=9606	1:Experimental evidence at protein level	Proliferating cell nuclear antigen	1	0.999	12	371	371	371	83	83	83	105	105	105	95	95	95	88	88	88
792	a	sp|P12074|CX6A1_HUMAN	P12074	CX6A1_HUMAN	COX6A1	109	43	Homo sapiens OX=9606	1:Experimental evidence at protein level	Cytochrome c oxidase subunit 6A1, mitochondrial	1	0.999	2	18	18	18	5	5	5	2	2	2	6	6	6	5	5	5
793	a	sp|P12081|SYHC_HUMAN	P12081	SYHC_HUMAN	HARS	509	35	Homo sapiens	1:Experimental evidence at protein level	Histidine--tRNA ligase, cytoplasmic	1	0.999	15	128	89	128	32	23	32	36	25	36	29	20	29	31	21	31
794	a	sp|P12259|FA5_HUMAN	P12259	FA5_HUMAN	F5	2224	4	Homo sapiens OX=9606	1:Experimental evidence at protein level	Coagulation factor V	1	0.9968	6	13	13	13	4	4	4	3	3	3	3	3	3	3	3	3
795	a	sp|P12268|IMDH2_HUMAN	P12268	IMDH2_HUMAN	IMPDH2	514	47	Homo sapiens OX=9606	1:Experimental evidence at protein level	Inosine-5'-monophosphate dehydrogenase 2	1	0.999	20	281	279	281	70	70	70	70	70	70	69	69	69	72	70	72
796	a	sp|P12270|TPR_HUMAN	P12270	TPR_HUMAN	TPR	2363	36	Homo sapiens OX=9606	1:Experimental evidence at protein level	Nucleoprotein TPR	1	0.999	68	510	510	510	123	123	123	130	130	130	130	130	130	127	127	127
797	a	sp|P12277|KCRB_HUMAN	P12277	KCRB_HUMAN	CKB	381	58	Homo sapiens OX=9606	1:Experimental evidence at protein level	Creatine kinase B-type	1	0.999	16	276	271	276	79	78	79	60	58	60	69	68	69	68	67	68
798	a	sp|P12429|ANXA3_HUMAN	P12429	ANXA3_HUMAN	ANXA3	323	52	Homo sapiens OX=9606	1:Experimental evidence at protein level	Annexin A3	1	0.999	14	128	128	128	29	29	29	32	32	32	37	37	37	30	30	30
799	a	sp|P12532|KCRU_HUMAN	P12532	KCRU_HUMAN	CKMT1A	417	16	Homo sapiens OX=9606	1:Experimental evidence at protein level	Creatine kinase U-type, mitochondrial	1	0.999	5	14	14	14	3	3	3	4	4	4	3	3	3	4	4	4
800	a	sp|P12694|ODBA_HUMAN	P12694	ODBA_HUMAN	BCKDHA	445	29	Homo sapiens OX=9606	1:Experimental evidence at protein level	2-oxoisovalerate dehydrogenase subunit alpha, mitochondrial	1	0.999	9	38	38	38	12	12	12	8	8	8	6	6	6	12	12	12
801	a	sp|P12755|SKI_HUMAN	P12755	SKI_HUMAN	SKI	728	11	Homo sapiens OX=9606	1:Experimental evidence at protein level	Ski oncogene	1	0.999	4	8	8	8	2	2	2	4	4	4	1	1	1	1	1	1
802	a	sp|P12814|ACTN1_HUMAN	P12814	ACTN1_HUMAN	ACTN1	892	63	Homo sapiens OX=9606	1:Experimental evidence at protein level	Alpha-actinin-1	1	0.999	46	593	327	348	140	78	84	149	87	91	160	87	91	144	75	82
803	a	sp|P12955|PEPD_HUMAN	P12955	PEPD_HUMAN	PEPD	493	32	Homo sapiens OX=9606	1:Experimental evidence at protein level	Xaa-Pro dipeptidase	1	0.999	11	67	67	67	15	15	15	21	21	21	14	14	14	17	17	17
804	a	sp|P12956|XRCC6_HUMAN	P12956	XRCC6_HUMAN	XRCC6	609	45	Homo sapiens OX=9606	1:Experimental evidence at protein level	X-ray repair cross-complementing protein 6	1	0.999	23	471	471	471	129	129	129	126	126	126	109	109	109	107	107	107
805	a	sp|P13010|XRCC5_HUMAN	P13010	XRCC5_HUMAN	XRCC5	732	50	Homo sapiens OX=9606	1:Experimental evidence at protein level	X-ray repair cross-complementing protein 5	1	0.999	25	435	435	435	113	113	113	111	111	111	105	105	105	106	106	106
806	a	sp|P13051|UNG_HUMAN	P13051	UNG_HUMAN	UNG	313	24	Homo sapiens OX=9606	1:Experimental evidence at protein level	Uracil-DNA glycosylase	1	0.999	4	18	18	18	3	3	3	6	6	6	4	4	4	5	5	5
807	a	sp|P13056|NR2C1_HUMAN	P13056	NR2C1_HUMAN	NR2C1	603	13	Homo sapiens OX=9606	1:Experimental evidence at protein level	Nuclear receptor subfamily 2 group C member 1	1	0.999	5	5	5	5	1	1	1	1	1	1	2	2	2	1	1	1
808	a	sp|P13073|COX41_HUMAN	P13073	COX41_HUMAN	COX4I1	169	34	Homo sapiens OX=9606	1:Experimental evidence at protein level	Cytochrome c oxidase subunit 4 isoform 1, mitochondrial	1	0.999	6	67	67	67	19	19	19	19	19	19	15	15	15	14	14	14
809	a	sp|P13164|IFM1_HUMAN	P13164	IFM1_HUMAN	IFITM1	125	28	Homo sapiens OX=9606	1:Experimental evidence at protein level	Interferon-induced transmembrane protein 1	1	0.999	3	75	26	26	21	7	7	16	4	4	21	10	10	17	5	5
810	a	sp|P13196|HEM1_HUMAN	P13196	HEM1_HUMAN	ALAS1	640	20	Homo sapiens OX=9606	1:Experimental evidence at protein level	5-aminolevulinate synthase, nonspecific, mitochondrial	1	0.999	8	19	19	19	4	4	4	6	6	6	6	6	6	3	3	3
811	a	sp|P13284|GILT_HUMAN	P13284	GILT_HUMAN	IFI30	250	14	Homo sapiens OX=9606	1:Experimental evidence at protein level	Gamma-interferon-inducible lysosomal thiol reductase	1	0.9989	2	7	7	7	2	2	2	0	0	0	4	4	4	1	1	1
812	a	sp|P13473|LAMP2_HUMAN	P13473	LAMP2_HUMAN	LAMP2	410	15	Homo sapiens OX=9606	1:Experimental evidence at protein level	Lysosome-associated membrane glycoprotein 2	1	0.9982	6	48	48	48	12	12	12	12	12	12	14	14	14	10	10	10
813	a	sp|P13489|RINI_HUMAN	P13489	RINI_HUMAN	RNH1	461	62	Homo sapiens OX=9606	1:Experimental evidence at protein level	Ribonuclease inhibitor	1	0.999	18	302	302	302	89	89	89	75	75	75	67	67	67	71	71	71
814	a	sp|P13498|CY24A_HUMAN	P13498	CY24A_HUMAN	CYBA	195	15	Homo sapiens OX=9606	1:Experimental evidence at protein level	Cytochrome b-245 light chain	1	0.999	2	26	26	26	6	6	6	7	7	7	7	7	7	6	6	6
815	a	sp|P13667|PDIA4_HUMAN	P13667	PDIA4_HUMAN	PDIA4	645	58	Homo sapiens OX=9606	1:Experimental evidence at protein level	Protein disulfide-isomerase A4	1	0.999	34	553	506	506	134	119	119	144	134	134	142	132	132	133	121	121
816	a	sp|P13674|P4HA1_HUMAN	P13674	P4HA1_HUMAN	P4HA1	534	32	Homo sapiens OX=9606	1:Experimental evidence at protein level	Prolyl 4-hydroxylase subunit alpha-1	1	0.999	13	105	105	105	27	27	27	23	23	23	32	32	32	23	23	23
817	a	sp|P13798|ACPH_HUMAN	P13798	ACPH_HUMAN	APEH	732	38	Homo sapiens OX=9606	1:Experimental evidence at protein level	Acylamino-acid-releasing enzyme	1	0.999	18	116	116	116	27	27	27	32	32	32	30	30	30	27	27	27
818	a	sp|P13804|ETFA_HUMAN	P13804	ETFA_HUMAN	ETFA	333	71	Homo sapiens OX=9606	1:Experimental evidence at protein level	Electron transfer flavoprotein subunit alpha, mitochondrial	1	0.999	15	277	277	277	68	68	68	70	70	70	68	68	68	71	71	71
819	a	sp|P13929|ENOB_HUMAN	P13929	ENOB_HUMAN	ENO3	434	47	Homo sapiens OX=9606	1:Experimental evidence at protein level	Beta-enolase	1	0.999	14	448	135	141	119	37	38	117	32	33	107	31	32	105	35	38
820	a	sp|P13984|T2FB_HUMAN	P13984	T2FB_HUMAN	GTF2F2	249	24	Homo sapiens OX=9606	1:Experimental evidence at protein level	General transcription factor IIF subunit 2	1	0.999	6	31	31	31	8	8	8	7	7	7	8	8	8	8	8	8
821	a	sp|P13987|CD59_HUMAN	P13987	CD59_HUMAN	CD59	128	34	Homo sapiens OX=9606	1:Experimental evidence at protein level	CD59 glycoprotein	1	0.999	4	25	25	25	5	5	5	8	8	8	8	8	8	4	4	4
822	a	sp|P13995|MTDC_HUMAN	P13995	MTDC_HUMAN	MTHFD2	350	44	Homo sapiens OX=9606	1:Experimental evidence at protein level	Bifunctional methylenetetrahydrofolate dehydrogenase/cyclohydrolase, mitochondrial	1	0.999	9	88	88	88	25	25	25	21	21	21	18	18	18	24	24	24
823	a	sp|P14314|GLU2B_HUMAN	P14314	GLU2B_HUMAN	PRKCSH	528	40	Homo sapiens OX=9606	1:Experimental evidence at protein level	Glucosidase 2 subunit beta	1	0.999	16	254	253	254	73	73	73	65	64	65	60	60	60	56	56	56
824	a	sp|P14324|FPPS_HUMAN	P14324	FPPS_HUMAN	FDPS	419	25	Homo sapiens OX=9606	1:Experimental evidence at protein level	Farnesyl pyrophosphate synthase	1	0.999	8	103	103	103	21	21	21	27	27	27	29	29	29	26	26	26
825	a	sp|P14373|TRI27_HUMAN	P14373	TRI27_HUMAN	TRIM27	513	25	Homo sapiens OX=9606	1:Experimental evidence at protein level	Zinc finger protein RFP	1	0.999	11	56	56	56	10	10	10	12	12	12	18	18	18	16	16	16
826	a	sp|P14384|CBPM_HUMAN	P14384	CBPM_HUMAN	CPM	443	19	Homo sapiens OX=9606	1:Experimental evidence at protein level	Carboxypeptidase M	1	0.999	5	27	27	27	6	6	6	8	8	8	8	8	8	5	5	5
827	a	sp|P14550|AK1A1_HUMAN	P14550	AK1A1_HUMAN	AKR1A1	325	53	Homo sapiens OX=9606	1:Experimental evidence at protein level	Aldo-keto reductase family 1 member A1	1	0.999	12	149	122	122	39	32	32	35	28	28	34	28	28	41	34	34
828	a	sp|P14618|KPYM_HUMAN	P14618	KPYM_HUMAN	PKM	531	68	Homo sapiens OX=9606	1:Experimental evidence at protein level	Pyruvate kinase PKM	1	0.999	33	1608	1589	1608	399	396	399	407	402	407	399	393	399	403	398	403
829	a	sp|P14635|CCNB1_HUMAN	P14635	CCNB1_HUMAN	CCNB1	433	26	Homo sapiens OX=9606	1:Experimental evidence at protein level	G2/mitotic-specific cyclin-B1	1	0.999	7	94	94	94	23	23	23	23	23	23	27	27	27	21	21	21
830	a	sp|P14649|MYL6B_HUMAN	P14649	MYL6B_HUMAN	MYL6B	208	25	Homo sapiens OX=9606	1:Experimental evidence at protein level	Myosin light chain 6B	1	0.999	4	39	7	7	11	2	2	8	1	1	10	2	2	10	2	2
831	a	sp|P14735|IDE_HUMAN	P14735	IDE_HUMAN	IDE	1019	36	Homo sapiens OX=9606	1:Experimental evidence at protein level	Insulin-degrading enzyme	1	0.999	26	180	180	180	42	42	42	47	47	47	49	49	49	42	42	42
832	a	sp|P14854|CX6B1_HUMAN	P14854	CX6B1_HUMAN	COX6B1	86	47	Homo sapiens OX=9606	1:Experimental evidence at protein level	Cytochrome c oxidase subunit 6B1	1	0.999	3	45	45	45	11	11	11	10	10	10	9	9	9	15	15	15
833	a	sp|P14866|HNRPL_HUMAN	P14866	HNRPL_HUMAN	HNRNPL	589	56	Homo sapiens OX=9606	1:Experimental evidence at protein level	Heterogeneous nuclear ribonucleoprotein L	1	0.999	20	491	491	491	113	113	113	131	131	131	126	126	126	121	121	121
834	a	sp|P14868|SYDC_HUMAN	P14868	SYDC_HUMAN	DARS	501	45	Homo sapiens OX=9606	1:Experimental evidence at protein level	Aspartate--tRNA ligase, cytoplasmic	1	0.999	18	172	172	172	41	41	41	46	46	46	43	43	43	42	42	42
835	a	sp|P14923|PLAK_HUMAN	P14923	PLAK_HUMAN	JUP	745	52	Homo sapiens OX=9606	1:Experimental evidence at protein level	Junction plakoglobin	1	0.999	25	177	147	177	47	40	47	46	39	46	45	37	45	39	31	39
836	a	sp|P14927|QCR7_HUMAN	P14927	QCR7_HUMAN	UQCRB	111	45	Homo sapiens OX=9606	1:Experimental evidence at protein level	Cytochrome b-c1 complex subunit 7	1	0.999	5	36	36	36	8	8	8	12	12	12	7	7	7	9	9	9
837	a	sp|P15056|BRAF_HUMAN	P15056	BRAF_HUMAN	BRAF	766	12	Homo sapiens OX=9606	1:Experimental evidence at protein level	Serine/threonine-protein kinase B-raf	1	0.9989	6	18	11	11	8	5	5	3	1	1	4	3	3	3	2	2
838	a	sp|P15121|ALDR_HUMAN	P15121	ALDR_HUMAN	AKR1B1	316	55	Homo sapiens OX=9606	1:Experimental evidence at protein level	Aldo-keto reductase family 1 member B1	1	0.999	12	162	135	162	44	37	44	44	37	44	38	32	38	36	29	36
839	a	sp|P15151|PVR_HUMAN	P15151	PVR_HUMAN	PVR	417	10	Homo sapiens OX=9606	1:Experimental evidence at protein level	Poliovirus receptor	1	0.9987	3	5	5	5	2	2	2	0	0	0	2	2	2	1	1	1
840	a	sp|P15170|ERF3A_HUMAN	P15170	ERF3A_HUMAN	GSPT1	499	49	Homo sapiens OX=9606	1:Experimental evidence at protein level	Eukaryotic peptide chain release factor GTP-binding subunit ERF3A	1	0.999	17	297	145	297	68	34	68	74	35	74	76	38	76	79	38	79
841	a	sp|P15328|FOLR1_HUMAN	P15328	FOLR1_HUMAN	FOLR1	257	45	Homo sapiens OX=9606	1:Experimental evidence at protein level	Folate receptor alpha	1	0.999	7	134	134	134	26	26	26	38	38	38	34	34	34	36	36	36
842	a	sp|P15336|ATF2_HUMAN	P15336	ATF2_HUMAN	ATF2	505	24	Homo sapiens OX=9606	1:Experimental evidence at protein level	Cyclic AMP-dependent transcription factor ATF-2	1	0.999	7	20	13	13	7	4	4	6	5	5	4	3	3	3	1	1
843	a	sp|P15374|UCHL3_HUMAN	P15374	UCHL3_HUMAN	UCHL3	230	54	Homo sapiens OX=9606	1:Experimental evidence at protein level	Ubiquitin carboxyl-terminal hydrolase isozyme L3	1	0.999	8	71	71	71	17	17	17	16	16	16	18	18	18	20	20	20
844	a	sp|P15408|FOSL2_HUMAN	P15408	FOSL2_HUMAN	FOSL2	326	19	Homo sapiens OX=9606	1:Experimental evidence at protein level	Fos-related antigen 2	1	0.999	5	12	12	12	3	3	3	3	3	3	3	3	3	3	3	3
845	a	sp|P15559|NQO1_HUMAN	P15559	NQO1_HUMAN	NQO1	274	40	Homo sapiens	1:Experimental evidence at protein level	NAD(P)H dehydrogenase [quinone] 1	1	0.999	10	127	127	127	33	33	33	33	33	33	31	31	31	30	30	30
846	a	sp|P15586|GNS_HUMAN	P15586	GNS_HUMAN	GNS	552	24	Homo sapiens OX=9606	1:Experimental evidence at protein level	N-acetylglucosamine-6-sulfatase	1	0.999	11	67	67	67	20	20	20	16	16	16	16	16	16	15	15	15
847	a	sp|P15735|PHKG2_HUMAN	P15735	PHKG2_HUMAN	PHKG2	406	23	Homo sapiens OX=9606	1:Experimental evidence at protein level	Phosphorylase b kinase gamma catalytic chain, liver/testis isoform	1	0.9989	7	24	24	24	9	9	9	5	5	5	5	5	5	5	5	5
848	a	sp|P15880|RS2_HUMAN	P15880	RS2_HUMAN	RPS2	293	47	Homo sapiens OX=9606	1:Experimental evidence at protein level	40S ribosomal protein S2	1	0.999	11	275	275	275	70	70	70	66	66	66	68	68	68	71	71	71
849	a	sp|P15923|TFE2_HUMAN	P15923	TFE2_HUMAN	TCF3	654	17	Homo sapiens OX=9606	1:Experimental evidence at protein level	Transcription factor E2-alpha	1	0.999	6	9	9	9	3	3	3	3	3	3	2	2	2	1	1	1
850	a	sp|P15927|RFA2_HUMAN	P15927	RFA2_HUMAN	RPA2	270	59	Homo sapiens OX=9606	1:Experimental evidence at protein level	Replication protein A 32 kDa subunit	1	0.999	8	167	167	167	40	40	40	48	48	48	38	38	38	41	41	41
851	a	sp|P16070|CD44_HUMAN	P16070	CD44_HUMAN	CD44	742	12	Homo sapiens OX=9606	1:Experimental evidence at protein level	CD44 antigen	1	0.999	8	87	87	87	21	21	21	24	24	24	21	21	21	21	21	21
852	a	sp|P16083|NQO2_HUMAN	P16083	NQO2_HUMAN	NQO2	231	65	Homo sapiens	1:Experimental evidence at protein level	Ribosyldihydronicotinamide dehydrogenase [quinone]	1	0.999	10	110	110	110	30	30	30	27	27	27	27	27	27	26	26	26
853	a	sp|P16144|ITB4_HUMAN	P16144	ITB4_HUMAN	ITGB4	1822	13	Homo sapiens OX=9606	1:Experimental evidence at protein level	Integrin beta-4	1	0.999	15	29	29	29	9	9	9	7	7	7	6	6	6	7	7	7
854	a	sp|P16152|CBR1_HUMAN	P16152	CBR1_HUMAN	CBR1	277	56	Homo sapiens OX=9606	1:Experimental evidence at protein level	Carbonyl reductase [NADPH] 1	1	0.999	11	150	119	150	38	30	38	41	34	41	36	28	36	35	27	35
855	a	sp|P16278|BGAL_HUMAN	P16278	BGAL_HUMAN	GLB1	677	24	Homo sapiens OX=9606	1:Experimental evidence at protein level	Beta-galactosidase	1	0.999	12	82	82	82	18	18	18	20	20	20	20	20	20	24	24	24
856	a	sp|P16333|NCK1_HUMAN	P16333	NCK1_HUMAN	NCK1	377	25	Homo sapiens OX=9606	1:Experimental evidence at protein level	Cytoplasmic protein NCK1	1	0.9989	6	13	13	13	4	4	4	4	4	4	3	3	3	2	2	2
857	a	sp|P16383|GCFC2_HUMAN	P16383	GCFC2_HUMAN	GCFC2	781	18	Homo sapiens OX=9606	1:Experimental evidence at protein level	GC-rich sequence DNA-binding factor 2	1	0.999	10	25	25	25	5	5	5	5	5	5	7	7	7	8	8	8
858	a	sp|P16422|EPCAM_HUMAN	P16422	EPCAM_HUMAN	EPCAM	314	16	Homo sapiens OX=9606	1:Experimental evidence at protein level	Epithelial cell adhesion molecule	1	0.999	3	14	14	14	4	4	4	3	3	3	3	3	3	4	4	4
859	a	sp|P16435|NCPR_HUMAN	P16435	NCPR_HUMAN	POR	677	51	Homo sapiens OX=9606	1:Experimental evidence at protein level	NADPH--cytochrome P450 reductase	1	0.999	25	314	314	314	81	81	81	78	78	78	79	79	79	76	76	76
860	a	sp|P16455|MGMT_HUMAN	P16455	MGMT_HUMAN	MGMT	207	37	Homo sapiens OX=9606	1:Experimental evidence at protein level	Methylated-DNA--protein-cysteine methyltransferase	1	0.999	5	29	29	29	6	6	6	7	7	7	6	6	6	10	10	10
861	a	sp|P16615|AT2A2_HUMAN	P16615	AT2A2_HUMAN	ATP2A2	1042	39	Homo sapiens OX=9606	1:Experimental evidence at protein level	Sarcoplasmic/endoplasmic reticulum calcium ATPase 2	1	0.999	28	332	239	332	88	64	88	79	56	79	80	58	80	85	61	85
862	a	sp|P16930|FAAA_HUMAN	P16930	FAAA_HUMAN	FAH	419	29	Homo sapiens OX=9606	1:Experimental evidence at protein level	Fumarylacetoacetase	1	0.999	8	49	49	49	11	11	11	14	14	14	14	14	14	10	10	10
863	a	sp|P17096|HMGA1_HUMAN	P17096	HMGA1_HUMAN	HMGA1	107	23	Homo sapiens OX=9606	1:Experimental evidence at protein level	High mobility group protein HMG-I/HMG-Y	1	0.999	3	32	32	32	7	7	7	6	6	6	11	11	11	8	8	8
864	a	sp|P17152|TMM11_HUMAN	P17152	TMM11_HUMAN	TMEM11	192	25	Homo sapiens OX=9606	1:Experimental evidence at protein level	Transmembrane protein 11, mitochondrial	1	0.9988	4	5	5	5	2	2	2	0	0	0	3	3	3	0	0	0
865	a	sp|P17174|AATC_HUMAN	P17174	AATC_HUMAN	GOT1	413	50	Homo sapiens OX=9606	1:Experimental evidence at protein level	Aspartate aminotransferase, cytoplasmic	1	0.999	14	263	263	263	67	67	67	66	66	66	72	72	72	58	58	58
866	a	sp|P17275|JUNB_HUMAN	P17275	JUNB_HUMAN	JUNB	347	30	Homo sapiens OX=9606	1:Experimental evidence at protein level	Transcription factor jun-B	1	0.999	6	27	27	27	8	8	8	7	7	7	6	6	6	6	6	6
867	a	sp|P17301|ITA2_HUMAN	P17301	ITA2_HUMAN	ITGA2	1181	9	Homo sapiens OX=9606	1:Experimental evidence at protein level	Integrin alpha-2	1	0.999	7	13	13	13	2	2	2	4	4	4	2	2	2	5	5	5
868	a	sp|P17480|UBF1_HUMAN	P17480	UBF1_HUMAN	UBTF	764	24	Homo sapiens OX=9606	1:Experimental evidence at protein level	Nucleolar transcription factor 1	1	0.999	16	93	93	93	25	25	25	24	24	24	21	21	21	23	23	23
869	a	sp|P17535|JUND_HUMAN	P17535	JUND_HUMAN	JUND	347	35	Homo sapiens OX=9606	1:Experimental evidence at protein level	Transcription factor jun-D	1	0.999	6	40	40	40	10	10	10	6	6	6	12	12	12	12	12	12
870	a	sp|P17544|ATF7_HUMAN	P17544	ATF7_HUMAN	ATF7	494	16	Homo sapiens OX=9606	1:Experimental evidence at protein level	Cyclic AMP-dependent transcription factor ATF-7	1	0.999	5	18	11	18	5	2	5	4	3	4	6	5	6	3	1	3
871	a	sp|P17568|NDUB7_HUMAN	P17568	NDUB7_HUMAN	NDUFB7	137	37	Homo sapiens OX=9606	1:Experimental evidence at protein level	NADH dehydrogenase [ubiquinone] 1 beta subcomplex subunit 7	1	0.999	4	72	72	72	16	16	16	22	22	22	21	21	21	13	13	13
872	a	sp|P17655|CAN2_HUMAN	P17655	CAN2_HUMAN	CAPN2	700	38	Homo sapiens OX=9606	1:Experimental evidence at protein level	Calpain-2 catalytic subunit	1	0.999	20	221	221	221	50	50	50	57	57	57	58	58	58	56	56	56
873	a	sp|P17676|CEBPB_HUMAN	P17676	CEBPB_HUMAN	CEBPB	345	23	Homo sapiens OX=9606	1:Experimental evidence at protein level	CCAAT/enhancer-binding protein beta	1	0.999	5	18	18	18	3	3	3	5	5	5	5	5	5	5	5	5
874	a	sp|P17706|PTN2_HUMAN	P17706	PTN2_HUMAN	PTPN2	415	23	Homo sapiens OX=9606	1:Experimental evidence at protein level	Tyrosine-protein phosphatase non-receptor type 2	1	0.999	7	35	35	35	9	9	9	9	9	9	10	10	10	7	7	7
875	a	sp|P17812|PYRG1_HUMAN	P17812	PYRG1_HUMAN	CTPS1	591	50	Homo sapiens OX=9606	1:Experimental evidence at protein level	CTP synthase 1	1	0.999	22	221	198	221	48	43	48	59	54	59	59	52	59	55	49	55
876	a	sp|P17813|EGLN_HUMAN	P17813	EGLN_HUMAN	ENG	658	16	Homo sapiens OX=9606	1:Experimental evidence at protein level	Endoglin	1	0.999	6	39	39	39	10	10	10	11	11	11	8	8	8	10	10	10
877	a	sp|P17858|PFKAL_HUMAN	P17858	PFKAL_HUMAN	PFKL	780	40	Homo sapiens OX=9606	1:Experimental evidence at protein level	ATP-dependent 6-phosphofructokinase, liver type	1	0.999	22	220	132	132	53	33	33	51	27	27	60	40	40	56	32	32
878	a	sp|P17931|LEG3_HUMAN	P17931	LEG3_HUMAN	LGALS3	250	14	Homo sapiens OX=9606	1:Experimental evidence at protein level	Galectin-3	1	0.999	3	91	91	91	30	30	30	20	20	20	19	19	19	22	22	22
879	a	sp|P17980|PRS6A_HUMAN	P17980	PRS6A_HUMAN	PSMC3	439	63	Homo sapiens OX=9606	1:Experimental evidence at protein level	26S proteasome regulatory subunit 6A	1	0.999	21	395	395	395	102	102	102	102	102	102	94	94	94	97	97	97
880	a	sp|P17987|TCPA_HUMAN	P17987	TCPA_HUMAN	TCP1	556	62	Homo sapiens OX=9606	1:Experimental evidence at protein level	T-complex protein 1 subunit alpha	1	0.999	27	623	607	623	143	140	143	154	151	154	168	163	168	158	153	158
881	a	sp|P18031|PTN1_HUMAN	P18031	PTN1_HUMAN	PTPN1	435	41	Homo sapiens OX=9606	1:Experimental evidence at protein level	Tyrosine-protein phosphatase non-receptor type 1	1	0.999	13	78	78	78	18	18	18	20	20	20	21	21	21	19	19	19
882	a	sp|P18074|ERCC2_HUMAN	P18074	ERCC2_HUMAN	ERCC2	760	18	Homo sapiens OX=9606	1:Experimental evidence at protein level	General transcription and DNA repair factor IIH helicase subunit XPD	1	0.999	9	33	33	33	6	6	6	9	9	9	9	9	9	9	9	9
883	a	sp|P18124|RL7_HUMAN	P18124	RL7_HUMAN	RPL7	248	45	Homo sapiens OX=9606	1:Experimental evidence at protein level	60S ribosomal protein L7	1	0.999	12	209	209	209	47	47	47	57	57	57	57	57	57	48	48	48
884	a	sp|P18206|VINC_HUMAN	P18206	VINC_HUMAN	VCL	1134	51	Homo sapiens OX=9606	1:Experimental evidence at protein level	Vinculin	1	0.999	45	592	592	592	150	150	150	155	155	155	145	145	145	142	142	142
885	a	sp|P18440|ARY1_HUMAN	P18440	ARY1_HUMAN	NAT1	290	21	Homo sapiens OX=9606	1:Experimental evidence at protein level	Arylamine N-acetyltransferase 1	1	0.999	4	18	18	18	6	6	6	5	5	5	2	2	2	5	5	5
886	a	sp|P18583|SON_HUMAN	P18583	SON_HUMAN	SON	2426	20	Homo sapiens OX=9606	1:Experimental evidence at protein level	Protein SON	1	0.999	27	192	192	192	49	49	49	48	48	48	49	49	49	46	46	46
887	a	sp|P18615|NELFE_HUMAN	P18615	NELFE_HUMAN	NELFE	380	43	Homo sapiens OX=9606	1:Experimental evidence at protein level	Negative elongation factor E	1	0.999	12	73	73	73	14	14	14	22	22	22	18	18	18	19	19	19
888	a	sp|P18621|RL17_HUMAN	P18621	RL17_HUMAN	RPL17	184	42	Homo sapiens OX=9606	1:Experimental evidence at protein level	60S ribosomal protein L17	1	0.999	7	151	151	151	37	37	37	40	40	40	31	31	31	43	43	43
889	a	sp|P18669|PGAM1_HUMAN	P18669	PGAM1_HUMAN	PGAM1	254	55	Homo sapiens OX=9606	1:Experimental evidence at protein level	Phosphoglycerate mutase 1	1	0.999	12	401	187	401	98	44	98	96	44	96	103	47	103	104	52	104
890	a	sp|P18754|RCC1_HUMAN	P18754	RCC1_HUMAN	RCC1	421	63	Homo sapiens OX=9606	1:Experimental evidence at protein level	Regulator of chromosome condensation	1	0.999	15	245	245	245	61	61	61	63	63	63	66	66	66	55	55	55
891	a	sp|P18846|ATF1_HUMAN	P18846	ATF1_HUMAN	ATF1	271	15	Homo sapiens OX=9606	1:Experimental evidence at protein level	Cyclic AMP-dependent transcription factor ATF-1	1	0.999	3	18	18	18	3	3	3	6	6	6	5	5	5	4	4	4
892	a	sp|P18850|ATF6A_HUMAN	P18850	ATF6A_HUMAN	ATF6	670	11	Homo sapiens OX=9606	1:Experimental evidence at protein level	Cyclic AMP-dependent transcription factor ATF-6 alpha	1	0.999	5	9	9	9	3	3	3	3	3	3	0	0	0	3	3	3
893	a	sp|P18858|DNLI1_HUMAN	P18858	DNLI1_HUMAN	LIG1	919	35	Homo sapiens OX=9606	1:Experimental evidence at protein level	DNA ligase 1	1	0.999	24	134	134	134	31	31	31	35	35	35	34	34	34	34	34	34
894	a	sp|P18859|ATP5J_HUMAN	P18859	ATP5J_HUMAN	ATP5PF	108	31	Homo sapiens OX=9606	1:Experimental evidence at protein level	ATP synthase-coupling factor 6, mitochondrial	1	0.999	2	51	51	51	11	11	11	13	13	13	15	15	15	12	12	12
895	a	sp|P18887|XRCC1_HUMAN	P18887	XRCC1_HUMAN	XRCC1	633	14	Homo sapiens OX=9606	1:Experimental evidence at protein level	DNA repair protein XRCC1	1	0.999	7	27	27	27	6	6	6	8	8	8	7	7	7	6	6	6
896	a	sp|P19021|AMD_HUMAN	P19021	AMD_HUMAN	PAM	973	6	Homo sapiens OX=9606	1:Experimental evidence at protein level	Peptidyl-glycine alpha-amidating monooxygenase	1	0.9988	5	5	5	5	1	1	1	3	3	3	0	0	0	1	1	1
897	a	sp|P19075|TSN8_HUMAN	P19075	TSN8_HUMAN	TSPAN8	237	21	Homo sapiens OX=9606	1:Experimental evidence at protein level	Tetraspanin-8	1	0.999	3	13	13	13	6	6	6	3	3	3	3	3	3	1	1	1
898	a	sp|P19174|PLCG1_HUMAN	P19174	PLCG1_HUMAN	PLCG1	1290	22	Homo sapiens OX=9606	1:Experimental evidence at protein level	1-phosphatidylinositol 4,5-bisphosphate phosphodiesterase gamma-1	1	0.999	19	107	107	107	23	23	23	28	28	28	33	33	33	23	23	23
899	a	sp|P19338|NUCL_HUMAN	P19338	NUCL_HUMAN	NCL	710	24	Homo sapiens OX=9606	1:Experimental evidence at protein level	Nucleolin	1	0.999	15	378	378	378	101	101	101	95	95	95	91	91	91	91	91	91
900	a	sp|P19387|RPB3_HUMAN	P19387	RPB3_HUMAN	POLR2C	275	44	Homo sapiens OX=9606	1:Experimental evidence at protein level	DNA-directed RNA polymerase II subunit RPB3	1	0.999	8	45	45	45	13	13	13	12	12	12	9	9	9	11	11	11
901	a	sp|P19388|RPAB1_HUMAN	P19388	RPAB1_HUMAN	POLR2E	210	40	Homo sapiens OX=9606	1:Experimental evidence at protein level	DNA-directed RNA polymerases I, II, and III subunit RPABC1	1	0.999	7	41	41	41	10	10	10	10	10	10	8	8	8	13	13	13
902	a	sp|P19404|NDUV2_HUMAN	P19404	NDUV2_HUMAN	NDUFV2	249	33	Homo sapiens OX=9606	1:Experimental evidence at protein level	NADH dehydrogenase [ubiquinone] flavoprotein 2, mitochondrial	1	0.999	6	45	45	45	12	12	12	14	14	14	10	10	10	9	9	9
903	a	sp|P19419|ELK1_HUMAN	P19419	ELK1_HUMAN	ELK1	428	16	Homo sapiens OX=9606	1:Experimental evidence at protein level	ETS domain-containing protein Elk-1	1	0.999	5	8	8	8	2	2	2	1	1	1	1	1	1	4	4	4
904	a	sp|P19447|ERCC3_HUMAN	P19447	ERCC3_HUMAN	ERCC3	782	20	Homo sapiens OX=9606	1:Experimental evidence at protein level	General transcription and DNA repair factor IIH helicase subunit XPB	1	0.999	11	21	21	21	5	5	5	6	6	6	8	8	8	2	2	2
905	a	sp|P19525|E2AK2_HUMAN	P19525	E2AK2_HUMAN	EIF2AK2	551	27	Homo sapiens OX=9606	1:Experimental evidence at protein level	Interferon-induced, double-stranded RNA-activated protein kinase	1	0.999	10	118	118	118	34	34	34	28	28	28	30	30	30	26	26	26
906	a	sp|P19623|SPEE_HUMAN	P19623	SPEE_HUMAN	SRM	302	77	Homo sapiens OX=9606	1:Experimental evidence at protein level	Spermidine synthase	1	0.999	16	218	218	218	58	58	58	49	49	49	54	54	54	57	57	57
907	a	sp|P19634|SL9A1_HUMAN	P19634	SL9A1_HUMAN	SLC9A1	815	6	Homo sapiens OX=9606	1:Experimental evidence at protein level	Sodium/hydrogen exchanger 1	1	0.999	3	7	7	7	1	1	1	2	2	2	2	2	2	2	2	2
908	a	sp|P19784|CSK22_HUMAN	P19784	CSK22_HUMAN	CSNK2A2	350	53	Homo sapiens OX=9606	1:Experimental evidence at protein level	Casein kinase II subunit alpha'	1	0.999	15	108	98	98	27	25	25	26	24	24	29	25	25	26	24	24
909	a	sp|P19823|ITIH2_HUMAN	P19823	ITIH2_HUMAN	ITIH2	946	15	Homo sapiens OX=9606	1:Experimental evidence at protein level	Inter-alpha-trypsin inhibitor heavy chain H2	1	0.999	8	20	20	20	3	3	3	6	6	6	6	6	6	5	5	5
910	a	sp|P19838|NFKB1_HUMAN	P19838	NFKB1_HUMAN	NFKB1	968	16	Homo sapiens OX=9606	1:Experimental evidence at protein level	Nuclear factor NF-kappa-B p105 subunit	1	0.999	10	37	37	37	10	10	10	9	9	9	8	8	8	10	10	10
911	a	sp|P19971|TYPH_HUMAN	P19971	TYPH_HUMAN	TYMP	482	42	Homo sapiens OX=9606	1:Experimental evidence at protein level	Thymidine phosphorylase	1	0.999	12	73	73	73	17	17	17	22	22	22	17	17	17	17	17	17
912	a	sp|P20042|IF2B_HUMAN	P20042	IF2B_HUMAN	EIF2S2	333	60	Homo sapiens OX=9606	1:Experimental evidence at protein level	Eukaryotic translation initiation factor 2 subunit 2	1	0.999	20	206	206	206	50	50	50	45	45	45	57	57	57	54	54	54
913	a	sp|P20073|ANXA7_HUMAN	P20073	ANXA7_HUMAN	ANXA7	488	22	Homo sapiens OX=9606	1:Experimental evidence at protein level	Annexin A7	1	0.999	9	87	87	87	20	20	20	18	18	18	25	25	25	24	24	24
914	a	sp|P20226|TBP_HUMAN	P20226	TBP_HUMAN	TBP	339	7	Homo sapiens OX=9606	1:Experimental evidence at protein level	TATA-box-binding protein	1	0.999	2	9	9	9	3	3	3	1	1	1	3	3	3	2	2	2
915	a	sp|P20248|CCNA2_HUMAN	P20248	CCNA2_HUMAN	CCNA2	432	12	Homo sapiens OX=9606	1:Experimental evidence at protein level	Cyclin-A2	1	0.999	3	8	8	8	2	2	2	3	3	3	1	1	1	2	2	2
916	a	sp|P20290|BTF3_HUMAN	P20290	BTF3_HUMAN	BTF3	206	57	Homo sapiens OX=9606	1:Experimental evidence at protein level	Transcription factor BTF3	1	0.999	7	313	313	313	82	82	82	84	84	84	76	76	76	71	71	71
917	a	sp|P20585|MSH3_HUMAN	P20585	MSH3_HUMAN	MSH3	1137	19	Homo sapiens OX=9606	1:Experimental evidence at protein level	DNA mismatch repair protein Msh3	1	0.999	16	58	57	57	14	14	14	16	16	16	17	16	16	11	11	11
918	a	sp|P20618|PSB1_HUMAN	P20618	PSB1_HUMAN	PSMB1	241	46	Homo sapiens OX=9606	1:Experimental evidence at protein level	Proteasome subunit beta type-1	1	0.999	8	137	137	137	36	36	36	31	31	31	33	33	33	37	37	37
919	a	sp|P20645|MPRD_HUMAN	P20645	MPRD_HUMAN	M6PR	277	22	Homo sapiens OX=9606	1:Experimental evidence at protein level	Cation-dependent mannose-6-phosphate receptor	1	0.999	5	38	38	38	9	9	9	10	10	10	8	8	8	11	11	11
920	a	sp|P20674|COX5A_HUMAN	P20674	COX5A_HUMAN	COX5A	150	27	Homo sapiens OX=9606	1:Experimental evidence at protein level	Cytochrome c oxidase subunit 5A, mitochondrial	1	0.999	4	94	94	94	21	21	21	25	25	25	22	22	22	26	26	26
921	a	sp|P20700|LMNB1_HUMAN	P20700	LMNB1_HUMAN	LMNB1	586	53	Homo sapiens OX=9606	1:Experimental evidence at protein level	Lamin-B1	1	0.999	27	275	273	273	77	76	76	70	70	70	63	63	63	65	64	64
922	a	sp|P20810|ICAL_HUMAN	P20810	ICAL_HUMAN	CAST	708	30	Homo sapiens OX=9606	1:Experimental evidence at protein level	Calpastatin	1	0.999	14	173	173	173	47	47	47	43	43	43	43	43	43	40	40	40
923	a	sp|P20839|IMDH1_HUMAN	P20839	IMDH1_HUMAN	IMPDH1	514	37	Homo sapiens OX=9606	1:Experimental evidence at protein level	Inosine-5'-monophosphate dehydrogenase 1	1	0.999	13	118	116	116	32	32	32	32	32	32	22	22	22	32	30	30
924	a	sp|P20936|RASA1_HUMAN	P20936	RASA1_HUMAN	RASA1	1047	18	Homo sapiens OX=9606	1:Experimental evidence at protein level	Ras GTPase-activating protein 1	1	0.999	13	45	45	45	6	6	6	12	12	12	12	12	12	15	15	15
925	a	sp|P20962|PTMS_HUMAN	P20962	PTMS_HUMAN	PTMS	102	26	Homo sapiens OX=9606	1:Experimental evidence at protein level	Parathymosin	1	0.999	5	35	35	35	10	10	10	7	7	7	7	7	7	11	11	11
926	a	sp|P21266|GSTM3_HUMAN	P21266	GSTM3_HUMAN	GSTM3	225	39	Homo sapiens OX=9606	1:Experimental evidence at protein level	Glutathione S-transferase Mu 3	1	0.999	7	47	47	47	11	11	11	14	14	14	12	12	12	10	10	10
927	a	sp|P21283|VATC1_HUMAN	P21283	VATC1_HUMAN	ATP6V1C1	382	47	Homo sapiens OX=9606	1:Experimental evidence at protein level	V-type proton ATPase subunit C 1	1	0.999	13	87	87	87	25	25	25	20	20	20	23	23	23	19	19	19
928	a	sp|P21291|CSRP1_HUMAN	P21291	CSRP1_HUMAN	CSRP1	193	43	Homo sapiens OX=9606	1:Experimental evidence at protein level	Cysteine and glycine-rich protein 1	1	0.999	7	85	85	85	23	23	23	25	25	25	16	16	16	21	21	21
929	a	sp|P21333|FLNA_HUMAN	P21333	FLNA_HUMAN	FLNA	2647	57	Homo sapiens OX=9606	1:Experimental evidence at protein level	Filamin-A	1	0.999	97	1063	987	1033	268	248	259	276	254	265	265	248	260	254	237	249
930	a	sp|P21359|NF1_HUMAN	P21359	NF1_HUMAN	NF1	2839	10	Homo sapiens OX=9606	1:Experimental evidence at protein level	Neurofibromin	1	0.999	22	58	53	58	13	12	13	18	16	18	15	13	15	12	12	12
931	a	sp|P21399|ACOC_HUMAN	P21399	ACOC_HUMAN	ACO1	889	31	Homo sapiens OX=9606	1:Experimental evidence at protein level	Cytoplasmic aconitate hydratase	1	0.999	17	160	160	160	37	37	37	45	45	45	44	44	44	34	34	34
932	a	sp|P21796|VDAC1_HUMAN	P21796	VDAC1_HUMAN	VDAC1	283	55	Homo sapiens OX=9606	1:Experimental evidence at protein level	Voltage-dependent anion-selective channel protein 1	1	0.999	12	293	254	293	74	63	74	71	61	71	72	61	72	76	69	76
933	a	sp|P21912|SDHB_HUMAN	P21912	SDHB_HUMAN	SDHB	280	34	Homo sapiens OX=9606	1:Experimental evidence at protein level	Succinate dehydrogenase [ubiquinone] iron-sulfur subunit, mitochondrial	1	0.999	8	82	82	82	22	22	22	21	21	21	18	18	18	21	21	21
934	a	sp|P21953|ODBB_HUMAN	P21953	ODBB_HUMAN	BCKDHB	392	43	Homo sapiens OX=9606	1:Experimental evidence at protein level	2-oxoisovalerate dehydrogenase subunit beta, mitochondrial	1	0.999	11	44	44	44	11	11	11	10	10	10	13	13	13	10	10	10
935	a	sp|P21964|COMT_HUMAN	P21964	COMT_HUMAN	COMT	271	57	Homo sapiens OX=9606	1:Experimental evidence at protein level	Catechol O-methyltransferase	1	0.999	9	91	91	91	22	22	22	27	27	27	22	22	22	20	20	20
936	a	sp|P21980|TGM2_HUMAN	P21980	TGM2_HUMAN	TGM2	687	13	Homo sapiens OX=9606	1:Experimental evidence at protein level	Protein-glutamine gamma-glutamyltransferase 2	1	0.999	6	15	15	15	6	6	6	3	3	3	2	2	2	4	4	4
937	a	sp|P22033|MUTA_HUMAN	P22033	MUTA_HUMAN	MMUT	750	17	Homo sapiens OX=9606	1:Experimental evidence at protein level	Methylmalonyl-CoA mutase, mitochondrial	1	0.999	9	22	22	22	5	5	5	9	9	9	3	3	3	5	5	5
938	a	sp|P22061|PIMT_HUMAN	P22061	PIMT_HUMAN	PCMT1	227	36	Homo sapiens OX=9606	1:Experimental evidence at protein level	Protein-L-isoaspartate(D-aspartate) O-methyltransferase	1	0.999	6	98	98	98	22	22	22	25	25	25	25	25	25	26	26	26
939	a	sp|P22102|PUR2_HUMAN	P22102	PUR2_HUMAN	GART	1010	56	Homo sapiens OX=9606	1:Experimental evidence at protein level	Trifunctional purine biosynthetic protein adenosine-3	1	0.999	39	728	728	728	194	194	194	176	176	176	177	177	177	181	181	181
940	a	sp|P22234|PUR6_HUMAN	P22234	PUR6_HUMAN	PAICS	425	63	Homo sapiens OX=9606	1:Experimental evidence at protein level	Multifunctional protein ADE2	1	0.999	19	406	406	406	94	94	94	106	106	106	101	101	101	105	105	105
941	a	sp|P22307|NLTP_HUMAN	P22307	NLTP_HUMAN	SCP2	547	13	Homo sapiens OX=9606	1:Experimental evidence at protein level	Non-specific lipid-transfer protein	1	0.999	8	66	66	66	18	18	18	14	14	14	18	18	18	16	16	16
942	a	sp|P22314|UBA1_HUMAN	P22314	UBA1_HUMAN	UBA1	1058	55	Homo sapiens OX=9606	1:Experimental evidence at protein level	Ubiquitin-like modifier-activating enzyme 1	1	0.999	40	1078	1078	1078	272	272	272	259	259	259	279	279	279	268	268	268
943	a	sp|P22570|ADRO_HUMAN	P22570	ADRO_HUMAN	FDXR	491	21	Homo sapiens OX=9606	1:Experimental evidence at protein level	NADPH:adrenodoxin oxidoreductase, mitochondrial	1	0.999	7	25	25	25	5	5	5	7	7	7	5	5	5	8	8	8
944	a	sp|P22626|ROA2_HUMAN	P22626	ROA2_HUMAN	HNRNPA2B1	353	65	Homo sapiens OX=9606	1:Experimental evidence at protein level	Heterogeneous nuclear ribonucleoproteins A2/B1	1	0.999	19	571	539	571	135	129	135	145	138	145	145	137	145	146	135	146
945	a	sp|P22670|RFX1_HUMAN	P22670	RFX1_HUMAN	RFX1	979	11	Homo sapiens OX=9606	1:Experimental evidence at protein level	MHC class II regulatory factor RFX1	1	0.999	5	23	23	23	2	2	2	9	9	9	8	8	8	4	4	4
946	a	sp|P22695|QCR2_HUMAN	P22695	QCR2_HUMAN	UQCRC2	453	43	Homo sapiens OX=9606	1:Experimental evidence at protein level	Cytochrome b-c1 complex subunit 2, mitochondrial	1	0.999	14	228	228	228	62	62	62	57	57	57	55	55	55	54	54	54
947	a	sp|P22830|HEMH_HUMAN	P22830	HEMH_HUMAN	FECH	423	16	Homo sapiens OX=9606	1:Experimental evidence at protein level	Ferrochelatase, mitochondrial	1	0.999	5	21	21	21	5	5	5	8	8	8	4	4	4	4	4	4
948	a	sp|P23025|XPA_HUMAN	P23025	XPA_HUMAN	XPA	273	26	Homo sapiens OX=9606	1:Experimental evidence at protein level	DNA repair protein complementing XP-A cells	1	0.999	4	20	20	20	6	6	6	2	2	2	6	6	6	6	6	6
949	a	sp|P23193|TCEA1_HUMAN	P23193	TCEA1_HUMAN	TCEA1	301	35	Homo sapiens OX=9606	1:Experimental evidence at protein level	Transcription elongation factor A protein 1	1	0.999	10	75	67	75	20	17	20	21	19	21	16	15	16	18	16	18
950	a	sp|P23246|SFPQ_HUMAN	P23246	SFPQ_HUMAN	SFPQ	707	36	Homo sapiens OX=9606	1:Experimental evidence at protein level	Splicing factor, proline- and glutamine-rich	1	0.999	18	400	400	400	106	106	106	102	102	102	102	102	102	90	90	90
951	a	sp|P23284|PPIB_HUMAN	P23284	PPIB_HUMAN	PPIB	216	38	Homo sapiens OX=9606	1:Experimental evidence at protein level	Peptidyl-prolyl cis-trans isomerase B	1	0.999	9	160	148	160	43	39	43	34	32	34	43	40	43	40	37	40
952	a	sp|P23368|MAOM_HUMAN	P23368	MAOM_HUMAN	ME2	584	49	Homo sapiens OX=9606	1:Experimental evidence at protein level	NAD-dependent malic enzyme, mitochondrial	1	0.999	18	148	148	148	38	38	38	31	31	31	39	39	39	40	40	40
953	a	sp|P23381|SYWC_HUMAN	P23381	SYWC_HUMAN	WARS	471	58	Homo sapiens OX=9606	1:Experimental evidence at protein level	Tryptophan--tRNA ligase, cytoplasmic	1	0.999	19	151	151	151	46	46	46	37	37	37	36	36	36	32	32	32
954	a	sp|P23396|RS3_HUMAN	P23396	RS3_HUMAN	RPS3	243	64	Homo sapiens OX=9606	1:Experimental evidence at protein level	40S ribosomal protein S3	1	0.999	13	366	366	366	96	96	96	91	91	91	88	88	88	91	91	91
955	a	sp|P23434|GCSH_HUMAN	P23434	GCSH_HUMAN	GCSH	173	40	Homo sapiens OX=9606	1:Experimental evidence at protein level	Glycine cleavage system H protein, mitochondrial	1	0.999	4	64	64	64	16	16	16	19	19	19	16	16	16	13	13	13
956	a	sp|P23443|KS6B1_HUMAN	P23443	KS6B1_HUMAN	RPS6KB1	525	7	Homo sapiens OX=9606	1:Experimental evidence at protein level	Ribosomal protein S6 kinase beta-1	1	0.999	3	8	8	8	3	3	3	2	2	2	2	2	2	1	1	1
957	a	sp|P23458|JAK1_HUMAN	P23458	JAK1_HUMAN	JAK1	1154	9	Homo sapiens OX=9606	1:Experimental evidence at protein level	Tyrosine-protein kinase JAK1	1	0.999	9	9	9	9	2	2	2	1	1	1	2	2	2	4	4	4
958	a	sp|P23497|SP100_HUMAN	P23497	SP100_HUMAN	SP100	879	20	Homo sapiens OX=9606	1:Experimental evidence at protein level	Nuclear autoantigen Sp-100	1	0.999	16	43	39	43	13	11	13	12	11	12	9	8	9	9	9	9
959	a	sp|P23511|NFYA_HUMAN	P23511	NFYA_HUMAN	NFYA	347	11	Homo sapiens OX=9606	1:Experimental evidence at protein level	Nuclear transcription factor Y subunit alpha	1	0.999	2	22	22	22	7	7	7	5	5	5	6	6	6	4	4	4
960	a	sp|P23526|SAHH_HUMAN	P23526	SAHH_HUMAN	AHCY	432	37	Homo sapiens OX=9606	1:Experimental evidence at protein level	Adenosylhomocysteinase	1	0.999	14	333	333	333	85	85	85	89	89	89	80	80	80	79	79	79
961	a	sp|P23528|COF1_HUMAN	P23528	COF1_HUMAN	CFL1	166	59	Homo sapiens OX=9606	1:Experimental evidence at protein level	Cofilin-1	1	0.999	10	426	321	426	100	76	100	105	81	105	100	76	100	121	88	121
962	a	sp|P23588|IF4B_HUMAN	P23588	IF4B_HUMAN	EIF4B	611	28	Homo sapiens OX=9606	1:Experimental evidence at protein level	Eukaryotic translation initiation factor 4B	1	0.999	14	230	230	230	57	57	57	58	58	58	52	52	52	63	63	63
963	a	sp|P23610|F8I2_HUMAN	P23610	F8I2_HUMAN	F8A1	371	25	Homo sapiens OX=9606	1:Experimental evidence at protein level	Factor VIII intron 22 protein	1	0.999	6	13	13	13	3	3	3	5	5	5	3	3	3	2	2	2
964	a	sp|P23786|CPT2_HUMAN	P23786	CPT2_HUMAN	CPT2	658	28	Homo sapiens OX=9606	1:Experimental evidence at protein level	Carnitine O-palmitoyltransferase 2, mitochondrial	1	0.999	12	62	62	62	12	12	12	16	16	16	14	14	14	20	20	20
965	a	sp|P23919|KTHY_HUMAN	P23919	KTHY_HUMAN	DTYMK	212	49	Homo sapiens OX=9606	1:Experimental evidence at protein level	Thymidylate kinase	1	0.999	10	47	47	47	16	16	16	10	10	10	12	12	12	9	9	9
966	a	sp|P23921|RIR1_HUMAN	P23921	RIR1_HUMAN	RRM1	792	49	Homo sapiens OX=9606	1:Experimental evidence at protein level	Ribonucleoside-diphosphate reductase large subunit	1	0.999	27	301	300	301	72	71	72	76	76	76	71	71	71	82	82	82
968	a	sp|P24534|EF1B_HUMAN	P24534	EF1B_HUMAN	EEF1B2	225	60	Homo sapiens OX=9606	1:Experimental evidence at protein level	Elongation factor 1-beta	1	0.999	9	233	186	186	61	49	49	57	45	45	53	39	39	62	53	53
969	a	sp|P24539|AT5F1_HUMAN	P24539	AT5F1_HUMAN	ATP5PB	256	45	Homo sapiens OX=9606	1:Experimental evidence at protein level	ATP synthase F(0) complex subunit B1, mitochondrial	1	0.999	10	112	112	112	30	30	30	30	30	30	25	25	25	27	27	27
970	a	sp|P24666|PPAC_HUMAN	P24666	PPAC_HUMAN	ACP1	158	58	Homo sapiens OX=9606	1:Experimental evidence at protein level	Low molecular weight phosphotyrosine protein phosphatase	1	0.999	6	92	92	92	25	25	25	25	25	25	22	22	22	20	20	20
971	a	sp|P24752|THIL_HUMAN	P24752	THIL_HUMAN	ACAT1	427	52	Homo sapiens OX=9606	1:Experimental evidence at protein level	Acetyl-CoA acetyltransferase, mitochondrial	1	0.999	13	203	203	203	56	56	56	46	46	46	51	51	51	50	50	50
972	a	sp|P24928|RPB1_HUMAN	P24928	RPB1_HUMAN	POLR2A	1970	27	Homo sapiens OX=9606	1:Experimental evidence at protein level	DNA-directed RNA polymerase II subunit RPB1	1	0.999	35	160	160	160	40	40	40	41	41	41	40	40	40	39	39	39
973	a	sp|P24941|CDK2_HUMAN	P24941	CDK2_HUMAN	CDK2	298	40	Homo sapiens OX=9606	1:Experimental evidence at protein level	Cyclin-dependent kinase 2	1	0.999	10	88	67	74	22	16	19	20	18	18	21	16	18	25	17	19
974	a	sp|P25054|APC_HUMAN	P25054	APC_HUMAN	APC	2843	9	Homo sapiens OX=9606	1:Experimental evidence at protein level	Adenomatous polyposis coli protein	1	0.999	19	20	20	20	6	6	6	4	4	4	5	5	5	5	5	5
975	a	sp|P25205|MCM3_HUMAN	P25205	MCM3_HUMAN	MCM3	808	45	Homo sapiens OX=9606	1:Experimental evidence at protein level	DNA replication licensing factor MCM3	1	0.999	28	243	242	243	55	55	55	56	56	56	63	62	63	69	69	69
976	a	sp|P25325|THTM_HUMAN	P25325	THTM_HUMAN	MPST	297	39	Homo sapiens OX=9606	1:Experimental evidence at protein level	3-mercaptopyruvate sulfurtransferase	1	0.999	7	71	71	71	19	19	19	17	17	17	17	17	17	18	18	18
977	a	sp|P25391|LAMA1_HUMAN	P25391	LAMA1_HUMAN	LAMA1	3075	6	Homo sapiens OX=9606	1:Experimental evidence at protein level	Laminin subunit alpha-1	1	0.999	11	29	29	29	11	11	11	6	6	6	6	6	6	6	6	6
978	a	sp|P25398|RS12_HUMAN	P25398	RS12_HUMAN	RPS12	132	70	Homo sapiens OX=9606	1:Experimental evidence at protein level	40S ribosomal protein S12	1	0.999	8	307	307	307	80	80	80	73	73	73	78	78	78	76	76	76
979	a	sp|P25440|BRD2_HUMAN	P25440	BRD2_HUMAN	BRD2	801	26	Homo sapiens OX=9606	1:Experimental evidence at protein level	Bromodomain-containing protein 2	1	0.999	15	33	29	33	5	4	5	12	10	12	6	5	6	10	10	10
980	a	sp|P25445|TNR6_HUMAN	P25445	TNR6_HUMAN	FAS	335	22	Homo sapiens OX=9606	1:Experimental evidence at protein level	Tumor necrosis factor receptor superfamily member 6	1	0.999	5	7	7	7	3	3	3	1	1	1	2	2	2	1	1	1
981	a	sp|P25685|DNJB1_HUMAN	P25685	DNJB1_HUMAN	DNAJB1	340	34	Homo sapiens OX=9606	1:Experimental evidence at protein level	DnaJ homolog subfamily B member 1	1	0.999	11	139	127	139	31	28	31	35	32	35	39	37	39	34	30	34
982	a	sp|P25705|ATPA_HUMAN	P25705	ATPA_HUMAN	ATP5F1A	553	47	Homo sapiens OX=9606	1:Experimental evidence at protein level	ATP synthase subunit alpha, mitochondrial	1	0.999	22	422	422	422	99	99	99	109	109	109	106	106	106	108	108	108
983	a	sp|P25786|PSA1_HUMAN	P25786	PSA1_HUMAN	PSMA1	263	58	Homo sapiens OX=9606	1:Experimental evidence at protein level	Proteasome subunit alpha type-1	1	0.999	12	102	102	102	30	30	30	24	24	24	25	25	25	23	23	23
984	a	sp|P25787|PSA2_HUMAN	P25787	PSA2_HUMAN	PSMA2	234	47	Homo sapiens OX=9606	1:Experimental evidence at protein level	Proteasome subunit alpha type-2	1	0.999	6	140	140	140	43	43	43	34	34	34	30	30	30	33	33	33
985	a	sp|P25788|PSA3_HUMAN	P25788	PSA3_HUMAN	PSMA3	255	34	Homo sapiens OX=9606	1:Experimental evidence at protein level	Proteasome subunit alpha type-3	1	0.999	8	68	68	68	20	20	20	17	17	17	17	17	17	14	14	14
986	a	sp|P25789|PSA4_HUMAN	P25789	PSA4_HUMAN	PSMA4	261	38	Homo sapiens OX=9606	1:Experimental evidence at protein level	Proteasome subunit alpha type-4	1	0.999	6	201	201	201	55	55	55	52	52	52	49	49	49	45	45	45
987	a	sp|P26196|DDX6_HUMAN	P26196	DDX6_HUMAN	DDX6	483	33	Homo sapiens OX=9606	1:Experimental evidence at protein level	Probable ATP-dependent RNA helicase DDX6	1	0.999	12	80	80	80	22	22	22	17	17	17	22	22	22	19	19	19
988	a	sp|P26232|CTNA2_HUMAN	P26232	CTNA2_HUMAN	CTNNA2	953	13	Homo sapiens OX=9606	1:Experimental evidence at protein level	Catenin alpha-2	1	0.999	10	60	21	21	13	5	5	14	6	6	17	5	5	16	5	5
989	a	sp|P26358|DNMT1_HUMAN	P26358	DNMT1_HUMAN	DNMT1	1616	34	Homo sapiens OX=9606	1:Experimental evidence at protein level	DNA (cytosine-5)-methyltransferase 1	1	0.999	41	339	339	339	83	83	83	92	92	92	72	72	72	92	92	92
990	a	sp|P26368|U2AF2_HUMAN	P26368	U2AF2_HUMAN	U2AF2	475	45	Homo sapiens OX=9606	1:Experimental evidence at protein level	Splicing factor U2AF 65 kDa subunit	1	0.999	12	532	532	532	130	130	130	135	135	135	135	135	135	132	132	132
991	a	sp|P26373|RL13_HUMAN	P26373	RL13_HUMAN	RPL13	211	24	Homo sapiens OX=9606	1:Experimental evidence at protein level	60S ribosomal protein L13	1	0.999	5	65	65	65	15	15	15	15	15	15	13	13	13	22	22	22
992	a	sp|P26374|RAE2_HUMAN	P26374	RAE2_HUMAN	CHML	656	13	Homo sapiens OX=9606	1:Experimental evidence at protein level	Rab proteins geranylgeranyltransferase component A 2	1	0.9917	4	4	4	4	2	2	2	1	1	1	0	0	0	1	1	1
993	a	sp|P26440|IVD_HUMAN	P26440	IVD_HUMAN	IVD	426	28	Homo sapiens OX=9606	1:Experimental evidence at protein level	Isovaleryl-CoA dehydrogenase, mitochondrial	1	0.999	9	38	38	38	10	10	10	10	10	10	8	8	8	10	10	10
994	a	sp|P26447|S10A4_HUMAN	P26447	S10A4_HUMAN	S100A4	101	28	Homo sapiens OX=9606	1:Experimental evidence at protein level	Protein S100-A4	1	0.9985	3	55	55	55	9	9	9	15	15	15	16	16	16	15	15	15
995	a	sp|P26583|HMGB2_HUMAN	P26583	HMGB2_HUMAN	HMGB2	209	22	Homo sapiens OX=9606	1:Experimental evidence at protein level	High mobility group protein B2	1	0.999	5	45	45	45	9	9	9	13	13	13	10	10	10	13	13	13
996	a	sp|P26599|PTBP1_HUMAN	P26599	PTBP1_HUMAN	PTBP1	531	64	Homo sapiens OX=9606	1:Experimental evidence at protein level	Polypyrimidine tract-binding protein 1	1	0.999	20	684	669	684	174	169	174	170	167	170	180	176	180	160	157	160
997	a	sp|P26639|SYTC_HUMAN	P26639	SYTC_HUMAN	TARS	723	54	Homo sapiens OX=9606	1:Experimental evidence at protein level	Threonine--tRNA ligase, cytoplasmic	1	0.999	32	528	518	528	123	120	123	140	137	140	134	132	134	131	129	131
998	a	sp|P26640|SYVC_HUMAN	P26640	SYVC_HUMAN	VARS	1264	40	Homo sapiens OX=9606	1:Experimental evidence at protein level	Valine--tRNA ligase	1	0.999	39	443	443	443	115	115	115	101	101	101	113	113	113	114	114	114
999	a	sp|P26641|EF1G_HUMAN	P26641	EF1G_HUMAN	EEF1G	437	46	Homo sapiens OX=9606	1:Experimental evidence at protein level	Elongation factor 1-gamma	1	0.999	19	701	701	701	180	180	180	188	188	188	170	170	170	163	163	163
1000	a	sp|P26885|FKBP2_HUMAN	P26885	FKBP2_HUMAN	FKBP2	142	56	Homo sapiens OX=9606	1:Experimental evidence at protein level	Peptidyl-prolyl cis-trans isomerase FKBP2	1	0.999	5	63	63	63	16	16	16	17	17	17	13	13	13	17	17	17
1001	a	sp|P27105|STOM_HUMAN	P27105	STOM_HUMAN	STOM	288	48	Homo sapiens OX=9606	1:Experimental evidence at protein level	Erythrocyte band 7 integral membrane protein	1	0.999	10	127	127	127	33	33	33	32	32	32	31	31	31	31	31	31
1002	a	sp|P27144|KAD4_HUMAN	P27144	KAD4_HUMAN	AK4	223	46	Homo sapiens OX=9606	1:Experimental evidence at protein level	Adenylate kinase 4, mitochondrial	1	0.999	7	27	27	27	5	5	5	9	9	9	7	7	7	6	6	6
1003	a	sp|P27348|1433T_HUMAN	P27348	1433T_HUMAN	YWHAQ	245	50	Homo sapiens OX=9606	1:Experimental evidence at protein level	14-3-3 protein theta	1	0.999	13	443	298	417	116	80	109	110	74	104	112	74	106	105	70	98
1004	a	sp|P27540|ARNT_HUMAN	P27540	ARNT_HUMAN	ARNT	789	6	Homo sapiens OX=9606	1:Experimental evidence at protein level	Aryl hydrocarbon receptor nuclear translocator	1	0.999	4	13	13	13	4	4	4	3	3	3	3	3	3	3	3	3
1005	a	sp|P27635|RL10_HUMAN	P27635	RL10_HUMAN	RPL10	214	35	Homo sapiens OX=9606	1:Experimental evidence at protein level	60S ribosomal protein L10	1	0.999	6	118	94	118	31	25	31	31	25	31	26	20	26	30	24	30
1006	a	sp|P27694|RFA1_HUMAN	P27694	RFA1_HUMAN	RPA1	616	38	Homo sapiens OX=9606	1:Experimental evidence at protein level	Replication protein A 70 kDa DNA-binding subunit	1	0.999	18	175	175	175	41	41	41	44	44	44	42	42	42	48	48	48
1007	a	sp|P27695|APEX1_HUMAN	P27695	APEX1_HUMAN	APEX1	318	55	Homo sapiens OX=9606	1:Experimental evidence at protein level	DNA-(apurinic or apyrimidinic site) lyase	1	0.999	14	331	331	331	82	82	82	78	78	78	87	87	87	84	84	84
1008	a	sp|P27707|DCK_HUMAN	P27707	DCK_HUMAN	DCK	260	23	Homo sapiens OX=9606	1:Experimental evidence at protein level	Deoxycytidine kinase	1	0.999	5	28	28	28	5	5	5	5	5	5	10	10	10	8	8	8
1009	a	sp|P27708|PYR1_HUMAN	P27708	PYR1_HUMAN	CAD	2225	50	Homo sapiens OX=9606	1:Experimental evidence at protein level	CAD protein	1	0.999	63	684	683	683	164	164	164	176	176	176	177	176	176	167	167	167
1010	a	sp|P27797|CALR_HUMAN	P27797	CALR_HUMAN	CALR	417	63	Homo sapiens OX=9606	1:Experimental evidence at protein level	Calreticulin	1	0.999	20	950	950	950	229	229	229	256	256	256	241	241	241	224	224	224
1011	a	sp|P27816|MAP4_HUMAN	P27816	MAP4_HUMAN	MAP4	1152	37	Homo sapiens OX=9606	1:Experimental evidence at protein level	Microtubule-associated protein 4	1	0.999	28	467	467	467	114	114	114	109	109	109	119	119	119	125	125	125
1012	a	sp|P27824|CALX_HUMAN	P27824	CALX_HUMAN	CANX	592	39	Homo sapiens OX=9606	1:Experimental evidence at protein level	Calnexin	1	0.999	28	681	681	681	169	169	169	177	177	177	166	166	166	169	169	169
1013	a	sp|P28062|PSB8_HUMAN	P28062	PSB8_HUMAN	PSMB8	276	38	Homo sapiens OX=9606	1:Experimental evidence at protein level	Proteasome subunit beta type-8	1	0.999	8	49	49	49	13	13	13	15	15	15	9	9	9	12	12	12
1014	a	sp|P28066|PSA5_HUMAN	P28066	PSA5_HUMAN	PSMA5	241	59	Homo sapiens OX=9606	1:Experimental evidence at protein level	Proteasome subunit alpha type-5	1	0.999	9	215	215	215	55	55	55	53	53	53	52	52	52	55	55	55
1015	a	sp|P28070|PSB4_HUMAN	P28070	PSB4_HUMAN	PSMB4	264	51	Homo sapiens OX=9606	1:Experimental evidence at protein level	Proteasome subunit beta type-4	1	0.999	8	199	199	199	51	51	51	49	49	49	48	48	48	51	51	51
1016	a	sp|P28072|PSB6_HUMAN	P28072	PSB6_HUMAN	PSMB6	239	44	Homo sapiens OX=9606	1:Experimental evidence at protein level	Proteasome subunit beta type-6	1	0.999	6	36	36	36	10	10	10	7	7	7	9	9	9	10	10	10
1017	a	sp|P28074|PSB5_HUMAN	P28074	PSB5_HUMAN	PSMB5	263	56	Homo sapiens OX=9606	1:Experimental evidence at protein level	Proteasome subunit beta type-5	1	0.999	10	155	155	155	37	37	37	40	40	40	38	38	38	40	40	40
1018	a	sp|P28288|ABCD3_HUMAN	P28288	ABCD3_HUMAN	ABCD3	659	27	Homo sapiens OX=9606	1:Experimental evidence at protein level	ATP-binding cassette sub-family D member 3	1	0.999	12	86	86	86	17	17	17	24	24	24	24	24	24	21	21	21
1019	a	sp|P28290|ITPI2_HUMAN	P28290	ITPI2_HUMAN	ITPRID2	1259	10	Homo sapiens OX=9606	1:Experimental evidence at protein level	Protein ITPRID2	1	0.999	9	25	25	25	5	5	5	5	5	5	9	9	9	6	6	6
1020	a	sp|P28331|NDUS1_HUMAN	P28331	NDUS1_HUMAN	NDUFS1	727	46	Homo sapiens OX=9606	1:Experimental evidence at protein level	NADH-ubiquinone oxidoreductase 75 kDa subunit, mitochondrial	1	0.999	23	157	157	157	33	33	33	44	44	44	40	40	40	40	40	40
1021	a	sp|P28340|DPOD1_HUMAN	P28340	DPOD1_HUMAN	POLD1	1107	52	Homo sapiens OX=9606	1:Experimental evidence at protein level	DNA polymerase delta catalytic subunit	1	0.999	41	253	253	253	67	67	67	62	62	62	59	59	59	65	65	65
1022	a	sp|P28715|ERCC5_HUMAN	P28715	ERCC5_HUMAN	ERCC5	1186	14	Homo sapiens OX=9606	1:Experimental evidence at protein level	DNA repair protein complementing XP-G cells	1	0.999	10	31	31	31	9	9	9	8	8	8	6	6	6	8	8	8
1023	a	sp|P28838|AMPL_HUMAN	P28838	AMPL_HUMAN	LAP3	519	49	Homo sapiens OX=9606	1:Experimental evidence at protein level	Cytosol aminopeptidase	1	0.999	20	193	193	193	47	47	47	48	48	48	48	48	48	50	50	50
1024	a	sp|P29083|T2EA_HUMAN	P29083	T2EA_HUMAN	GTF2E1	439	20	Homo sapiens OX=9606	1:Experimental evidence at protein level	General transcription factor IIE subunit 1	1	0.999	6	39	39	39	12	12	12	10	10	10	9	9	9	8	8	8
1025	a	sp|P29084|T2EB_HUMAN	P29084	T2EB_HUMAN	GTF2E2	291	47	Homo sapiens OX=9606	1:Experimental evidence at protein level	Transcription initiation factor IIE subunit beta	1	0.999	10	50	50	50	11	11	11	13	13	13	12	12	12	14	14	14
1026	a	sp|P29144|TPP2_HUMAN	P29144	TPP2_HUMAN	TPP2	1249	43	Homo sapiens OX=9606	1:Experimental evidence at protein level	Tripeptidyl-peptidase 2	1	0.999	35	233	233	233	58	58	58	62	62	62	57	57	57	56	56	56
1027	a	sp|P29218|IMPA1_HUMAN	P29218	IMPA1_HUMAN	IMPA1	277	46	Homo sapiens OX=9606	1:Experimental evidence at protein level	Inositol monophosphatase 1	1	0.999	10	50	50	50	16	16	16	13	13	13	9	9	9	12	12	12
1028	a	sp|P29372|3MG_HUMAN	P29372	3MG_HUMAN	MPG	298	40	Homo sapiens OX=9606	1:Experimental evidence at protein level	DNA-3-methyladenine glycosylase	1	0.999	8	36	36	36	10	10	10	7	7	7	12	12	12	7	7	7
1029	a	sp|P29373|RABP2_HUMAN	P29373	RABP2_HUMAN	CRABP2	138	46	Homo sapiens OX=9606	1:Experimental evidence at protein level	Cellular retinoic acid-binding protein 2	1	0.999	6	58	58	58	10	10	10	16	16	16	18	18	18	14	14	14
1030	a	sp|P29400|CO4A5_HUMAN	P29400	CO4A5_HUMAN	COL4A5	1685	16	Homo sapiens OX=9606	1:Experimental evidence at protein level	Collagen alpha-5(IV) chain	1	0.999	17	7	3	7	2	0	2	1	1	1	3	2	3	1	0	1
1031	a	sp|P29401|TKT_HUMAN	P29401	TKT_HUMAN	TKT	623	62	Homo sapiens OX=9606	1:Experimental evidence at protein level	Transketolase	1	0.999	25	1262	1262	1262	311	311	311	332	332	332	310	310	310	309	309	309
1032	a	sp|P29590|PML_HUMAN	P29590	PML_HUMAN	PML	882	11	Homo sapiens OX=9606	1:Experimental evidence at protein level	Protein PML	1	0.999	7	13	13	13	5	5	5	3	3	3	3	3	3	2	2	2
1033	a	sp|P29692|EF1D_HUMAN	P29692	EF1D_HUMAN	EEF1D	281	62	Homo sapiens OX=9606	1:Experimental evidence at protein level	Elongation factor 1-delta	1	0.999	15	403	356	403	87	75	87	107	95	107	104	90	104	105	96	105
1034	a	sp|P30038|AL4A1_HUMAN	P30038	AL4A1_HUMAN	ALDH4A1	563	12	Homo sapiens OX=9606	1:Experimental evidence at protein level	Delta-1-pyrroline-5-carboxylate dehydrogenase, mitochondrial	1	0.999	4	20	20	20	5	5	5	3	3	3	7	7	7	5	5	5
1035	a	sp|P30040|ERP29_HUMAN	P30040	ERP29_HUMAN	ERP29	261	55	Homo sapiens OX=9606	1:Experimental evidence at protein level	Endoplasmic reticulum resident protein 29	1	0.999	11	240	240	240	61	61	61	52	52	52	62	62	62	65	65	65
1036	a	sp|P30041|PRDX6_HUMAN	P30041	PRDX6_HUMAN	PRDX6	224	75	Homo sapiens OX=9606	1:Experimental evidence at protein level	Peroxiredoxin-6	1	0.999	15	729	729	729	193	193	193	185	185	185	187	187	187	164	164	164
1037	a	sp|P30043|BLVRB_HUMAN	P30043	BLVRB_HUMAN	BLVRB	206	63	Homo sapiens OX=9606	1:Experimental evidence at protein level	Flavin reductase (NADPH)	1	0.999	8	153	153	153	42	42	42	35	35	35	37	37	37	39	39	39
1038	a	sp|P30044|PRDX5_HUMAN	P30044	PRDX5_HUMAN	PRDX5	214	74	Homo sapiens OX=9606	1:Experimental evidence at protein level	Peroxiredoxin-5, mitochondrial	1	0.999	13	303	303	303	79	79	79	69	69	69	76	76	76	79	79	79
1039	a	sp|P30047|GFRP_HUMAN	P30047	GFRP_HUMAN	GCHFR	84	81	Homo sapiens OX=9606	1:Experimental evidence at protein level	GTP cyclohydrolase 1 feedback regulatory protein	1	0.999	4	50	50	50	11	11	11	12	12	12	13	13	13	14	14	14
1040	a	sp|P30048|PRDX3_HUMAN	P30048	PRDX3_HUMAN	PRDX3	256	40	Homo sapiens OX=9606	1:Experimental evidence at protein level	Thioredoxin-dependent peroxide reductase, mitochondrial	1	0.999	8	174	174	174	44	44	44	41	41	41	42	42	42	47	47	47
1041	a	sp|P30049|ATPD_HUMAN	P30049	ATPD_HUMAN	ATP5F1D	168	37	Homo sapiens OX=9606	1:Experimental evidence at protein level	ATP synthase subunit delta, mitochondrial	1	0.999	3	29	29	29	7	7	7	7	7	7	7	7	7	8	8	8
1042	a	sp|P30050|RL12_HUMAN	P30050	RL12_HUMAN	RPL12	165	59	Homo sapiens OX=9606	1:Experimental evidence at protein level	60S ribosomal protein L12	1	0.999	7	322	322	322	87	87	87	78	78	78	74	74	74	83	83	83
1043	a	sp|P30084|ECHM_HUMAN	P30084	ECHM_HUMAN	ECHS1	290	47	Homo sapiens OX=9606	1:Experimental evidence at protein level	Enoyl-CoA hydratase, mitochondrial	1	0.999	11	162	162	162	36	36	36	44	44	44	43	43	43	39	39	39
1044	a	sp|P30085|KCY_HUMAN	P30085	KCY_HUMAN	CMPK1	196	50	Homo sapiens OX=9606	1:Experimental evidence at protein level	UMP-CMP kinase	1	0.999	10	98	93	93	23	23	23	25	23	23	25	23	23	25	24	24
1045	a	sp|P30086|PEBP1_HUMAN	P30086	PEBP1_HUMAN	PEBP1	187	79	Homo sapiens OX=9606	1:Experimental evidence at protein level	Phosphatidylethanolamine-binding protein 1	1	0.999	11	358	358	358	94	94	94	82	82	82	89	89	89	93	93	93
1046	a	sp|P30101|PDIA3_HUMAN	P30101	PDIA3_HUMAN	PDIA3	505	63	Homo sapiens OX=9606	1:Experimental evidence at protein level	Protein disulfide-isomerase A3	1	0.999	27	557	505	551	142	125	140	142	131	140	152	141	151	121	108	120
1047	a	sp|P30153|2AAA_HUMAN	P30153	2AAA_HUMAN	PPP2R1A	589	57	Homo sapiens OX=9606	1:Experimental evidence at protein level	Serine/threonine-protein phosphatase 2A 65 kDa regulatory subunit A alpha isoform	1	0.999	24	481	320	481	131	87	131	112	78	112	122	75	122	116	80	116
1048	a	sp|P30154|2AAB_HUMAN	P30154	2AAB_HUMAN	PPP2R1B	601	58	Homo sapiens OX=9606	1:Experimental evidence at protein level	Serine/threonine-protein phosphatase 2A 65 kDa regulatory subunit A beta isoform	1	0.999	23	314	153	153	81	37	37	75	41	41	84	37	37	74	38	38
1049	a	sp|P30260|CDC27_HUMAN	P30260	CDC27_HUMAN	CDC27	824	25	Homo sapiens OX=9606	1:Experimental evidence at protein level	Cell division cycle protein 27 homolog	1	0.999	13	38	38	38	10	10	10	10	10	10	10	10	10	8	8	8
1050	a	sp|P30305|MPIP2_HUMAN	P30305	MPIP2_HUMAN	CDC25B	580	12	Homo sapiens OX=9606	1:Experimental evidence at protein level	M-phase inducer phosphatase 2	1	0.999	5	4	4	4	1	1	1	1	1	1	1	1	1	1	1	1
1051	a	sp|P30405|PPIF_HUMAN	P30405	PPIF_HUMAN	PPIF	207	39	Homo sapiens OX=9606	1:Experimental evidence at protein level	Peptidyl-prolyl cis-trans isomerase F, mitochondrial	1	0.999	7	56	56	56	13	13	13	14	14	14	15	15	15	14	14	14
1052	a	sp|P30419|NMT1_HUMAN	P30419	NMT1_HUMAN	NMT1	496	37	Homo sapiens OX=9606	1:Experimental evidence at protein level	Glycylpeptide N-tetradecanoyltransferase 1	1	0.999	15	179	140	179	45	36	45	47	37	47	46	33	46	41	34	41
1053	a	sp|P30519|HMOX2_HUMAN	P30519	HMOX2_HUMAN	HMOX2	316	59	Homo sapiens OX=9606	1:Experimental evidence at protein level	Heme oxygenase 2	1	0.999	13	142	142	142	43	43	43	36	36	36	31	31	31	32	32	32
1054	a	sp|P30520|PURA2_HUMAN	P30520	PURA2_HUMAN	ADSS	456	45	Homo sapiens OX=9606	1:Experimental evidence at protein level	Adenylosuccinate synthetase isozyme 2	1	0.999	15	188	187	188	43	43	43	48	47	48	48	48	48	49	49	49
1055	a	sp|P30566|PUR8_HUMAN	P30566	PUR8_HUMAN	ADSL	484	46	Homo sapiens OX=9606	1:Experimental evidence at protein level	Adenylosuccinate lyase	1	0.999	15	97	97	97	25	25	25	25	25	25	24	24	24	23	23	23
1056	a	sp|P30613|KPYR_HUMAN	P30613	KPYR_HUMAN	PKLR	574	13	Homo sapiens OX=9606	1:Experimental evidence at protein level	Pyruvate kinase PKLR	1	0.999	6	52	33	33	12	9	9	16	11	11	15	9	9	9	4	4
1057	a	sp|P30622|CLIP1_HUMAN	P30622	CLIP1_HUMAN	CLIP1	1438	39	Homo sapiens OX=9606	1:Experimental evidence at protein level	CAP-Gly domain-containing linker protein 1	1	0.999	45	231	218	231	59	56	59	53	51	53	54	51	54	65	60	65
1058	a	sp|P30626|SORCN_HUMAN	P30626	SORCN_HUMAN	SRI	198	48	Homo sapiens OX=9606	1:Experimental evidence at protein level	Sorcin	1	0.999	8	85	85	85	22	22	22	15	15	15	23	23	23	25	25	25
1059	a	sp|P30711|GSTT1_HUMAN	P30711	GSTT1_HUMAN	GSTT1	240	31	Homo sapiens OX=9606	1:Experimental evidence at protein level	Glutathione S-transferase theta-1	1	0.999	5	19	19	19	6	6	6	4	4	4	4	4	4	5	5	5
1060	a	sp|P30825|CTR1_HUMAN	P30825	CTR1_HUMAN	SLC7A1	629	7	Homo sapiens OX=9606	1:Experimental evidence at protein level	High affinity cationic amino acid transporter 1	1	0.999	4	26	12	12	7	3	3	7	3	3	5	2	2	7	4	4
1061	a	sp|P30837|AL1B1_HUMAN	P30837	AL1B1_HUMAN	ALDH1B1	517	31	Homo sapiens OX=9606	1:Experimental evidence at protein level	Aldehyde dehydrogenase X, mitochondrial	1	0.999	9	54	54	54	14	14	14	13	13	13	12	12	12	15	15	15
1062	a	sp|P30876|RPB2_HUMAN	P30876	RPB2_HUMAN	POLR2B	1174	28	Homo sapiens OX=9606	1:Experimental evidence at protein level	DNA-directed RNA polymerase II subunit RPB2	1	0.999	23	146	146	146	36	36	36	37	37	37	41	41	41	32	32	32
1063	a	sp|P31040|SDHA_HUMAN	P31040	SDHA_HUMAN	SDHA	664	61	Homo sapiens OX=9606	1:Experimental evidence at protein level	Succinate dehydrogenase [ubiquinone] flavoprotein subunit, mitochondrial	1	0.999	24	288	288	288	75	75	75	67	67	67	69	69	69	77	77	77
1064	a	sp|P31150|GDIA_HUMAN	P31150	GDIA_HUMAN	GDI1	447	61	Homo sapiens OX=9606	1:Experimental evidence at protein level	Rab GDP dissociation inhibitor alpha	1	0.999	23	308	120	120	67	22	22	74	30	30	83	36	36	84	32	32
1065	a	sp|P31153|METK2_HUMAN	P31153	METK2_HUMAN	MAT2A	395	44	Homo sapiens OX=9606	1:Experimental evidence at protein level	S-adenosylmethionine synthase isoform type-2	1	0.999	12	182	151	182	45	37	45	45	37	45	48	39	48	44	38	44
1066	a	sp|P31321|KAP1_HUMAN	P31321	KAP1_HUMAN	PRKAR1B	381	18	Homo sapiens OX=9606	1:Experimental evidence at protein level	cAMP-dependent protein kinase type I-beta regulatory subunit	1	0.999	4	12	12	12	2	2	2	2	2	2	2	2	2	6	6	6
1067	a	sp|P31327|CPSM_HUMAN	P31327	CPSM_HUMAN	CPS1	1500	59	Homo sapiens OX=9606	1:Experimental evidence at protein level	Carbamoyl-phosphate synthase [ammonia], mitochondrial	1	0.999	64	2498	2497	2498	636	636	636	640	640	640	608	607	608	614	614	614
1068	a	sp|P31350|RIR2_HUMAN	P31350	RIR2_HUMAN	RRM2	389	53	Homo sapiens OX=9606	1:Experimental evidence at protein level	Ribonucleoside-diphosphate reductase subunit M2	1	0.999	16	123	111	123	29	26	29	36	32	36	31	29	31	27	24	27
1069	a	sp|P31431|SDC4_HUMAN	P31431	SDC4_HUMAN	SDC4	198	27	Homo sapiens OX=9606	1:Experimental evidence at protein level	Syndecan-4	1	0.999	4	20	20	20	3	3	3	6	6	6	5	5	5	6	6	6
1070	a	sp|P31483|TIA1_HUMAN	P31483	TIA1_HUMAN	TIA1	386	30	Homo sapiens OX=9606	1:Experimental evidence at protein level	Nucleolysin TIA-1 isoform p40	1	0.999	9	53	21	21	13	5	5	15	5	5	14	5	5	11	6	6
1071	a	sp|P31689|DNJA1_HUMAN	P31689	DNJA1_HUMAN	DNAJA1	397	56	Homo sapiens OX=9606	1:Experimental evidence at protein level	DnaJ homolog subfamily A member 1	1	0.999	15	201	201	201	50	50	50	52	52	52	50	50	50	49	49	49
1072	a	sp|P31930|QCR1_HUMAN	P31930	QCR1_HUMAN	UQCRC1	480	60	Homo sapiens OX=9606	1:Experimental evidence at protein level	Cytochrome b-c1 complex subunit 1, mitochondrial	1	0.999	18	326	326	326	84	84	84	80	80	80	87	87	87	75	75	75
1073	a	sp|P31937|3HIDH_HUMAN	P31937	3HIDH_HUMAN	HIBADH	336	50	Homo sapiens OX=9606	1:Experimental evidence at protein level	3-hydroxyisobutyrate dehydrogenase, mitochondrial	1	0.999	11	143	143	143	33	33	33	43	43	43	36	36	36	31	31	31
1074	a	sp|P31939|PUR9_HUMAN	P31939	PUR9_HUMAN	ATIC	592	72	Homo sapiens OX=9606	1:Experimental evidence at protein level	Bifunctional purine biosynthesis protein PURH	1	0.999	31	395	395	395	104	104	104	97	97	97	99	99	99	95	95	95
1075	a	sp|P31942|HNRH3_HUMAN	P31942	HNRH3_HUMAN	HNRNPH3	346	55	Homo sapiens OX=9606	1:Experimental evidence at protein level	Heterogeneous nuclear ribonucleoprotein H3	1	0.999	10	275	275	275	69	69	69	62	62	62	83	83	83	61	61	61
1076	a	sp|P31943|HNRH1_HUMAN	P31943	HNRH1_HUMAN	HNRNPH1	449	49	Homo sapiens OX=9606	1:Experimental evidence at protein level	Heterogeneous nuclear ribonucleoprotein H	1	0.999	16	474	202	474	111	45	111	124	55	124	115	49	115	124	53	124
1077	a	sp|P31946|1433B_HUMAN	P31946	1433B_HUMAN	YWHAB	246	61	Homo sapiens OX=9606	1:Experimental evidence at protein level	14-3-3 protein beta/alpha	1	0.999	12	418	264	273	107	69	71	111	73	75	109	67	71	91	55	56
1078	a	sp|P31947|1433S_HUMAN	P31947	1433S_HUMAN	SFN	248	57	Homo sapiens OX=9606	1:Experimental evidence at protein level	14-3-3 protein sigma	1	0.999	13	313	194	194	79	50	50	80	50	50	80	48	48	74	46	46
1079	a	sp|P31948|STIP1_HUMAN	P31948	STIP1_HUMAN	STIP1	543	47	Homo sapiens OX=9606	1:Experimental evidence at protein level	Stress-induced-phosphoprotein 1	1	0.999	28	676	676	676	172	172	172	175	175	175	171	171	171	158	158	158
1080	a	sp|P31949|S10AB_HUMAN	P31949	S10AB_HUMAN	S100A11	105	49	Homo sapiens OX=9606	1:Experimental evidence at protein level	Protein S100-A11	1	0.999	5	172	172	172	41	41	41	45	45	45	48	48	48	38	38	38
1081	a	sp|P32004|L1CAM_HUMAN	P32004	L1CAM_HUMAN	L1CAM	1257	15	Homo sapiens OX=9606	1:Experimental evidence at protein level	Neural cell adhesion molecule L1	1	0.999	11	42	42	42	10	10	10	7	7	7	14	14	14	11	11	11
1082	a	sp|P32119|PRDX2_HUMAN	P32119	PRDX2_HUMAN	PRDX2	198	62	Homo sapiens OX=9606	1:Experimental evidence at protein level	Peroxiredoxin-2	1	0.999	10	292	234	234	78	64	64	81	62	62	70	61	61	63	47	47
1083	a	sp|P32121|ARRB2_HUMAN	P32121	ARRB2_HUMAN	ARRB2	409	24	Homo sapiens OX=9606	1:Experimental evidence at protein level	Beta-arrestin-2	1	0.999	6	31	31	31	7	7	7	6	6	6	11	11	11	7	7	7
1084	a	sp|P32320|CDD_HUMAN	P32320	CDD_HUMAN	CDA	146	40	Homo sapiens OX=9606	1:Experimental evidence at protein level	Cytidine deaminase	1	0.999	4	63	63	63	16	16	16	14	14	14	16	16	16	17	17	17
1085	a	sp|P32322|P5CR1_HUMAN	P32322	P5CR1_HUMAN	PYCR1	319	48	Homo sapiens OX=9606	1:Experimental evidence at protein level	Pyrroline-5-carboxylate reductase 1, mitochondrial	1	0.999	10	115	103	115	28	25	28	31	28	31	29	26	29	27	24	27
1086	a	sp|P32754|HPPD_HUMAN	P32754	HPPD_HUMAN	HPD	393	64	Homo sapiens OX=9606	1:Experimental evidence at protein level	4-hydroxyphenylpyruvate dioxygenase	1	0.999	18	168	168	168	40	40	40	41	41	41	45	45	45	42	42	42
1087	a	sp|P32780|TF2H1_HUMAN	P32780	TF2H1_HUMAN	GTF2H1	548	27	Homo sapiens OX=9606	1:Experimental evidence at protein level	General transcription factor IIH subunit 1	1	0.999	9	57	57	57	15	15	15	15	15	15	15	15	15	12	12	12
1088	a	sp|P32929|CGL_HUMAN	P32929	CGL_HUMAN	CTH	405	34	Homo sapiens OX=9606	1:Experimental evidence at protein level	Cystathionine gamma-lyase	1	0.999	11	70	70	70	17	17	17	18	18	18	18	18	18	17	17	17
1089	a	sp|P32969|RL9_HUMAN	P32969	RL9_HUMAN	RPL9	192	55	Homo sapiens OX=9606	1:Experimental evidence at protein level	60S ribosomal protein L9	1	0.999	10	170	170	170	45	45	45	45	45	45	42	42	42	38	38	38
1090	a	sp|P33240|CSTF2_HUMAN	P33240	CSTF2_HUMAN	CSTF2	577	38	Homo sapiens OX=9606	1:Experimental evidence at protein level	Cleavage stimulation factor subunit 2	1	0.999	11	100	56	100	26	15	26	20	12	20	29	15	29	25	14	25
1091	a	sp|P33316|DUT_HUMAN	P33316	DUT_HUMAN	DUT	252	44	Homo sapiens OX=9606	1:Experimental evidence at protein level	Deoxyuridine 5'-triphosphate nucleotidohydrolase, mitochondrial	1	0.999	8	152	152	152	35	35	35	44	44	44	35	35	35	38	38	38
1092	a	sp|P33552|CKS2_HUMAN	P33552	CKS2_HUMAN	CKS2	79	32	Homo sapiens OX=9606	1:Experimental evidence at protein level	Cyclin-dependent kinases regulatory subunit 2	1	0.999	3	15	13	13	3	3	3	4	4	4	5	4	4	3	2	2
1093	a	sp|P33897|ABCD1_HUMAN	P33897	ABCD1_HUMAN	ABCD1	745	22	Homo sapiens OX=9606	1:Experimental evidence at protein level	ATP-binding cassette sub-family D member 1	1	0.999	10	64	64	64	14	14	14	17	17	17	15	15	15	18	18	18
1094	a	sp|P33981|TTK_HUMAN	P33981	TTK_HUMAN	TTK	857	32	Homo sapiens OX=9606	1:Experimental evidence at protein level	Dual specificity protein kinase TTK	1	0.999	18	63	63	63	14	14	14	18	18	18	13	13	13	18	18	18
1095	a	sp|P33991|MCM4_HUMAN	P33991	MCM4_HUMAN	MCM4	863	47	Homo sapiens OX=9606	1:Experimental evidence at protein level	DNA replication licensing factor MCM4	1	0.999	31	283	283	283	80	80	80	67	67	67	65	65	65	71	71	71
1096	a	sp|P33992|MCM5_HUMAN	P33992	MCM5_HUMAN	MCM5	734	41	Homo sapiens OX=9606	1:Experimental evidence at protein level	DNA replication licensing factor MCM5	1	0.999	26	232	231	231	54	54	54	55	55	55	66	65	65	57	57	57
1097	a	sp|P33993|MCM7_HUMAN	P33993	MCM7_HUMAN	MCM7	719	33	Homo sapiens OX=9606	1:Experimental evidence at protein level	DNA replication licensing factor MCM7	1	0.999	18	286	286	286	68	68	68	77	77	77	69	69	69	72	72	72
1098	a	sp|P34059|GALNS_HUMAN	P34059	GALNS_HUMAN	GALNS	522	13	Homo sapiens OX=9606	1:Experimental evidence at protein level	N-acetylgalactosamine-6-sulfatase	1	0.999	4	26	26	26	7	7	7	5	5	5	5	5	5	9	9	9
1099	a	sp|P34896|GLYC_HUMAN	P34896	GLYC_HUMAN	SHMT1	483	33	Homo sapiens OX=9606	1:Experimental evidence at protein level	Serine hydroxymethyltransferase, cytosolic	1	0.999	11	81	55	55	21	14	14	21	13	13	20	14	14	19	14	14
1100	a	sp|P34897|GLYM_HUMAN	P34897	GLYM_HUMAN	SHMT2	504	58	Homo sapiens OX=9606	1:Experimental evidence at protein level	Serine hydroxymethyltransferase, mitochondrial	1	0.999	18	277	251	277	70	63	70	69	61	69	73	67	73	65	60	65
1101	a	sp|P34932|HSP74_HUMAN	P34932	HSP74_HUMAN	HSPA4	840	64	Homo sapiens OX=9606	1:Experimental evidence at protein level	Heat shock 70 kDa protein 4	1	0.999	39	812	726	773	208	182	196	201	183	192	204	178	193	199	183	192
1102	a	sp|P34949|MPI_HUMAN	P34949	MPI_HUMAN	MPI	423	35	Homo sapiens OX=9606	1:Experimental evidence at protein level	Mannose-6-phosphate isomerase	1	0.999	11	106	106	106	30	30	30	26	26	26	23	23	23	27	27	27
1103	a	sp|P35052|GPC1_HUMAN	P35052	GPC1_HUMAN	GPC1	558	40	Homo sapiens OX=9606	1:Experimental evidence at protein level	Glypican-1	1	0.999	14	75	75	75	16	16	16	20	20	20	21	21	21	18	18	18
1104	a	sp|P35221|CTNA1_HUMAN	P35221	CTNA1_HUMAN	CTNNA1	906	51	Homo sapiens OX=9606	1:Experimental evidence at protein level	Catenin alpha-1	1	0.999	33	163	122	163	38	29	38	48	39	48	37	25	37	40	29	40
1105	a	sp|P35232|PHB_HUMAN	P35232	PHB_HUMAN	PHB	272	57	Homo sapiens OX=9606	1:Experimental evidence at protein level	Prohibitin	1	0.999	12	217	217	217	63	63	63	57	57	57	49	49	49	48	48	48
1106	a	sp|P35237|SPB6_HUMAN	P35237	SPB6_HUMAN	SERPINB6	376	67	Homo sapiens OX=9606	1:Experimental evidence at protein level	Serpin B6	1	0.999	18	259	257	259	71	71	71	59	59	59	69	69	69	60	58	60
1107	a	sp|P35244|RFA3_HUMAN	P35244	RFA3_HUMAN	RPA3	121	64	Homo sapiens OX=9606	1:Experimental evidence at protein level	Replication protein A 14 kDa subunit	1	0.999	5	50	50	50	14	14	14	12	12	12	10	10	10	14	14	14
1108	a	sp|P35249|RFC4_HUMAN	P35249	RFC4_HUMAN	RFC4	363	38	Homo sapiens OX=9606	1:Experimental evidence at protein level	Replication factor C subunit 4	1	0.999	9	84	84	84	24	24	24	16	16	16	20	20	20	24	24	24
1109	a	sp|P35250|RFC2_HUMAN	P35250	RFC2_HUMAN	RFC2	354	63	Homo sapiens OX=9606	1:Experimental evidence at protein level	Replication factor C subunit 2	1	0.999	16	147	147	147	32	32	32	42	42	42	42	42	42	31	31	31
1110	a	sp|P35251|RFC1_HUMAN	P35251	RFC1_HUMAN	RFC1	1148	23	Homo sapiens OX=9606	1:Experimental evidence at protein level	Replication factor C subunit 1	1	0.999	23	94	94	94	27	27	27	21	21	21	21	21	21	25	25	25
1111	a	sp|P35268|RL22_HUMAN	P35268	RL22_HUMAN	RPL22	128	39	Homo sapiens OX=9606	1:Experimental evidence at protein level	60S ribosomal protein L22	1	0.999	3	90	90	90	20	20	20	22	22	22	26	26	26	22	22	22
1112	a	sp|P35269|T2FA_HUMAN	P35269	T2FA_HUMAN	GTF2F1	517	21	Homo sapiens OX=9606	1:Experimental evidence at protein level	General transcription factor IIF subunit 1	1	0.999	9	65	65	65	16	16	16	17	17	17	16	16	16	16	16	16
1113	a	sp|P35270|SPRE_HUMAN	P35270	SPRE_HUMAN	SPR	261	49	Homo sapiens OX=9606	1:Experimental evidence at protein level	Sepiapterin reductase	1	0.999	9	153	153	153	43	43	43	38	38	38	33	33	33	39	39	39
1114	a	sp|P35354|PGH2_HUMAN	P35354	PGH2_HUMAN	PTGS2	604	34	Homo sapiens OX=9606	1:Experimental evidence at protein level	Prostaglandin G/H synthase 2	1	0.999	13	49	49	49	16	16	16	7	7	7	14	14	14	12	12	12
1115	a	sp|P35573|GDE_HUMAN	P35573	GDE_HUMAN	AGL	1532	32	Homo sapiens OX=9606	1:Experimental evidence at protein level	Glycogen debranching enzyme	1	0.999	34	178	178	178	41	41	41	43	43	43	47	47	47	47	47	47
1116	a	sp|P35580|MYH10_HUMAN	P35580	MYH10_HUMAN	MYH10	1976	16	Homo sapiens OX=9606	1:Experimental evidence at protein level	Myosin-10	1	0.999	25	138	21	21	30	4	4	33	4	4	34	5	5	41	8	8
1117	a	sp|P35606|COPB2_HUMAN	P35606	COPB2_HUMAN	COPB2	906	53	Homo sapiens OX=9606	1:Experimental evidence at protein level	Coatomer subunit beta'	1	0.999	33	256	256	256	55	55	55	73	73	73	69	69	69	59	59	59
1118	a	sp|P35610|SOAT1_HUMAN	P35610	SOAT1_HUMAN	SOAT1	550	19	Homo sapiens OX=9606	1:Experimental evidence at protein level	Sterol O-acyltransferase 1	1	0.999	10	123	123	123	28	28	28	39	39	39	31	31	31	25	25	25
1119	a	sp|P35611|ADDA_HUMAN	P35611	ADDA_HUMAN	ADD1	737	25	Homo sapiens OX=9606	1:Experimental evidence at protein level	Alpha-adducin	1	0.999	12	45	45	45	9	9	9	16	16	16	11	11	11	9	9	9
1120	a	sp|P35613|BASI_HUMAN	P35613	BASI_HUMAN	BSG	385	27	Homo sapiens OX=9606	1:Experimental evidence at protein level	Basigin	1	0.999	7	120	120	120	35	35	35	27	27	27	26	26	26	32	32	32
1121	a	sp|P35637|FUS_HUMAN	P35637	FUS_HUMAN	FUS	526	19	Homo sapiens OX=9606	1:Experimental evidence at protein level	RNA-binding protein FUS	1	0.999	8	130	106	130	33	29	33	33	27	33	32	24	32	32	26	32
1122	a	sp|P35658|NU214_HUMAN	P35658	NU214_HUMAN	NUP214	2090	28	Homo sapiens OX=9606	1:Experimental evidence at protein level	Nuclear pore complex protein Nup214	1	0.999	34	173	173	173	46	46	46	42	42	42	40	40	40	45	45	45
1123	a	sp|P35659|DEK_HUMAN	P35659	DEK_HUMAN	DEK	375	26	Homo sapiens OX=9606	1:Experimental evidence at protein level	Protein DEK	1	0.999	10	73	73	73	20	20	20	19	19	19	19	19	19	15	15	15
1124	a	sp|P35790|CHKA_HUMAN	P35790	CHKA_HUMAN	CHKA	457	26	Homo sapiens OX=9606	1:Experimental evidence at protein level	Choline kinase alpha	1	0.999	4	27	27	27	7	7	7	8	8	8	9	9	9	3	3	3
1125	a	sp|P35813|PPM1A_HUMAN	P35813	PPM1A_HUMAN	PPM1A	382	20	Homo sapiens OX=9606	1:Experimental evidence at protein level	Protein phosphatase 1A	1	0.999	6	30	30	30	7	7	7	8	8	8	8	8	8	7	7	7
1126	a	sp|P35914|HMGCL_HUMAN	P35914	HMGCL_HUMAN	HMGCL	325	20	Homo sapiens OX=9606	1:Experimental evidence at protein level	Hydroxymethylglutaryl-CoA lyase, mitochondrial	1	0.999	5	18	18	18	7	7	7	5	5	5	2	2	2	4	4	4
1127	a	sp|P35998|PRS7_HUMAN	P35998	PRS7_HUMAN	PSMC2	433	52	Homo sapiens OX=9606	1:Experimental evidence at protein level	26S proteasome regulatory subunit 7	1	0.999	18	238	238	238	61	61	61	55	55	55	61	61	61	61	61	61
1128	a	sp|P36404|ARL2_HUMAN	P36404	ARL2_HUMAN	ARL2	184	45	Homo sapiens OX=9606	1:Experimental evidence at protein level	ADP-ribosylation factor-like protein 2	1	0.999	7	38	38	38	10	10	10	10	10	10	10	10	10	8	8	8
1129	a	sp|P36405|ARL3_HUMAN	P36405	ARL3_HUMAN	ARL3	182	54	Homo sapiens OX=9606	1:Experimental evidence at protein level	ADP-ribosylation factor-like protein 3	1	0.999	8	77	69	77	18	16	18	25	23	25	18	16	18	16	14	16
1130	a	sp|P36507|MP2K2_HUMAN	P36507	MP2K2_HUMAN	MAP2K2	400	34	Homo sapiens OX=9606	1:Experimental evidence at protein level	Dual specificity mitogen-activated protein kinase kinase 2	1	0.999	9	118	84	118	32	23	32	26	19	26	33	24	33	27	18	27
1131	a	sp|P36542|ATPG_HUMAN	P36542	ATPG_HUMAN	ATP5F1C	298	25	Homo sapiens OX=9606	1:Experimental evidence at protein level	ATP synthase subunit gamma, mitochondrial	1	0.999	7	34	34	34	6	6	6	12	12	12	8	8	8	8	8	8
1132	a	sp|P36551|HEM6_HUMAN	P36551	HEM6_HUMAN	CPOX	454	32	Homo sapiens OX=9606	1:Experimental evidence at protein level	Oxygen-dependent coproporphyrinogen-III oxidase, mitochondrial	1	0.999	11	49	49	49	12	12	12	7	7	7	11	11	11	19	19	19
1133	a	sp|P36578|RL4_HUMAN	P36578	RL4_HUMAN	RPL4	427	39	Homo sapiens OX=9606	1:Experimental evidence at protein level	60S ribosomal protein L4	1	0.999	16	319	319	319	86	86	86	81	81	81	79	79	79	73	73	73
1134	a	sp|P36639|8ODP_HUMAN	P36639	8ODP_HUMAN	NUDT1	197	28	Homo sapiens OX=9606	1:Experimental evidence at protein level	7,8-dihydro-8-oxoguanine triphosphatase	1	0.999	4	30	30	30	9	9	9	6	6	6	8	8	8	7	7	7
1135	a	sp|P36776|LONM_HUMAN	P36776	LONM_HUMAN	LONP1	959	36	Homo sapiens OX=9606	1:Experimental evidence at protein level	Lon protease homolog, mitochondrial	1	0.999	23	245	245	245	60	60	60	58	58	58	65	65	65	62	62	62
1136	a	sp|P36871|PGM1_HUMAN	P36871	PGM1_HUMAN	PGM1	562	50	Homo sapiens OX=9606	1:Experimental evidence at protein level	Phosphoglucomutase-1	1	0.999	20	229	229	229	61	61	61	61	61	61	53	53	53	54	54	54
1137	a	sp|P36897|TGFR1_HUMAN	P36897	TGFR1_HUMAN	TGFBR1	503	14	Homo sapiens OX=9606	1:Experimental evidence at protein level	TGF-beta receptor type-1	1	0.999	5	15	15	15	3	3	3	3	3	3	3	3	3	6	6	6
1138	a	sp|P36915|GNL1_HUMAN	P36915	GNL1_HUMAN	GNL1	607	26	Homo sapiens OX=9606	1:Experimental evidence at protein level	Guanine nucleotide-binding protein-like 1	1	0.999	12	80	80	80	17	17	17	24	24	24	21	21	21	18	18	18
1139	a	sp|P36941|TNR3_HUMAN	P36941	TNR3_HUMAN	LTBR	435	17	Homo sapiens OX=9606	1:Experimental evidence at protein level	Tumor necrosis factor receptor superfamily member 3	1	0.999	3	8	8	8	3	3	3	2	2	2	1	1	1	2	2	2
1140	a	sp|P36952|SPB5_HUMAN	P36952	SPB5_HUMAN	SERPINB5	375	60	Homo sapiens OX=9606	1:Experimental evidence at protein level	Serpin B5	1	0.999	15	215	215	215	58	58	58	53	53	53	50	50	50	54	54	54
1141	a	sp|P36954|RPB9_HUMAN	P36954	RPB9_HUMAN	POLR2I	125	53	Homo sapiens OX=9606	1:Experimental evidence at protein level	DNA-directed RNA polymerase II subunit RPB9	1	0.999	5	25	25	25	8	8	8	7	7	7	4	4	4	6	6	6
1142	a	sp|P36956|SRBP1_HUMAN	P36956	SRBP1_HUMAN	SREBF1	1147	9	Homo sapiens OX=9606	1:Experimental evidence at protein level	Sterol regulatory element-binding protein 1	1	0.999	8	8	8	8	0	0	0	0	0	0	4	4	4	4	4	4
1143	a	sp|P36957|ODO2_HUMAN	P36957	ODO2_HUMAN	DLST	453	26	Homo sapiens OX=9606	1:Experimental evidence at protein level	Dihydrolipoyllysine-residue succinyltransferase component of 2-oxoglutarate dehydrogenase complex, mitochondrial	1	0.999	8	90	90	90	26	26	26	26	26	26	18	18	18	20	20	20
1144	a	sp|P36969|GPX4_HUMAN	P36969	GPX4_HUMAN	GPX4	197	29	Homo sapiens OX=9606	1:Experimental evidence at protein level	Phospholipid hydroperoxide glutathione peroxidase	1	0.999	5	16	16	16	6	6	6	3	3	3	3	3	3	4	4	4
1145	a	sp|P37108|SRP14_HUMAN	P37108	SRP14_HUMAN	SRP14	136	56	Homo sapiens OX=9606	1:Experimental evidence at protein level	Signal recognition particle 14 kDa protein	1	0.999	7	112	112	112	25	25	25	31	31	31	30	30	30	26	26	26
1146	a	sp|P37198|NUP62_HUMAN	P37198	NUP62_HUMAN	NUP62	522	27	Homo sapiens OX=9606	1:Experimental evidence at protein level	Nuclear pore glycoprotein p62	1	0.999	11	103	103	103	28	28	28	24	24	24	26	26	26	25	25	25
1147	a	sp|P37268|FDFT_HUMAN	P37268	FDFT_HUMAN	FDFT1	417	50	Homo sapiens OX=9606	1:Experimental evidence at protein level	Squalene synthase	1	0.999	17	71	71	71	16	16	16	21	21	21	15	15	15	19	19	19
1148	a	sp|P37837|TALDO_HUMAN	P37837	TALDO_HUMAN	TALDO1	337	30	Homo sapiens OX=9606	1:Experimental evidence at protein level	Transaldolase	1	0.999	11	124	124	124	32	32	32	30	30	30	32	32	32	30	30	30
1149	a	sp|P38117|ETFB_HUMAN	P38117	ETFB_HUMAN	ETFB	255	51	Homo sapiens OX=9606	1:Experimental evidence at protein level	Electron transfer flavoprotein subunit beta	1	0.999	12	99	99	99	26	26	26	23	23	23	24	24	24	26	26	26
1150	a	sp|P38398|BRCA1_HUMAN	P38398	BRCA1_HUMAN	BRCA1	1863	5	Homo sapiens OX=9606	1:Experimental evidence at protein level	Breast cancer type 1 susceptibility protein	1	0.9979	7	8	8	8	3	3	3	2	2	2	3	3	3	0	0	0
1151	a	sp|P38432|COIL_HUMAN	P38432	COIL_HUMAN	COIL	576	16	Homo sapiens OX=9606	1:Experimental evidence at protein level	Coilin	1	0.999	6	44	44	44	9	9	9	7	7	7	14	14	14	14	14	14
1152	a	sp|P38435|VKGC_HUMAN	P38435	VKGC_HUMAN	GGCX	758	14	Homo sapiens OX=9606	1:Experimental evidence at protein level	Vitamin K-dependent gamma-carboxylase	1	0.999	9	28	28	28	6	6	6	7	7	7	7	7	7	8	8	8
1153	a	sp|P38571|LICH_HUMAN	P38571	LICH_HUMAN	LIPA	399	15	Homo sapiens OX=9606	1:Experimental evidence at protein level	Lysosomal acid lipase/cholesteryl ester hydrolase	1	0.9985	4	8	8	8	2	2	2	3	3	3	2	2	2	1	1	1
1154	a	sp|P38606|VATA_HUMAN	P38606	VATA_HUMAN	ATP6V1A	617	53	Homo sapiens OX=9606	1:Experimental evidence at protein level	V-type proton ATPase catalytic subunit A	1	0.999	24	274	274	274	68	68	68	64	64	64	72	72	72	70	70	70
1155	a	sp|P38646|GRP75_HUMAN	P38646	GRP75_HUMAN	HSPA9	679	56	Homo sapiens OX=9606	1:Experimental evidence at protein level	Stress-70 protein, mitochondrial	1	0.999	34	920	884	884	234	225	225	239	230	230	218	210	210	229	219	219
1156	a	sp|P38919|IF4A3_HUMAN	P38919	IF4A3_HUMAN	EIF4A3	411	59	Homo sapiens OX=9606	1:Experimental evidence at protein level	Eukaryotic initiation factor 4A-III	1	0.999	20	327	308	308	82	76	76	78	75	75	89	85	85	78	72	72
1157	a	sp|P38935|SMBP2_HUMAN	P38935	SMBP2_HUMAN	IGHMBP2	993	14	Homo sapiens OX=9606	1:Experimental evidence at protein level	DNA-binding protein SMUBP-2	1	0.999	9	36	36	36	8	8	8	8	8	8	14	14	14	6	6	6
1158	a	sp|P39019|RS19_HUMAN	P39019	RS19_HUMAN	RPS19	145	49	Homo sapiens OX=9606	1:Experimental evidence at protein level	40S ribosomal protein S19	1	0.999	8	103	103	103	24	24	24	33	33	33	25	25	25	21	21	21
1159	a	sp|P39023|RL3_HUMAN	P39023	RL3_HUMAN	RPL3	403	38	Homo sapiens OX=9606	1:Experimental evidence at protein level	60S ribosomal protein L3	1	0.999	14	300	300	300	77	77	77	82	82	82	64	64	64	77	77	77
1160	a	sp|P39210|MPV17_HUMAN	P39210	MPV17_HUMAN	MPV17	176	25	Homo sapiens OX=9606	1:Experimental evidence at protein level	Protein Mpv17	1	0.999	2	17	17	17	5	5	5	6	6	6	4	4	4	2	2	2
1161	a	sp|P39656|OST48_HUMAN	P39656	OST48_HUMAN	DDOST	456	44	Homo sapiens OX=9606	1:Experimental evidence at protein level	Dolichyl-diphosphooligosaccharide--protein glycosyltransferase 48 kDa subunit	1	0.999	12	65	65	65	13	13	13	17	17	17	19	19	19	16	16	16
1162	a	sp|P39748|FEN1_HUMAN	P39748	FEN1_HUMAN	FEN1	380	42	Homo sapiens OX=9606	1:Experimental evidence at protein level	Flap endonuclease 1	1	0.999	11	255	255	255	75	75	75	66	66	66	58	58	58	56	56	56
1163	a	sp|P40121|CAPG_HUMAN	P40121	CAPG_HUMAN	CAPG	348	39	Homo sapiens OX=9606	1:Experimental evidence at protein level	Macrophage-capping protein	1	0.999	9	153	153	153	39	39	39	34	34	34	40	40	40	40	40	40
1164	a	sp|P40123|CAP2_HUMAN	P40123	CAP2_HUMAN	CAP2	477	9	Homo sapiens OX=9606	1:Experimental evidence at protein level	Adenylyl cyclase-associated protein 2	1	0.9954	4	11	11	11	5	5	5	1	1	1	3	3	3	2	2	2
1165	a	sp|P40222|TXLNA_HUMAN	P40222	TXLNA_HUMAN	TXLNA	546	41	Homo sapiens OX=9606	1:Experimental evidence at protein level	Alpha-taxilin	1	0.999	18	108	108	108	32	32	32	23	23	23	30	30	30	23	23	23
1166	a	sp|P40227|TCPZ_HUMAN	P40227	TCPZ_HUMAN	CCT6A	531	49	Homo sapiens OX=9606	1:Experimental evidence at protein level	T-complex protein 1 subunit zeta	1	0.999	20	498	431	498	128	111	128	130	115	130	125	106	125	115	99	115
1167	a	sp|P40261|NNMT_HUMAN	P40261	NNMT_HUMAN	NNMT	264	46	Homo sapiens OX=9606	1:Experimental evidence at protein level	Nicotinamide N-methyltransferase	1	0.999	9	120	120	120	30	30	30	25	25	25	35	35	35	30	30	30
1168	a	sp|P40306|PSB10_HUMAN	P40306	PSB10_HUMAN	PSMB10	273	21	Homo sapiens OX=9606	1:Experimental evidence at protein level	Proteasome subunit beta type-10	1	0.999	3	5	5	5	1	1	1	1	1	1	1	1	1	2	2	2
1169	a	sp|P40337|VHL_HUMAN	P40337	VHL_HUMAN	VHL	213	23	Homo sapiens OX=9606	1:Experimental evidence at protein level	von Hippel-Lindau disease tumor suppressor	1	0.999	3	14	14	14	4	4	4	3	3	3	3	3	3	4	4	4
1170	a	sp|P40424|PBX1_HUMAN	P40424	PBX1_HUMAN	PBX1	430	19	Homo sapiens OX=9606	1:Experimental evidence at protein level	Pre-B-cell leukemia transcription factor 1	1	0.999	5	14	6	14	2	0	2	5	3	5	5	2	5	2	1	2
1171	a	sp|P40616|ARL1_HUMAN	P40616	ARL1_HUMAN	ARL1	181	47	Homo sapiens OX=9606	1:Experimental evidence at protein level	ADP-ribosylation factor-like protein 1	1	0.999	6	115	115	115	28	28	28	24	24	24	27	27	27	36	36	36
1172	a	sp|P40692|MLH1_HUMAN	P40692	MLH1_HUMAN	MLH1	756	28	Homo sapiens OX=9606	1:Experimental evidence at protein level	DNA mismatch repair protein Mlh1	1	0.999	14	64	64	64	19	19	19	17	17	17	16	16	16	12	12	12
1173	a	sp|P40763|STAT3_HUMAN	P40763	STAT3_HUMAN	STAT3	770	54	Homo sapiens OX=9606	1:Experimental evidence at protein level	Signal transducer and activator of transcription 3	1	0.999	28	321	314	321	77	75	77	81	79	81	74	73	74	89	87	89
1174	a	sp|P40818|UBP8_HUMAN	P40818	UBP8_HUMAN	USP8	1118	18	Homo sapiens OX=9606	1:Experimental evidence at protein level	Ubiquitin carboxyl-terminal hydrolase 8	1	0.999	16	46	46	46	14	14	14	10	10	10	13	13	13	9	9	9
1175	a	sp|P40855|PEX19_HUMAN	P40855	PEX19_HUMAN	PEX19	299	45	Homo sapiens OX=9606	1:Experimental evidence at protein level	Peroxisomal biogenesis factor 19	1	0.999	10	63	63	63	14	14	14	19	19	19	14	14	14	16	16	16
1176	a	sp|P40925|MDHC_HUMAN	P40925	MDHC_HUMAN	MDH1	334	24	Homo sapiens OX=9606	1:Experimental evidence at protein level	Malate dehydrogenase, cytoplasmic	1	0.999	6	90	90	90	23	23	23	23	23	23	26	26	26	18	18	18
1177	a	sp|P40926|MDHM_HUMAN	P40926	MDHM_HUMAN	MDH2	338	64	Homo sapiens OX=9606	1:Experimental evidence at protein level	Malate dehydrogenase, mitochondrial	1	0.999	20	468	468	468	125	125	125	119	119	119	111	111	111	113	113	113
1178	a	sp|P40937|RFC5_HUMAN	P40937	RFC5_HUMAN	RFC5	340	45	Homo sapiens OX=9606	1:Experimental evidence at protein level	Replication factor C subunit 5	1	0.999	12	102	94	102	22	21	22	25	23	25	26	24	26	29	26	29
1179	a	sp|P40938|RFC3_HUMAN	P40938	RFC3_HUMAN	RFC3	356	55	Homo sapiens OX=9606	1:Experimental evidence at protein level	Replication factor C subunit 3	1	0.999	13	110	110	110	24	24	24	27	27	27	31	31	31	28	28	28
1180	a	sp|P40939|ECHA_HUMAN	P40939	ECHA_HUMAN	HADHA	763	56	Homo sapiens OX=9606	1:Experimental evidence at protein level	Trifunctional enzyme subunit alpha, mitochondrial	1	0.999	31	402	402	402	94	94	94	107	107	107	103	103	103	98	98	98
1181	a	sp|P41214|EIF2D_HUMAN	P41214	EIF2D_HUMAN	EIF2D	584	60	Homo sapiens OX=9606	1:Experimental evidence at protein level	Eukaryotic translation initiation factor 2D	1	0.999	22	162	162	162	41	41	41	43	43	43	40	40	40	38	38	38
1182	a	sp|P41223|BUD31_HUMAN	P41223	BUD31_HUMAN	BUD31	144	39	Homo sapiens OX=9606	1:Experimental evidence at protein level	Protein BUD31 homolog	1	0.999	5	86	86	86	19	19	19	20	20	20	23	23	23	24	24	24
1183	a	sp|P41250|GARS_HUMAN	P41250	GARS_HUMAN	GARS	739	45	Homo sapiens OX=9606	1:Experimental evidence at protein level	Glycine--tRNA ligase	1	0.999	23	490	490	490	127	127	127	126	126	126	121	121	121	116	116	116
1184	a	sp|P41252|SYIC_HUMAN	P41252	SYIC_HUMAN	IARS	1262	45	Homo sapiens OX=9606	1:Experimental evidence at protein level	Isoleucine--tRNA ligase, cytoplasmic	1	0.999	44	601	601	601	143	143	143	156	156	156	146	146	146	156	156	156
1185	a	sp|P41440|S19A1_HUMAN	P41440	S19A1_HUMAN	SLC19A1	591	16	Homo sapiens OX=9606	1:Experimental evidence at protein level	Reduced folate transporter	1	0.999	6	25	25	25	10	10	10	2	2	2	7	7	7	6	6	6
1186	a	sp|P41567|EIF1_HUMAN	P41567	EIF1_HUMAN	EIF1	113	75	Homo sapiens OX=9606	1:Experimental evidence at protein level	Eukaryotic translation initiation factor 1	1	0.999	6	94	39	94	24	7	24	21	10	21	25	12	25	24	10	24
1187	a	sp|P41743|KPCI_HUMAN	P41743	KPCI_HUMAN	PRKCI	596	28	Homo sapiens OX=9606	1:Experimental evidence at protein level	Protein kinase C iota type	1	0.999	9	57	57	57	15	15	15	16	16	16	16	16	16	10	10	10
1188	a	sp|P42025|ACTY_HUMAN	P42025	ACTY_HUMAN	ACTR1B	376	53	Homo sapiens OX=9606	1:Experimental evidence at protein level	Beta-centractin	1	0.999	11	79	35	35	16	6	6	17	7	7	21	10	10	25	12	12
1189	a	sp|P42126|ECI1_HUMAN	P42126	ECI1_HUMAN	ECI1	302	32	Homo sapiens OX=9606	1:Experimental evidence at protein level	Enoyl-CoA delta isomerase 1, mitochondrial	1	0.999	7	48	48	48	11	11	11	16	16	16	9	9	9	12	12	12
1190	a	sp|P42166|LAP2A_HUMAN	P42166	LAP2A_HUMAN	TMPO	694	55	Homo sapiens OX=9606	1:Experimental evidence at protein level	Lamina-associated polypeptide 2, isoform alpha	1	0.999	27	299	170	299	81	46	81	65	35	65	73	43	73	80	46	80
1191	a	sp|P42167|LAP2B_HUMAN	P42167	LAP2B_HUMAN	TMPO	454	52	Homo sapiens OX=9606	1:Experimental evidence at protein level	Lamina-associated polypeptide 2, isoforms beta/gamma	1	0.999	19	225	96	96	60	25	25	51	21	21	55	25	25	59	25	25
1192	a	sp|P42226|STAT6_HUMAN	P42226	STAT6_HUMAN	STAT6	847	31	Homo sapiens OX=9606	1:Experimental evidence at protein level	Signal transducer and activator of transcription 6	1	0.999	15	104	104	104	21	21	21	32	32	32	22	22	22	29	29	29
1193	a	sp|P42229|STA5A_HUMAN	P42229	STA5A_HUMAN	STAT5A	794	28	Homo sapiens OX=9606	1:Experimental evidence at protein level	Signal transducer and activator of transcription 5A	1	0.999	18	107	50	107	31	14	31	27	13	27	27	10	27	22	13	22
1194	a	sp|P42285|MTREX_HUMAN	P42285	MTREX_HUMAN	MTREX	1042	35	Homo sapiens OX=9606	1:Experimental evidence at protein level	Exosome RNA helicase MTR4	1	0.999	31	286	279	286	69	67	69	76	74	76	73	72	73	68	66	68
1195	a	sp|P42345|MTOR_HUMAN	P42345	MTOR_HUMAN	MTOR	2549	25	Homo sapiens OX=9606	1:Experimental evidence at protein level	Serine/threonine-protein kinase mTOR	1	0.999	44	202	202	202	46	46	46	54	54	54	57	57	57	45	45	45
1196	a	sp|P42566|EPS15_HUMAN	P42566	EPS15_HUMAN	EPS15	896	36	Homo sapiens OX=9606	1:Experimental evidence at protein level	Epidermal growth factor receptor substrate 15	1	0.999	21	78	78	78	17	17	17	18	18	18	19	19	19	24	24	24
1197	a	sp|P42575|CASP2_HUMAN	P42575	CASP2_HUMAN	CASP2	452	20	Homo sapiens OX=9606	1:Experimental evidence at protein level	Caspase-2	1	0.999	7	15	15	15	5	5	5	5	5	5	2	2	2	3	3	3
1198	a	sp|P42684|ABL2_HUMAN	P42684	ABL2_HUMAN	ABL2	1182	13	Homo sapiens OX=9606	1:Experimental evidence at protein level	Tyrosine-protein kinase ABL2	1	0.999	9	27	26	27	6	6	6	5	5	5	7	7	7	9	8	9
1199	a	sp|P42694|HELZ_HUMAN	P42694	HELZ_HUMAN	HELZ	1942	8	Homo sapiens OX=9606	1:Experimental evidence at protein level	Probable helicase with zinc finger domain	1	0.999	10	31	31	31	5	5	5	7	7	7	11	11	11	8	8	8
1200	a	sp|P42695|CNDD3_HUMAN	P42695	CNDD3_HUMAN	NCAPD3	1498	30	Homo sapiens OX=9606	1:Experimental evidence at protein level	Condensin-2 complex subunit D3	1	0.999	27	113	113	113	26	26	26	27	27	27	30	30	30	30	30	30
1201	a	sp|P42696|RBM34_HUMAN	P42696	RBM34_HUMAN	RBM34	430	32	Homo sapiens OX=9606	1:Experimental evidence at protein level	RNA-binding protein 34	1	0.999	11	59	59	59	15	15	15	16	16	16	13	13	13	15	15	15
1202	a	sp|P42702|LIFR_HUMAN	P42702	LIFR_HUMAN	LIFR	1097	5	Homo sapiens OX=9606	1:Experimental evidence at protein level	Leukemia inhibitory factor receptor	1	0.999	4	10	10	10	4	4	4	2	2	2	2	2	2	2	2	2
1203	a	sp|P42704|LPPRC_HUMAN	P42704	LPPRC_HUMAN	LRPPRC	1394	57	Homo sapiens OX=9606	1:Experimental evidence at protein level	Leucine-rich PPR motif-containing protein, mitochondrial	1	0.999	59	943	943	943	232	232	232	250	250	250	231	231	231	230	230	230
1204	a	sp|P42765|THIM_HUMAN	P42765	THIM_HUMAN	ACAA2	397	58	Homo sapiens OX=9606	1:Experimental evidence at protein level	3-ketoacyl-CoA thiolase, mitochondrial	1	0.999	13	317	317	317	79	79	79	80	80	80	75	75	75	83	83	83
1205	a	sp|P42785|PCP_HUMAN	P42785	PCP_HUMAN	PRCP	496	23	Homo sapiens OX=9606	1:Experimental evidence at protein level	Lysosomal Pro-X carboxypeptidase	1	0.999	7	19	19	19	3	3	3	6	6	6	5	5	5	5	5	5
1206	a	sp|P42858|HD_HUMAN	P42858	HD_HUMAN	HTT	3142	10	Homo sapiens OX=9606	1:Experimental evidence at protein level	Huntingtin	1	0.999	19	66	66	66	16	16	16	20	20	20	16	16	16	14	14	14
1207	a	sp|P42892|ECE1_HUMAN	P42892	ECE1_HUMAN	ECE1	770	27	Homo sapiens OX=9606	1:Experimental evidence at protein level	Endothelin-converting enzyme 1	1	0.999	13	58	58	58	14	14	14	14	14	14	15	15	15	15	15	15
1208	a	sp|P43003|EAA1_HUMAN	P43003	EAA1_HUMAN	SLC1A3	542	7	Homo sapiens OX=9606	1:Experimental evidence at protein level	Excitatory amino acid transporter 1	1	0.9988	3	13	13	13	3	3	3	4	4	4	4	4	4	2	2	2
1209	a	sp|P43034|LIS1_HUMAN	P43034	LIS1_HUMAN	PAFAH1B1	410	49	Homo sapiens OX=9606	1:Experimental evidence at protein level	Platelet-activating factor acetylhydrolase IB subunit alpha	1	0.999	15	92	92	92	22	22	22	24	24	24	20	20	20	26	26	26
1210	a	sp|P43121|MUC18_HUMAN	P43121	MUC18_HUMAN	MCAM	646	38	Homo sapiens OX=9606	1:Experimental evidence at protein level	Cell surface glycoprotein MUC18	1	0.999	17	191	191	191	46	46	46	47	47	47	46	46	46	52	52	52
1211	a	sp|P43243|MATR3_HUMAN	P43243	MATR3_HUMAN	MATR3	847	44	Homo sapiens OX=9606	1:Experimental evidence at protein level	Matrin-3	1	0.999	29	630	630	630	164	164	164	159	159	159	159	159	159	148	148	148
1212	a	sp|P43246|MSH2_HUMAN	P43246	MSH2_HUMAN	MSH2	934	33	Homo sapiens OX=9606	1:Experimental evidence at protein level	DNA mismatch repair protein Msh2	1	0.999	22	158	158	158	40	40	40	43	43	43	40	40	40	35	35	35
1213	a	sp|P43304|GPDM_HUMAN	P43304	GPDM_HUMAN	GPD2	727	41	Homo sapiens OX=9606	1:Experimental evidence at protein level	Glycerol-3-phosphate dehydrogenase, mitochondrial	1	0.999	19	145	145	145	35	35	35	44	44	44	32	32	32	34	34	34
1214	a	sp|P43307|SSRA_HUMAN	P43307	SSRA_HUMAN	SSR1	286	29	Homo sapiens OX=9606	1:Experimental evidence at protein level	Translocon-associated protein subunit alpha	1	0.999	5	121	121	121	33	33	33	33	33	33	31	31	31	24	24	24
1215	a	sp|P43487|RANG_HUMAN	P43487	RANG_HUMAN	RANBP1	201	56	Homo sapiens OX=9606	1:Experimental evidence at protein level	Ran-specific GTPase-activating protein	1	0.999	6	79	79	79	24	24	24	19	19	19	15	15	15	21	21	21
1216	a	sp|P43490|NAMPT_HUMAN	P43490	NAMPT_HUMAN	NAMPT	491	61	Homo sapiens OX=9606	1:Experimental evidence at protein level	Nicotinamide phosphoribosyltransferase	1	0.999	23	327	327	327	72	72	72	89	89	89	79	79	79	87	87	87
1217	a	sp|P43686|PRS6B_HUMAN	P43686	PRS6B_HUMAN	PSMC4	418	62	Homo sapiens OX=9606	1:Experimental evidence at protein level	26S proteasome regulatory subunit 6B	1	0.999	19	205	205	205	51	51	51	50	50	50	52	52	52	52	52	52
1218	a	sp|P43897|EFTS_HUMAN	P43897	EFTS_HUMAN	TSFM	325	55	Homo sapiens OX=9606	1:Experimental evidence at protein level	Elongation factor Ts, mitochondrial	1	0.999	13	90	90	90	19	19	19	21	21	21	22	22	22	28	28	28
1219	a	sp|P45880|VDAC2_HUMAN	P45880	VDAC2_HUMAN	VDAC2	294	44	Homo sapiens OX=9606	1:Experimental evidence at protein level	Voltage-dependent anion-selective channel protein 2	1	0.999	8	160	160	160	39	39	39	40	40	40	41	41	41	40	40	40
1220	a	sp|P45973|CBX5_HUMAN	P45973	CBX5_HUMAN	CBX5	191	48	Homo sapiens OX=9606	1:Experimental evidence at protein level	Chromobox protein homolog 5	1	0.999	9	118	95	95	36	27	27	25	20	20	28	24	24	29	24	24
1221	a	sp|P45974|UBP5_HUMAN	P45974	UBP5_HUMAN	USP5	858	45	Homo sapiens OX=9606	1:Experimental evidence at protein level	Ubiquitin carboxyl-terminal hydrolase 5	1	0.999	32	243	234	243	69	64	69	60	58	60	60	59	60	54	53	54
1222	a	sp|P45985|MP2K4_HUMAN	P45985	MP2K4_HUMAN	MAP2K4	399	27	Homo sapiens OX=9606	1:Experimental evidence at protein level	Dual specificity mitogen-activated protein kinase kinase 4	1	0.999	7	29	29	29	9	9	9	8	8	8	6	6	6	6	6	6
1223	a	sp|P46013|KI67_HUMAN	P46013	KI67_HUMAN	MKI67	3256	40	Homo sapiens OX=9606	1:Experimental evidence at protein level	Proliferation marker protein Ki-67	1	0.999	91	498	498	498	121	121	121	125	125	125	123	123	123	129	129	129
1224	a	sp|P46019|KPB2_HUMAN	P46019	KPB2_HUMAN	PHKA2	1235	15	Homo sapiens OX=9606	1:Experimental evidence at protein level	Phosphorylase b kinase regulatory subunit alpha, liver isoform	1	0.999	11	32	32	32	7	7	7	5	5	5	13	13	13	7	7	7
1225	a	sp|P46020|KPB1_HUMAN	P46020	KPB1_HUMAN	PHKA1	1223	7	Homo sapiens OX=9606	1:Experimental evidence at protein level	Phosphorylase b kinase regulatory subunit alpha, skeletal muscle isoform	1	0.999	5	12	12	12	1	1	1	3	3	3	4	4	4	4	4	4
1226	a	sp|P46060|RAGP1_HUMAN	P46060	RAGP1_HUMAN	RANGAP1	587	50	Homo sapiens OX=9606	1:Experimental evidence at protein level	Ran GTPase-activating protein 1	1	0.999	20	236	236	236	57	57	57	61	61	61	60	60	60	58	58	58
1227	a	sp|P46063|RECQ1_HUMAN	P46063	RECQ1_HUMAN	RECQL	649	40	Homo sapiens OX=9606	1:Experimental evidence at protein level	ATP-dependent DNA helicase Q1	1	0.999	17	153	153	153	37	37	37	37	37	37	43	43	43	36	36	36
1228	a	sp|P46087|NOP2_HUMAN	P46087	NOP2_HUMAN	NOP2	812	35	Homo sapiens OX=9606	1:Experimental evidence at protein level	Probable 28S rRNA (cytosine(4447)-C(5))-methyltransferase	1	0.999	20	146	146	146	29	29	29	44	44	44	39	39	39	34	34	34
1229	a	sp|P46100|ATRX_HUMAN	P46100	ATRX_HUMAN	ATRX	2492	8	Homo sapiens OX=9606	1:Experimental evidence at protein level	Transcriptional regulator ATRX	1	0.999	16	28	28	28	6	6	6	8	8	8	8	8	8	6	6	6
1230	a	sp|P46108|CRK_HUMAN	P46108	CRK_HUMAN	CRK	304	41	Homo sapiens OX=9606	1:Experimental evidence at protein level	Adapter molecule crk	1	0.999	9	58	58	58	16	16	16	16	16	16	14	14	14	12	12	12
1231	a	sp|P46109|CRKL_HUMAN	P46109	CRKL_HUMAN	CRKL	303	34	Homo sapiens OX=9606	1:Experimental evidence at protein level	Crk-like protein	1	0.999	6	65	65	65	20	20	20	16	16	16	12	12	12	17	17	17
1232	a	sp|P46199|IF2M_HUMAN	P46199	IF2M_HUMAN	MTIF2	727	11	Homo sapiens OX=9606	1:Experimental evidence at protein level	Translation initiation factor IF-2, mitochondrial	1	0.999	6	18	18	18	5	5	5	4	4	4	4	4	4	5	5	5
1233	a	sp|P46379|BAG6_HUMAN	P46379	BAG6_HUMAN	BAG6	1132	34	Homo sapiens OX=9606	1:Experimental evidence at protein level	Large proline-rich protein BAG6	1	0.999	24	199	199	199	52	52	52	48	48	48	49	49	49	50	50	50
1234	a	sp|P46459|NSF_HUMAN	P46459	NSF_HUMAN	NSF	744	36	Homo sapiens OX=9606	1:Experimental evidence at protein level	Vesicle-fusing ATPase	1	0.999	21	134	134	134	31	31	31	33	33	33	38	38	38	32	32	32
1235	a	sp|P46734|MP2K3_HUMAN	P46734	MP2K3_HUMAN	MAP2K3	347	32	Homo sapiens OX=9606	1:Experimental evidence at protein level	Dual specificity mitogen-activated protein kinase kinase 3	1	0.999	8	59	54	59	12	11	12	16	15	16	19	17	19	12	11	12
1236	a	sp|P46736|BRCC3_HUMAN	P46736	BRCC3_HUMAN	BRCC3	316	24	Homo sapiens OX=9606	1:Experimental evidence at protein level	Lys-63-specific deubiquitinase BRCC36	1	0.999	6	42	42	42	10	10	10	12	12	12	9	9	9	11	11	11
1237	a	sp|P46776|RL27A_HUMAN	P46776	RL27A_HUMAN	RPL27A	148	27	Homo sapiens OX=9606	1:Experimental evidence at protein level	60S ribosomal protein L27a	1	0.999	4	83	83	83	22	22	22	22	22	22	20	20	20	19	19	19
1238	a	sp|P46777|RL5_HUMAN	P46777	RL5_HUMAN	RPL5	297	41	Homo sapiens OX=9606	1:Experimental evidence at protein level	60S ribosomal protein L5	1	0.999	13	362	362	362	91	91	91	88	88	88	91	91	91	92	92	92
1239	a	sp|P46778|RL21_HUMAN	P46778	RL21_HUMAN	RPL21	160	32	Homo sapiens OX=9606	1:Experimental evidence at protein level	60S ribosomal protein L21	1	0.999	5	130	130	130	34	34	34	32	32	32	33	33	33	31	31	31
1240	a	sp|P46779|RL28_HUMAN	P46779	RL28_HUMAN	RPL28	137	34	Homo sapiens OX=9606	1:Experimental evidence at protein level	60S ribosomal protein L28	1	0.999	5	81	81	81	21	21	21	20	20	20	22	22	22	18	18	18
1241	a	sp|P46781|RS9_HUMAN	P46781	RS9_HUMAN	RPS9	194	40	Homo sapiens OX=9606	1:Experimental evidence at protein level	40S ribosomal protein S9	1	0.999	11	62	62	62	20	20	20	12	12	12	17	17	17	13	13	13
1242	a	sp|P46782|RS5_HUMAN	P46782	RS5_HUMAN	RPS5	204	50	Homo sapiens OX=9606	1:Experimental evidence at protein level	40S ribosomal protein S5	1	0.999	9	292	292	292	66	66	66	80	80	80	71	71	71	75	75	75
1243	a	sp|P46926|GNPI1_HUMAN	P46926	GNPI1_HUMAN	GNPDA1	289	70	Homo sapiens OX=9606	1:Experimental evidence at protein level	Glucosamine-6-phosphate isomerase 1	1	0.999	14	118	84	118	32	24	32	31	23	31	27	17	27	28	20	28
1244	a	sp|P46934|NEDD4_HUMAN	P46934	NEDD4_HUMAN	NEDD4	1319	12	Homo sapiens OX=9606	1:Experimental evidence at protein level	E3 ubiquitin-protein ligase NEDD4	1	0.999	11	54	53	54	12	12	12	12	12	12	14	14	14	16	15	16
1245	a	sp|P46937|YAP1_HUMAN	P46937	YAP1_HUMAN	YAP1	504	30	Homo sapiens OX=9606	1:Experimental evidence at protein level	Transcriptional coactivator YAP1	1	0.999	8	30	30	30	8	8	8	9	9	9	6	6	6	7	7	7
1246	a	sp|P46939|UTRO_HUMAN	P46939	UTRO_HUMAN	UTRN	3433	15	Homo sapiens OX=9606	1:Experimental evidence at protein level	Utrophin	1	0.999	36	85	81	85	22	21	22	20	19	20	16	15	16	27	26	27
1247	a	sp|P46976|GLYG_HUMAN	P46976	GLYG_HUMAN	GYG1	350	34	Homo sapiens OX=9606	1:Experimental evidence at protein level	Glycogenin-1	1	0.999	7	54	54	54	14	14	14	11	11	11	14	14	14	15	15	15
1248	a	sp|P46977|STT3A_HUMAN	P46977	STT3A_HUMAN	STT3A	705	23	Homo sapiens OX=9606	1:Experimental evidence at protein level	Dolichyl-diphosphooligosaccharide--protein glycosyltransferase subunit STT3A	1	0.999	13	93	93	93	22	22	22	21	21	21	25	25	25	25	25	25
1249	a	sp|P47224|MSS4_HUMAN	P47224	MSS4_HUMAN	RABIF	123	29	Homo sapiens OX=9606	1:Experimental evidence at protein level	Guanine nucleotide exchange factor MSS4	1	0.999	3	16	16	16	4	4	4	4	4	4	5	5	5	3	3	3
1250	a	sp|P47712|PA24A_HUMAN	P47712	PA24A_HUMAN	PLA2G4A	749	38	Homo sapiens OX=9606	1:Experimental evidence at protein level	Cytosolic phospholipase A2	1	0.999	20	320	320	320	83	83	83	74	74	74	83	83	83	80	80	80
1251	a	sp|P47736|RPGP1_HUMAN	P47736	RPGP1_HUMAN	RAP1GAP	663	17	Homo sapiens OX=9606	1:Experimental evidence at protein level	Rap1 GTPase-activating protein 1	1	0.999	8	30	30	30	8	8	8	6	6	6	8	8	8	8	8	8
1252	a	sp|P47755|CAZA2_HUMAN	P47755	CAZA2_HUMAN	CAPZA2	286	72	Homo sapiens OX=9606	1:Experimental evidence at protein level	F-actin-capping protein subunit alpha-2	1	0.999	14	125	97	97	34	27	27	27	20	20	29	23	23	35	27	27
1253	a	sp|P47756|CAPZB_HUMAN	P47756	CAPZB_HUMAN	CAPZB	277	43	Homo sapiens OX=9606	1:Experimental evidence at protein level	F-actin-capping protein subunit beta	1	0.999	12	106	106	106	28	28	28	27	27	27	25	25	25	26	26	26
1254	a	sp|P47897|SYQ_HUMAN	P47897	SYQ_HUMAN	QARS	775	44	Homo sapiens OX=9606	1:Experimental evidence at protein level	Glutamine--tRNA ligase	1	0.999	23	274	271	271	73	72	72	69	69	69	64	63	63	68	67	67
1255	a	sp|P47974|TISD_HUMAN	P47974	TISD_HUMAN	ZFP36L2	494	15	Homo sapiens OX=9606	1:Experimental evidence at protein level	mRNA decay activator protein ZFP36L2	1	0.9987	5	9	9	9	2	2	2	1	1	1	2	2	2	4	4	4
1256	a	sp|P47985|UCRI_HUMAN	P47985	UCRI_HUMAN	UQCRFS1	274	30	Homo sapiens OX=9606	1:Experimental evidence at protein level	Cytochrome b-c1 complex subunit Rieske, mitochondrial	1	0.999	6	85	22	85	20	5	20	21	6	21	24	7	24	20	4	20
1257	a	sp|P48047|ATPO_HUMAN	P48047	ATPO_HUMAN	ATP5PO	213	39	Homo sapiens OX=9606	1:Experimental evidence at protein level	ATP synthase subunit O, mitochondrial	1	0.999	6	121	121	121	31	31	31	34	34	34	27	27	27	29	29	29
1258	a	sp|P48147|PPCE_HUMAN	P48147	PPCE_HUMAN	PREP	710	57	Homo sapiens OX=9606	1:Experimental evidence at protein level	Prolyl endopeptidase	1	0.999	32	215	215	215	58	58	58	53	53	53	55	55	55	49	49	49
1259	a	sp|P48163|MAOX_HUMAN	P48163	MAOX_HUMAN	ME1	572	53	Homo sapiens OX=9606	1:Experimental evidence at protein level	NADP-dependent malic enzyme	1	0.999	18	345	345	345	88	88	88	94	94	94	81	81	81	82	82	82
1260	a	sp|P48200|IREB2_HUMAN	P48200	IREB2_HUMAN	IREB2	963	32	Homo sapiens OX=9606	1:Experimental evidence at protein level	Iron-responsive element-binding protein 2	1	0.999	20	96	96	96	26	26	26	28	28	28	20	20	20	22	22	22
1261	a	sp|P48382|RFX5_HUMAN	P48382	RFX5_HUMAN	RFX5	616	7	Homo sapiens OX=9606	1:Experimental evidence at protein level	DNA-binding protein RFX5	1	0.9987	3	12	12	12	3	3	3	2	2	2	4	4	4	3	3	3
1262	a	sp|P48426|PI42A_HUMAN	P48426	PI42A_HUMAN	PIP4K2A	406	19	Homo sapiens OX=9606	1:Experimental evidence at protein level	Phosphatidylinositol 5-phosphate 4-kinase type-2 alpha	1	0.999	7	15	8	8	3	2	2	5	3	3	4	2	2	3	1	1
1263	a	sp|P48444|COPD_HUMAN	P48444	COPD_HUMAN	ARCN1	511	43	Homo sapiens OX=9606	1:Experimental evidence at protein level	Coatomer subunit delta	1	0.999	20	191	191	191	53	53	53	45	45	45	43	43	43	50	50	50
1264	a	sp|P48449|ERG7_HUMAN	P48449	ERG7_HUMAN	LSS	732	23	Homo sapiens OX=9606	1:Experimental evidence at protein level	Lanosterol synthase	1	0.999	14	68	68	68	19	19	19	17	17	17	15	15	15	17	17	17
1265	a	sp|P48506|GSH1_HUMAN	P48506	GSH1_HUMAN	GCLC	637	46	Homo sapiens OX=9606	1:Experimental evidence at protein level	Glutamate--cysteine ligase catalytic subunit	1	0.999	21	147	147	147	41	41	41	39	39	39	32	32	32	35	35	35
1266	a	sp|P48507|GSH0_HUMAN	P48507	GSH0_HUMAN	GCLM	274	40	Homo sapiens OX=9606	1:Experimental evidence at protein level	Glutamate--cysteine ligase regulatory subunit	1	0.999	10	83	83	83	17	17	17	26	26	26	20	20	20	20	20	20
1267	a	sp|P48553|TPC10_HUMAN	P48553	TPC10_HUMAN	TRAPPC10	1259	6	Homo sapiens OX=9606	1:Experimental evidence at protein level	Trafficking protein particle complex subunit 10	1	0.999	6	13	13	13	4	4	4	3	3	3	3	3	3	3	3	3
1268	a	sp|P48556|PSMD8_HUMAN	P48556	PSMD8_HUMAN	PSMD8	350	37	Homo sapiens OX=9606	1:Experimental evidence at protein level	26S proteasome non-ATPase regulatory subunit 8	1	0.999	8	63	63	63	18	18	18	12	12	12	15	15	15	18	18	18
1269	a	sp|P48634|PRC2A_HUMAN	P48634	PRC2A_HUMAN	PRRC2A	2157	19	Homo sapiens OX=9606	1:Experimental evidence at protein level	Protein PRRC2A	1	0.999	25	105	92	92	25	21	21	20	18	18	23	19	19	37	34	34
1270	a	sp|P48637|GSHB_HUMAN	P48637	GSHB_HUMAN	GSS	474	53	Homo sapiens OX=9606	1:Experimental evidence at protein level	Glutathione synthetase	1	0.999	19	95	95	95	24	24	24	30	30	30	21	21	21	20	20	20
1271	a	sp|P48643|TCPE_HUMAN	P48643	TCPE_HUMAN	CCT5	541	68	Homo sapiens OX=9606	1:Experimental evidence at protein level	T-complex protein 1 subunit epsilon	1	0.999	31	739	718	739	178	171	178	188	183	188	190	186	190	183	178	183
1272	a	sp|P48651|PTSS1_HUMAN	P48651	PTSS1_HUMAN	PTDSS1	473	16	Homo sapiens OX=9606	1:Experimental evidence at protein level	Phosphatidylserine synthase 1	1	0.999	6	44	44	44	12	12	12	9	9	9	12	12	12	11	11	11
1273	a	sp|P48723|HSP13_HUMAN	P48723	HSP13_HUMAN	HSPA13	471	7	Homo sapiens OX=9606	1:Experimental evidence at protein level	Heat shock 70 kDa protein 13	1	0.9989	3	10	10	10	2	2	2	5	5	5	1	1	1	2	2	2
1274	a	sp|P48729|KC1A_HUMAN	P48729	KC1A_HUMAN	CSNK1A1	337	38	Homo sapiens OX=9606	1:Experimental evidence at protein level	Casein kinase I isoform alpha	1	0.999	11	33	11	33	10	2	10	6	1	6	7	3	7	10	5	10
1275	a	sp|P48735|IDHP_HUMAN	P48735	IDHP_HUMAN	IDH2	452	33	Homo sapiens OX=9606	1:Experimental evidence at protein level	Isocitrate dehydrogenase [NADP], mitochondrial	1	0.999	12	44	44	44	11	11	11	11	11	11	12	12	12	10	10	10
1276	a	sp|P48739|PIPNB_HUMAN	P48739	PIPNB_HUMAN	PITPNB	271	46	Homo sapiens OX=9606	1:Experimental evidence at protein level	Phosphatidylinositol transfer protein beta isoform	1	0.999	9	67	61	67	20	18	20	17	15	17	10	10	10	20	18	20
1277	a	sp|P48960|CD97_HUMAN	P48960	CD97_HUMAN	CD97	835	23	Homo sapiens OX=9606	1:Experimental evidence at protein level	CD97 antigen	1	0.999	12	109	104	109	27	26	27	29	27	29	28	28	28	25	23	25
1278	a	sp|P49005|DPOD2_HUMAN	P49005	DPOD2_HUMAN	POLD2	469	46	Homo sapiens OX=9606	1:Experimental evidence at protein level	DNA polymerase delta subunit 2	1	0.999	14	52	52	52	18	18	18	13	13	13	13	13	13	8	8	8
1279	a	sp|P49023|PAXI_HUMAN	P49023	PAXI_HUMAN	PXN	591	25	Homo sapiens OX=9606	1:Experimental evidence at protein level	Paxillin	1	0.999	9	47	47	47	14	14	14	12	12	12	7	7	7	14	14	14
1280	a	sp|P49116|NR2C2_HUMAN	P49116	NR2C2_HUMAN	NR2C2	596	12	Homo sapiens OX=9606	1:Experimental evidence at protein level	Nuclear receptor subfamily 2 group C member 2	1	0.9988	5	8	8	8	3	3	3	2	2	2	2	2	2	1	1	1
1281	a	sp|P49137|MAPK2_HUMAN	P49137	MAPK2_HUMAN	MAPKAPK2	400	16	Homo sapiens OX=9606	1:Experimental evidence at protein level	MAP kinase-activated protein kinase 2	1	0.999	4	19	16	16	3	3	3	5	4	4	5	4	4	6	5	5
1282	a	sp|P49189|AL9A1_HUMAN	P49189	AL9A1_HUMAN	ALDH9A1	494	37	Homo sapiens OX=9606	1:Experimental evidence at protein level	4-trimethylaminobutyraldehyde dehydrogenase	1	0.999	14	114	114	114	27	27	27	34	34	34	27	27	27	26	26	26
1283	a	sp|P49247|RPIA_HUMAN	P49247	RPIA_HUMAN	RPIA	311	25	Homo sapiens OX=9606	1:Experimental evidence at protein level	Ribose-5-phosphate isomerase	1	0.999	5	25	25	25	7	7	7	8	8	8	6	6	6	4	4	4
1284	a	sp|P49257|LMAN1_HUMAN	P49257	LMAN1_HUMAN	LMAN1	510	47	Homo sapiens OX=9606	1:Experimental evidence at protein level	Protein ERGIC-53	1	0.999	15	153	153	153	35	35	35	39	39	39	39	39	39	40	40	40
1285	a	sp|P49321|NASP_HUMAN	P49321	NASP_HUMAN	NASP	788	59	Homo sapiens OX=9606	1:Experimental evidence at protein level	Nuclear autoantigenic sperm protein	1	0.999	30	355	355	355	93	93	93	88	88	88	93	93	93	81	81	81
1286	a	sp|P49327|FAS_HUMAN	P49327	FAS_HUMAN	FASN	2511	52	Homo sapiens OX=9606	1:Experimental evidence at protein level	Fatty acid synthase	1	0.999	93	2080	2080	2080	537	537	537	536	536	536	505	505	505	502	502	502
1287	a	sp|P49354|FNTA_HUMAN	P49354	FNTA_HUMAN	FNTA	379	35	Homo sapiens OX=9606	1:Experimental evidence at protein level	Protein farnesyltransferase/geranylgeranyltransferase type-1 subunit alpha	1	0.999	8	70	70	70	15	15	15	15	15	15	25	25	25	15	15	15
1288	a	sp|P49356|FNTB_HUMAN	P49356	FNTB_HUMAN	FNTB	437	10	Homo sapiens OX=9606	1:Experimental evidence at protein level	Protein farnesyltransferase subunit beta	1	0.999	3	13	13	13	3	3	3	4	4	4	3	3	3	3	3	3
1289	a	sp|P49366|DHYS_HUMAN	P49366	DHYS_HUMAN	DHPS	369	46	Homo sapiens OX=9606	1:Experimental evidence at protein level	Deoxyhypusine synthase	1	0.999	11	53	53	53	16	16	16	14	14	14	10	10	10	13	13	13
1290	a	sp|P49368|TCPG_HUMAN	P49368	TCPG_HUMAN	CCT3	545	57	Homo sapiens OX=9606	1:Experimental evidence at protein level	T-complex protein 1 subunit gamma	1	0.999	29	687	687	687	176	176	176	168	168	168	168	168	168	175	175	175
1291	a	sp|P49406|RM19_HUMAN	P49406	RM19_HUMAN	MRPL19	292	24	Homo sapiens OX=9606	1:Experimental evidence at protein level	39S ribosomal protein L19, mitochondrial	1	0.999	7	47	47	47	11	11	11	13	13	13	14	14	14	9	9	9
1292	a	sp|P49419|AL7A1_HUMAN	P49419	AL7A1_HUMAN	ALDH7A1	539	49	Homo sapiens OX=9606	1:Experimental evidence at protein level	Alpha-aminoadipic semialdehyde dehydrogenase	1	0.999	18	157	157	157	34	34	34	40	40	40	41	41	41	42	42	42
1293	a	sp|P49427|UB2R1_HUMAN	P49427	UB2R1_HUMAN	CDC34	236	18	Homo sapiens OX=9606	1:Experimental evidence at protein level	Ubiquitin-conjugating enzyme E2 R1	1	0.9989	4	13	13	13	3	3	3	5	5	5	2	2	2	3	3	3
1294	a	sp|P49441|INPP_HUMAN	P49441	INPP_HUMAN	INPP1	399	14	Homo sapiens OX=9606	1:Experimental evidence at protein level	Inositol polyphosphate 1-phosphatase	1	0.999	3	8	8	8	0	0	0	4	4	4	0	0	0	4	4	4
1295	a	sp|P49454|CENPF_HUMAN	P49454	CENPF_HUMAN	CENPF	3114	22	Homo sapiens OX=9606	1:Experimental evidence at protein level	Centromere protein F	1	0.999	51	150	150	150	38	38	38	49	49	49	30	30	30	33	33	33
1296	a	sp|P49458|SRP09_HUMAN	P49458	SRP09_HUMAN	SRP9	86	44	Homo sapiens OX=9606	1:Experimental evidence at protein level	Signal recognition particle 9 kDa protein	1	0.999	4	54	54	54	15	15	15	15	15	15	12	12	12	12	12	12
1297	a	sp|P49459|UBE2A_HUMAN	P49459	UBE2A_HUMAN	UBE2A	152	24	Homo sapiens OX=9606	1:Experimental evidence at protein level	Ubiquitin-conjugating enzyme E2 A	1	0.999	2	23	20	23	5	4	5	5	4	5	6	5	6	7	7	7
1298	a	sp|P49588|SYAC_HUMAN	P49588	SYAC_HUMAN	AARS	968	52	Homo sapiens OX=9606	1:Experimental evidence at protein level	Alanine--tRNA ligase, cytoplasmic	1	0.999	35	771	771	771	195	195	195	187	187	187	209	209	209	180	180	180
1299	a	sp|P49589|SYCC_HUMAN	P49589	SYCC_HUMAN	CARS	748	34	Homo sapiens OX=9606	1:Experimental evidence at protein level	Cysteine--tRNA ligase, cytoplasmic	1	0.999	20	130	130	130	28	28	28	38	38	38	31	31	31	33	33	33
1300	a	sp|P49590|SYHM_HUMAN	P49590	SYHM_HUMAN	HARS2	506	31	Homo sapiens OX=9606	1:Experimental evidence at protein level	Probable histidine--tRNA ligase, mitochondrial	1	0.999	15	59	20	20	13	4	4	17	6	6	13	4	4	16	6	6
1301	a	sp|P49591|SYSC_HUMAN	P49591	SYSC_HUMAN	SARS	514	36	Homo sapiens OX=9606	1:Experimental evidence at protein level	Serine--tRNA ligase, cytoplasmic	1	0.999	15	148	148	148	38	38	38	42	42	42	33	33	33	35	35	35
1302	a	sp|P49593|PPM1F_HUMAN	P49593	PPM1F_HUMAN	PPM1F	454	31	Homo sapiens OX=9606	1:Experimental evidence at protein level	Protein phosphatase 1F	1	0.999	9	48	48	48	10	10	10	17	17	17	7	7	7	14	14	14
1303	a	sp|P49642|PRI1_HUMAN	P49642	PRI1_HUMAN	PRIM1	420	33	Homo sapiens OX=9606	1:Experimental evidence at protein level	DNA primase small subunit	1	0.999	11	51	51	51	14	14	14	12	12	12	12	12	12	13	13	13
1304	a	sp|P49643|PRI2_HUMAN	P49643	PRI2_HUMAN	PRIM2	509	29	Homo sapiens OX=9606	1:Experimental evidence at protein level	DNA primase large subunit	1	0.999	12	60	60	60	14	14	14	14	14	14	16	16	16	16	16	16
1305	a	sp|P49716|CEBPD_HUMAN	P49716	CEBPD_HUMAN	CEBPD	269	17	Homo sapiens OX=9606	1:Experimental evidence at protein level	CCAAT/enhancer-binding protein delta	1	0.999	4	14	14	14	4	4	4	4	4	4	3	3	3	3	3	3
1306	a	sp|P49720|PSB3_HUMAN	P49720	PSB3_HUMAN	PSMB3	205	51	Homo sapiens OX=9606	1:Experimental evidence at protein level	Proteasome subunit beta type-3	1	0.999	7	77	77	77	21	21	21	21	21	21	15	15	15	20	20	20
1307	a	sp|P49721|PSB2_HUMAN	P49721	PSB2_HUMAN	PSMB2	201	47	Homo sapiens OX=9606	1:Experimental evidence at protein level	Proteasome subunit beta type-2	1	0.999	8	64	64	64	17	17	17	18	18	18	15	15	15	14	14	14
1308	a	sp|P49736|MCM2_HUMAN	P49736	MCM2_HUMAN	MCM2	904	46	Homo sapiens OX=9606	1:Experimental evidence at protein level	DNA replication licensing factor MCM2	1	0.999	32	285	278	285	79	77	79	72	70	72	69	67	69	65	64	65
1309	a	sp|P49748|ACADV_HUMAN	P49748	ACADV_HUMAN	ACADVL	655	59	Homo sapiens OX=9606	1:Experimental evidence at protein level	Very long-chain specific acyl-CoA dehydrogenase, mitochondrial	1	0.999	27	299	299	299	78	78	78	74	74	74	77	77	77	70	70	70
1310	a	sp|P49750|YLPM1_HUMAN	P49750	YLPM1_HUMAN	YLPM1	2146	14	Homo sapiens OX=9606	1:Experimental evidence at protein level	YLP motif-containing protein 1	1	0.999	23	74	74	74	18	18	18	17	17	17	20	20	20	19	19	19
1311	a	sp|P49754|VPS41_HUMAN	P49754	VPS41_HUMAN	VPS41	854	16	Homo sapiens OX=9606	1:Experimental evidence at protein level	Vacuolar protein sorting-associated protein 41 homolog	1	0.999	11	28	28	28	7	7	7	4	4	4	6	6	6	11	11	11
1312	a	sp|P49755|TMEDA_HUMAN	P49755	TMEDA_HUMAN	TMED10	219	31	Homo sapiens OX=9606	1:Experimental evidence at protein level	Transmembrane emp24 domain-containing protein 10	1	0.999	5	68	68	68	16	16	16	18	18	18	16	16	16	18	18	18
1313	a	sp|P49756|RBM25_HUMAN	P49756	RBM25_HUMAN	RBM25	843	18	Homo sapiens OX=9606	1:Experimental evidence at protein level	RNA-binding protein 25	1	0.999	14	136	136	136	36	36	36	35	35	35	38	38	38	27	27	27
1314	a	sp|P49757|NUMB_HUMAN	P49757	NUMB_HUMAN	NUMB	651	16	Homo sapiens OX=9606	1:Experimental evidence at protein level	Protein numb homolog	1	0.999	6	10	10	10	2	2	2	2	2	2	4	4	4	2	2	2
1315	a	sp|P49761|CLK3_HUMAN	P49761	CLK3_HUMAN	CLK3	638	10	Homo sapiens OX=9606	1:Experimental evidence at protein level	Dual specificity protein kinase CLK3	1	0.999	5	16	16	16	4	4	4	4	4	4	4	4	4	4	4	4
1316	a	sp|P49768|PSN1_HUMAN	P49768	PSN1_HUMAN	PSEN1	467	13	Homo sapiens OX=9606	1:Experimental evidence at protein level	Presenilin-1	1	0.999	4	7	6	7	2	1	2	3	3	3	1	1	1	1	1	1
1317	a	sp|P49770|EI2BB_HUMAN	P49770	EI2BB_HUMAN	EIF2B2	351	30	Homo sapiens OX=9606	1:Experimental evidence at protein level	Translation initiation factor eIF-2B subunit beta	1	0.999	8	67	67	67	16	16	16	17	17	17	19	19	19	15	15	15
1318	a	sp|P49773|HINT1_HUMAN	P49773	HINT1_HUMAN	HINT1	126	61	Homo sapiens OX=9606	1:Experimental evidence at protein level	Histidine triad nucleotide-binding protein 1	1	0.999	5	229	229	229	63	63	63	60	60	60	53	53	53	53	53	53
1319	a	sp|P49790|NU153_HUMAN	P49790	NU153_HUMAN	NUP153	1475	32	Homo sapiens OX=9606	1:Experimental evidence at protein level	Nuclear pore complex protein Nup153	1	0.999	25	116	116	116	34	34	34	29	29	29	29	29	29	24	24	24
1320	a	sp|P49815|TSC2_HUMAN	P49815	TSC2_HUMAN	TSC2	1807	12	Homo sapiens OX=9606	1:Experimental evidence at protein level	Tuberin	1	0.999	15	27	27	27	9	9	9	3	3	3	9	9	9	6	6	6
1321	a	sp|P49821|NDUV1_HUMAN	P49821	NDUV1_HUMAN	NDUFV1	464	45	Homo sapiens OX=9606	1:Experimental evidence at protein level	NADH dehydrogenase [ubiquinone] flavoprotein 1, mitochondrial	1	0.999	12	92	92	92	24	24	24	20	20	20	21	21	21	27	27	27
1322	a	sp|P49840|GSK3A_HUMAN	P49840	GSK3A_HUMAN	GSK3A	483	18	Homo sapiens OX=9606	1:Experimental evidence at protein level	Glycogen synthase kinase-3 alpha	1	0.999	5	8	8	8	3	3	3	1	1	1	3	3	3	1	1	1
1323	a	sp|P49841|GSK3B_HUMAN	P49841	GSK3B_HUMAN	GSK3B	420	25	Homo sapiens OX=9606	1:Experimental evidence at protein level	Glycogen synthase kinase-3 beta	1	0.999	6	38	38	38	7	7	7	11	11	11	10	10	10	10	10	10
1324	a	sp|P49848|TAF6_HUMAN	P49848	TAF6_HUMAN	TAF6	677	22	Homo sapiens OX=9606	1:Experimental evidence at protein level	Transcription initiation factor TFIID subunit 6	1	0.999	11	43	43	43	10	10	10	10	10	10	10	10	10	13	13	13
1325	a	sp|P49903|SPS1_HUMAN	P49903	SPS1_HUMAN	SEPHS1	392	56	Homo sapiens OX=9606	1:Experimental evidence at protein level	Selenide, water dikinase 1	1	0.999	12	126	126	126	32	32	32	30	30	30	28	28	28	36	36	36
1326	a	sp|P49914|MTHFS_HUMAN	P49914	MTHFS_HUMAN	MTHFS	203	39	Homo sapiens OX=9606	1:Experimental evidence at protein level	5-formyltetrahydrofolate cyclo-ligase	1	0.999	6	34	34	34	11	11	11	6	6	6	9	9	9	8	8	8
1327	a	sp|P49915|GUAA_HUMAN	P49915	GUAA_HUMAN	GMPS	693	59	Homo sapiens OX=9606	1:Experimental evidence at protein level	GMP synthase [glutamine-hydrolyzing]	1	0.999	28	489	489	489	112	112	112	130	130	130	117	117	117	130	130	130
1328	a	sp|P49916|DNLI3_HUMAN	P49916	DNLI3_HUMAN	LIG3	1009	33	Homo sapiens OX=9606	1:Experimental evidence at protein level	DNA ligase 3	1	0.999	28	89	89	89	23	23	23	22	22	22	23	23	23	21	21	21
1329	a	sp|P49917|DNLI4_HUMAN	P49917	DNLI4_HUMAN	LIG4	911	8	Homo sapiens OX=9606	1:Experimental evidence at protein level	DNA ligase 4	1	0.999	4	9	9	9	1	1	1	3	3	3	3	3	3	2	2	2
1330	a	sp|P49959|MRE11_HUMAN	P49959	MRE11_HUMAN	MRE11	708	33	Homo sapiens OX=9606	1:Experimental evidence at protein level	Double-strand break repair protein MRE11	1	0.999	18	84	84	84	20	20	20	26	26	26	20	20	20	18	18	18
1331	a	sp|P50213|IDH3A_HUMAN	P50213	IDH3A_HUMAN	IDH3A	366	48	Homo sapiens OX=9606	1:Experimental evidence at protein level	Isocitrate dehydrogenase [NAD] subunit alpha, mitochondrial	1	0.999	13	168	168	168	38	38	38	38	38	38	44	44	44	48	48	48
1332	a	sp|P50336|PPOX_HUMAN	P50336	PPOX_HUMAN	PPOX	477	42	Homo sapiens OX=9606	1:Experimental evidence at protein level	Protoporphyrinogen oxidase	1	0.999	13	64	64	64	17	17	17	15	15	15	16	16	16	16	16	16
1333	a	sp|P50395|GDIB_HUMAN	P50395	GDIB_HUMAN	GDI2	445	78	Homo sapiens OX=9606	1:Experimental evidence at protein level	Rab GDP dissociation inhibitor beta	1	0.999	27	588	400	588	150	105	150	144	100	144	143	96	143	151	99	151
1334	a	sp|P50402|EMD_HUMAN	P50402	EMD_HUMAN	EMD	254	65	Homo sapiens OX=9606	1:Experimental evidence at protein level	Emerin	1	0.999	11	108	108	108	27	27	27	31	31	31	25	25	25	25	25	25
1335	a	sp|P50416|CPT1A_HUMAN	P50416	CPT1A_HUMAN	CPT1A	773	38	Homo sapiens OX=9606	1:Experimental evidence at protein level	Carnitine O-palmitoyltransferase 1, liver isoform	1	0.999	23	193	192	193	51	51	51	47	46	47	50	50	50	45	45	45
1336	a	sp|P50454|SERPH_HUMAN	P50454	SERPH_HUMAN	SERPINH1	418	48	Homo sapiens OX=9606	1:Experimental evidence at protein level	Serpin H1	1	0.999	15	209	209	209	50	50	50	51	51	51	53	53	53	55	55	55
1337	a	sp|P50542|PEX5_HUMAN	P50542	PEX5_HUMAN	PEX5	639	42	Homo sapiens OX=9606	1:Experimental evidence at protein level	Peroxisomal targeting signal 1 receptor	1	0.999	17	50	50	50	12	12	12	15	15	15	14	14	14	9	9	9
1338	a	sp|P50570|DYN2_HUMAN	P50570	DYN2_HUMAN	DNM2	870	39	Homo sapiens OX=9606	1:Experimental evidence at protein level	Dynamin-2	1	0.999	28	187	145	187	50	37	50	48	34	48	48	40	48	41	34	41
1339	a	sp|P50579|MAP2_HUMAN	P50579	MAP2_HUMAN	METAP2	478	58	Homo sapiens OX=9606	1:Experimental evidence at protein level	Methionine aminopeptidase 2	1	0.999	17	200	200	200	47	47	47	49	49	49	47	47	47	57	57	57
1340	a	sp|P50583|AP4A_HUMAN	P50583	AP4A_HUMAN	NUDT2	147	46	Homo sapiens OX=9606	1:Experimental evidence at protein level	Bis(5'-nucleosyl)-tetraphosphatase [asymmetrical]	1	0.999	4	47	47	47	12	12	12	10	10	10	12	12	12	13	13	13
1341	a	sp|P50613|CDK7_HUMAN	P50613	CDK7_HUMAN	CDK7	346	29	Homo sapiens OX=9606	1:Experimental evidence at protein level	Cyclin-dependent kinase 7	1	0.999	7	38	38	38	9	9	9	12	12	12	10	10	10	7	7	7
1342	a	sp|P50750|CDK9_HUMAN	P50750	CDK9_HUMAN	CDK9	372	26	Homo sapiens OX=9606	1:Experimental evidence at protein level	Cyclin-dependent kinase 9	1	0.999	7	29	29	29	7	7	7	7	7	7	6	6	6	9	9	9
1343	a	sp|P50851|LRBA_HUMAN	P50851	LRBA_HUMAN	LRBA	2863	9	Homo sapiens OX=9606	1:Experimental evidence at protein level	Lipopolysaccharide-responsive and beige-like anchor protein	1	0.999	18	59	59	59	14	14	14	13	13	13	13	13	13	19	19	19
1344	a	sp|P50897|PPT1_HUMAN	P50897	PPT1_HUMAN	PPT1	306	44	Homo sapiens OX=9606	1:Experimental evidence at protein level	Palmitoyl-protein thioesterase 1	1	0.999	8	57	57	57	16	16	16	12	12	12	13	13	13	16	16	16
1345	a	sp|P50914|RL14_HUMAN	P50914	RL14_HUMAN	RPL14	215	34	Homo sapiens OX=9606	1:Experimental evidence at protein level	60S ribosomal protein L14	1	0.999	6	99	99	99	22	22	22	26	26	26	22	22	22	29	29	29
1346	a	sp|P50990|TCPQ_HUMAN	P50990	TCPQ_HUMAN	CCT8	548	72	Homo sapiens OX=9606	1:Experimental evidence at protein level	T-complex protein 1 subunit theta	1	0.999	32	599	599	599	152	152	152	146	146	146	148	148	148	153	153	153
1347	a	sp|P50995|ANX11_HUMAN	P50995	ANX11_HUMAN	ANXA11	505	33	Homo sapiens OX=9606	1:Experimental evidence at protein level	Annexin A11	1	0.999	17	152	142	142	32	29	29	33	32	32	49	46	46	38	35	35
1348	a	sp|P51114|FXR1_HUMAN	P51114	FXR1_HUMAN	FXR1	621	42	Homo sapiens OX=9606	1:Experimental evidence at protein level	Fragile X mental retardation syndrome-related protein 1	1	0.999	20	109	108	109	26	25	26	26	26	26	32	32	32	25	25	25
1349	a	sp|P51116|FXR2_HUMAN	P51116	FXR2_HUMAN	FXR2	673	41	Homo sapiens OX=9606	1:Experimental evidence at protein level	Fragile X mental retardation syndrome-related protein 2	1	0.999	16	77	66	76	20	15	19	23	20	23	18	16	18	16	15	16
1350	a	sp|P51153|RAB13_HUMAN	P51153	RAB13_HUMAN	RAB13	203	38	Homo sapiens OX=9606	1:Experimental evidence at protein level	Ras-related protein Rab-13	1	0.999	7	48	36	36	13	10	10	14	12	12	12	8	8	9	6	6
1351	a	sp|P51398|RT29_HUMAN	P51398	RT29_HUMAN	DAP3	398	43	Homo sapiens OX=9606	1:Experimental evidence at protein level	28S ribosomal protein S29, mitochondrial	1	0.999	12	97	97	97	27	27	27	20	20	20	25	25	25	25	25	25
1352	a	sp|P51452|DUS3_HUMAN	P51452	DUS3_HUMAN	DUSP3	185	45	Homo sapiens OX=9606	1:Experimental evidence at protein level	Dual specificity protein phosphatase 3	1	0.999	6	44	44	44	14	14	14	10	10	10	11	11	11	9	9	9
1353	a	sp|P51511|MMP15_HUMAN	P51511	MMP15_HUMAN	MMP15	669	10	Homo sapiens OX=9606	1:Experimental evidence at protein level	Matrix metalloproteinase-15	1	0.999	5	20	20	20	6	6	6	5	5	5	3	3	3	6	6	6
1354	a	sp|P51532|SMCA4_HUMAN	P51532	SMCA4_HUMAN	SMARCA4	1647	21	Homo sapiens OX=9606	1:Experimental evidence at protein level	Transcription activator BRG1	1	0.999	30	144	55	144	35	13	35	42	17	42	36	14	36	31	11	31
1355	a	sp|P51553|IDH3G_HUMAN	P51553	IDH3G_HUMAN	IDH3G	393	39	Homo sapiens OX=9606	1:Experimental evidence at protein level	Isocitrate dehydrogenase [NAD] subunit gamma, mitochondrial	1	0.999	9	61	61	61	17	17	17	13	13	13	16	16	16	15	15	15
1356	a	sp|P51570|GALK1_HUMAN	P51570	GALK1_HUMAN	GALK1	392	44	Homo sapiens OX=9606	1:Experimental evidence at protein level	Galactokinase	1	0.999	11	52	52	52	9	9	9	17	17	17	10	10	10	16	16	16
1357	a	sp|P51571|SSRD_HUMAN	P51571	SSRD_HUMAN	SSR4	173	36	Homo sapiens OX=9606	1:Experimental evidence at protein level	Translocon-associated protein subunit delta	1	0.999	5	158	158	158	41	41	41	37	37	37	41	41	41	39	39	39
1358	a	sp|P51572|BAP31_HUMAN	P51572	BAP31_HUMAN	BCAP31	246	43	Homo sapiens OX=9606	1:Experimental evidence at protein level	B-cell receptor-associated protein 31	1	0.999	11	94	94	94	22	22	22	24	24	24	26	26	26	22	22	22
1359	a	sp|P51580|TPMT_HUMAN	P51580	TPMT_HUMAN	TPMT	245	51	Homo sapiens OX=9606	1:Experimental evidence at protein level	Thiopurine S-methyltransferase	1	0.999	10	33	33	33	8	8	8	6	6	6	9	9	9	10	10	10
1360	a	sp|P51608|MECP2_HUMAN	P51608	MECP2_HUMAN	MECP2	486	14	Homo sapiens OX=9606	1:Experimental evidence at protein level	Methyl-CpG-binding protein 2	1	0.999	5	10	10	10	3	3	3	2	2	2	2	2	2	3	3	3
1361	a	sp|P51610|HCFC1_HUMAN	P51610	HCFC1_HUMAN	HCFC1	2035	25	Homo sapiens OX=9606	1:Experimental evidence at protein level	Host cell factor 1	1	0.999	30	260	260	260	68	68	68	59	59	59	68	68	68	65	65	65
1362	a	sp|P51617|IRAK1_HUMAN	P51617	IRAK1_HUMAN	IRAK1	712	18	Homo sapiens OX=9606	1:Experimental evidence at protein level	Interleukin-1 receptor-associated kinase 1	1	0.999	9	18	18	18	5	5	5	4	4	4	5	5	5	4	4	4
1363	a	sp|P51659|DHB4_HUMAN	P51659	DHB4_HUMAN	HSD17B4	736	39	Homo sapiens OX=9606	1:Experimental evidence at protein level	Peroxisomal multifunctional enzyme type 2	1	0.999	18	184	184	184	51	51	51	40	40	40	47	47	47	46	46	46
1364	a	sp|P51665|PSMD7_HUMAN	P51665	PSMD7_HUMAN	PSMD7	324	51	Homo sapiens OX=9606	1:Experimental evidence at protein level	26S proteasome non-ATPase regulatory subunit 7	1	0.999	12	104	104	104	28	28	28	25	25	25	23	23	23	28	28	28
1365	a	sp|P51692|STA5B_HUMAN	P51692	STA5B_HUMAN	STAT5B	787	25	Homo sapiens OX=9606	1:Experimental evidence at protein level	Signal transducer and activator of transcription 5B	1	0.999	15	74	17	17	22	5	5	17	3	3	21	4	4	14	5	5
1366	a	sp|P51784|UBP11_HUMAN	P51784	UBP11_HUMAN	USP11	963	28	Homo sapiens OX=9606	1:Experimental evidence at protein level	Ubiquitin carboxyl-terminal hydrolase 11	1	0.999	19	64	55	64	20	17	20	14	12	14	16	14	16	14	12	14
1367	a	sp|P51808|DYLT3_HUMAN	P51808	DYLT3_HUMAN	DYNLT3	116	23	Homo sapiens OX=9606	1:Experimental evidence at protein level	Dynein light chain Tctex-type 3	1	0.999	2	7	7	7	3	3	3	1	1	1	1	1	1	2	2	2
1368	a	sp|P51809|VAMP7_HUMAN	P51809	VAMP7_HUMAN	VAMP7	220	37	Homo sapiens OX=9606	1:Experimental evidence at protein level	Vesicle-associated membrane protein 7	1	0.999	6	26	26	26	5	5	5	8	8	8	7	7	7	6	6	6
1369	a	sp|P51858|HDGF_HUMAN	P51858	HDGF_HUMAN	HDGF	240	61	Homo sapiens OX=9606	1:Experimental evidence at protein level	Hepatoma-derived growth factor	1	0.999	13	234	234	234	60	60	60	53	53	53	56	56	56	65	65	65
1370	a	sp|P51946|CCNH_HUMAN	P51946	CCNH_HUMAN	CCNH	323	33	Homo sapiens OX=9606	1:Experimental evidence at protein level	Cyclin-H	1	0.999	8	34	34	34	9	9	9	6	6	6	10	10	10	9	9	9
1371	a	sp|P51948|MAT1_HUMAN	P51948	MAT1_HUMAN	MNAT1	309	37	Homo sapiens OX=9606	1:Experimental evidence at protein level	CDK-activating kinase assembly factor MAT1	1	0.999	7	49	49	49	13	13	13	13	13	13	12	12	12	11	11	11
1372	a	sp|P51970|NDUA8_HUMAN	P51970	NDUA8_HUMAN	NDUFA8	172	36	Homo sapiens OX=9606	1:Experimental evidence at protein level	NADH dehydrogenase [ubiquinone] 1 alpha subcomplex subunit 8	1	0.999	5	43	43	43	9	9	9	12	12	12	11	11	11	11	11	11
1373	a	sp|P51991|ROA3_HUMAN	P51991	ROA3_HUMAN	HNRNPA3	378	43	Homo sapiens OX=9606	1:Experimental evidence at protein level	Heterogeneous nuclear ribonucleoprotein A3	1	0.999	15	188	144	144	44	35	35	46	35	35	46	34	34	52	40	40
1374	a	sp|P52209|6PGD_HUMAN	P52209	6PGD_HUMAN	PGD	483	47	Homo sapiens OX=9606	1:Experimental evidence at protein level	6-phosphogluconate dehydrogenase, decarboxylating	1	0.999	18	582	582	582	141	141	141	153	153	153	141	141	141	147	147	147
1375	a	sp|P52272|HNRPM_HUMAN	P52272	HNRPM_HUMAN	HNRNPM	730	54	Homo sapiens OX=9606	1:Experimental evidence at protein level	Heterogeneous nuclear ribonucleoprotein M	1	0.999	27	685	685	685	163	163	163	186	186	186	163	163	163	173	173	173
1376	a	sp|P52294|IMA5_HUMAN	P52294	IMA5_HUMAN	KPNA1	538	25	Homo sapiens OX=9606	1:Experimental evidence at protein level	Importin subunit alpha-5	1	0.999	11	103	37	39	25	10	10	33	11	12	22	7	7	23	9	10
1377	a	sp|P52306|GDS1_HUMAN	P52306	GDS1_HUMAN	RAP1GDS1	607	43	Homo sapiens OX=9606	1:Experimental evidence at protein level	Rap1 GTPase-GDP dissociation stimulator 1	1	0.999	19	129	129	129	34	34	34	32	32	32	36	36	36	27	27	27
1378	a	sp|P52434|RPAB3_HUMAN	P52434	RPAB3_HUMAN	POLR2H	150	49	Homo sapiens OX=9606	1:Experimental evidence at protein level	DNA-directed RNA polymerases I, II, and III subunit RPABC3	1	0.999	6	54	54	54	12	12	12	18	18	18	13	13	13	11	11	11
1379	a	sp|P52564|MP2K6_HUMAN	P52564	MP2K6_HUMAN	MAP2K6	334	26	Homo sapiens OX=9606	1:Experimental evidence at protein level	Dual specificity mitogen-activated protein kinase kinase 6	1	0.999	6	24	19	19	5	4	4	6	5	5	7	5	5	6	5	5
1380	a	sp|P52565|GDIR1_HUMAN	P52565	GDIR1_HUMAN	ARHGDIA	204	46	Homo sapiens OX=9606	1:Experimental evidence at protein level	Rho GDP-dissociation inhibitor 1	1	0.999	7	166	166	166	39	39	39	41	41	41	48	48	48	38	38	38
1381	a	sp|P52569|CTR2_HUMAN	P52569	CTR2_HUMAN	SLC7A2	658	12	Homo sapiens OX=9606	1:Experimental evidence at protein level	Cationic amino acid transporter 2	1	0.999	8	42	28	42	9	5	9	11	7	11	10	7	10	12	9	12
1382	a	sp|P52594|AGFG1_HUMAN	P52594	AGFG1_HUMAN	AGFG1	562	21	Homo sapiens OX=9606	1:Experimental evidence at protein level	Arf-GAP domain and FG repeat-containing protein 1	1	0.999	8	72	72	72	17	17	17	18	18	18	16	16	16	21	21	21
1383	a	sp|P52597|HNRPF_HUMAN	P52597	HNRPF_HUMAN	HNRNPF	415	44	Homo sapiens OX=9606	1:Experimental evidence at protein level	Heterogeneous nuclear ribonucleoprotein F	1	0.999	12	342	188	188	81	42	42	91	51	51	83	49	49	87	46	46
1384	a	sp|P52630|STAT2_HUMAN	P52630	STAT2_HUMAN	STAT2	851	14	Homo sapiens OX=9606	1:Experimental evidence at protein level	Signal transducer and activator of transcription 2	1	0.999	9	37	37	37	8	8	8	13	13	13	9	9	9	7	7	7
1385	a	sp|P52701|MSH6_HUMAN	P52701	MSH6_HUMAN	MSH6	1360	46	Homo sapiens OX=9606	1:Experimental evidence at protein level	DNA mismatch repair protein Msh6	1	0.999	43	318	317	318	82	82	82	72	72	72	85	84	85	79	79	79
1386	a	sp|P52732|KIF11_HUMAN	P52732	KIF11_HUMAN	KIF11	1056	34	Homo sapiens OX=9606	1:Experimental evidence at protein level	Kinesin-like protein KIF11	1	0.999	28	101	101	101	24	24	24	27	27	27	26	26	26	24	24	24
1387	a	sp|P52735|VAV2_HUMAN	P52735	VAV2_HUMAN	VAV2	878	28	Homo sapiens OX=9606	1:Experimental evidence at protein level	Guanine nucleotide exchange factor VAV2	1	0.999	19	60	60	60	12	12	12	18	18	18	17	17	17	13	13	13
1388	a	sp|P52739|ZN131_HUMAN	P52739	ZN131_HUMAN	ZNF131	623	12	Homo sapiens OX=9606	1:Experimental evidence at protein level	Zinc finger protein 131	1	0.999	5	22	22	22	6	6	6	7	7	7	5	5	5	4	4	4
1389	a	sp|P52756|RBM5_HUMAN	P52756	RBM5_HUMAN	RBM5	815	7	Homo sapiens OX=9606	1:Experimental evidence at protein level	RNA-binding protein 5	1	0.9937	5	8	8	8	1	1	1	1	1	1	3	3	3	3	3	3
1390	a	sp|P52758|RIDA_HUMAN	P52758	RIDA_HUMAN	RIDA	137	53	Homo sapiens OX=9606	1:Experimental evidence at protein level	2-iminobutanoate/2-iminopropanoate deaminase	1	0.999	5	37	37	37	8	8	8	8	8	8	11	11	11	10	10	10
1391	a	sp|P52788|SPSY_HUMAN	P52788	SPSY_HUMAN	SMS	366	59	Homo sapiens OX=9606	1:Experimental evidence at protein level	Spermine synthase	1	0.999	13	140	140	140	37	37	37	30	30	30	38	38	38	35	35	35
1392	a	sp|P52815|RM12_HUMAN	P52815	RM12_HUMAN	MRPL12	198	35	Homo sapiens OX=9606	1:Experimental evidence at protein level	39S ribosomal protein L12, mitochondrial	1	0.999	5	148	148	148	34	34	34	47	47	47	33	33	33	34	34	34
1393	a	sp|P52888|THOP1_HUMAN	P52888	THOP1_HUMAN	THOP1	689	30	Homo sapiens OX=9606	1:Experimental evidence at protein level	Thimet oligopeptidase	1	0.999	17	113	101	101	26	24	24	27	22	22	33	30	30	27	25	25
1394	a	sp|P52907|CAZA1_HUMAN	P52907	CAZA1_HUMAN	CAPZA1	286	70	Homo sapiens OX=9606	1:Experimental evidence at protein level	F-actin-capping protein subunit alpha-1	1	0.999	12	184	156	184	37	30	37	50	43	50	45	39	45	52	44	52
1395	a	sp|P52943|CRIP2_HUMAN	P52943	CRIP2_HUMAN	CRIP2	208	16	Homo sapiens OX=9606	1:Experimental evidence at protein level	Cysteine-rich protein 2	1	0.999	2	21	21	21	5	5	5	6	6	6	5	5	5	5	5	5
1396	a	sp|P52948|NUP98_HUMAN	P52948	NUP98_HUMAN	NUP98	1817	26	Homo sapiens OX=9606	1:Experimental evidence at protein level	Nuclear pore complex protein Nup98-Nup96	1	0.999	34	229	229	229	59	59	59	53	53	53	63	63	63	54	54	54
1397	a	sp|P53004|BIEA_HUMAN	P53004	BIEA_HUMAN	BLVRA	296	40	Homo sapiens OX=9606	1:Experimental evidence at protein level	Biliverdin reductase A	1	0.999	9	37	37	37	8	8	8	14	14	14	8	8	8	7	7	7
1398	a	sp|P53007|TXTP_HUMAN	P53007	TXTP_HUMAN	SLC25A1	311	26	Homo sapiens OX=9606	1:Experimental evidence at protein level	Tricarboxylate transport protein, mitochondrial	1	0.9989	6	17	17	17	4	4	4	3	3	3	6	6	6	4	4	4
1399	a	sp|P53041|PPP5_HUMAN	P53041	PPP5_HUMAN	PPP5C	499	39	Homo sapiens OX=9606	1:Experimental evidence at protein level	Serine/threonine-protein phosphatase 5	1	0.999	12	75	75	75	16	16	16	19	19	19	20	20	20	20	20	20
1400	a	sp|P53350|PLK1_HUMAN	P53350	PLK1_HUMAN	PLK1	603	35	Homo sapiens OX=9606	1:Experimental evidence at protein level	Serine/threonine-protein kinase PLK1	1	0.999	14	65	65	65	19	19	19	16	16	16	14	14	14	16	16	16
1401	a	sp|P53367|ARFP1_HUMAN	P53367	ARFP1_HUMAN	ARFIP1	373	37	Homo sapiens OX=9606	1:Experimental evidence at protein level	Arfaptin-1	1	0.999	10	44	44	44	13	13	13	10	10	10	12	12	12	9	9	9
1402	a	sp|P53384|NUBP1_HUMAN	P53384	NUBP1_HUMAN	NUBP1	320	36	Homo sapiens OX=9606	1:Experimental evidence at protein level	Cytosolic Fe-S cluster assembly factor NUBP1	1	0.999	7	129	129	129	32	32	32	35	35	35	31	31	31	31	31	31
1403	a	sp|P53396|ACLY_HUMAN	P53396	ACLY_HUMAN	ACLY	1101	44	Homo sapiens OX=9606	1:Experimental evidence at protein level	ATP-citrate synthase	1	0.999	38	667	667	667	166	166	166	169	169	169	166	166	166	166	166	166
1404	a	sp|P53582|MAP11_HUMAN	P53582	MAP11_HUMAN	METAP1	386	49	Homo sapiens OX=9606	1:Experimental evidence at protein level	Methionine aminopeptidase 1	1	0.999	12	56	56	56	13	13	13	13	13	13	14	14	14	16	16	16
1405	a	sp|P53597|SUCA_HUMAN	P53597	SUCA_HUMAN	SUCLG1	346	38	Homo sapiens OX=9606	1:Experimental evidence at protein level	Succinate--CoA ligase [ADP/GDP-forming] subunit alpha, mitochondrial	1	0.999	11	83	83	83	22	22	22	20	20	20	19	19	19	22	22	22
1406	a	sp|P53602|MVD1_HUMAN	P53602	MVD1_HUMAN	MVD	400	24	Homo sapiens OX=9606	1:Experimental evidence at protein level	Diphosphomevalonate decarboxylase	1	0.999	7	16	16	16	4	4	4	6	6	6	2	2	2	4	4	4
1407	a	sp|P53611|PGTB2_HUMAN	P53611	PGTB2_HUMAN	RABGGTB	331	12	Homo sapiens OX=9606	1:Experimental evidence at protein level	Geranylgeranyl transferase type-2 subunit beta	1	0.999	3	18	18	18	5	5	5	5	5	5	5	5	5	3	3	3
1408	a	sp|P53618|COPB_HUMAN	P53618	COPB_HUMAN	COPB1	953	45	Homo sapiens OX=9606	1:Experimental evidence at protein level	Coatomer subunit beta	1	0.999	32	384	384	384	92	92	92	102	102	102	93	93	93	97	97	97
1409	a	sp|P53634|CATC_HUMAN	P53634	CATC_HUMAN	CTSC	463	18	Homo sapiens OX=9606	1:Experimental evidence at protein level	Dipeptidyl peptidase 1	1	0.999	6	46	46	46	9	9	9	12	12	12	11	11	11	14	14	14
1410	a	sp|P53675|CLH2_HUMAN	P53675	CLH2_HUMAN	CLTCL1	1640	24	Homo sapiens OX=9606	1:Experimental evidence at protein level	Clathrin heavy chain 2	1	0.999	30	269	37	37	71	9	9	66	12	12	68	8	8	64	8	8
1411	a	sp|P53680|AP2S1_HUMAN	P53680	AP2S1_HUMAN	AP2S1	142	24	Homo sapiens OX=9606	1:Experimental evidence at protein level	AP-2 complex subunit sigma	1	0.999	3	18	18	18	6	6	6	2	2	2	4	4	4	6	6	6
1412	a	sp|P53701|CCHL_HUMAN	P53701	CCHL_HUMAN	HCCS	268	57	Homo sapiens OX=9606	1:Experimental evidence at protein level	Cytochrome c-type heme lyase	1	0.999	11	80	80	80	23	23	23	22	22	22	14	14	14	21	21	21
1413	a	sp|P53985|MOT1_HUMAN	P53985	MOT1_HUMAN	SLC16A1	500	10	Homo sapiens OX=9606	1:Experimental evidence at protein level	Monocarboxylate transporter 1	1	0.999	3	44	44	44	14	14	14	10	10	10	9	9	9	11	11	11
1414	a	sp|P53990|IST1_HUMAN	P53990	IST1_HUMAN	IST1	364	34	Homo sapiens OX=9606	1:Experimental evidence at protein level	IST1 homolog	1	0.999	5	27	27	27	8	8	8	4	4	4	7	7	7	8	8	8
1415	a	sp|P53992|SC24C_HUMAN	P53992	SC24C_HUMAN	SEC24C	1094	30	Homo sapiens OX=9606	1:Experimental evidence at protein level	Protein transport protein Sec24C	1	0.999	24	228	228	228	47	47	47	60	60	60	55	55	55	66	66	66
1416	a	sp|P53999|TCP4_HUMAN	P53999	TCP4_HUMAN	SUB1	127	26	Homo sapiens OX=9606	1:Experimental evidence at protein level	Activated RNA polymerase II transcriptional coactivator p15	1	0.999	4	77	77	77	19	19	19	17	17	17	24	24	24	17	17	17
1417	a	sp|P54098|DPOG1_HUMAN	P54098	DPOG1_HUMAN	POLG	1239	11	Homo sapiens OX=9606	1:Experimental evidence at protein level	DNA polymerase subunit gamma-1	1	0.999	10	19	19	19	7	7	7	6	6	6	4	4	4	2	2	2
1418	a	sp|P54105|ICLN_HUMAN	P54105	ICLN_HUMAN	CLNS1A	237	44	Homo sapiens OX=9606	1:Experimental evidence at protein level	Methylosome subunit pICln	1	0.999	8	81	81	81	17	17	17	21	21	21	23	23	23	20	20	20
1419	a	sp|P54132|BLM_HUMAN	P54132	BLM_HUMAN	BLM	1417	23	Homo sapiens OX=9606	1:Experimental evidence at protein level	Bloom syndrome protein	1	0.999	23	49	49	49	11	11	11	14	14	14	13	13	13	11	11	11
1420	a	sp|P54136|SYRC_HUMAN	P54136	SYRC_HUMAN	RARS	660	58	Homo sapiens OX=9606	1:Experimental evidence at protein level	Arginine--tRNA ligase, cytoplasmic	1	0.999	31	356	356	356	86	86	86	89	89	89	94	94	94	87	87	87
1421	a	sp|P54198|HIRA_HUMAN	P54198	HIRA_HUMAN	HIRA	1017	6	Homo sapiens OX=9606	1:Experimental evidence at protein level	Protein HIRA	1	0.999	4	11	11	11	2	2	2	4	4	4	3	3	3	2	2	2
1422	a	sp|P54252|ATX3_HUMAN	P54252	ATX3_HUMAN	ATXN3	361	13	Homo sapiens OX=9606	1:Experimental evidence at protein level	Ataxin-3	1	0.999	4	7	7	7	3	3	3	1	1	1	1	1	1	2	2	2
1423	a	sp|P54259|ATN1_HUMAN	P54259	ATN1_HUMAN	ATN1	1190	8	Homo sapiens OX=9606	1:Experimental evidence at protein level	Atrophin-1	1	0.999	4	14	14	14	4	4	4	3	3	3	2	2	2	5	5	5
1424	a	sp|P54289|CA2D1_HUMAN	P54289	CA2D1_HUMAN	CACNA2D1	1103	12	Homo sapiens OX=9606	1:Experimental evidence at protein level	Voltage-dependent calcium channel subunit alpha-2/delta-1	1	0.999	9	28	28	28	7	7	7	8	8	8	6	6	6	7	7	7
1425	a	sp|P54577|SYYC_HUMAN	P54577	SYYC_HUMAN	YARS	528	51	Homo sapiens OX=9606	1:Experimental evidence at protein level	Tyrosine--tRNA ligase, cytoplasmic	1	0.999	25	277	277	277	66	66	66	70	70	70	73	73	73	68	68	68
1426	a	sp|P54578|UBP14_HUMAN	P54578	UBP14_HUMAN	USP14	494	56	Homo sapiens OX=9606	1:Experimental evidence at protein level	Ubiquitin carboxyl-terminal hydrolase 14	1	0.999	20	203	203	203	46	46	46	51	51	51	57	57	57	49	49	49
1427	a	sp|P54619|AAKG1_HUMAN	P54619	AAKG1_HUMAN	PRKAG1	331	43	Homo sapiens OX=9606	1:Experimental evidence at protein level	5'-AMP-activated protein kinase subunit gamma-1	1	0.999	10	37	32	37	9	8	9	9	8	9	11	9	11	8	7	8
1428	a	sp|P54652|HSP72_HUMAN	P54652	HSP72_HUMAN	HSPA2	639	26	Homo sapiens OX=9606	1:Experimental evidence at protein level	Heat shock-related 70 kDa protein 2	1	0.999	15	534	18	18	125	2	2	146	5	5	134	6	6	129	5	5
1429	a	sp|P54725|RD23A_HUMAN	P54725	RD23A_HUMAN	RAD23A	363	52	Homo sapiens OX=9606	1:Experimental evidence at protein level	UV excision repair protein RAD23 homolog A	1	0.999	9	89	86	89	22	21	22	22	21	22	26	25	26	19	19	19
1430	a	sp|P54727|RD23B_HUMAN	P54727	RD23B_HUMAN	RAD23B	409	36	Homo sapiens OX=9606	1:Experimental evidence at protein level	UV excision repair protein RAD23 homolog B	1	0.999	9	45	42	42	9	8	8	17	16	16	12	11	11	7	7	7
1431	a	sp|P54750|PDE1A_HUMAN	P54750	PDE1A_HUMAN	PDE1A	535	18	Homo sapiens OX=9606	1:Experimental evidence at protein level	Calcium/calmodulin-dependent 3',5'-cyclic nucleotide phosphodiesterase 1A	1	0.999	6	16	16	16	3	3	3	5	5	5	4	4	4	4	4	4
1432	a	sp|P54802|ANAG_HUMAN	P54802	ANAG_HUMAN	NAGLU	743	19	Homo sapiens OX=9606	1:Experimental evidence at protein level	Alpha-N-acetylglucosaminidase	1	0.999	9	21	21	21	7	7	7	6	6	6	4	4	4	4	4	4
1433	a	sp|P54819|KAD2_HUMAN	P54819	KAD2_HUMAN	AK2	239	59	Homo sapiens OX=9606	1:Experimental evidence at protein level	Adenylate kinase 2, mitochondrial	1	0.999	11	203	198	203	50	50	50	54	52	54	47	45	47	52	51	52
1434	a	sp|P54886|P5CS_HUMAN	P54886	P5CS_HUMAN	ALDH18A1	795	45	Homo sapiens OX=9606	1:Experimental evidence at protein level	Delta-1-pyrroline-5-carboxylate synthase	1	0.999	27	315	315	315	73	73	73	78	78	78	81	81	81	83	83	83
1435	a	sp|P55010|IF5_HUMAN	P55010	IF5_HUMAN	EIF5	431	39	Homo sapiens OX=9606	1:Experimental evidence at protein level	Eukaryotic translation initiation factor 5	1	0.999	16	157	157	157	40	40	40	38	38	38	38	38	38	41	41	41
1436	a	sp|P55011|S12A2_HUMAN	P55011	S12A2_HUMAN	SLC12A2	1212	14	Homo sapiens OX=9606	1:Experimental evidence at protein level	Solute carrier family 12 member 2	1	0.999	11	27	27	27	8	8	8	4	4	4	9	9	9	6	6	6
1437	a	sp|P55036|PSMD4_HUMAN	P55036	PSMD4_HUMAN	PSMD4	377	39	Homo sapiens OX=9606	1:Experimental evidence at protein level	26S proteasome non-ATPase regulatory subunit 4	1	0.999	9	100	84	100	26	21	26	23	19	23	26	23	26	25	21	25
1438	a	sp|P55039|DRG2_HUMAN	P55039	DRG2_HUMAN	DRG2	364	36	Homo sapiens OX=9606	1:Experimental evidence at protein level	Developmentally-regulated GTP-binding protein 2	1	0.999	11	44	44	44	12	12	12	9	9	9	13	13	13	10	10	10
1439	a	sp|P55058|PLTP_HUMAN	P55058	PLTP_HUMAN	PLTP	493	11	Homo sapiens OX=9606	1:Experimental evidence at protein level	Phospholipid transfer protein	1	0.999	4	12	12	12	3	3	3	4	4	4	2	2	2	3	3	3
1440	a	sp|P55061|BI1_HUMAN	P55061	BI1_HUMAN	TMBIM6	237	8	Homo sapiens OX=9606	1:Experimental evidence at protein level	Bax inhibitor 1	1	0.9976	2	4	4	4	0	0	0	3	3	3	1	1	1	0	0	0
1441	a	sp|P55081|MFAP1_HUMAN	P55081	MFAP1_HUMAN	MFAP1	439	19	Homo sapiens OX=9606	1:Experimental evidence at protein level	Microfibrillar-associated protein 1	1	0.999	7	40	40	40	12	12	12	10	10	10	8	8	8	10	10	10
1442	a	sp|P55084|ECHB_HUMAN	P55084	ECHB_HUMAN	HADHB	474	35	Homo sapiens OX=9606	1:Experimental evidence at protein level	Trifunctional enzyme subunit beta, mitochondrial	1	0.999	11	128	128	128	28	28	28	32	32	32	36	36	36	32	32	32
1443	a	sp|P55145|MANF_HUMAN	P55145	MANF_HUMAN	MANF	182	28	Homo sapiens OX=9606	1:Experimental evidence at protein level	Mesencephalic astrocyte-derived neurotrophic factor	1	0.999	5	47	47	47	12	12	12	10	10	10	10	10	10	15	15	15
1444	a	sp|P55196|AFAD_HUMAN	P55196	AFAD_HUMAN	AFDN	1824	19	Homo sapiens OX=9606	1:Experimental evidence at protein level	Afadin	1	0.999	22	63	63	63	16	16	16	19	19	19	14	14	14	14	14	14
1445	a	sp|P55199|ELL_HUMAN	P55199	ELL_HUMAN	ELL	621	17	Homo sapiens OX=9606	1:Experimental evidence at protein level	RNA polymerase II elongation factor ELL	1	0.999	7	15	15	15	3	3	3	3	3	3	3	3	3	6	6	6
1446	a	sp|P55201|BRPF1_HUMAN	P55201	BRPF1_HUMAN	BRPF1	1214	7	Homo sapiens OX=9606	1:Experimental evidence at protein level	Peregrin	1	0.999	6	10	10	10	3	3	3	3	3	3	2	2	2	2	2	2
1447	a	sp|P55209|NP1L1_HUMAN	P55209	NP1L1_HUMAN	NAP1L1	391	39	Homo sapiens OX=9606	1:Experimental evidence at protein level	Nucleosome assembly protein 1-like 1	1	0.999	12	391	364	391	96	88	96	107	99	107	97	93	97	91	84	91
1448	a	sp|P55210|CASP7_HUMAN	P55210	CASP7_HUMAN	CASP7	303	28	Homo sapiens OX=9606	1:Experimental evidence at protein level	Caspase-7	1	0.999	6	24	24	24	10	10	10	5	5	5	5	5	5	4	4	4
1449	a	sp|P55263|ADK_HUMAN	P55263	ADK_HUMAN	ADK	362	48	Homo sapiens OX=9606	1:Experimental evidence at protein level	Adenosine kinase	1	0.999	12	110	110	110	27	27	27	26	26	26	32	32	32	25	25	25
1450	a	sp|P55265|DSRAD_HUMAN	P55265	DSRAD_HUMAN	ADAR	1226	32	Homo sapiens OX=9606	1:Experimental evidence at protein level	Double-stranded RNA-specific adenosine deaminase	1	0.999	29	254	254	254	67	67	67	65	65	65	60	60	60	62	62	62
1451	a	sp|P55327|TPD52_HUMAN	P55327	TPD52_HUMAN	TPD52	224	42	Homo sapiens OX=9606	1:Experimental evidence at protein level	Tumor protein D52	1	0.999	7	59	59	59	13	13	13	18	18	18	13	13	13	15	15	15
1452	a	sp|P55735|SEC13_HUMAN	P55735	SEC13_HUMAN	SEC13	322	48	Homo sapiens OX=9606	1:Experimental evidence at protein level	Protein SEC13 homolog	1	0.999	10	150	150	150	41	41	41	36	36	36	38	38	38	35	35	35
1453	a	sp|P55769|NH2L1_HUMAN	P55769	NH2L1_HUMAN	SNU13	128	27	Homo sapiens OX=9606	1:Experimental evidence at protein level	NHP2-like protein 1	1	0.999	3	53	53	53	14	14	14	13	13	13	12	12	12	14	14	14
1454	a	sp|P55795|HNRH2_HUMAN	P55795	HNRH2_HUMAN	HNRNPH2	449	44	Homo sapiens OX=9606	1:Experimental evidence at protein level	Heterogeneous nuclear ribonucleoprotein H2	1	0.999	14	251	107	107	63	28	28	63	29	29	61	24	24	64	26	26
1455	a	sp|P55884|EIF3B_HUMAN	P55884	EIF3B_HUMAN	EIF3B	814	46	Homo sapiens OX=9606	1:Experimental evidence at protein level	Eukaryotic translation initiation factor 3 subunit B	1	0.999	29	340	340	340	83	83	83	81	81	81	87	87	87	89	89	89
1456	a	sp|P56134|ATPK_HUMAN	P56134	ATPK_HUMAN	ATP5MF	94	25	Homo sapiens OX=9606	1:Experimental evidence at protein level	ATP synthase subunit f, mitochondrial	1	0.999	2	42	42	42	12	12	12	10	10	10	10	10	10	10	10	10
1457	a	sp|P56182|RRP1_HUMAN	P56182	RRP1_HUMAN	RRP1	461	24	Homo sapiens OX=9606	1:Experimental evidence at protein level	Ribosomal RNA processing protein 1 homolog A	1	0.999	9	57	57	57	14	14	14	14	14	14	15	15	15	14	14	14
1458	a	sp|P56192|SYMC_HUMAN	P56192	SYMC_HUMAN	MARS	900	42	Homo sapiens OX=9606	1:Experimental evidence at protein level	Methionine--tRNA ligase, cytoplasmic	1	0.999	28	379	379	379	110	110	110	87	87	87	91	91	91	91	91	91
1459	a	sp|P56199|ITA1_HUMAN	P56199	ITA1_HUMAN	ITGA1	1179	5	Homo sapiens OX=9606	1:Experimental evidence at protein level	Integrin alpha-1	1	0.9982	7	15	15	15	1	1	1	3	3	3	3	3	3	8	8	8
1460	a	sp|P56211|ARP19_HUMAN	P56211	ARP19_HUMAN	ARPP19	112	38	Homo sapiens OX=9606	1:Experimental evidence at protein level	cAMP-regulated phosphoprotein 19	1	0.999	4	34	28	28	8	6	6	11	9	9	7	6	6	8	7	7
1461	a	sp|P56270|MAZ_HUMAN	P56270	MAZ_HUMAN	MAZ	477	9	Homo sapiens OX=9606	1:Experimental evidence at protein level	Myc-associated zinc finger protein	1	0.999	3	8	8	8	3	3	3	2	2	2	1	1	1	2	2	2
1462	a	sp|P56282|DPOE2_HUMAN	P56282	DPOE2_HUMAN	POLE2	527	33	Homo sapiens OX=9606	1:Experimental evidence at protein level	DNA polymerase epsilon subunit 2	1	0.999	10	20	20	20	6	6	6	6	6	6	4	4	4	4	4	4
1463	a	sp|P56385|ATP5I_HUMAN	P56385	ATP5I_HUMAN	ATP5ME	69	50	Homo sapiens OX=9606	1:Experimental evidence at protein level	ATP synthase subunit e, mitochondrial	1	0.999	3	27	27	27	5	5	5	8	8	8	8	8	8	6	6	6
1464	a	sp|P56537|IF6_HUMAN	P56537	IF6_HUMAN	EIF6	245	52	Homo sapiens OX=9606	1:Experimental evidence at protein level	Eukaryotic translation initiation factor 6	1	0.999	8	164	164	164	40	40	40	37	37	37	46	46	46	41	41	41
1465	a	sp|P56545|CTBP2_HUMAN	P56545	CTBP2_HUMAN	CTBP2	445	39	Homo sapiens OX=9606	1:Experimental evidence at protein level	C-terminal-binding protein 2	1	0.999	9	91	87	91	19	17	19	28	28	28	26	25	26	18	17	18
1466	a	sp|P56556|NDUA6_HUMAN	P56556	NDUA6_HUMAN	NDUFA6	128	21	Homo sapiens OX=9606	1:Experimental evidence at protein level	NADH dehydrogenase [ubiquinone] 1 alpha subcomplex subunit 6	1	0.999	2	17	17	17	4	4	4	4	4	4	4	4	4	5	5	5
1467	a	sp|P56589|PEX3_HUMAN	P56589	PEX3_HUMAN	PEX3	373	28	Homo sapiens OX=9606	1:Experimental evidence at protein level	Peroxisomal biogenesis factor 3	1	0.999	6	40	40	40	11	11	11	9	9	9	12	12	12	8	8	8
1468	a	sp|P56937|DHB7_HUMAN	P56937	DHB7_HUMAN	HSD17B7	341	14	Homo sapiens OX=9606	1:Experimental evidence at protein level	3-keto-steroid reductase	1	0.999	4	9	9	9	3	3	3	2	2	2	1	1	1	3	3	3
1469	a	sp|P56945|BCAR1_HUMAN	P56945	BCAR1_HUMAN	BCAR1	870	32	Homo sapiens OX=9606	1:Experimental evidence at protein level	Breast cancer anti-estrogen resistance protein 1	1	0.999	15	67	67	67	17	17	17	16	16	16	14	14	14	20	20	20
1470	a	sp|P57076|CF298_HUMAN	P57076	CF298_HUMAN	CFAP298	290	42	Homo sapiens OX=9606	1:Experimental evidence at protein level	Cilia- and flagella-associated protein 298	1	0.999	7	52	52	52	10	10	10	10	10	10	17	17	17	15	15	15
1471	a	sp|P57081|WDR4_HUMAN	P57081	WDR4_HUMAN	WDR4	412	39	Homo sapiens OX=9606	1:Experimental evidence at protein level	tRNA (guanine-N(7)-)-methyltransferase non-catalytic subunit WDR4	1	0.999	10	55	55	55	10	10	10	16	16	16	11	11	11	18	18	18
1472	a	sp|P57086|SCND1_HUMAN	P57086	SCND1_HUMAN	SCAND1	179	26	Homo sapiens OX=9606	1:Experimental evidence at protein level	SCAN domain-containing protein 1	1	0.999	2	10	10	10	1	1	1	3	3	3	4	4	4	2	2	2
1473	a	sp|P57088|TMM33_HUMAN	P57088	TMM33_HUMAN	TMEM33	247	16	Homo sapiens OX=9606	1:Experimental evidence at protein level	Transmembrane protein 33	1	0.999	3	31	31	31	9	9	9	8	8	8	7	7	7	7	7	7
1474	a	sp|P57105|SYJ2B_HUMAN	P57105	SYJ2B_HUMAN	SYNJ2BP	145	37	Homo sapiens OX=9606	1:Experimental evidence at protein level	Synaptojanin-2-binding protein	1	0.999	3	18	18	18	4	4	4	6	6	6	4	4	4	4	4	4
1475	a	sp|P57678|GEMI4_HUMAN	P57678	GEMI4_HUMAN	GEMIN4	1058	32	Homo sapiens OX=9606	1:Experimental evidence at protein level	Gem-associated protein 4	1	0.999	27	118	117	117	28	28	28	34	34	34	33	32	32	23	23	23
1476	a	sp|P57721|PCBP3_HUMAN	P57721	PCBP3_HUMAN	PCBP3	371	21	Homo sapiens OX=9606	2:Experimental evidence at transcript level	Poly(rC)-binding protein 3	1	0.999	6	209	45	45	50	8	8	54	13	13	51	12	12	54	12	12
1477	a	sp|P57737|CORO7_HUMAN	P57737	CORO7_HUMAN	CORO7	925	30	Homo sapiens OX=9606	1:Experimental evidence at protein level	Coronin-7	1	0.999	14	52	52	52	12	12	12	13	13	13	14	14	14	13	13	13
1478	a	sp|P57740|NU107_HUMAN	P57740	NU107_HUMAN	NUP107	925	39	Homo sapiens OX=9606	1:Experimental evidence at protein level	Nuclear pore complex protein Nup107	1	0.999	26	133	133	133	29	29	29	35	35	35	37	37	37	32	32	32
1479	a	sp|P57764|GSDMD_HUMAN	P57764	GSDMD_HUMAN	GSDMD	484	12	Homo sapiens OX=9606	1:Experimental evidence at protein level	Gasdermin-D	1	0.999	3	11	11	11	1	1	1	2	2	2	5	5	5	3	3	3
1480	a	sp|P57772|SELB_HUMAN	P57772	SELB_HUMAN	EEFSEC	596	22	Homo sapiens OX=9606	1:Experimental evidence at protein level	Selenocysteine-specific elongation factor	1	0.999	8	12	12	12	2	2	2	5	5	5	2	2	2	3	3	3
1481	a	sp|P58107|EPIPL_HUMAN	P58107	EPIPL_HUMAN	EPPK1	5088	51	Homo sapiens OX=9606	1:Experimental evidence at protein level	Epiplakin	1	0.999	73	493	384	384	125	96	96	116	91	91	126	99	99	126	98	98
1482	a	sp|P58546|MTPN_HUMAN	P58546	MTPN_HUMAN	MTPN	118	48	Homo sapiens OX=9606	1:Experimental evidence at protein level	Myotrophin	1	0.999	3	40	40	40	12	12	12	10	10	10	8	8	8	10	10	10
1483	a	sp|P58557|YBEY_HUMAN	P58557	YBEY_HUMAN	YBEY	167	16	Homo sapiens OX=9606	1:Experimental evidence at protein level	Endoribonuclease YbeY	1	0.997	2	9	9	9	3	3	3	2	2	2	3	3	3	1	1	1
1484	a	sp|P59998|ARPC4_HUMAN	P59998	ARPC4_HUMAN	ARPC4	168	53	Homo sapiens OX=9606	1:Experimental evidence at protein level	Actin-related protein 2/3 complex subunit 4	1	0.999	7	40	40	40	10	10	10	10	10	10	9	9	9	11	11	11
1485	a	sp|P60002|ELOF1_HUMAN	P60002	ELOF1_HUMAN	ELOF1	83	22	Homo sapiens OX=9606	1:Experimental evidence at protein level	Transcription elongation factor 1 homolog	1	0.999	2	10	10	10	2	2	2	2	2	2	2	2	2	4	4	4
1486	a	sp|P60059|SC61G_HUMAN	P60059	SC61G_HUMAN	SEC61G	68	36	Homo sapiens OX=9606	1:Experimental evidence at protein level	Protein transport protein Sec61 subunit gamma	1	0.999	2	23	23	23	3	3	3	7	7	7	6	6	6	7	7	7
1487	a	sp|P60174|TPIS_HUMAN	P60174	TPIS_HUMAN	TPI1	286	69	Homo sapiens OX=9606	1:Experimental evidence at protein level	Triosephosphate isomerase	1	0.999	16	860	860	860	211	211	211	206	206	206	235	235	235	208	208	208
1488	a	sp|P60228|EIF3E_HUMAN	P60228	EIF3E_HUMAN	EIF3E	445	52	Homo sapiens OX=9606	1:Experimental evidence at protein level	Eukaryotic translation initiation factor 3 subunit E	1	0.999	19	295	295	295	65	65	65	79	79	79	68	68	68	83	83	83
1489	a	sp|P60510|PP4C_HUMAN	P60510	PP4C_HUMAN	PPP4C	307	44	Homo sapiens OX=9606	1:Experimental evidence at protein level	Serine/threonine-protein phosphatase 4 catalytic subunit	1	0.999	8	52	42	42	15	12	12	14	11	11	11	9	9	12	10	10
1490	a	sp|P60520|GBRL2_HUMAN	P60520	GBRL2_HUMAN	GABARAPL2	117	22	Homo sapiens OX=9606	1:Experimental evidence at protein level	Gamma-aminobutyric acid receptor-associated protein-like 2	1	0.999	2	15	15	15	2	2	2	3	3	3	5	5	5	5	5	5
1491	a	sp|P60604|UB2G2_HUMAN	P60604	UB2G2_HUMAN	UBE2G2	165	41	Homo sapiens OX=9606	1:Experimental evidence at protein level	Ubiquitin-conjugating enzyme E2 G2	1	0.999	4	41	41	41	9	9	9	9	9	9	12	12	12	11	11	11
1492	a	sp|P60866|RS20_HUMAN	P60866	RS20_HUMAN	RPS20	119	19	Homo sapiens OX=9606	1:Experimental evidence at protein level	40S ribosomal protein S20	1	0.999	2	68	68	68	23	23	23	15	15	15	16	16	16	14	14	14
1493	a	sp|P60900|PSA6_HUMAN	P60900	PSA6_HUMAN	PSMA6	246	40	Homo sapiens OX=9606	1:Experimental evidence at protein level	Proteasome subunit alpha type-6	1	0.999	9	140	140	140	37	37	37	32	32	32	37	37	37	34	34	34
1494	a	sp|P60903|S10AA_HUMAN	P60903	S10AA_HUMAN	S100A10	97	33	Homo sapiens OX=9606	1:Experimental evidence at protein level	Protein S100-A10	1	0.999	3	16	16	16	5	5	5	3	3	3	4	4	4	4	4	4
1495	a	sp|P60981|DEST_HUMAN	P60981	DEST_HUMAN	DSTN	165	58	Homo sapiens OX=9606	1:Experimental evidence at protein level	Destrin	1	0.999	11	98	98	98	26	26	26	22	22	22	25	25	25	25	25	25
1496	a	sp|P60983|GMFB_HUMAN	P60983	GMFB_HUMAN	GMFB	142	31	Homo sapiens OX=9606	1:Experimental evidence at protein level	Glia maturation factor beta	1	0.999	4	29	29	29	7	7	7	8	8	8	6	6	6	8	8	8
1497	a	sp|P61011|SRP54_HUMAN	P61011	SRP54_HUMAN	SRP54	504	40	Homo sapiens OX=9606	1:Experimental evidence at protein level	Signal recognition particle 54 kDa protein	1	0.999	14	94	94	94	20	20	20	27	27	27	21	21	21	26	26	26
1498	a	sp|P61019|RAB2A_HUMAN	P61019	RAB2A_HUMAN	RAB2A	212	67	Homo sapiens OX=9606	1:Experimental evidence at protein level	Ras-related protein Rab-2A	1	0.999	12	130	71	130	30	20	30	38	20	38	28	14	28	34	17	34
1499	a	sp|P61024|CKS1_HUMAN	P61024	CKS1_HUMAN	CKS1B	79	32	Homo sapiens OX=9606	1:Experimental evidence at protein level	Cyclin-dependent kinases regulatory subunit 1	1	0.999	3	19	17	19	3	3	3	4	4	4	5	4	5	7	6	7
1500	a	sp|P61077|UB2D3_HUMAN	P61077	UB2D3_HUMAN	UBE2D3	147	36	Homo sapiens OX=9606	1:Experimental evidence at protein level	Ubiquitin-conjugating enzyme E2 D3	1	0.999	3	109	44	109	22	10	22	29	10	29	29	11	29	29	13	29	sp|P62837|UB2D2_HUMAN
1501	a	sp|P61081|UBC12_HUMAN	P61081	UBC12_HUMAN	UBE2M	183	43	Homo sapiens OX=9606	1:Experimental evidence at protein level	NEDD8-conjugating enzyme Ubc12	1	0.999	7	40	40	40	9	9	9	11	11	11	10	10	10	10	10	10
1502	a	sp|P61160|ARP2_HUMAN	P61160	ARP2_HUMAN	ACTR2	394	35	Homo sapiens OX=9606	1:Experimental evidence at protein level	Actin-related protein 2	1	0.999	11	113	113	113	26	26	26	30	30	30	33	33	33	24	24	24
1503	a	sp|P61163|ACTZ_HUMAN	P61163	ACTZ_HUMAN	ACTR1A	376	44	Homo sapiens OX=9606	1:Experimental evidence at protein level	Alpha-centractin	1	0.999	12	172	128	172	44	34	44	36	26	36	44	33	44	48	35	48
1504	a	sp|P61201|CSN2_HUMAN	P61201	CSN2_HUMAN	COPS2	443	47	Homo sapiens OX=9606	1:Experimental evidence at protein level	COP9 signalosome complex subunit 2	1	0.999	16	103	103	103	29	29	29	26	26	26	26	26	26	22	22	22
1505	a	sp|P61221|ABCE1_HUMAN	P61221	ABCE1_HUMAN	ABCE1	599	31	Homo sapiens OX=9606	1:Experimental evidence at protein level	ATP-binding cassette sub-family E member 1	1	0.999	15	140	140	140	29	29	29	36	36	36	43	43	43	32	32	32
1506	a	sp|P61244|MAX_HUMAN	P61244	MAX_HUMAN	MAX	160	31	Homo sapiens OX=9606	1:Experimental evidence at protein level	Protein max	1	0.999	5	21	21	21	6	6	6	6	6	6	5	5	5	4	4	4
1507	a	sp|P61247|RS3A_HUMAN	P61247	RS3A_HUMAN	RPS3A	264	42	Homo sapiens OX=9606	1:Experimental evidence at protein level	40S ribosomal protein S3a	1	0.999	13	354	354	354	90	90	90	84	84	84	94	94	94	86	86	86
1508	a	sp|P61254|RL26_HUMAN	P61254	RL26_HUMAN	RPL26	145	28	Homo sapiens OX=9606	1:Experimental evidence at protein level	60S ribosomal protein L26	1	0.999	6	63	63	63	17	17	17	18	18	18	12	12	12	16	16	16	sp|Q9UNX3|RL26L_HUMAN
1509	a	sp|P61289|PSME3_HUMAN	P61289	PSME3_HUMAN	PSME3	254	63	Homo sapiens OX=9606	1:Experimental evidence at protein level	Proteasome activator complex subunit 3	1	0.999	13	147	147	147	36	36	36	33	33	33	35	35	35	43	43	43
1510	a	sp|P61313|RL15_HUMAN	P61313	RL15_HUMAN	RPL15	204	30	Homo sapiens OX=9606	1:Experimental evidence at protein level	60S ribosomal protein L15	1	0.999	7	69	69	69	15	15	15	19	19	19	20	20	20	15	15	15
1511	a	sp|P61326|MGN_HUMAN	P61326	MGN_HUMAN	MAGOH	146	39	Homo sapiens OX=9606	1:Experimental evidence at protein level	Protein mago nashi homolog	1	0.999	5	36	36	36	10	10	10	10	10	10	9	9	9	7	7	7	sp|Q96A72|MGN2_HUMAN
1512	a	sp|P61353|RL27_HUMAN	P61353	RL27_HUMAN	RPL27	136	36	Homo sapiens OX=9606	1:Experimental evidence at protein level	60S ribosomal protein L27	1	0.999	4	71	71	71	23	23	23	14	14	14	16	16	16	18	18	18
1513	a	sp|P61457|PHS_HUMAN	P61457	PHS_HUMAN	PCBD1	104	52	Homo sapiens OX=9606	1:Experimental evidence at protein level	Pterin-4-alpha-carbinolamine dehydratase	1	0.999	4	30	30	30	6	6	6	6	6	6	7	7	7	11	11	11
1514	a	sp|P61599|NAA20_HUMAN	P61599	NAA20_HUMAN	NAA20	178	25	Homo sapiens OX=9606	1:Experimental evidence at protein level	N-alpha-acetyltransferase 20	1	0.9989	4	6	6	6	1	1	1	1	1	1	2	2	2	2	2	2
1515	a	sp|P61604|CH10_HUMAN	P61604	CH10_HUMAN	HSPE1	102	48	Homo sapiens OX=9606	1:Experimental evidence at protein level	10 kDa heat shock protein, mitochondrial	1	0.999	5	50	50	50	12	12	12	16	16	16	10	10	10	12	12	12
1516	a	sp|P61619|S61A1_HUMAN	P61619	S61A1_HUMAN	SEC61A1	476	9	Homo sapiens OX=9606	1:Experimental evidence at protein level	Protein transport protein Sec61 subunit alpha isoform 1	1	0.999	4	21	17	21	4	3	4	6	4	6	7	6	7	4	4	4
1517	a	sp|P61758|PFD3_HUMAN	P61758	PFD3_HUMAN	VBP1	197	46	Homo sapiens OX=9606	1:Experimental evidence at protein level	Prefoldin subunit 3	1	0.999	8	130	130	130	34	34	34	31	31	31	30	30	30	35	35	35
1518	a	sp|P61764|STXB1_HUMAN	P61764	STXB1_HUMAN	STXBP1	594	29	Homo sapiens OX=9606	1:Experimental evidence at protein level	Syntaxin-binding protein 1	1	0.999	12	52	52	52	11	11	11	13	13	13	12	12	12	16	16	16
1519	a	sp|P61769|B2MG_HUMAN	P61769	B2MG_HUMAN	B2M	119	41	Homo sapiens	1:Experimental evidence at protein level	Beta-2-microglobulin	1	0.999	4	108	108	108	26	26	26	27	27	27	30	30	30	25	25	25
1520	a	sp|P61916|NPC2_HUMAN	P61916	NPC2_HUMAN	NPC2	151	57	Homo sapiens OX=9606	1:Experimental evidence at protein level	NPC intracellular cholesterol transporter 2	1	0.999	6	47	47	47	11	11	11	10	10	10	10	10	10	16	16	16
1521	a	sp|P61923|COPZ1_HUMAN	P61923	COPZ1_HUMAN	COPZ1	177	35	Homo sapiens OX=9606	1:Experimental evidence at protein level	Coatomer subunit zeta-1	1	0.999	5	85	85	85	19	19	19	21	21	21	21	21	21	24	24	24
1522	a	sp|P61960|UFM1_HUMAN	P61960	UFM1_HUMAN	UFM1	85	50	Homo sapiens OX=9606	1:Experimental evidence at protein level	Ubiquitin-fold modifier 1	1	0.999	2	50	50	50	12	12	12	11	11	11	15	15	15	12	12	12
1523	a	sp|P61962|DCAF7_HUMAN	P61962	DCAF7_HUMAN	DCAF7	342	30	Homo sapiens OX=9606	1:Experimental evidence at protein level	DDB1- and CUL4-associated factor 7	1	0.999	8	32	32	32	10	10	10	5	5	5	8	8	8	9	9	9
1524	a	sp|P61970|NTF2_HUMAN	P61970	NTF2_HUMAN	NUTF2	127	69	Homo sapiens OX=9606	1:Experimental evidence at protein level	Nuclear transport factor 2	1	0.999	5	82	82	82	18	18	18	22	22	22	21	21	21	21	21	21
1525	a	sp|P61978|HNRPK_HUMAN	P61978	HNRPK_HUMAN	HNRNPK	463	54	Homo sapiens OX=9606	1:Experimental evidence at protein level	Heterogeneous nuclear ribonucleoprotein K	1	0.999	20	1079	1079	1079	283	283	283	259	259	259	273	273	273	264	264	264
1526	a	sp|P61981|1433G_HUMAN	P61981	1433G_HUMAN	YWHAG	247	51	Homo sapiens OX=9606	1:Experimental evidence at protein level	14-3-3 protein gamma	1	0.999	11	331	203	203	85	54	54	82	50	50	82	46	46	82	53	53
1527	a	sp|P62070|RRAS2_HUMAN	P62070	RRAS2_HUMAN	RRAS2	204	36	Homo sapiens OX=9606	1:Experimental evidence at protein level	Ras-related protein R-Ras2	1	0.999	6	35	15	35	9	5	9	10	3	10	8	4	8	8	3	8
1528	a	sp|P62072|TIM10_HUMAN	P62072	TIM10_HUMAN	TIMM10	90	45	Homo sapiens OX=9606	1:Experimental evidence at protein level	Mitochondrial import inner membrane translocase subunit Tim10	1	0.999	5	27	27	27	6	6	6	7	7	7	5	5	5	9	9	9
1529	a	sp|P62081|RS7_HUMAN	P62081	RS7_HUMAN	RPS7	194	52	Homo sapiens OX=9606	1:Experimental evidence at protein level	40S ribosomal protein S7	1	0.999	7	219	219	219	54	54	54	59	59	59	53	53	53	53	53	53
1530	a	sp|P62136|PP1A_HUMAN	P62136	PP1A_HUMAN	PPP1CA	330	62	Homo sapiens OX=9606	1:Experimental evidence at protein level	Serine/threonine-protein phosphatase PP1-alpha catalytic subunit	1	0.999	17	367	9	367	93	1	93	91	2	91	88	5	88	95	1	95
1531	a	sp|P62140|PP1B_HUMAN	P62140	PP1B_HUMAN	PPP1CB	327	64	Homo sapiens OX=9606	1:Experimental evidence at protein level	Serine/threonine-protein phosphatase PP1-beta catalytic subunit	1	0.999	18	352	108	108	86	24	24	94	30	30	84	30	30	88	24	24
1532	a	sp|P62166|NCS1_HUMAN	P62166	NCS1_HUMAN	NCS1	190	40	Homo sapiens OX=9606	1:Experimental evidence at protein level	Neuronal calcium sensor 1	1	0.999	6	25	25	25	6	6	6	7	7	7	5	5	5	7	7	7
1533	a	sp|P62191|PRS4_HUMAN	P62191	PRS4_HUMAN	PSMC1	440	49	Homo sapiens OX=9606	1:Experimental evidence at protein level	26S proteasome regulatory subunit 4	1	0.999	17	124	122	122	30	30	30	31	31	31	31	29	29	32	32	32
1534	a	sp|P62195|PRS8_HUMAN	P62195	PRS8_HUMAN	PSMC5	406	59	Homo sapiens OX=9606	1:Experimental evidence at protein level	26S proteasome regulatory subunit 8	1	0.999	22	195	193	195	44	44	44	50	50	50	52	50	52	49	49	49
1535	a	sp|P62241|RS8_HUMAN	P62241	RS8_HUMAN	RPS8	208	38	Homo sapiens OX=9606	1:Experimental evidence at protein level	40S ribosomal protein S8	1	0.999	8	214	214	214	55	55	55	42	42	42	56	56	56	61	61	61
1536	a	sp|P62244|RS15A_HUMAN	P62244	RS15A_HUMAN	RPS15A	130	33	Homo sapiens OX=9606	1:Experimental evidence at protein level	40S ribosomal protein S15a	1	0.999	3	60	60	60	15	15	15	17	17	17	16	16	16	12	12	12
1537	a	sp|P62249|RS16_HUMAN	P62249	RS16_HUMAN	RPS16	146	23	Homo sapiens OX=9606	1:Experimental evidence at protein level	40S ribosomal protein S16	1	0.999	3	94	94	94	22	22	22	24	24	24	21	21	21	27	27	27
1538	a	sp|P62253|UB2G1_HUMAN	P62253	UB2G1_HUMAN	UBE2G1	170	28	Homo sapiens OX=9606	1:Experimental evidence at protein level	Ubiquitin-conjugating enzyme E2 G1	1	0.999	5	22	22	22	6	6	6	4	4	4	6	6	6	6	6	6
1539	a	sp|P62256|UBE2H_HUMAN	P62256	UBE2H_HUMAN	UBE2H	183	25	Homo sapiens OX=9606	1:Experimental evidence at protein level	Ubiquitin-conjugating enzyme E2 H	1	0.999	4	17	17	17	5	5	5	4	4	4	4	4	4	4	4	4
1540	a	sp|P62258|1433E_HUMAN	P62258	1433E_HUMAN	YWHAE	255	63	Homo sapiens OX=9606	1:Experimental evidence at protein level	14-3-3 protein epsilon	1	0.999	15	708	589	589	171	142	142	185	155	155	190	158	158	162	134	134
1541	a	sp|P62263|RS14_HUMAN	P62263	RS14_HUMAN	RPS14	151	29	Homo sapiens OX=9606	1:Experimental evidence at protein level	40S ribosomal protein S14	1	0.999	4	100	100	100	20	20	20	31	31	31	29	29	29	20	20	20
1542	a	sp|P62266|RS23_HUMAN	P62266	RS23_HUMAN	RPS23	143	49	Homo sapiens OX=9606	1:Experimental evidence at protein level	40S ribosomal protein S23	1	0.999	7	110	110	110	25	25	25	30	30	30	24	24	24	31	31	31
1543	a	sp|P62269|RS18_HUMAN	P62269	RS18_HUMAN	RPS18	152	53	Homo sapiens OX=9606	1:Experimental evidence at protein level	40S ribosomal protein S18	1	0.999	10	133	133	133	31	31	31	32	32	32	36	36	36	34	34	34
1544	a	sp|P62277|RS13_HUMAN	P62277	RS13_HUMAN	RPS13	151	25	Homo sapiens OX=9606	1:Experimental evidence at protein level	40S ribosomal protein S13	1	0.999	5	111	111	111	29	29	29	30	30	30	25	25	25	27	27	27
1545	a	sp|P62280|RS11_HUMAN	P62280	RS11_HUMAN	RPS11	158	41	Homo sapiens OX=9606	1:Experimental evidence at protein level	40S ribosomal protein S11	1	0.999	7	49	49	49	11	11	11	14	14	14	14	14	14	10	10	10
1546	a	sp|P62304|RUXE_HUMAN	P62304	RUXE_HUMAN	SNRPE	92	39	Homo sapiens OX=9606	1:Experimental evidence at protein level	Small nuclear ribonucleoprotein E	1	0.999	2	33	33	33	11	11	11	7	7	7	6	6	6	9	9	9
1547	a	sp|P62306|RUXF_HUMAN	P62306	RUXF_HUMAN	SNRPF	86	24	Homo sapiens OX=9606	1:Experimental evidence at protein level	Small nuclear ribonucleoprotein F	1	0.999	3	47	47	47	11	11	11	13	13	13	11	11	11	12	12	12
1548	a	sp|P62310|LSM3_HUMAN	P62310	LSM3_HUMAN	LSM3	102	32	Homo sapiens OX=9606	1:Experimental evidence at protein level	U6 snRNA-associated Sm-like protein LSm3	1	0.999	2	45	45	45	13	13	13	11	11	11	8	8	8	13	13	13
1549	a	sp|P62314|SMD1_HUMAN	P62314	SMD1_HUMAN	SNRPD1	119	54	Homo sapiens OX=9606	1:Experimental evidence at protein level	Small nuclear ribonucleoprotein Sm D1	1	0.999	5	87	87	87	26	26	26	21	21	21	19	19	19	21	21	21
1550	a	sp|P62316|SMD2_HUMAN	P62316	SMD2_HUMAN	SNRPD2	118	48	Homo sapiens OX=9606	1:Experimental evidence at protein level	Small nuclear ribonucleoprotein Sm D2	1	0.999	6	100	100	100	30	30	30	20	20	20	27	27	27	23	23	23
1551	a	sp|P62318|SMD3_HUMAN	P62318	SMD3_HUMAN	SNRPD3	126	54	Homo sapiens OX=9606	1:Experimental evidence at protein level	Small nuclear ribonucleoprotein Sm D3	1	0.999	5	95	95	95	25	25	25	26	26	26	19	19	19	25	25	25
1552	a	sp|P62330|ARF6_HUMAN	P62330	ARF6_HUMAN	ARF6	175	24	Homo sapiens OX=9606	1:Experimental evidence at protein level	ADP-ribosylation factor 6	1	0.999	3	16	16	16	4	4	4	6	6	6	3	3	3	3	3	3
1553	a	sp|P62333|PRS10_HUMAN	P62333	PRS10_HUMAN	PSMC6	389	49	Homo sapiens OX=9606	1:Experimental evidence at protein level	26S proteasome regulatory subunit 10B	1	0.999	15	181	181	181	47	47	47	45	45	45	46	46	46	43	43	43
1554	a	sp|P62424|RL7A_HUMAN	P62424	RL7A_HUMAN	RPL7A	266	37	Homo sapiens OX=9606	1:Experimental evidence at protein level	60S ribosomal protein L7a	1	0.999	10	155	155	155	38	38	38	39	39	39	38	38	38	40	40	40
1555	a	sp|P62487|RPB7_HUMAN	P62487	RPB7_HUMAN	POLR2G	172	52	Homo sapiens OX=9606	1:Experimental evidence at protein level	DNA-directed RNA polymerase II subunit RPB7	1	0.999	7	21	21	21	7	7	7	4	4	4	5	5	5	5	5	5
1556	a	sp|P62495|ERF1_HUMAN	P62495	ERF1_HUMAN	ETF1	437	53	Homo sapiens OX=9606	1:Experimental evidence at protein level	Eukaryotic peptide chain release factor subunit 1	1	0.999	19	210	210	210	54	54	54	51	51	51	59	59	59	46	46	46
1557	a	sp|P62633|CNBP_HUMAN	P62633	CNBP_HUMAN	CNBP	177	45	Homo sapiens OX=9606	1:Experimental evidence at protein level	Cellular nucleic acid-binding protein	1	0.999	7	120	120	120	32	32	32	24	24	24	33	33	33	31	31	31
1558	a	sp|P62714|PP2AB_HUMAN	P62714	PP2AB_HUMAN	PPP2CB	309	58	Homo sapiens OX=9606	1:Experimental evidence at protein level	Serine/threonine-protein phosphatase 2A catalytic subunit beta isoform	1	0.999	12	179	2	179	48	0	48	46	1	46	43	1	43	42	0	42
1559	a	sp|P62750|RL23A_HUMAN	P62750	RL23A_HUMAN	RPL23A	156	41	Homo sapiens OX=9606	1:Experimental evidence at protein level	60S ribosomal protein L23a	1	0.999	6	126	126	126	30	30	30	35	35	35	32	32	32	29	29	29
1560	a	sp|P62753|RS6_HUMAN	P62753	RS6_HUMAN	RPS6	249	30	Homo sapiens OX=9606	1:Experimental evidence at protein level	40S ribosomal protein S6	1	0.999	7	94	94	94	20	20	20	22	22	22	27	27	27	25	25	25
1561	a	sp|P62805|H4_HUMAN	P62805	H4_HUMAN	HIST1H4A	103	54	Homo sapiens OX=9606	1:Experimental evidence at protein level	Histone H4	1	0.999	10	339	339	339	82	82	82	81	81	81	93	93	93	83	83	83
1562	a	sp|P62826|RAN_HUMAN	P62826	RAN_HUMAN	RAN	216	34	Homo sapiens OX=9606	1:Experimental evidence at protein level	GTP-binding nuclear protein Ran	1	0.999	10	190	190	190	59	59	59	46	46	46	45	45	45	40	40	40
1563	a	sp|P62829|RL23_HUMAN	P62829	RL23_HUMAN	RPL23	140	50	Homo sapiens OX=9606	1:Experimental evidence at protein level	60S ribosomal protein L23	1	0.999	7	216	216	216	54	54	54	61	61	61	50	50	50	51	51	51
1564	a	sp|P62841|RS15_HUMAN	P62841	RS15_HUMAN	RPS15	145	40	Homo sapiens OX=9606	1:Experimental evidence at protein level	40S ribosomal protein S15	1	0.999	4	326	326	326	90	90	90	90	90	90	73	73	73	73	73	73
1565	a	sp|P62847|RS24_HUMAN	P62847	RS24_HUMAN	RPS24	133	37	Homo sapiens OX=9606	1:Experimental evidence at protein level	40S ribosomal protein S24	1	0.999	6	97	97	97	24	24	24	23	23	23	25	25	25	25	25	25
1566	a	sp|P62851|RS25_HUMAN	P62851	RS25_HUMAN	RPS25	125	22	Homo sapiens OX=9606	1:Experimental evidence at protein level	40S ribosomal protein S25	1	0.9987	3	59	59	59	14	14	14	14	14	14	16	16	16	15	15	15
1567	a	sp|P62857|RS28_HUMAN	P62857	RS28_HUMAN	RPS28	69	30	Homo sapiens OX=9606	1:Experimental evidence at protein level	40S ribosomal protein S28	1	0.999	2	45	45	45	7	7	7	15	15	15	13	13	13	10	10	10
1568	a	sp|P62873|GBB1_HUMAN	P62873	GBB1_HUMAN	GNB1	340	57	Homo sapiens OX=9606	1:Experimental evidence at protein level	Guanine nucleotide-binding protein G(I)/G(S)/G(T) subunit beta-1	1	0.999	12	129	48	48	37	14	14	30	11	11	31	13	13	31	10	10
1569	a	sp|P62877|RBX1_HUMAN	P62877	RBX1_HUMAN	RBX1	108	25	Homo sapiens OX=9606	1:Experimental evidence at protein level	E3 ubiquitin-protein ligase RBX1	1	0.999	4	28	28	28	7	7	7	6	6	6	7	7	7	8	8	8
1570	a	sp|P62879|GBB2_HUMAN	P62879	GBB2_HUMAN	GNB2	340	44	Homo sapiens OX=9606	1:Experimental evidence at protein level	Guanine nucleotide-binding protein G(I)/G(S)/G(T) subunit beta-2	1	0.999	10	143	55	143	41	15	41	35	15	35	31	12	31	36	13	36
1571	a	sp|P62888|RL30_HUMAN	P62888	RL30_HUMAN	RPL30	115	51	Homo sapiens OX=9606	1:Experimental evidence at protein level	60S ribosomal protein L30	1	0.999	6	97	97	97	25	25	25	24	24	24	22	22	22	26	26	26
1572	a	sp|P62899|RL31_HUMAN	P62899	RL31_HUMAN	RPL31	125	36	Homo sapiens OX=9606	1:Experimental evidence at protein level	60S ribosomal protein L31	1	0.999	5	90	90	90	25	25	25	20	20	20	22	22	22	23	23	23
1573	a	sp|P62906|RL10A_HUMAN	P62906	RL10A_HUMAN	RPL10A	217	31	Homo sapiens OX=9606	1:Experimental evidence at protein level	60S ribosomal protein L10a	1	0.999	6	200	200	200	55	55	55	49	49	49	45	45	45	51	51	51
1574	a	sp|P62910|RL32_HUMAN	P62910	RL32_HUMAN	RPL32	135	38	Homo sapiens OX=9606	1:Experimental evidence at protein level	60S ribosomal protein L32	1	0.999	5	83	83	83	26	26	26	17	17	17	22	22	22	18	18	18
1575	a	sp|P62913|RL11_HUMAN	P62913	RL11_HUMAN	RPL11	178	41	Homo sapiens OX=9606	1:Experimental evidence at protein level	60S ribosomal protein L11	1	0.999	6	63	63	63	15	15	15	18	18	18	15	15	15	15	15	15
1576	a	sp|P62942|FKB1A_HUMAN	P62942	FKB1A_HUMAN	FKBP1A	108	71	Homo sapiens OX=9606	1:Experimental evidence at protein level	Peptidyl-prolyl cis-trans isomerase FKBP1A	1	0.999	6	61	61	61	20	20	20	12	12	12	15	15	15	14	14	14
1577	a	sp|P62993|GRB2_HUMAN	P62993	GRB2_HUMAN	GRB2	217	53	Homo sapiens OX=9606	1:Experimental evidence at protein level	Growth factor receptor-bound protein 2	1	0.999	9	63	63	63	17	17	17	16	16	16	15	15	15	15	15	15
1578	a	sp|P62995|TRA2B_HUMAN	P62995	TRA2B_HUMAN	TRA2B	288	40	Homo sapiens OX=9606	1:Experimental evidence at protein level	Transformer-2 protein homolog beta	1	0.999	9	29	24	29	7	5	7	5	4	5	7	6	7	10	9	10
1579	a	sp|P63010|AP2B1_HUMAN	P63010	AP2B1_HUMAN	AP2B1	937	48	Homo sapiens OX=9606	1:Experimental evidence at protein level	AP-2 complex subunit beta	1	0.999	32	411	285	411	94	64	94	98	73	98	102	68	102	117	80	117
1580	a	sp|P63098|CANB1_HUMAN	P63098	CANB1_HUMAN	PPP3R1	170	40	Homo sapiens OX=9606	1:Experimental evidence at protein level	Calcineurin subunit B type 1	1	0.999	5	27	19	27	8	6	8	8	6	8	5	3	5	6	4	6
1581	a	sp|P63104|1433Z_HUMAN	P63104	1433Z_HUMAN	YWHAZ	245	60	Homo sapiens OX=9606	1:Experimental evidence at protein level	14-3-3 protein zeta/delta	1	0.999	14	492	347	373	128	92	99	120	84	90	126	88	94	118	83	90
1582	a	sp|P63146|UBE2B_HUMAN	P63146	UBE2B_HUMAN	UBE2B	152	24	Homo sapiens OX=9606	1:Experimental evidence at protein level	Ubiquitin-conjugating enzyme E2 B	1	0.999	2	13	10	10	3	2	2	4	3	3	3	2	2	3	3	3
1583	a	sp|P63167|DYL1_HUMAN	P63167	DYL1_HUMAN	DYNLL1	89	44	Homo sapiens OX=9606	1:Experimental evidence at protein level	Dynein light chain 1, cytoplasmic	1	0.999	3	69	58	69	21	17	21	21	19	21	12	10	12	15	12	15
1584	a	sp|P63172|DYLT1_HUMAN	P63172	DYLT1_HUMAN	DYNLT1	113	58	Homo sapiens OX=9606	1:Experimental evidence at protein level	Dynein light chain Tctex-type 1	1	0.999	5	54	54	54	13	13	13	15	15	15	14	14	14	12	12	12
1585	a	sp|P63208|SKP1_HUMAN	P63208	SKP1_HUMAN	SKP1	163	62	Homo sapiens OX=9606	1:Experimental evidence at protein level	S-phase kinase-associated protein 1	1	0.999	11	196	196	196	46	46	46	56	56	56	46	46	46	48	48	48
1586	a	sp|P63220|RS21_HUMAN	P63220	RS21_HUMAN	RPS21	83	59	Homo sapiens OX=9606	1:Experimental evidence at protein level	40S ribosomal protein S21	1	0.999	6	185	185	185	49	49	49	52	52	52	45	45	45	39	39	39
1587	a	sp|P63244|RACK1_HUMAN	P63244	RACK1_HUMAN	RACK1	317	67	Homo sapiens OX=9606	1:Experimental evidence at protein level	Receptor of activated protein C kinase 1	1	0.999	14	592	592	592	139	139	139	151	151	151	150	150	150	152	152	152
1588	a	sp|P63279|UBC9_HUMAN	P63279	UBC9_HUMAN	UBE2I	158	72	Homo sapiens	1:Experimental evidence at protein level	SUMO-conjugating enzyme UBC9	1	0.999	8	61	61	61	15	15	15	12	12	12	15	15	15	19	19	19
1589	a	sp|P63313|TYB10_HUMAN	P63313	TYB10_HUMAN	TMSB10	44	34	Homo sapiens OX=9606	1:Experimental evidence at protein level	Thymosin beta-10	1	0.999	2	138	138	138	33	33	33	30	30	30	36	36	36	39	39	39
1590	a	sp|P67775|PP2AA_HUMAN	P67775	PP2AA_HUMAN	PPP2CA	309	58	Homo sapiens OX=9606	1:Experimental evidence at protein level	Serine/threonine-protein phosphatase 2A catalytic subunit alpha isoform	1	0.999	12	195	18	18	53	5	5	50	5	5	46	4	4	46	4	4
1591	a	sp|P67812|SC11A_HUMAN	P67812	SC11A_HUMAN	SEC11A	179	11	Homo sapiens OX=9606	1:Experimental evidence at protein level	Signal peptidase complex catalytic subunit SEC11A	1	0.9989	3	18	18	18	6	6	6	5	5	5	2	2	2	5	5	5
1592	a	sp|P67870|CSK2B_HUMAN	P67870	CSK2B_HUMAN	CSNK2B	215	37	Homo sapiens OX=9606	1:Experimental evidence at protein level	Casein kinase II subunit beta	1	0.999	5	160	160	160	39	39	39	37	37	37	42	42	42	42	42	42
1593	a	sp|P67936|TPM4_HUMAN	P67936	TPM4_HUMAN	TPM4	248	47	Homo sapiens OX=9606	1:Experimental evidence at protein level	Tropomyosin alpha-4 chain	1	0.999	17	186	116	186	48	32	48	43	26	43	51	33	51	44	25	44
1594	a	sp|P68104|EF1A1_HUMAN	P68104	EF1A1_HUMAN	EEF1A1	462	76	Homo sapiens OX=9606	1:Experimental evidence at protein level	Elongation factor 1-alpha 1	1	0.999	24	1898	153	1898	451	39	451	463	41	463	487	33	487	497	40	497
1595	a	sp|P68402|PA1B2_HUMAN	P68402	PA1B2_HUMAN	PAFAH1B2	229	38	Homo sapiens OX=9606	1:Experimental evidence at protein level	Platelet-activating factor acetylhydrolase IB subunit beta	1	0.999	4	89	89	89	24	24	24	23	23	23	23	23	23	19	19	19
1596	a	sp|P69905|HBA_HUMAN	P69905	HBA_HUMAN	HBA1	142	62	Homo sapiens	1:Experimental evidence at protein level	Hemoglobin subunit alpha	1	0.999	6	147	147	147	41	41	41	36	36	36	39	39	39	31	31	31
1597	a	sp|P78310|CXAR_HUMAN	P78310	CXAR_HUMAN	CXADR	365	42	Homo sapiens OX=9606	1:Experimental evidence at protein level	Coxsackievirus and adenovirus receptor	1	0.999	11	60	60	60	13	13	13	15	15	15	14	14	14	18	18	18
1598	a	sp|P78316|NOP14_HUMAN	P78316	NOP14_HUMAN	NOP14	857	29	Homo sapiens OX=9606	1:Experimental evidence at protein level	Nucleolar protein 14	1	0.999	20	94	94	94	29	29	29	22	22	22	22	22	22	21	21	21
1599	a	sp|P78318|IGBP1_HUMAN	P78318	IGBP1_HUMAN	IGBP1	339	34	Homo sapiens OX=9606	1:Experimental evidence at protein level	Immunoglobulin-binding protein 1	1	0.999	10	32	32	32	8	8	8	8	8	8	6	6	6	10	10	10
1600	a	sp|P78330|SERB_HUMAN	P78330	SERB_HUMAN	PSPH	225	50	Homo sapiens OX=9606	1:Experimental evidence at protein level	Phosphoserine phosphatase	1	0.999	8	74	74	74	23	23	23	21	21	21	13	13	13	17	17	17
1601	a	sp|P78332|RBM6_HUMAN	P78332	RBM6_HUMAN	RBM6	1123	12	Homo sapiens OX=9606	1:Experimental evidence at protein level	RNA-binding protein 6	1	0.999	12	20	19	19	5	4	4	7	7	7	4	4	4	4	4	4
1602	a	sp|P78344|IF4G2_HUMAN	P78344	IF4G2_HUMAN	EIF4G2	907	36	Homo sapiens OX=9606	1:Experimental evidence at protein level	Eukaryotic translation initiation factor 4 gamma 2	1	0.999	27	263	263	263	73	73	73	64	64	64	65	65	65	61	61	61
1603	a	sp|P78345|RPP38_HUMAN	P78345	RPP38_HUMAN	RPP38	283	14	Homo sapiens OX=9606	1:Experimental evidence at protein level	Ribonuclease P protein subunit p38	1	0.999	3	10	10	10	2	2	2	3	3	3	2	2	2	3	3	3
1604	a	sp|P78346|RPP30_HUMAN	P78346	RPP30_HUMAN	RPP30	268	48	Homo sapiens OX=9606	1:Experimental evidence at protein level	Ribonuclease P protein subunit p30	1	0.999	10	47	47	47	12	12	12	13	13	13	10	10	10	12	12	12
1605	a	sp|P78356|PI42B_HUMAN	P78356	PI42B_HUMAN	PIP4K2B	416	18	Homo sapiens OX=9606	1:Experimental evidence at protein level	Phosphatidylinositol 5-phosphate 4-kinase type-2 beta	1	0.999	5	24	17	24	5	4	5	5	3	5	8	6	8	6	4	6
1606	a	sp|P78371|TCPB_HUMAN	P78371	TCPB_HUMAN	CCT2	535	71	Homo sapiens OX=9606	1:Experimental evidence at protein level	T-complex protein 1 subunit beta	1	0.999	27	713	713	713	178	178	178	188	188	188	175	175	175	172	172	172
1607	a	sp|P78406|RAE1L_HUMAN	P78406	RAE1L_HUMAN	RAE1	368	67	Homo sapiens OX=9606	1:Experimental evidence at protein level	mRNA export factor	1	0.999	15	144	144	144	38	38	38	36	36	36	37	37	37	33	33	33
1608	a	sp|P78417|GSTO1_HUMAN	P78417	GSTO1_HUMAN	GSTO1	241	33	Homo sapiens OX=9606	1:Experimental evidence at protein level	Glutathione S-transferase omega-1	1	0.999	9	70	70	70	20	20	20	14	14	14	16	16	16	20	20	20
1609	a	sp|P78537|BL1S1_HUMAN	P78537	BL1S1_HUMAN	BLOC1S1	153	35	Homo sapiens OX=9606	1:Experimental evidence at protein level	Biogenesis of lysosome-related organelles complex 1 subunit 1	1	0.9989	4	10	10	10	3	3	3	5	5	5	1	1	1	1	1	1
1610	a	sp|P78549|NTH_HUMAN	P78549	NTH_HUMAN	NTHL1	312	45	Homo sapiens OX=9606	1:Experimental evidence at protein level	Endonuclease III-like protein 1	1	0.999	8	61	61	61	15	15	15	12	12	12	18	18	18	16	16	16
1611	a	sp|P78560|CRADD_HUMAN	P78560	CRADD_HUMAN	CRADD	199	27	Homo sapiens OX=9606	1:Experimental evidence at protein level	Death domain-containing protein CRADD	1	0.9988	4	14	14	14	3	3	3	6	6	6	3	3	3	2	2	2
1612	a	sp|P78563|RED1_HUMAN	P78563	RED1_HUMAN	ADARB1	741	22	Homo sapiens OX=9606	1:Experimental evidence at protein level	Double-stranded RNA-specific editase 1	1	0.999	10	30	30	30	8	8	8	7	7	7	8	8	8	7	7	7
1613	a	sp|P80217|IN35_HUMAN	P80217	IN35_HUMAN	IFI35	286	32	Homo sapiens OX=9606	1:Experimental evidence at protein level	Interferon-induced 35 kDa protein	1	0.999	7	27	27	27	9	9	9	8	8	8	6	6	6	4	4	4
1614	a	sp|P80303|NUCB2_HUMAN	P80303	NUCB2_HUMAN	NUCB2	420	49	Homo sapiens OX=9606	1:Experimental evidence at protein level	Nucleobindin-2	1	0.999	15	79	79	79	22	22	22	20	20	20	20	20	20	17	17	17
1615	a	sp|P80723|BASP1_HUMAN	P80723	BASP1_HUMAN	BASP1	227	67	Homo sapiens OX=9606	1:Experimental evidence at protein level	Brain acid soluble protein 1	1	0.999	12	375	375	375	95	95	95	91	91	91	94	94	94	95	95	95
1616	a	sp|P82094|TMF1_HUMAN	P82094	TMF1_HUMAN	TMF1	1093	21	Homo sapiens OX=9606	1:Experimental evidence at protein level	TATA element modulatory factor	1	0.999	17	48	48	48	10	10	10	12	12	12	13	13	13	13	13	13
1617	a	sp|P82650|RT22_HUMAN	P82650	RT22_HUMAN	MRPS22	360	42	Homo sapiens OX=9606	1:Experimental evidence at protein level	28S ribosomal protein S22, mitochondrial	1	0.999	12	76	76	76	18	18	18	21	21	21	16	16	16	21	21	21
1618	a	sp|P82663|RT25_HUMAN	P82663	RT25_HUMAN	MRPS25	173	57	Homo sapiens OX=9606	1:Experimental evidence at protein level	28S ribosomal protein S25, mitochondrial	1	0.999	7	43	43	43	11	11	11	13	13	13	10	10	10	9	9	9
1619	a	sp|P82664|RT10_HUMAN	P82664	RT10_HUMAN	MRPS10	201	18	Homo sapiens OX=9606	1:Experimental evidence at protein level	28S ribosomal protein S10, mitochondrial	1	0.999	3	21	21	21	5	5	5	6	6	6	4	4	4	6	6	6
1620	a	sp|P82673|RT35_HUMAN	P82673	RT35_HUMAN	MRPS35	323	39	Homo sapiens OX=9606	1:Experimental evidence at protein level	28S ribosomal protein S35, mitochondrial	1	0.999	9	56	56	56	17	17	17	11	11	11	16	16	16	12	12	12
1621	a	sp|P82675|RT05_HUMAN	P82675	RT05_HUMAN	MRPS5	430	20	Homo sapiens OX=9606	1:Experimental evidence at protein level	28S ribosomal protein S5, mitochondrial	1	0.999	9	57	57	57	14	14	14	13	13	13	14	14	14	16	16	16
1622	a	sp|P82909|RT36_HUMAN	P82909	RT36_HUMAN	MRPS36	103	29	Homo sapiens OX=9606	1:Experimental evidence at protein level	28S ribosomal protein S36, mitochondrial	1	0.999	2	29	29	29	7	7	7	7	7	7	7	7	7	8	8	8
1623	a	sp|P82912|RT11_HUMAN	P82912	RT11_HUMAN	MRPS11	194	39	Homo sapiens OX=9606	1:Experimental evidence at protein level	28S ribosomal protein S11, mitochondrial	1	0.999	5	17	17	17	3	3	3	4	4	4	6	6	6	4	4	4
1624	a	sp|P82921|RT21_HUMAN	P82921	RT21_HUMAN	MRPS21	87	29	Homo sapiens OX=9606	1:Experimental evidence at protein level	28S ribosomal protein S21, mitochondrial	1	0.999	2	9	9	9	2	2	2	3	3	3	2	2	2	2	2	2
1625	a	sp|P82930|RT34_HUMAN	P82930	RT34_HUMAN	MRPS34	218	43	Homo sapiens OX=9606	1:Experimental evidence at protein level	28S ribosomal protein S34, mitochondrial	1	0.999	6	70	70	70	21	21	21	14	14	14	16	16	16	19	19	19
1626	a	sp|P82932|RT06_HUMAN	P82932	RT06_HUMAN	MRPS6	125	23	Homo sapiens OX=9606	1:Experimental evidence at protein level	28S ribosomal protein S6, mitochondrial	1	0.999	3	16	16	16	4	4	4	5	5	5	4	4	4	3	3	3
1627	a	sp|P82933|RT09_HUMAN	P82933	RT09_HUMAN	MRPS9	396	51	Homo sapiens OX=9606	1:Experimental evidence at protein level	28S ribosomal protein S9, mitochondrial	1	0.999	17	118	118	118	25	25	25	32	32	32	36	36	36	25	25	25
1628	a	sp|P82970|HMGN5_HUMAN	P82970	HMGN5_HUMAN	HMGN5	282	33	Homo sapiens OX=9606	1:Experimental evidence at protein level	High mobility group nucleosome-binding domain-containing protein 5	1	0.999	7	56	56	56	12	12	12	17	17	17	14	14	14	13	13	13
1629	a	sp|P82979|SARNP_HUMAN	P82979	SARNP_HUMAN	SARNP	210	49	Homo sapiens OX=9606	1:Experimental evidence at protein level	SAP domain-containing ribonucleoprotein	1	0.999	7	50	50	50	15	15	15	12	12	12	12	12	12	11	11	11
1630	a	sp|P83111|LACTB_HUMAN	P83111	LACTB_HUMAN	LACTB	547	21	Homo sapiens OX=9606	1:Experimental evidence at protein level	Serine beta-lactamase-like protein LACTB, mitochondrial	1	0.999	10	23	23	23	5	5	5	7	7	7	6	6	6	5	5	5
1631	a	sp|P83369|LSM11_HUMAN	P83369	LSM11_HUMAN	LSM11	360	15	Homo sapiens OX=9606	1:Experimental evidence at protein level	U7 snRNA-associated Sm-like protein LSm11	1	0.999	3	8	8	8	4	4	4	2	2	2	2	2	2	0	0	0
1632	a	sp|P83436|COG7_HUMAN	P83436	COG7_HUMAN	COG7	770	28	Homo sapiens OX=9606	1:Experimental evidence at protein level	Conserved oligomeric Golgi complex subunit 7	1	0.999	17	65	65	65	16	16	16	15	15	15	18	18	18	16	16	16
1633	a	sp|P83731|RL24_HUMAN	P83731	RL24_HUMAN	RPL24	157	30	Homo sapiens OX=9606	1:Experimental evidence at protein level	60S ribosomal protein L24	1	0.999	5	82	82	82	23	23	23	18	18	18	24	24	24	17	17	17
1634	a	sp|P83876|TXN4A_HUMAN	P83876	TXN4A_HUMAN	TXNL4A	142	49	Homo sapiens OX=9606	1:Experimental evidence at protein level	Thioredoxin-like protein 4A	1	0.999	5	26	26	26	8	8	8	5	5	5	6	6	6	7	7	7
1635	a	sp|P83881|RL36A_HUMAN	P83881	RL36A_HUMAN	RPL36A	106	17	Homo sapiens OX=9606	1:Experimental evidence at protein level	60S ribosomal protein L36a	1	0.9989	3	39	39	39	11	11	11	11	11	11	8	8	8	9	9	9	sp|Q969Q0|RL36L_HUMAN
1636	a	sp|P83916|CBX1_HUMAN	P83916	CBX1_HUMAN	CBX1	185	47	Homo sapiens OX=9606	1:Experimental evidence at protein level	Chromobox protein homolog 1	1	0.999	5	90	35	35	20	7	7	24	12	12	26	9	9	20	7	7
1637	a	sp|P84090|ERH_HUMAN	P84090	ERH_HUMAN	ERH	104	44	Homo sapiens OX=9606	1:Experimental evidence at protein level	Enhancer of rudimentary homolog	1	0.999	4	104	104	104	23	23	23	24	24	24	29	29	29	28	28	28
1638	a	sp|P84098|RL19_HUMAN	P84098	RL19_HUMAN	RPL19	196	22	Homo sapiens OX=9606	1:Experimental evidence at protein level	60S ribosomal protein L19	1	0.999	5	120	120	120	27	27	27	28	28	28	31	31	31	34	34	34
1639	a	sp|P84103|SRSF3_HUMAN	P84103	SRSF3_HUMAN	SRSF3	164	36	Homo sapiens OX=9606	1:Experimental evidence at protein level	Serine/arginine-rich splicing factor 3	1	0.9989	6	62	26	26	17	7	7	16	6	6	16	7	7	13	6	6
1640	a	sp|P84157|MXRA7_HUMAN	P84157	MXRA7_HUMAN	MXRA7	204	27	Homo sapiens OX=9606	1:Experimental evidence at protein level	Matrix-remodeling-associated protein 7	1	0.999	4	23	23	23	4	4	4	7	7	7	8	8	8	4	4	4
1641	a	sp|P85037|FOXK1_HUMAN	P85037	FOXK1_HUMAN	FOXK1	733	34	Homo sapiens OX=9606	1:Experimental evidence at protein level	Forkhead box protein K1	1	0.999	15	50	50	50	8	8	8	14	14	14	14	14	14	14	14	14
1642	a	sp|P86790|CCZ1B_HUMAN	P86790	CCZ1B_HUMAN	CCZ1B	482	19	Homo sapiens OX=9606	1:Experimental evidence at protein level	Vacuolar fusion protein CCZ1 homolog B	1	0.999	9	29	29	29	9	9	9	5	5	5	9	9	9	6	6	6	sp|P86791|CCZ1_HUMAN
1643	a	sp|P98082|DAB2_HUMAN	P98082	DAB2_HUMAN	DAB2	770	49	Homo sapiens OX=9606	1:Experimental evidence at protein level	Disabled homolog 2	1	0.999	21	374	374	374	96	96	96	93	93	93	91	91	91	94	94	94
1644	a	sp|P98160|PGBM_HUMAN	P98160	PGBM_HUMAN	HSPG2	4391	7	Homo sapiens OX=9606	1:Experimental evidence at protein level	Basement membrane-specific heparan sulfate proteoglycan core protein	1	0.999	17	28	28	28	5	5	5	9	9	9	7	7	7	7	7	7
1645	a	sp|P98170|XIAP_HUMAN	P98170	XIAP_HUMAN	XIAP	497	17	Homo sapiens OX=9606	1:Experimental evidence at protein level	E3 ubiquitin-protein ligase XIAP	1	0.999	6	14	14	14	3	3	3	5	5	5	3	3	3	3	3	3
1646	a	sp|P98175|RBM10_HUMAN	P98175	RBM10_HUMAN	RBM10	930	32	Homo sapiens OX=9606	1:Experimental evidence at protein level	RNA-binding protein 10	1	0.999	19	92	91	92	22	21	22	23	23	23	24	24	24	23	23	23
1647	a	sp|P98179|RBM3_HUMAN	P98179	RBM3_HUMAN	RBM3	157	27	Homo sapiens OX=9606	1:Experimental evidence at protein level	RNA-binding protein 3	1	0.999	3	21	21	21	5	5	5	6	6	6	4	4	4	6	6	6
1648	a	sp|P98194|AT2C1_HUMAN	P98194	AT2C1_HUMAN	ATP2C1	919	22	Homo sapiens OX=9606	1:Experimental evidence at protein level	Calcium-transporting ATPase type 2C member 1	1	0.999	12	50	50	50	13	13	13	13	13	13	12	12	12	12	12	12
1649	a	sp|P98196|AT11A_HUMAN	P98196	AT11A_HUMAN	ATP11A	1134	19	Homo sapiens OX=9606	1:Experimental evidence at protein level	Probable phospholipid-transporting ATPase IH	1	0.999	16	66	66	66	18	18	18	19	19	19	15	15	15	14	14	14
1650	a	sp|P99999|CYC_HUMAN	P99999	CYC_HUMAN	CYCS	105	30	Homo sapiens	1:Experimental evidence at protein level	Cytochrome c	1	0.999	3	87	87	87	19	19	19	24	24	24	20	20	20	24	24	24
1651	a	sp|Q00059|TFAM_HUMAN	Q00059	TFAM_HUMAN	TFAM	246	17	Homo sapiens OX=9606	1:Experimental evidence at protein level	Transcription factor A, mitochondrial	1	0.999	4	19	19	19	7	7	7	5	5	5	4	4	4	3	3	3
1652	a	sp|Q00169|PIPNA_HUMAN	Q00169	PIPNA_HUMAN	PITPNA	270	38	Homo sapiens OX=9606	1:Experimental evidence at protein level	Phosphatidylinositol transfer protein alpha isoform	1	0.999	8	60	54	54	13	11	11	17	15	15	15	15	15	15	13	13
1654	a	sp|Q00325|MPCP_HUMAN	Q00325	MPCP_HUMAN	SLC25A3	362	29	Homo sapiens OX=9606	1:Experimental evidence at protein level	Phosphate carrier protein, mitochondrial	1	0.999	8	127	127	127	35	35	35	28	28	28	33	33	33	31	31	31
1655	a	sp|Q00341|VIGLN_HUMAN	Q00341	VIGLN_HUMAN	HDLBP	1268	42	Homo sapiens OX=9606	1:Experimental evidence at protein level	Vigilin	1	0.999	38	344	344	344	91	91	91	86	86	86	89	89	89	78	78	78
1656	a	sp|Q00403|TF2B_HUMAN	Q00403	TF2B_HUMAN	GTF2B	316	48	Homo sapiens OX=9606	1:Experimental evidence at protein level	Transcription initiation factor IIB	1	0.999	11	63	63	63	18	18	18	15	15	15	14	14	14	16	16	16
1657	a	sp|Q00534|CDK6_HUMAN	Q00534	CDK6_HUMAN	CDK6	326	49	Homo sapiens OX=9606	1:Experimental evidence at protein level	Cyclin-dependent kinase 6	1	0.999	12	97	97	97	25	25	25	22	22	22	24	24	24	26	26	26
1658	a	sp|Q00577|PURA_HUMAN	Q00577	PURA_HUMAN	PURA	322	28	Homo sapiens OX=9606	1:Experimental evidence at protein level	Transcriptional activator protein Pur-alpha	1	0.999	5	34	34	34	10	10	10	6	6	6	7	7	7	11	11	11
1659	a	sp|Q00587|BORG5_HUMAN	Q00587	BORG5_HUMAN	CDC42EP1	391	26	Homo sapiens OX=9606	1:Experimental evidence at protein level	Cdc42 effector protein 1	1	0.999	6	28	28	28	6	6	6	6	6	6	9	9	9	7	7	7
1660	a	sp|Q00610|CLH1_HUMAN	Q00610	CLH1_HUMAN	CLTC	1675	53	Homo sapiens OX=9606	1:Experimental evidence at protein level	Clathrin heavy chain 1	1	0.999	66	1354	1122	1354	359	297	359	338	284	338	339	279	339	318	262	318
1661	a	sp|Q00613|HSF1_HUMAN	Q00613	HSF1_HUMAN	HSF1	529	27	Homo sapiens OX=9606	1:Experimental evidence at protein level	Heat shock factor protein 1	1	0.999	9	69	69	69	21	21	21	18	18	18	17	17	17	13	13	13
1662	a	sp|Q00653|NFKB2_HUMAN	Q00653	NFKB2_HUMAN	NFKB2	900	28	Homo sapiens OX=9606	1:Experimental evidence at protein level	Nuclear factor NF-kappa-B p100 subunit	1	0.999	15	71	71	71	19	19	19	21	21	21	16	16	16	15	15	15
1663	a	sp|Q00688|FKBP3_HUMAN	Q00688	FKBP3_HUMAN	FKBP3	224	45	Homo sapiens OX=9606	1:Experimental evidence at protein level	Peptidyl-prolyl cis-trans isomerase FKBP3	1	0.999	9	64	64	64	21	21	21	16	16	16	14	14	14	13	13	13
1664	a	sp|Q00765|REEP5_HUMAN	Q00765	REEP5_HUMAN	REEP5	189	27	Homo sapiens OX=9606	1:Experimental evidence at protein level	Receptor expression-enhancing protein 5	1	0.999	5	24	24	24	5	5	5	5	5	5	8	8	8	6	6	6
1665	a	sp|Q00796|DHSO_HUMAN	Q00796	DHSO_HUMAN	SORD	357	61	Homo sapiens OX=9606	1:Experimental evidence at protein level	Sorbitol dehydrogenase	1	0.999	12	154	154	154	38	38	38	38	38	38	38	38	38	40	40	40
1666	a	sp|Q00839|HNRPU_HUMAN	Q00839	HNRPU_HUMAN	HNRNPU	825	38	Homo sapiens OX=9606	1:Experimental evidence at protein level	Heterogeneous nuclear ribonucleoprotein U	1	0.999	24	459	459	459	107	107	107	121	121	121	117	117	117	114	114	114
1667	a	sp|Q01085|TIAR_HUMAN	Q01085	TIAR_HUMAN	TIAL1	375	34	Homo sapiens OX=9606	1:Experimental evidence at protein level	Nucleolysin TIAR	1	0.999	9	81	49	81	19	11	19	22	12	22	21	12	21	19	14	19
1668	a	sp|Q01415|GALK2_HUMAN	Q01415	GALK2_HUMAN	GALK2	458	26	Homo sapiens OX=9606	1:Experimental evidence at protein level	N-acetylgalactosamine kinase	1	0.999	7	51	51	51	10	10	10	14	14	14	12	12	12	15	15	15
1669	a	sp|Q01433|AMPD2_HUMAN	Q01433	AMPD2_HUMAN	AMPD2	879	21	Homo sapiens OX=9606	1:Experimental evidence at protein level	AMP deaminase 2	1	0.999	14	47	47	47	11	11	11	13	13	13	10	10	10	13	13	13
1670	a	sp|Q01518|CAP1_HUMAN	Q01518	CAP1_HUMAN	CAP1	475	45	Homo sapiens OX=9606	1:Experimental evidence at protein level	Adenylyl cyclase-associated protein 1	1	0.999	18	318	318	318	80	80	80	90	90	90	78	78	78	70	70	70
1671	a	sp|Q01581|HMCS1_HUMAN	Q01581	HMCS1_HUMAN	HMGCS1	520	31	Homo sapiens OX=9606	1:Experimental evidence at protein level	Hydroxymethylglutaryl-CoA synthase, cytoplasmic	1	0.999	11	58	58	58	13	13	13	13	13	13	19	19	19	13	13	13
1672	a	sp|Q01629|IFM2_HUMAN	Q01629	IFM2_HUMAN	IFITM2	132	49	Homo sapiens OX=9606	1:Experimental evidence at protein level	Interferon-induced transmembrane protein 2	1	0.999	4	84	35	35	22	8	8	22	10	10	21	10	10	19	7	7
1673	a	sp|Q01650|LAT1_HUMAN	Q01650	LAT1_HUMAN	SLC7A5	507	11	Homo sapiens OX=9606	1:Experimental evidence at protein level	Large neutral amino acids transporter small subunit 1	1	0.999	4	52	52	52	13	13	13	15	15	15	14	14	14	10	10	10
1674	a	sp|Q01658|NC2B_HUMAN	Q01658	NC2B_HUMAN	DR1	176	25	Homo sapiens OX=9606	1:Experimental evidence at protein level	Protein Dr1	1	0.999	3	10	10	10	4	4	4	1	1	1	2	2	2	3	3	3
1675	a	sp|Q01664|TFAP4_HUMAN	Q01664	TFAP4_HUMAN	TFAP4	338	28	Homo sapiens OX=9606	1:Experimental evidence at protein level	Transcription factor AP-4	1	0.999	6	36	36	36	11	11	11	8	8	8	9	9	9	8	8	8
1676	a	sp|Q01780|EXOSX_HUMAN	Q01780	EXOSX_HUMAN	EXOSC10	885	40	Homo sapiens OX=9606	1:Experimental evidence at protein level	Exosome component 10	1	0.999	26	103	103	103	24	24	24	23	23	23	26	26	26	30	30	30
1677	a	sp|Q01804|OTUD4_HUMAN	Q01804	OTUD4_HUMAN	OTUD4	1114	9	Homo sapiens OX=9606	1:Experimental evidence at protein level	OTU domain-containing protein 4	1	0.999	6	19	19	19	6	6	6	5	5	5	4	4	4	4	4	4
1678	a	sp|Q01813|PFKAP_HUMAN	Q01813	PFKAP_HUMAN	PFKP	784	51	Homo sapiens OX=9606	1:Experimental evidence at protein level	ATP-dependent 6-phosphofructokinase, platelet type	1	0.999	27	400	310	400	92	72	92	107	83	107	98	76	98	103	79	103
1679	a	sp|Q01831|XPC_HUMAN	Q01831	XPC_HUMAN	XPC	940	14	Homo sapiens OX=9606	1:Experimental evidence at protein level	DNA repair protein complementing XP-C cells	1	0.999	10	28	28	28	5	5	5	4	4	4	6	6	6	13	13	13
1680	a	sp|Q01844|EWS_HUMAN	Q01844	EWS_HUMAN	EWSR1	656	18	Homo sapiens OX=9606	1:Experimental evidence at protein level	RNA-binding protein EWS	1	0.999	8	78	78	78	23	23	23	16	16	16	23	23	23	16	16	16
1681	a	sp|Q01968|OCRL_HUMAN	Q01968	OCRL_HUMAN	OCRL	901	12	Homo sapiens OX=9606	1:Experimental evidence at protein level	Inositol polyphosphate 5-phosphatase OCRL	1	0.9989	7	11	11	11	3	3	3	2	2	2	3	3	3	3	3	3
1682	a	sp|Q01970|PLCB3_HUMAN	Q01970	PLCB3_HUMAN	PLCB3	1234	34	Homo sapiens OX=9606	1:Experimental evidence at protein level	1-phosphatidylinositol 4,5-bisphosphate phosphodiesterase beta-3	1	0.999	28	144	144	144	36	36	36	31	31	31	35	35	35	42	42	42
1683	a	sp|Q02083|NAAA_HUMAN	Q02083	NAAA_HUMAN	NAAA	359	12	Homo sapiens OX=9606	1:Experimental evidence at protein level	N-acylethanolamine-hydrolyzing acid amidase	1	0.999	3	15	15	15	3	3	3	3	3	3	6	6	6	3	3	3
1684	a	sp|Q02127|PYRD_HUMAN	Q02127	PYRD_HUMAN	DHODH	395	42	Homo sapiens OX=9606	1:Experimental evidence at protein level	Dihydroorotate dehydrogenase (quinone), mitochondrial	1	0.999	12	47	47	47	12	12	12	11	11	11	13	13	13	11	11	11
1685	a	sp|Q02241|KIF23_HUMAN	Q02241	KIF23_HUMAN	KIF23	960	32	Homo sapiens OX=9606	1:Experimental evidence at protein level	Kinesin-like protein KIF23	1	0.999	23	149	145	149	37	36	37	42	41	42	33	32	33	37	36	37
1686	a	sp|Q02252|MMSA_HUMAN	Q02252	MMSA_HUMAN	ALDH6A1	535	16	Homo sapiens OX=9606	1:Experimental evidence at protein level	Methylmalonate-semialdehyde dehydrogenase [acylating], mitochondrial	1	0.999	6	20	20	20	4	4	4	4	4	4	8	8	8	4	4	4
1687	a	sp|Q02388|CO7A1_HUMAN	Q02388	CO7A1_HUMAN	COL7A1	2944	9	Homo sapiens OX=9606	1:Experimental evidence at protein level	Collagen alpha-1(VII) chain	1	0.999	14	22	22	22	3	3	3	6	6	6	6	6	6	7	7	7
1688	a	sp|Q02447|SP3_HUMAN	Q02447	SP3_HUMAN	SP3	781	6	Homo sapiens OX=9606	1:Experimental evidence at protein level	Transcription factor Sp3	1	0.9988	3	5	5	5	1	1	1	1	1	1	1	1	1	2	2	2
1689	a	sp|Q02543|RL18A_HUMAN	Q02543	RL18A_HUMAN	RPL18A	176	35	Homo sapiens OX=9606	1:Experimental evidence at protein level	60S ribosomal protein L18a	1	0.999	6	97	97	97	24	24	24	27	27	27	26	26	26	20	20	20
1690	a	sp|Q02750|MP2K1_HUMAN	Q02750	MP2K1_HUMAN	MAP2K1	393	31	Homo sapiens OX=9606	1:Experimental evidence at protein level	Dual specificity mitogen-activated protein kinase kinase 1	1	0.999	9	78	44	44	21	12	12	17	10	10	20	11	11	20	11	11
1691	a	sp|Q02790|FKBP4_HUMAN	Q02790	FKBP4_HUMAN	FKBP4	459	58	Homo sapiens OX=9606	1:Experimental evidence at protein level	Peptidyl-prolyl cis-trans isomerase FKBP4	1	0.999	23	346	346	346	84	84	84	79	79	79	89	89	89	94	94	94
1692	a	sp|Q02809|PLOD1_HUMAN	Q02809	PLOD1_HUMAN	PLOD1	727	49	Homo sapiens OX=9606	1:Experimental evidence at protein level	Procollagen-lysine,2-oxoglutarate 5-dioxygenase 1	1	0.999	25	247	247	247	71	71	71	50	50	50	62	62	62	64	64	64
1693	a	sp|Q02878|RL6_HUMAN	Q02878	RL6_HUMAN	RPL6	288	26	Homo sapiens OX=9606	1:Experimental evidence at protein level	60S ribosomal protein L6	1	0.999	8	179	179	179	39	39	39	46	46	46	48	48	48	46	46	46
1694	a	sp|Q02880|TOP2B_HUMAN	Q02880	TOP2B_HUMAN	TOP2B	1626	26	Homo sapiens OX=9606	1:Experimental evidence at protein level	DNA topoisomerase 2-beta	1	0.999	34	266	145	145	63	36	36	70	32	32	65	37	37	68	40	40
1695	a	sp|Q02930|CREB5_HUMAN	Q02930	CREB5_HUMAN	CREB5	508	7	Homo sapiens OX=9606	1:Experimental evidence at protein level	Cyclic AMP-responsive element-binding protein 5	1	0.999	3	13	13	13	6	6	6	2	2	2	3	3	3	2	2	2
1696	a	sp|Q02952|AKA12_HUMAN	Q02952	AKA12_HUMAN	AKAP12	1782	8	Homo sapiens OX=9606	1:Experimental evidence at protein level	A-kinase anchor protein 12	1	0.999	9	14	14	14	5	5	5	5	5	5	3	3	3	1	1	1
1697	a	sp|Q02978|M2OM_HUMAN	Q02978	M2OM_HUMAN	SLC25A11	314	51	Homo sapiens OX=9606	1:Experimental evidence at protein level	Mitochondrial 2-oxoglutarate/malate carrier protein	1	0.999	13	71	71	71	19	19	19	17	17	17	16	16	16	19	19	19
1698	a	sp|Q03001|DYST_HUMAN	Q03001	DYST_HUMAN	DST	7570	5	Homo sapiens OX=9606	1:Experimental evidence at protein level	Dystonin	1	0.999	32	55	44	44	11	10	10	12	8	8	15	12	12	17	14	14
1699	a	sp|Q03111|ENL_HUMAN	Q03111	ENL_HUMAN	MLLT1	559	14	Homo sapiens OX=9606	1:Experimental evidence at protein level	Protein ENL	1	0.999	4	26	26	26	7	7	7	6	6	6	6	6	6	7	7	7
1700	a	sp|Q03112|MECOM_HUMAN	Q03112	MECOM_HUMAN	MECOM	1230	3	Homo sapiens OX=9606	1:Experimental evidence at protein level	Histone-lysine N-methyltransferase MECOM	1	0.9988	4	6	6	6	0	0	0	1	1	1	3	3	3	2	2	2
1701	a	sp|Q03154|ACY1_HUMAN	Q03154	ACY1_HUMAN	ACY1	408	25	Homo sapiens OX=9606	1:Experimental evidence at protein level	Aminoacylase-1	1	0.999	7	47	47	47	13	13	13	13	13	13	9	9	9	12	12	12
1702	a	sp|Q03164|KMT2A_HUMAN	Q03164	KMT2A_HUMAN	KMT2A	3969	7	Homo sapiens OX=9606	1:Experimental evidence at protein level	Histone-lysine N-methyltransferase 2A	1	0.999	19	41	41	41	12	12	12	12	12	12	13	13	13	4	4	4
1703	a	sp|Q03167|TGBR3_HUMAN	Q03167	TGBR3_HUMAN	TGFBR3	851	7	Homo sapiens OX=9606	1:Experimental evidence at protein level	Transforming growth factor beta receptor type 3	1	0.999	4	13	13	13	4	4	4	5	5	5	2	2	2	2	2	2
1704	a	sp|Q03169|TNAP2_HUMAN	Q03169	TNAP2_HUMAN	TNFAIP2	654	7	Homo sapiens OX=9606	2:Experimental evidence at transcript level	Tumor necrosis factor alpha-induced protein 2	1	0.9977	3	3	3	3	2	2	2	1	1	1	0	0	0	0	0	0
1705	a	sp|Q03252|LMNB2_HUMAN	Q03252	LMNB2_HUMAN	LMNB2	620	42	Homo sapiens OX=9606	1:Experimental evidence at protein level	Lamin-B2	1	0.999	21	134	132	132	36	35	35	35	35	35	29	29	29	34	33	33
1706	a	sp|Q03426|KIME_HUMAN	Q03426	KIME_HUMAN	MVK	396	19	Homo sapiens OX=9606	1:Experimental evidence at protein level	Mevalonate kinase	1	0.999	4	19	19	19	5	5	5	5	5	5	3	3	3	6	6	6
1707	a	sp|Q03518|TAP1_HUMAN	Q03518	TAP1_HUMAN	TAP1	808	20	Homo sapiens OX=9606	1:Experimental evidence at protein level	Antigen peptide transporter 1	1	0.999	10	51	51	51	13	13	13	12	12	12	16	16	16	10	10	10
1708	a	sp|Q03701|CEBPZ_HUMAN	Q03701	CEBPZ_HUMAN	CEBPZ	1054	38	Homo sapiens OX=9606	1:Experimental evidence at protein level	CCAAT/enhancer-binding protein zeta	1	0.999	29	182	182	182	48	48	48	41	41	41	48	48	48	45	45	45
1709	a	sp|Q04206|TF65_HUMAN	Q04206	TF65_HUMAN	RELA	551	19	Homo sapiens OX=9606	1:Experimental evidence at protein level	Transcription factor p65	1	0.999	7	53	53	53	19	19	19	12	12	12	12	12	12	10	10	10
1710	a	sp|Q04323|UBXN1_HUMAN	Q04323	UBXN1_HUMAN	UBXN1	297	50	Homo sapiens OX=9606	1:Experimental evidence at protein level	UBX domain-containing protein 1	1	0.999	9	108	108	108	28	28	28	29	29	29	27	27	27	24	24	24
1711	a	sp|Q04446|GLGB_HUMAN	Q04446	GLGB_HUMAN	GBE1	702	38	Homo sapiens OX=9606	1:Experimental evidence at protein level	1,4-alpha-glucan-branching enzyme	1	0.999	22	180	180	180	44	44	44	44	44	44	48	48	48	44	44	44
1712	a	sp|Q04637|IF4G1_HUMAN	Q04637	IF4G1_HUMAN	EIF4G1	1599	29	Homo sapiens OX=9606	1:Experimental evidence at protein level	Eukaryotic translation initiation factor 4 gamma 1	1	0.999	34	494	406	494	129	107	129	118	99	118	129	106	129	118	94	118
1713	a	sp|Q04656|ATP7A_HUMAN	Q04656	ATP7A_HUMAN	ATP7A	1500	7	Homo sapiens OX=9606	1:Experimental evidence at protein level	Copper-transporting ATPase 1	1	0.9949	8	5	5	5	1	1	1	2	2	2	1	1	1	1	1	1
1714	a	sp|Q04760|LGUL_HUMAN	Q04760	LGUL_HUMAN	GLO1	184	74	Homo sapiens OX=9606	1:Experimental evidence at protein level	Lactoylglutathione lyase	1	0.999	10	151	151	151	41	41	41	36	36	36	34	34	34	40	40	40
1715	a	sp|Q04837|SSBP_HUMAN	Q04837	SSBP_HUMAN	SSBP1	148	52	Homo sapiens OX=9606	1:Experimental evidence at protein level	Single-stranded DNA-binding protein, mitochondrial	1	0.999	6	117	117	117	28	28	28	28	28	28	27	27	27	34	34	34
1716	a	sp|Q04912|RON_HUMAN	Q04912	RON_HUMAN	MST1R	1400	3	Homo sapiens OX=9606	1:Experimental evidence at protein level	Macrophage-stimulating protein receptor	1	0.999	3	17	17	17	4	4	4	3	3	3	5	5	5	5	5	5
1717	a	sp|Q04917|1433F_HUMAN	Q04917	1433F_HUMAN	YWHAH	246	48	Homo sapiens OX=9606	1:Experimental evidence at protein level	14-3-3 protein eta	1	0.999	11	232	113	113	54	25	25	62	32	32	59	27	27	57	29	29
1718	a	sp|Q05048|CSTF1_HUMAN	Q05048	CSTF1_HUMAN	CSTF1	431	37	Homo sapiens OX=9606	1:Experimental evidence at protein level	Cleavage stimulation factor subunit 1	1	0.999	9	72	72	72	20	20	20	19	19	19	18	18	18	15	15	15
1719	a	sp|Q05086|UBE3A_HUMAN	Q05086	UBE3A_HUMAN	UBE3A	875	27	Homo sapiens OX=9606	1:Experimental evidence at protein level	Ubiquitin-protein ligase E3A	1	0.999	16	59	59	59	15	15	15	15	15	15	16	16	16	13	13	13
1720	a	sp|Q05209|PTN12_HUMAN	Q05209	PTN12_HUMAN	PTPN12	780	28	Homo sapiens OX=9606	1:Experimental evidence at protein level	Tyrosine-protein phosphatase non-receptor type 12	1	0.999	14	61	61	61	19	19	19	14	14	14	15	15	15	13	13	13
1721	a	sp|Q05519|SRS11_HUMAN	Q05519	SRS11_HUMAN	SRSF11	484	18	Homo sapiens OX=9606	1:Experimental evidence at protein level	Serine/arginine-rich splicing factor 11	1	0.999	7	60	60	60	18	18	18	16	16	16	13	13	13	13	13	13
1722	a	sp|Q05639|EF1A2_HUMAN	Q05639	EF1A2_HUMAN	EEF1A2	463	46	Homo sapiens OX=9606	1:Experimental evidence at protein level	Elongation factor 1-alpha 2	1	0.999	14	607	8	8	155	1	1	149	3	3	150	2	2	153	2	2
1723	a	sp|Q05655|KPCD_HUMAN	Q05655	KPCD_HUMAN	PRKCD	676	23	Homo sapiens OX=9606	1:Experimental evidence at protein level	Protein kinase C delta type	1	0.999	9	42	42	42	12	12	12	11	11	11	9	9	9	10	10	10
1724	a	sp|Q05682|CALD1_HUMAN	Q05682	CALD1_HUMAN	CALD1	793	26	Homo sapiens OX=9606	1:Experimental evidence at protein level	Caldesmon	1	0.999	18	131	131	131	31	31	31	35	35	35	32	32	32	33	33	33
1725	a	sp|Q05932|FOLC_HUMAN	Q05932	FOLC_HUMAN	FPGS	587	19	Homo sapiens OX=9606	1:Experimental evidence at protein level	Folylpolyglutamate synthase, mitochondrial	1	0.999	7	43	43	43	9	9	9	11	11	11	11	11	11	12	12	12
1726	a	sp|Q05D32|CTSL2_HUMAN	Q05D32	CTSL2_HUMAN	CTDSPL2	466	9	Homo sapiens OX=9606	1:Experimental evidence at protein level	CTD small phosphatase-like protein 2	1	0.999	3	6	6	6	2	2	2	0	0	0	1	1	1	3	3	3
1727	a	sp|Q06124|PTN11_HUMAN	Q06124	PTN11_HUMAN	PTPN11	597	50	Homo sapiens OX=9606	1:Experimental evidence at protein level	Tyrosine-protein phosphatase non-receptor type 11	1	0.999	19	168	168	168	47	47	47	41	41	41	42	42	42	38	38	38
1728	a	sp|Q06136|KDSR_HUMAN	Q06136	KDSR_HUMAN	KDSR	332	20	Homo sapiens OX=9606	1:Experimental evidence at protein level	3-ketodihydrosphingosine reductase	1	0.999	5	24	24	24	7	7	7	6	6	6	5	5	5	6	6	6
1729	a	sp|Q06203|PUR1_HUMAN	Q06203	PUR1_HUMAN	PPAT	517	31	Homo sapiens OX=9606	1:Experimental evidence at protein level	Amidophosphoribosyltransferase	1	0.999	11	130	130	130	35	35	35	31	31	31	31	31	31	33	33	33
1730	a	sp|Q06265|EXOS9_HUMAN	Q06265	EXOS9_HUMAN	EXOSC9	439	32	Homo sapiens OX=9606	1:Experimental evidence at protein level	Exosome complex component RRP45	1	0.999	9	35	35	35	10	10	10	8	8	8	10	10	10	7	7	7
1731	a	sp|Q06323|PSME1_HUMAN	Q06323	PSME1_HUMAN	PSME1	249	54	Homo sapiens OX=9606	1:Experimental evidence at protein level	Proteasome activator complex subunit 1	1	0.999	12	106	106	106	27	27	27	31	31	31	22	22	22	26	26	26
1732	a	sp|Q06481|APLP2_HUMAN	Q06481	APLP2_HUMAN	APLP2	763	20	Homo sapiens OX=9606	1:Experimental evidence at protein level	Amyloid-like protein 2	1	0.999	11	49	48	48	14	14	14	11	11	11	13	13	13	11	10	10
1733	a	sp|Q06546|GABPA_HUMAN	Q06546	GABPA_HUMAN	GABPA	454	24	Homo sapiens OX=9606	1:Experimental evidence at protein level	GA-binding protein alpha chain	1	0.999	7	25	20	20	5	5	5	6	4	4	7	6	6	7	5	5
1734	a	sp|Q06587|RING1_HUMAN	Q06587	RING1_HUMAN	RING1	406	31	Homo sapiens OX=9606	1:Experimental evidence at protein level	E3 ubiquitin-protein ligase RING1	1	0.999	8	62	39	62	14	8	14	15	10	15	16	10	16	17	11	17
1735	a	sp|Q06609|RAD51_HUMAN	Q06609	RAD51_HUMAN	RAD51	339	25	Homo sapiens OX=9606	1:Experimental evidence at protein level	DNA repair protein RAD51 homolog 1	1	0.999	5	16	16	16	1	1	1	6	6	6	6	6	6	3	3	3
1736	a	sp|Q06787|FMR1_HUMAN	Q06787	FMR1_HUMAN	FMR1	632	30	Homo sapiens OX=9606	1:Experimental evidence at protein level	Synaptic functional regulator FMR1	1	0.999	16	55	44	44	11	6	6	14	11	11	16	14	14	14	13	13
1737	a	sp|Q06830|PRDX1_HUMAN	Q06830	PRDX1_HUMAN	PRDX1	199	70	Homo sapiens	1:Experimental evidence at protein level	Peroxiredoxin-1	1	0.999	16	576	517	576	139	124	139	154	135	154	139	130	139	144	128	144
1738	a	sp|Q07020|RL18_HUMAN	Q07020	RL18_HUMAN	RPL18	188	29	Homo sapiens OX=9606	1:Experimental evidence at protein level	60S ribosomal protein L18	1	0.999	5	117	117	117	34	34	34	29	29	29	30	30	30	24	24	24
1739	a	sp|Q07021|C1QBP_HUMAN	Q07021	C1QBP_HUMAN	C1QBP	282	40	Homo sapiens OX=9606	1:Experimental evidence at protein level	Complement component 1 Q subcomponent-binding protein, mitochondrial	1	0.999	7	292	292	292	71	71	71	80	80	80	74	74	74	67	67	67
1740	a	sp|Q07157|ZO1_HUMAN	Q07157	ZO1_HUMAN	TJP1	1748	28	Homo sapiens OX=9606	1:Experimental evidence at protein level	Tight junction protein ZO-1	1	0.999	34	201	201	201	53	53	53	44	44	44	52	52	52	52	52	52
1741	a	sp|Q07617|SPAG1_HUMAN	Q07617	SPAG1_HUMAN	SPAG1	926	13	Homo sapiens OX=9606	1:Experimental evidence at protein level	Sperm-associated antigen 1	1	0.999	9	12	12	12	2	2	2	2	2	2	3	3	3	5	5	5
1742	a	sp|Q07812|BAX_HUMAN	Q07812	BAX_HUMAN	BAX	192	49	Homo sapiens OX=9606	1:Experimental evidence at protein level	Apoptosis regulator BAX	1	0.999	7	76	76	76	19	19	19	17	17	17	22	22	22	18	18	18
1743	a	sp|Q07864|DPOE1_HUMAN	Q07864	DPOE1_HUMAN	POLE	2286	13	Homo sapiens OX=9606	1:Experimental evidence at protein level	DNA polymerase epsilon catalytic subunit A	1	0.999	21	62	62	62	17	17	17	13	13	13	18	18	18	14	14	14
1744	a	sp|Q07866|KLC1_HUMAN	Q07866	KLC1_HUMAN	KLC1	573	41	Homo sapiens OX=9606	1:Experimental evidence at protein level	Kinesin light chain 1	1	0.999	18	76	48	76	21	12	21	18	14	18	18	11	18	19	11	19
1745	a	sp|Q07955|SRSF1_HUMAN	Q07955	SRSF1_HUMAN	SRSF1	248	37	Homo sapiens OX=9606	1:Experimental evidence at protein level	Serine/arginine-rich splicing factor 1	1	0.999	9	180	180	180	44	44	44	47	47	47	45	45	45	44	44	44
1746	a	sp|Q07960|RHG01_HUMAN	Q07960	RHG01_HUMAN	ARHGAP1	439	46	Homo sapiens OX=9606	1:Experimental evidence at protein level	Rho GTPase-activating protein 1	1	0.999	14	121	121	121	33	33	33	34	34	34	27	27	27	27	27	27
1747	a	sp|Q08050|FOXM1_HUMAN	Q08050	FOXM1_HUMAN	FOXM1	763	11	Homo sapiens OX=9606	1:Experimental evidence at protein level	Forkhead box protein M1	1	0.999	5	7	7	7	0	0	0	2	2	2	1	1	1	4	4	4
1748	a	sp|Q08170|SRSF4_HUMAN	Q08170	SRSF4_HUMAN	SRSF4	494	16	Homo sapiens OX=9606	1:Experimental evidence at protein level	Serine/arginine-rich splicing factor 4	1	0.999	7	40	13	13	8	5	5	8	2	2	14	3	3	10	3	3
1749	a	sp|Q08211|DHX9_HUMAN	Q08211	DHX9_HUMAN	DHX9	1270	48	Homo sapiens OX=9606	1:Experimental evidence at protein level	ATP-dependent RNA helicase A	1	0.999	43	903	903	903	239	239	239	236	236	236	228	228	228	200	200	200
1750	a	sp|Q08257|QOR_HUMAN	Q08257	QOR_HUMAN	CRYZ	329	59	Homo sapiens OX=9606	1:Experimental evidence at protein level	Quinone oxidoreductase	1	0.999	13	100	100	100	27	27	27	26	26	26	23	23	23	24	24	24
1751	a	sp|Q08378|GOGA3_HUMAN	Q08378	GOGA3_HUMAN	GOLGA3	1498	6	Homo sapiens OX=9606	1:Experimental evidence at protein level	Golgin subfamily A member 3	1	0.999	5	14	14	14	5	5	5	2	2	2	3	3	3	4	4	4
1752	a	sp|Q08426|ECHP_HUMAN	Q08426	ECHP_HUMAN	EHHADH	723	14	Homo sapiens OX=9606	1:Experimental evidence at protein level	Peroxisomal bifunctional enzyme	1	0.9985	6	4	4	4	0	0	0	0	0	0	0	0	0	4	4	4
1753	a	sp|Q08752|PPID_HUMAN	Q08752	PPID_HUMAN	PPID	370	45	Homo sapiens OX=9606	1:Experimental evidence at protein level	Peptidyl-prolyl cis-trans isomerase D	1	0.999	12	61	61	61	14	14	14	14	14	14	18	18	18	15	15	15
1754	a	sp|Q08945|SSRP1_HUMAN	Q08945	SSRP1_HUMAN	SSRP1	709	33	Homo sapiens OX=9606	1:Experimental evidence at protein level	FACT complex subunit SSRP1	1	0.999	18	162	162	162	48	48	48	35	35	35	34	34	34	45	45	45
1755	a	sp|Q08AD1|CAMP2_HUMAN	Q08AD1	CAMP2_HUMAN	CAMSAP2	1489	24	Homo sapiens OX=9606	1:Experimental evidence at protein level	Calmodulin-regulated spectrin-associated protein 2	1	0.999	22	75	75	75	26	26	26	17	17	17	19	19	19	13	13	13
1756	a	sp|Q08AG7|MZT1_HUMAN	Q08AG7	MZT1_HUMAN	MZT1	82	79	Homo sapiens OX=9606	1:Experimental evidence at protein level	Mitotic-spindle organizing protein 1	1	0.999	4	11	11	11	2	2	2	3	3	3	3	3	3	3	3	3
1757	a	sp|Q08AM6|VAC14_HUMAN	Q08AM6	VAC14_HUMAN	VAC14	782	29	Homo sapiens OX=9606	1:Experimental evidence at protein level	Protein VAC14 homolog	1	0.999	16	61	61	61	15	15	15	14	14	14	17	17	17	15	15	15
1758	a	sp|Q08J23|NSUN2_HUMAN	Q08J23	NSUN2_HUMAN	NSUN2	767	65	Homo sapiens OX=9606	1:Experimental evidence at protein level	tRNA (cytosine(34)-C(5))-methyltransferase	1	0.999	40	487	487	487	129	129	129	113	113	113	123	123	123	122	122	122
1759	a	sp|Q09028|RBBP4_HUMAN	Q09028	RBBP4_HUMAN	RBBP4	425	60	Homo sapiens OX=9606	1:Experimental evidence at protein level	Histone-binding protein RBBP4	1	0.999	15	167	131	131	45	35	35	40	32	32	41	34	34	41	30	30
1760	a	sp|Q09161|NCBP1_HUMAN	Q09161	NCBP1_HUMAN	NCBP1	790	45	Homo sapiens OX=9606	1:Experimental evidence at protein level	Nuclear cap-binding protein subunit 1	1	0.999	25	226	226	226	53	53	53	57	57	57	64	64	64	52	52	52
1761	a	sp|Q09666|AHNK_HUMAN	Q09666	AHNK_HUMAN	AHNAK	5890	57	Homo sapiens OX=9606	1:Experimental evidence at protein level	Neuroblast differentiation-associated protein AHNAK	1	0.999	177	2051	2051	2051	511	511	511	522	522	522	519	519	519	499	499	499
1762	a	sp|Q0JRZ9|FCHO2_HUMAN	Q0JRZ9	FCHO2_HUMAN	FCHO2	810	12	Homo sapiens OX=9606	1:Experimental evidence at protein level	F-BAR domain only protein 2	1	0.999	6	29	29	29	5	5	5	7	7	7	9	9	9	8	8	8
1763	a	sp|Q0PNE2|ELP6_HUMAN	Q0PNE2	ELP6_HUMAN	ELP6	266	12	Homo sapiens OX=9606	1:Experimental evidence at protein level	Elongator complex protein 6	1	0.999	3	7	7	7	2	2	2	1	1	1	3	3	3	1	1	1
1764	a	sp|Q0VDF9|HSP7E_HUMAN	Q0VDF9	HSP7E_HUMAN	HSPA14	509	50	Homo sapiens OX=9606	1:Experimental evidence at protein level	Heat shock 70 kDa protein 14	1	0.999	15	104	104	104	29	29	29	27	27	27	23	23	23	25	25	25
1765	a	sp|Q10471|GALT2_HUMAN	Q10471	GALT2_HUMAN	GALNT2	571	46	Homo sapiens OX=9606	1:Experimental evidence at protein level	Polypeptide N-acetylgalactosaminyltransferase 2	1	0.999	21	277	277	277	72	72	72	68	68	68	76	76	76	61	61	61
1766	a	sp|Q10567|AP1B1_HUMAN	Q10567	AP1B1_HUMAN	AP1B1	949	42	Homo sapiens OX=9606	1:Experimental evidence at protein level	AP-1 complex subunit beta-1	1	0.999	28	294	168	168	73	43	43	64	39	39	71	37	37	86	49	49
1767	a	sp|Q10570|CPSF1_HUMAN	Q10570	CPSF1_HUMAN	CPSF1	1443	18	Homo sapiens OX=9606	1:Experimental evidence at protein level	Cleavage and polyadenylation specificity factor subunit 1	1	0.999	18	98	98	98	28	28	28	20	20	20	25	25	25	25	25	25
1768	a	sp|Q10589|BST2_HUMAN	Q10589	BST2_HUMAN	BST2	180	13	Homo sapiens OX=9606	1:Experimental evidence at protein level	Bone marrow stromal antigen 2	1	0.999	2	19	19	19	4	4	4	4	4	4	5	5	5	6	6	6
1769	a	sp|Q10713|MPPA_HUMAN	Q10713	MPPA_HUMAN	PMPCA	525	35	Homo sapiens OX=9606	1:Experimental evidence at protein level	Mitochondrial-processing peptidase subunit alpha	1	0.999	15	87	87	87	23	23	23	19	19	19	22	22	22	23	23	23
1770	a	sp|Q12765|SCRN1_HUMAN	Q12765	SCRN1_HUMAN	SCRN1	414	29	Homo sapiens OX=9606	1:Experimental evidence at protein level	Secernin-1	1	0.999	12	69	69	69	13	13	13	26	26	26	18	18	18	12	12	12
1771	a	sp|Q12768|WASC5_HUMAN	Q12768	WASC5_HUMAN	WASHC5	1159	31	Homo sapiens OX=9606	1:Experimental evidence at protein level	WASH complex subunit 5	1	0.999	26	116	116	116	31	31	31	32	32	32	27	27	27	26	26	26
1772	a	sp|Q12769|NU160_HUMAN	Q12769	NU160_HUMAN	NUP160	1436	32	Homo sapiens OX=9606	1:Experimental evidence at protein level	Nuclear pore complex protein Nup160	1	0.999	32	167	167	167	42	42	42	38	38	38	42	42	42	45	45	45
1773	a	sp|Q12770|SCAP_HUMAN	Q12770	SCAP_HUMAN	SCAP	1279	9	Homo sapiens OX=9606	1:Experimental evidence at protein level	Sterol regulatory element-binding protein cleavage-activating protein	1	0.999	6	16	16	16	4	4	4	5	5	5	3	3	3	4	4	4
1774	a	sp|Q12788|TBL3_HUMAN	Q12788	TBL3_HUMAN	TBL3	808	51	Homo sapiens OX=9606	1:Experimental evidence at protein level	Transducin beta-like protein 3	1	0.999	27	258	258	258	62	62	62	58	58	58	68	68	68	70	70	70
1775	a	sp|Q12789|TF3C1_HUMAN	Q12789	TF3C1_HUMAN	GTF3C1	2109	19	Homo sapiens OX=9606	1:Experimental evidence at protein level	General transcription factor 3C polypeptide 1	1	0.999	31	131	131	131	35	35	35	36	36	36	33	33	33	27	27	27
1776	a	sp|Q12792|TWF1_HUMAN	Q12792	TWF1_HUMAN	TWF1	350	45	Homo sapiens OX=9606	1:Experimental evidence at protein level	Twinfilin-1	1	0.999	14	111	101	111	27	24	27	27	26	27	29	25	29	28	26	28
1777	a	sp|Q12797|ASPH_HUMAN	Q12797	ASPH_HUMAN	ASPH	758	28	Homo sapiens OX=9606	1:Experimental evidence at protein level	Aspartyl/asparaginyl beta-hydroxylase	1	0.999	18	161	160	160	39	39	39	42	42	42	41	41	41	39	38	38
1778	a	sp|Q12802|AKP13_HUMAN	Q12802	AKP13_HUMAN	AKAP13	2813	23	Homo sapiens OX=9606	1:Experimental evidence at protein level	A-kinase anchor protein 13	1	0.999	36	109	109	109	30	30	30	33	33	33	25	25	25	21	21	21
1779	a	sp|Q12824|SNF5_HUMAN	Q12824	SNF5_HUMAN	SMARCB1	385	31	Homo sapiens OX=9606	1:Experimental evidence at protein level	SWI/SNF-related matrix-associated actin-dependent regulator of chromatin subfamily B member 1	1	0.999	7	57	57	57	14	14	14	13	13	13	16	16	16	14	14	14
1780	a	sp|Q12830|BPTF_HUMAN	Q12830	BPTF_HUMAN	BPTF	3046	6	Homo sapiens OX=9606	1:Experimental evidence at protein level	Nucleosome-remodeling factor subunit BPTF	1	0.999	14	30	30	30	11	11	11	7	7	7	5	5	5	7	7	7
1781	a	sp|Q12846|STX4_HUMAN	Q12846	STX4_HUMAN	STX4	297	37	Homo sapiens OX=9606	1:Experimental evidence at protein level	Syntaxin-4	1	0.999	8	28	28	28	7	7	7	6	6	6	7	7	7	8	8	8
1782	a	sp|Q12849|GRSF1_HUMAN	Q12849	GRSF1_HUMAN	GRSF1	480	51	Homo sapiens OX=9606	1:Experimental evidence at protein level	G-rich sequence factor 1	1	0.999	16	192	192	192	47	47	47	45	45	45	49	49	49	51	51	51
1783	a	sp|Q12851|M4K2_HUMAN	Q12851	M4K2_HUMAN	MAP4K2	820	15	Homo sapiens OX=9606	1:Experimental evidence at protein level	Mitogen-activated protein kinase kinase kinase kinase 2	1	0.999	7	18	18	18	4	4	4	5	5	5	2	2	2	7	7	7
1784	a	sp|Q12872|SFSWA_HUMAN	Q12872	SFSWA_HUMAN	SFSWAP	951	11	Homo sapiens OX=9606	1:Experimental evidence at protein level	Splicing factor, suppressor of white-apricot homolog	1	0.999	9	23	21	21	4	4	4	6	5	5	7	6	6	6	6	6
1785	a	sp|Q12873|CHD3_HUMAN	Q12873	CHD3_HUMAN	CHD3	2000	11	Homo sapiens OX=9606	1:Experimental evidence at protein level	Chromodomain-helicase-DNA-binding protein 3	1	0.999	19	112	13	13	29	2	2	24	3	3	34	6	6	25	2	2
1786	a	sp|Q12874|SF3A3_HUMAN	Q12874	SF3A3_HUMAN	SF3A3	501	43	Homo sapiens OX=9606	1:Experimental evidence at protein level	Splicing factor 3A subunit 3	1	0.999	17	133	133	133	31	31	31	40	40	40	34	34	34	28	28	28
1787	a	sp|Q12888|TP53B_HUMAN	Q12888	TP53B_HUMAN	TP53BP1	1972	36	Homo sapiens OX=9606	1:Experimental evidence at protein level	TP53-binding protein 1	1	0.999	44	227	227	227	57	57	57	54	54	54	59	59	59	57	57	57
1788	a	sp|Q12894|IFRD2_HUMAN	Q12894	IFRD2_HUMAN	IFRD2	506	19	Homo sapiens OX=9606	1:Experimental evidence at protein level	Interferon-related developmental regulator 2	1	0.999	6	30	30	30	11	11	11	7	7	7	7	7	7	5	5	5
1789	a	sp|Q12899|TRI26_HUMAN	Q12899	TRI26_HUMAN	TRIM26	539	16	Homo sapiens OX=9606	1:Experimental evidence at protein level	Tripartite motif-containing protein 26	1	0.999	6	25	25	25	8	8	8	5	5	5	7	7	7	5	5	5
1790	a	sp|Q12904|AIMP1_HUMAN	Q12904	AIMP1_HUMAN	AIMP1	312	55	Homo sapiens OX=9606	1:Experimental evidence at protein level	Aminoacyl tRNA synthase complex-interacting multifunctional protein 1	1	0.999	11	108	108	108	28	28	28	31	31	31	21	21	21	28	28	28
1791	a	sp|Q12905|ILF2_HUMAN	Q12905	ILF2_HUMAN	ILF2	390	63	Homo sapiens OX=9606	1:Experimental evidence at protein level	Interleukin enhancer-binding factor 2	1	0.999	17	271	271	271	70	70	70	66	66	66	70	70	70	65	65	65
1792	a	sp|Q12906|ILF3_HUMAN	Q12906	ILF3_HUMAN	ILF3	894	47	Homo sapiens OX=9606	1:Experimental evidence at protein level	Interleukin enhancer-binding factor 3	1	0.999	29	497	436	497	138	121	138	113	101	113	120	103	120	126	111	126
1793	a	sp|Q12907|LMAN2_HUMAN	Q12907	LMAN2_HUMAN	LMAN2	356	42	Homo sapiens OX=9606	1:Experimental evidence at protein level	Vesicular integral-membrane protein VIP36	1	0.999	11	120	120	120	29	29	29	32	32	32	33	33	33	26	26	26
1794	a	sp|Q12929|EPS8_HUMAN	Q12929	EPS8_HUMAN	EPS8	822	6	Homo sapiens OX=9606	1:Experimental evidence at protein level	Epidermal growth factor receptor kinase substrate 8	1	0.999	4	10	10	10	3	3	3	2	2	2	1	1	1	4	4	4
1795	a	sp|Q12931|TRAP1_HUMAN	Q12931	TRAP1_HUMAN	TRAP1	704	46	Homo sapiens OX=9606	1:Experimental evidence at protein level	Heat shock protein 75 kDa, mitochondrial	1	0.999	25	533	423	423	142	112	112	129	107	107	133	102	102	129	102	102
1796	a	sp|Q12933|TRAF2_HUMAN	Q12933	TRAF2_HUMAN	TRAF2	501	38	Homo sapiens OX=9606	1:Experimental evidence at protein level	TNF receptor-associated factor 2	1	0.999	12	43	43	43	12	12	12	12	12	12	10	10	10	9	9	9
1797	a	sp|Q12962|TAF10_HUMAN	Q12962	TAF10_HUMAN	TAF10	218	27	Homo sapiens OX=9606	1:Experimental evidence at protein level	Transcription initiation factor TFIID subunit 10	1	0.999	3	24	24	24	7	7	7	5	5	5	8	8	8	4	4	4
1798	a	sp|Q12965|MYO1E_HUMAN	Q12965	MYO1E_HUMAN	MYO1E	1108	28	Homo sapiens OX=9606	1:Experimental evidence at protein level	Unconventional myosin-Ie	1	0.999	26	190	138	190	53	37	53	44	34	44	45	32	45	48	35	48
1799	a	sp|Q12968|NFAC3_HUMAN	Q12968	NFAC3_HUMAN	NFATC3	1075	7	Homo sapiens OX=9606	1:Experimental evidence at protein level	Nuclear factor of activated T-cells, cytoplasmic 3	1	0.999	6	8	8	8	3	3	3	0	0	0	2	2	2	3	3	3
1800	a	sp|Q12972|PP1R8_HUMAN	Q12972	PP1R8_HUMAN	PPP1R8	351	49	Homo sapiens OX=9606	1:Experimental evidence at protein level	Nuclear inhibitor of protein phosphatase 1	1	0.999	11	71	71	71	17	17	17	17	17	17	15	15	15	22	22	22
1801	a	sp|Q12979|ABR_HUMAN	Q12979	ABR_HUMAN	ABR	859	9	Homo sapiens OX=9606	1:Experimental evidence at protein level	Active breakpoint cluster region-related protein	1	0.999	6	19	13	19	5	4	5	6	5	6	4	2	4	4	2	4
1802	a	sp|Q12980|NPRL3_HUMAN	Q12980	NPRL3_HUMAN	NPRL3	569	12	Homo sapiens OX=9606	1:Experimental evidence at protein level	GATOR complex protein NPRL3	1	0.999	5	10	10	10	2	2	2	3	3	3	4	4	4	1	1	1
1803	a	sp|Q12986|NFX1_HUMAN	Q12986	NFX1_HUMAN	NFX1	1120	9	Homo sapiens OX=9606	1:Experimental evidence at protein level	Transcriptional repressor NF-X1	1	0.999	8	11	11	11	3	3	3	1	1	1	4	4	4	3	3	3
1804	a	sp|Q12996|CSTF3_HUMAN	Q12996	CSTF3_HUMAN	CSTF3	717	31	Homo sapiens OX=9606	1:Experimental evidence at protein level	Cleavage stimulation factor subunit 3	1	0.999	15	87	87	87	28	28	28	20	20	20	20	20	20	19	19	19
1805	a	sp|Q13011|ECH1_HUMAN	Q13011	ECH1_HUMAN	ECH1	328	46	Homo sapiens OX=9606	1:Experimental evidence at protein level	Delta(3,5)-Delta(2,4)-dienoyl-CoA isomerase, mitochondrial	1	0.999	11	117	117	117	27	27	27	31	31	31	29	29	29	30	30	30
1806	a	sp|Q13017|RHG05_HUMAN	Q13017	RHG05_HUMAN	ARHGAP5	1502	9	Homo sapiens OX=9606	1:Experimental evidence at protein level	Rho GTPase-activating protein 5	1	0.999	9	21	21	21	2	2	2	7	7	7	8	8	8	4	4	4
1807	a	sp|Q13033|STRN3_HUMAN	Q13033	STRN3_HUMAN	STRN3	797	22	Homo sapiens OX=9606	1:Experimental evidence at protein level	Striatin-3	1	0.999	11	44	35	44	12	9	12	11	8	11	10	9	10	11	9	11
1808	a	sp|Q13042|CDC16_HUMAN	Q13042	CDC16_HUMAN	CDC16	620	22	Homo sapiens OX=9606	1:Experimental evidence at protein level	Cell division cycle protein 16 homolog	1	0.999	11	59	59	59	14	14	14	15	15	15	13	13	13	17	17	17
1809	a	sp|Q13043|STK4_HUMAN	Q13043	STK4_HUMAN	STK4	487	33	Homo sapiens OX=9606	1:Experimental evidence at protein level	Serine/threonine-protein kinase 4	1	0.999	12	79	46	79	25	12	25	17	10	17	15	11	15	22	13	22
1810	a	sp|Q13045|FLII_HUMAN	Q13045	FLII_HUMAN	FLII	1269	34	Homo sapiens OX=9606	1:Experimental evidence at protein level	Protein flightless-1 homolog	1	0.999	30	222	222	222	56	56	56	54	54	54	60	60	60	52	52	52
1811	a	sp|Q13049|TRI32_HUMAN	Q13049	TRI32_HUMAN	TRIM32	653	17	Homo sapiens OX=9606	1:Experimental evidence at protein level	E3 ubiquitin-protein ligase TRIM32	1	0.999	9	29	29	29	9	9	9	8	8	8	7	7	7	5	5	5
1812	a	sp|Q13057|COASY_HUMAN	Q13057	COASY_HUMAN	COASY	564	37	Homo sapiens OX=9606	1:Experimental evidence at protein level	Bifunctional coenzyme A synthase	1	0.999	10	139	139	139	34	34	34	31	31	31	39	39	39	35	35	35
1813	a	sp|Q13066|GAG2B_HUMAN	Q13066	GAG2B_HUMAN	GAGE2B	116	29	Homo sapiens OX=9606	1:Experimental evidence at protein level	G antigen 2B/2C	1	0.999	1	77	77	77	17	17	17	18	18	18	22	22	22	20	20	20	sp|Q4V321|GAG13_HUMAN, sp|Q6NT46|GAG2A_HUMAN, sp|Q9UEU5|GGE2D_HUMAN
1814	a	sp|Q13084|RM28_HUMAN	Q13084	RM28_HUMAN	MRPL28	256	36	Homo sapiens OX=9606	1:Experimental evidence at protein level	39S ribosomal protein L28, mitochondrial	1	0.999	8	57	57	57	14	14	14	11	11	11	17	17	17	15	15	15
1815	a	sp|Q13098|CSN1_HUMAN	Q13098	CSN1_HUMAN	GPS1	491	33	Homo sapiens OX=9606	1:Experimental evidence at protein level	COP9 signalosome complex subunit 1	1	0.999	12	101	101	101	26	26	26	23	23	23	28	28	28	24	24	24
1816	a	sp|Q13107|UBP4_HUMAN	Q13107	UBP4_HUMAN	USP4	963	18	Homo sapiens OX=9606	1:Experimental evidence at protein level	Ubiquitin carboxyl-terminal hydrolase 4	1	0.999	11	36	27	27	10	7	7	8	6	6	10	8	8	8	6	6
1817	a	sp|Q13111|CAF1A_HUMAN	Q13111	CAF1A_HUMAN	CHAF1A	956	31	Homo sapiens OX=9606	1:Experimental evidence at protein level	Chromatin assembly factor 1 subunit A	1	0.999	18	79	79	79	22	22	22	21	21	21	22	22	22	14	14	14
1818	a	sp|Q13112|CAF1B_HUMAN	Q13112	CAF1B_HUMAN	CHAF1B	559	27	Homo sapiens OX=9606	1:Experimental evidence at protein level	Chromatin assembly factor 1 subunit B	1	0.999	10	50	50	50	15	15	15	12	12	12	12	12	12	11	11	11
1819	a	sp|Q13123|RED_HUMAN	Q13123	RED_HUMAN	IK	557	37	Homo sapiens OX=9606	1:Experimental evidence at protein level	Protein Red	1	0.999	14	84	84	84	20	20	20	17	17	17	20	20	20	27	27	27
1820	a	sp|Q13126|MTAP_HUMAN	Q13126	MTAP_HUMAN	MTAP	283	45	Homo sapiens OX=9606	1:Experimental evidence at protein level	S-methyl-5'-thioadenosine phosphorylase	1	0.999	8	104	104	104	22	22	22	24	24	24	27	27	27	31	31	31
1821	a	sp|Q13129|RLF_HUMAN	Q13129	RLF_HUMAN	RLF	1914	4	Homo sapiens OX=9606	1:Experimental evidence at protein level	Zinc finger protein Rlf	1	0.999	5	12	12	12	3	3	3	5	5	5	2	2	2	2	2	2
1822	a	sp|Q13131|AAPK1_HUMAN	Q13131	AAPK1_HUMAN	PRKAA1	559	32	Homo sapiens OX=9606	1:Experimental evidence at protein level	5'-AMP-activated protein kinase catalytic subunit alpha-1	1	0.999	12	110	68	110	28	16	28	24	15	24	29	18	29	29	19	29
1823	a	sp|Q13137|CACO2_HUMAN	Q13137	CACO2_HUMAN	CALCOCO2	446	8	Homo sapiens OX=9606	1:Experimental evidence at protein level	Calcium-binding and coiled-coil domain-containing protein 2	1	0.9989	3	13	13	13	3	3	3	6	6	6	2	2	2	2	2	2
1824	a	sp|Q13144|EI2BE_HUMAN	Q13144	EI2BE_HUMAN	EIF2B5	721	26	Homo sapiens OX=9606	1:Experimental evidence at protein level	Translation initiation factor eIF-2B subunit epsilon	1	0.999	13	72	72	72	20	20	20	14	14	14	16	16	16	22	22	22
1825	a	sp|Q13148|TADBP_HUMAN	Q13148	TADBP_HUMAN	TARDBP	414	30	Homo sapiens OX=9606	1:Experimental evidence at protein level	TAR DNA-binding protein 43	1	0.999	9	151	151	151	34	34	34	42	42	42	40	40	40	35	35	35
1826	a	sp|Q13151|ROA0_HUMAN	Q13151	ROA0_HUMAN	HNRNPA0	305	34	Homo sapiens OX=9606	1:Experimental evidence at protein level	Heterogeneous nuclear ribonucleoprotein A0	1	0.999	6	56	56	56	14	14	14	14	14	14	15	15	15	13	13	13
1827	a	sp|Q13155|AIMP2_HUMAN	Q13155	AIMP2_HUMAN	AIMP2	320	51	Homo sapiens OX=9606	1:Experimental evidence at protein level	Aminoacyl tRNA synthase complex-interacting multifunctional protein 2	1	0.999	10	136	136	136	33	33	33	33	33	33	34	34	34	36	36	36
1828	a	sp|Q13158|FADD_HUMAN	Q13158	FADD_HUMAN	FADD	208	27	Homo sapiens OX=9606	1:Experimental evidence at protein level	FAS-associated death domain protein	1	0.999	3	29	29	29	12	12	12	6	6	6	6	6	6	5	5	5
1829	a	sp|Q13162|PRDX4_HUMAN	Q13162	PRDX4_HUMAN	PRDX4	271	53	Homo sapiens OX=9606	1:Experimental evidence at protein level	Peroxiredoxin-4	1	0.999	11	103	102	102	29	28	28	24	24	24	23	23	23	27	27	27
1830	a	sp|Q13177|PAK2_HUMAN	Q13177	PAK2_HUMAN	PAK2	524	50	Homo sapiens OX=9606	1:Experimental evidence at protein level	Serine/threonine-protein kinase PAK 2	1	0.999	20	225	145	225	54	36	54	57	35	57	52	33	52	62	41	62
1831	a	sp|Q13185|CBX3_HUMAN	Q13185	CBX3_HUMAN	CBX3	183	58	Homo sapiens OX=9606	1:Experimental evidence at protein level	Chromobox protein homolog 3	1	0.999	9	217	139	217	54	32	54	48	31	48	55	34	55	60	42	60
1832	a	sp|Q13190|STX5_HUMAN	Q13190	STX5_HUMAN	STX5	355	31	Homo sapiens OX=9606	1:Experimental evidence at protein level	Syntaxin-5	1	0.999	5	26	26	26	7	7	7	6	6	6	5	5	5	8	8	8
1833	a	sp|Q13200|PSMD2_HUMAN	Q13200	PSMD2_HUMAN	PSMD2	908	49	Homo sapiens OX=9606	1:Experimental evidence at protein level	26S proteasome non-ATPase regulatory subunit 2	1	0.999	32	447	447	447	104	104	104	106	106	106	115	115	115	122	122	122
1834	a	sp|Q13206|DDX10_HUMAN	Q13206	DDX10_HUMAN	DDX10	875	30	Homo sapiens OX=9606	1:Experimental evidence at protein level	Probable ATP-dependent RNA helicase DDX10	1	0.999	19	102	102	102	27	27	27	23	23	23	24	24	24	28	28	28
1835	a	sp|Q13217|DNJC3_HUMAN	Q13217	DNJC3_HUMAN	DNAJC3	504	24	Homo sapiens OX=9606	1:Experimental evidence at protein level	DnaJ homolog subfamily C member 3	1	0.999	9	35	35	35	7	7	7	8	8	8	11	11	11	9	9	9
1836	a	sp|Q13242|SRSF9_HUMAN	Q13242	SRSF9_HUMAN	SRSF9	221	39	Homo sapiens OX=9606	1:Experimental evidence at protein level	Serine/arginine-rich splicing factor 9	1	0.999	8	67	67	67	18	18	18	17	17	17	17	17	17	15	15	15
1837	a	sp|Q13243|SRSF5_HUMAN	Q13243	SRSF5_HUMAN	SRSF5	272	22	Homo sapiens OX=9606	1:Experimental evidence at protein level	Serine/arginine-rich splicing factor 5	1	0.999	6	49	46	46	10	10	10	16	15	15	11	10	10	12	11	11
1838	a	sp|Q13247|SRSF6_HUMAN	Q13247	SRSF6_HUMAN	SRSF6	344	23	Homo sapiens OX=9606	1:Experimental evidence at protein level	Serine/arginine-rich splicing factor 6	1	0.999	9	52	25	52	9	6	9	11	5	11	19	8	19	13	6	13
1839	a	sp|Q13257|MD2L1_HUMAN	Q13257	MD2L1_HUMAN	MAD2L1	205	21	Homo sapiens OX=9606	1:Experimental evidence at protein level	Mitotic spindle assembly checkpoint protein MAD2A	1	0.999	4	23	23	23	5	5	5	7	7	7	4	4	4	7	7	7
1840	a	sp|Q13263|TIF1B_HUMAN	Q13263	TIF1B_HUMAN	TRIM28	835	64	Homo sapiens OX=9606	1:Experimental evidence at protein level	Transcription intermediary factor 1-beta	1	0.999	29	580	580	580	154	154	154	138	138	138	156	156	156	132	132	132
1841	a	sp|Q13277|STX3_HUMAN	Q13277	STX3_HUMAN	STX3	289	13	Homo sapiens OX=9606	1:Experimental evidence at protein level	Syntaxin-3	1	0.999	4	15	15	15	3	3	3	5	5	5	4	4	4	3	3	3
1842	a	sp|Q13283|G3BP1_HUMAN	Q13283	G3BP1_HUMAN	G3BP1	466	45	Homo sapiens OX=9606	1:Experimental evidence at protein level	Ras GTPase-activating protein-binding protein 1	1	0.999	14	396	396	396	94	94	94	96	96	96	104	104	104	102	102	102
1843	a	sp|Q13287|NMI_HUMAN	Q13287	NMI_HUMAN	NMI	307	22	Homo sapiens OX=9606	1:Experimental evidence at protein level	N-myc-interactor	1	0.999	5	14	14	14	2	2	2	5	5	5	3	3	3	4	4	4
1844	a	sp|Q13303|KCAB2_HUMAN	Q13303	KCAB2_HUMAN	KCNAB2	367	28	Homo sapiens OX=9606	1:Experimental evidence at protein level	Voltage-gated potassium channel subunit beta-2	1	0.999	6	55	55	55	11	11	11	14	14	14	15	15	15	15	15	15
1845	a	sp|Q13309|SKP2_HUMAN	Q13309	SKP2_HUMAN	SKP2	424	34	Homo sapiens OX=9606	1:Experimental evidence at protein level	S-phase kinase-associated protein 2	1	0.999	10	56	56	56	16	16	16	14	14	14	15	15	15	11	11	11
1846	a	sp|Q13315|ATM_HUMAN	Q13315	ATM_HUMAN	ATM	3056	4	Homo sapiens OX=9606	1:Experimental evidence at protein level	Serine-protein kinase ATM	1	0.999	10	22	22	22	4	4	4	4	4	4	8	8	8	6	6	6
1847	a	sp|Q13322|GRB10_HUMAN	Q13322	GRB10_HUMAN	GRB10	594	8	Homo sapiens OX=9606	1:Experimental evidence at protein level	Growth factor receptor-bound protein 10	1	0.9989	4	16	16	16	4	4	4	3	3	3	5	5	5	4	4	4
1848	a	sp|Q13330|MTA1_HUMAN	Q13330	MTA1_HUMAN	MTA1	715	13	Homo sapiens OX=9606	1:Experimental evidence at protein level	Metastasis-associated protein MTA1	1	0.999	9	55	36	42	13	9	10	11	7	8	15	9	11	16	11	13
1849	a	sp|Q13332|PTPRS_HUMAN	Q13332	PTPRS_HUMAN	PTPRS	1948	8	Homo sapiens OX=9606	1:Experimental evidence at protein level	Receptor-type tyrosine-protein phosphatase S	1	0.999	11	42	8	14	10	2	3	14	2	5	6	0	1	12	4	5
1850	a	sp|Q13347|EIF3I_HUMAN	Q13347	EIF3I_HUMAN	EIF3I	325	74	Homo sapiens OX=9606	1:Experimental evidence at protein level	Eukaryotic translation initiation factor 3 subunit I	1	0.999	17	214	214	214	53	53	53	47	47	47	60	60	60	54	54	54
1851	a	sp|Q13356|PPIL2_HUMAN	Q13356	PPIL2_HUMAN	PPIL2	520	15	Homo sapiens OX=9606	1:Experimental evidence at protein level	RING-type E3 ubiquitin-protein ligase PPIL2	1	0.999	6	25	25	25	8	8	8	5	5	5	7	7	7	5	5	5
1852	a	sp|Q13362|2A5G_HUMAN	Q13362	2A5G_HUMAN	PPP2R5C	524	30	Homo sapiens OX=9606	1:Experimental evidence at protein level	Serine/threonine-protein phosphatase 2A 56 kDa regulatory subunit gamma isoform	1	0.999	11	59	20	20	15	3	3	14	5	5	15	7	7	15	5	5
1853	a	sp|Q13363|CTBP1_HUMAN	Q13363	CTBP1_HUMAN	CTBP1	440	19	Homo sapiens OX=9606	1:Experimental evidence at protein level	C-terminal-binding protein 1	1	0.999	5	26	22	22	8	6	6	4	4	4	9	8	8	5	4	4
1854	a	sp|Q13370|PDE3B_HUMAN	Q13370	PDE3B_HUMAN	PDE3B	1112	8	Homo sapiens OX=9606	1:Experimental evidence at protein level	cGMP-inhibited 3',5'-cyclic phosphodiesterase B	1	0.999	6	23	23	23	5	5	5	4	4	4	10	10	10	4	4	4
1855	a	sp|Q13371|PHLP_HUMAN	Q13371	PHLP_HUMAN	PDCL	301	18	Homo sapiens OX=9606	1:Experimental evidence at protein level	Phosducin-like protein	1	0.999	3	6	6	6	3	3	3	1	1	1	1	1	1	1	1	1
1856	a	sp|Q13395|TARB1_HUMAN	Q13395	TARB1_HUMAN	TARBP1	1621	17	Homo sapiens OX=9606	1:Experimental evidence at protein level	Probable methyltransferase TARBP1	1	0.999	20	68	68	68	22	22	22	16	16	16	13	13	13	17	17	17
1857	a	sp|Q13404|UB2V1_HUMAN	Q13404	UB2V1_HUMAN	UBE2V1	147	50	Homo sapiens OX=9606	1:Experimental evidence at protein level	Ubiquitin-conjugating enzyme E2 variant 1	1	0.999	6	93	50	50	22	13	13	28	14	14	22	10	10	21	13	13
1858	a	sp|Q13405|RM49_HUMAN	Q13405	RM49_HUMAN	MRPL49	166	48	Homo sapiens OX=9606	1:Experimental evidence at protein level	39S ribosomal protein L49, mitochondrial	1	0.999	7	57	57	57	15	15	15	10	10	10	17	17	17	15	15	15
1859	a	sp|Q13409|DC1I2_HUMAN	Q13409	DC1I2_HUMAN	DYNC1I2	638	32	Homo sapiens OX=9606	1:Experimental evidence at protein level	Cytoplasmic dynein 1 intermediate chain 2	1	0.999	11	96	96	96	24	24	24	26	26	26	23	23	23	23	23	23
1860	a	sp|Q13415|ORC1_HUMAN	Q13415	ORC1_HUMAN	ORC1	861	12	Homo sapiens OX=9606	1:Experimental evidence at protein level	Origin recognition complex subunit 1	1	0.999	8	16	16	16	4	4	4	3	3	3	4	4	4	5	5	5
1861	a	sp|Q13416|ORC2_HUMAN	Q13416	ORC2_HUMAN	ORC2	577	19	Homo sapiens OX=9606	1:Experimental evidence at protein level	Origin recognition complex subunit 2	1	0.999	8	56	56	56	15	15	15	12	12	12	12	12	12	17	17	17
1862	a	sp|Q13418|ILK_HUMAN	Q13418	ILK_HUMAN	ILK	452	31	Homo sapiens OX=9606	1:Experimental evidence at protein level	Integrin-linked protein kinase	1	0.999	11	65	65	65	18	18	18	16	16	16	16	16	16	15	15	15
1863	a	sp|Q13421|MSLN_HUMAN	Q13421	MSLN_HUMAN	MSLN	630	17	Homo sapiens OX=9606	1:Experimental evidence at protein level	Mesothelin	1	0.999	7	10	10	10	2	2	2	2	2	2	4	4	4	2	2	2
1864	a	sp|Q13423|NNTM_HUMAN	Q13423	NNTM_HUMAN	NNT	1086	21	Homo sapiens OX=9606	1:Experimental evidence at protein level	NAD(P) transhydrogenase, mitochondrial	1	0.999	16	113	113	113	31	31	31	26	26	26	28	28	28	28	28	28
1865	a	sp|Q13425|SNTB2_HUMAN	Q13425	SNTB2_HUMAN	SNTB2	540	26	Homo sapiens OX=9606	1:Experimental evidence at protein level	Beta-2-syntrophin	1	0.999	11	50	50	50	11	11	11	14	14	14	11	11	11	14	14	14
1866	a	sp|Q13426|XRCC4_HUMAN	Q13426	XRCC4_HUMAN	XRCC4	336	24	Homo sapiens OX=9606	1:Experimental evidence at protein level	DNA repair protein XRCC4	1	0.999	5	12	12	12	5	5	5	3	3	3	2	2	2	2	2	2
1867	a	sp|Q13427|PPIG_HUMAN	Q13427	PPIG_HUMAN	PPIG	754	9	Homo sapiens OX=9606	1:Experimental evidence at protein level	Peptidyl-prolyl cis-trans isomerase G	1	0.999	5	29	29	29	5	5	5	8	8	8	8	8	8	8	8	8
1868	a	sp|Q13428|TCOF_HUMAN	Q13428	TCOF_HUMAN	TCOF1	1488	19	Homo sapiens OX=9606	1:Experimental evidence at protein level	Treacle protein	1	0.999	22	147	147	147	37	37	37	39	39	39	34	34	34	37	37	37
1869	a	sp|Q13432|U119A_HUMAN	Q13432	U119A_HUMAN	UNC119	240	20	Homo sapiens OX=9606	1:Experimental evidence at protein level	Protein unc-119 homolog A	1	0.999	3	9	9	9	4	4	4	3	3	3	2	2	2	0	0	0
1870	a	sp|Q13433|S39A6_HUMAN	Q13433	S39A6_HUMAN	SLC39A6	755	11	Homo sapiens OX=9606	1:Experimental evidence at protein level	Zinc transporter ZIP6	1	0.999	7	24	24	24	8	8	8	5	5	5	5	5	5	6	6	6
1871	a	sp|Q13435|SF3B2_HUMAN	Q13435	SF3B2_HUMAN	SF3B2	895	34	Homo sapiens OX=9606	1:Experimental evidence at protein level	Splicing factor 3B subunit 2	1	0.999	25	322	322	322	76	76	76	88	88	88	83	83	83	75	75	75
1872	a	sp|Q13438|OS9_HUMAN	Q13438	OS9_HUMAN	OS9	667	16	Homo sapiens OX=9606	1:Experimental evidence at protein level	Protein	1	0.999	6	26	26	26	6	6	6	7	7	7	6	6	6	7	7	7
1873	a	sp|Q13439|GOGA4_HUMAN	Q13439	GOGA4_HUMAN	GOLGA4	2230	36	Homo sapiens OX=9606	1:Experimental evidence at protein level	Golgin subfamily A member 4	1	0.999	65	227	227	227	60	60	60	59	59	59	53	53	53	55	55	55
1874	a	sp|Q13442|HAP28_HUMAN	Q13442	HAP28_HUMAN	PDAP1	181	33	Homo sapiens OX=9606	1:Experimental evidence at protein level	28 kDa heat- and acid-stable phosphoprotein	1	0.999	7	52	52	52	13	13	13	13	13	13	11	11	11	15	15	15
1875	a	sp|Q13443|ADAM9_HUMAN	Q13443	ADAM9_HUMAN	ADAM9	819	17	Homo sapiens OX=9606	1:Experimental evidence at protein level	Disintegrin and metalloproteinase domain-containing protein 9	1	0.999	10	44	44	44	13	13	13	10	10	10	9	9	9	12	12	12
1876	a	sp|Q13444|ADA15_HUMAN	Q13444	ADA15_HUMAN	ADAM15	863	17	Homo sapiens OX=9606	1:Experimental evidence at protein level	Disintegrin and metalloproteinase domain-containing protein 15	1	0.999	9	35	35	35	8	8	8	11	11	11	10	10	10	6	6	6
1877	a	sp|Q13451|FKBP5_HUMAN	Q13451	FKBP5_HUMAN	FKBP5	457	30	Homo sapiens OX=9606	1:Experimental evidence at protein level	Peptidyl-prolyl cis-trans isomerase FKBP5	1	0.999	10	46	46	46	12	12	12	11	11	11	13	13	13	10	10	10
1878	a	sp|Q13459|MYO9B_HUMAN	Q13459	MYO9B_HUMAN	MYO9B	2157	18	Homo sapiens OX=9606	1:Experimental evidence at protein level	Unconventional myosin-IXb	1	0.999	28	91	81	91	26	22	26	23	20	23	22	20	22	20	19	20
1879	a	sp|Q13464|ROCK1_HUMAN	Q13464	ROCK1_HUMAN	ROCK1	1354	11	Homo sapiens OX=9606	1:Experimental evidence at protein level	Rho-associated protein kinase 1	1	0.9964	16	44	17	17	9	2	2	14	6	6	11	4	4	10	5	5
1880	a	sp|Q13472|TOP3A_HUMAN	Q13472	TOP3A_HUMAN	TOP3A	1001	12	Homo sapiens OX=9606	1:Experimental evidence at protein level	DNA topoisomerase 3-alpha	1	0.999	8	24	24	24	8	8	8	5	5	5	5	5	5	6	6	6
1881	a	sp|Q13485|SMAD4_HUMAN	Q13485	SMAD4_HUMAN	SMAD4	552	28	Homo sapiens OX=9606	1:Experimental evidence at protein level	Mothers against decapentaplegic homolog 4	1	0.999	9	61	61	61	18	18	18	14	14	14	12	12	12	17	17	17
1882	a	sp|Q13501|SQSTM_HUMAN	Q13501	SQSTM_HUMAN	SQSTM1	440	50	Homo sapiens OX=9606	1:Experimental evidence at protein level	Sequestosome-1	1	0.999	13	254	254	254	67	67	67	67	67	67	63	63	63	57	57	57
1883	a	sp|Q13503|MED21_HUMAN	Q13503	MED21_HUMAN	MED21	144	41	Homo sapiens OX=9606	1:Experimental evidence at protein level	Mediator of RNA polymerase II transcription subunit 21	1	0.999	3	17	17	17	5	5	5	3	3	3	4	4	4	5	5	5
1884	a	sp|Q13505|MTX1_HUMAN	Q13505	MTX1_HUMAN	MTX1	466	27	Homo sapiens OX=9606	1:Experimental evidence at protein level	Metaxin-1	1	0.999	10	47	47	47	16	16	16	11	11	11	10	10	10	10	10	10
1885	a	sp|Q13506|NAB1_HUMAN	Q13506	NAB1_HUMAN	NAB1	487	14	Homo sapiens OX=9606	1:Experimental evidence at protein level	NGFI-A-binding protein 1	1	0.999	4	13	13	13	4	4	4	4	4	4	3	3	3	2	2	2
1886	a	sp|Q13510|ASAH1_HUMAN	Q13510	ASAH1_HUMAN	ASAH1	395	31	Homo sapiens OX=9606	1:Experimental evidence at protein level	Acid ceramidase	1	0.999	10	29	29	29	7	7	7	7	7	7	6	6	6	9	9	9
1887	a	sp|Q13523|PRP4B_HUMAN	Q13523	PRP4B_HUMAN	PRPF4B	1007	14	Homo sapiens OX=9606	1:Experimental evidence at protein level	Serine/threonine-protein kinase PRP4 homolog	1	0.999	11	53	53	53	12	12	12	16	16	16	14	14	14	11	11	11
1888	a	sp|Q13526|PIN1_HUMAN	Q13526	PIN1_HUMAN	PIN1	163	31	Homo sapiens OX=9606	1:Experimental evidence at protein level	Peptidyl-prolyl cis-trans isomerase NIMA-interacting 1	1	0.999	3	41	41	41	8	8	8	11	11	11	11	11	11	11	11	11
1889	a	sp|Q13535|ATR_HUMAN	Q13535	ATR_HUMAN	ATR	2644	13	Homo sapiens OX=9606	1:Experimental evidence at protein level	Serine/threonine-protein kinase ATR	1	0.999	26	59	59	59	13	13	13	16	16	16	15	15	15	15	15	15
1890	a	sp|Q13541|4EBP1_HUMAN	Q13541	4EBP1_HUMAN	EIF4EBP1	118	62	Homo sapiens OX=9606	1:Experimental evidence at protein level	Eukaryotic translation initiation factor 4E-binding protein 1	1	0.999	4	41	41	41	7	7	7	11	11	11	16	16	16	7	7	7
1891	a	sp|Q13542|4EBP2_HUMAN	Q13542	4EBP2_HUMAN	EIF4EBP2	120	37	Homo sapiens OX=9606	1:Experimental evidence at protein level	Eukaryotic translation initiation factor 4E-binding protein 2	1	0.999	2	12	12	12	4	4	4	3	3	3	2	2	2	3	3	3
[truncated: 4,576 more rows]
